# Supplementary material for: Intersectional equity in Brazil’s remote rural municipalities: the road to efficiency and effectiveness in local health systems
Source: Front Public Health. 2024 Sep 10;12:1401193. doi: 10.3389/fpubh.2024.1401193 (PMC11419982; doi:10.3389/fpubh.2024.1401193)
Supplement: Supplementary file 9 [file Data_Sheet_1.xls]

## Sheet: Sheet1
UF	UFNUM	regioes	finatbasica	haspns	amhas	limhas	dmpns	amdm	limdm	usoserv	esmb	esbom	esreg	esruim	esmruim	esfcad	instrmed	rendapcm	rendaq1	rendaq2	rendaq3	rendaq4	rendaq5	ninstr1	nistr2	nistr3	nisntr4	ninstr5	ano	limitgeral	uso	utiliz	obsesput	razao10r40p	TheilL	Theiltrab	gini	rpc	emc18a	esc25a	rpcbr	emc18abr	esc25abr	rpch	emc18ah	esc25ah	rpcm	emc18am	esc25am
RO	11	1	48.79	18.1	70	6.8	5	74.4	7.4	66.4	7.1	65.86	23.02	3.34	0.67	56.73	3	550	21.52	24.35	20.6	18.26	15.26	15.2	38.9	16.44	22.56	6.9	1	5.09	9.64	8.13	-4.1	23.92	0.64	0.57	0.6	467.16	16.56	2.98	578.93	20.08	4.39	478.14	14.61	2.81	454.06	18.64	3.17
RO	11	1	30.25	18.8	71.4	4.7	5.3	72.4	11.3	71.32	13.5	56.3	23.6	5.56	1.03	52.81	3	833	24.85	28.74	19.77	16.33	10.3	6.29	40.5	15.44	26.19	11.59	2	8.11	31.09	14.42	-6.39	17.86	0.56	0.47	0.56	670.82	31.53	8.04	852.29	36.64	11.47	692.53	27.34	6.35	648.52	35.87	9.79
AC	12	1	32.25	19.2	73.4	7.2	4.3	75	6.6	76.67	12.28	56.51	25.48	4.67	1.06	56.04	2	557	43.71	22.08	13.08	10.68	10.46	16	31.54	12.19	27.43	12.84	2	8.52	30.65	11.67	-9.37	29.35	0.73	0.5	0.63	522.15	33.09	8.98	762.04	41.88	15.07	529.86	28.92	7.09	514.41	37.23	10.85
AC	12	1	78.7	16.1	65.1	6.3	3.3	65.4	7	74.95	8.95	62.48	23.71	4.08	0.79	51.65	2	383	35.88	22.33	16.78	12.54	12.37	20.47	33.74	15.74	22.77	7.27	1	8.22	9.37	11.75	-1.88	32.17	0.72	0.55	0.64	360.63	17.46	3.77	497.56	22.72	6.03	355.94	15.55	3.54	361.6	19.38	4
AM	13	1	31.2	16	76.8	4.7	5.4	85.5	6.5	72	14.21	62.95	19.25	3.08	0.51	58.5	2	460	47.35	24.13	10.45	9.66	8.41	9.93	30.34	14.86	33.12	11.75	2	6.08	28.38	13.71	-1.15	33.55	0.8	0.53	0.65	539.8	37.66	8.23	922.61	49.51	15.12	546.86	35.16	7	532.64	40.15	9.46
AM	13	1	71.82	13.7	74.4	3.5	4.6	81	3.3	80.21	8	68.32	19.67	3.63	0.38	54.18	3	351	36.69	24.22	15.21	11.52	12.35	14.59	36.16	15.89	25.99	7.38	1	5.34	8.81	10.99	-1.02	39.77	0.78	0.55	0.67	351.63	22.48	3.38	579.92	30.03	6.34	352.94	20.95	3.53	350.9	24.02	3.22
RR	14	1	47.95	14.2	74	8.1	4	75.3	20.5	74.1	9.3	65.55	20.73	3.52	0.91	55.11	3	414	27.84	27.89	16.31	14.93	13.02	11.96	35.75	14.79	28.31	9.19	1	6.39	9.08	10.93	-2.01	26.95	0.64	0.48	0.61	462.18	21.82	4.07	707.45	26.92	6.91	472.86	18.63	3.93	452.37	25.23	4.22
RR	14	1	32.72	15.7	79.5	3.6	5	84.4	2.8	78.02	10.57	60.81	24.33	3.5	0.8	53.91	3	575	41.24	23.35	12.24	11.96	11.21	5.51	25.87	11.51	37.27	19.84	2	7.63	29.63	14.41	-6.08	30.89	0.75	0.51	0.63	605.59	42.67	10.16	1034.71	54.52	18.21	615.25	37.8	8.32	595.68	47.69	12.06
PA	15	1	29.2	15.3	73.5	3.8	5.6	83	4.8	67.66	10.91	56.65	27.55	4.12	0.77	63.67	2	533	45.57	27.78	11.11	8.73	6.82	9.66	38.4	17	26.7	8.25	2	8.78	30.2	13.11	-6.32	26.25	0.7	0.53	0.62	446.76	29.13	6.21	687.19	37.5	10.65	446.92	25.3	5.1	446.59	32.97	7.32
PA	15	1	35.68	13.1	71.4	4.3	3.8	78.9	8.2	71.6	7.86	59.78	27.56	4.16	0.65	46.91	3	388	40.14	25.83	15.07	10.79	8.17	12.79	45.55	15.42	21.73	4.51	1	5.69	9.58	9.51	-3.59	30.56	0.74	0.6	0.65	335.76	17.25	3.29	516.16	24.31	6.12	335.57	14.69	3.11	335.05	19.85	3.48
AP	16	1	28.53	18.2	77.7	3.4	4.3	81.9	3.5	65.63	12.71	57.27	25.42	4.07	0.52	45.43	4	625	42.61	25.94	10.35	11.93	9.18	10.6	32.34	11.04	32.23	13.79	2	7.54	30.41	13.11	-4.27	24.07	0.68	0.5	0.6	598.98	44.31	10.84	803.69	52.52	15.96	602.7	40.54	8.95	595.25	48.05	12.72
AP	16	1	75.18	13.3	75.5	2.8	5	80.7	3.9	67.92	8.55	64.85	22.93	3.19	0.47	33.82	3	460	28.37	23.14	18.24	16.16	14.09	14.39	35.91	15	27.09	7.61	1	6.49	9.13	9.43	-2.94	27.79	0.7	0.54	0.62	424.57	25.6	4.05	585.63	32.18	6.3	434.11	23	4.1	411.43	28.21	4
TO	17	1	26.51	22.5	76.3	2.4	6.3	83.7	3	75.77	11.51	56.15	27.35	4.46	0.52	89.66	3	700	34.34	28.18	16.89	10.96	9.63	10.73	31.74	13.72	30.11	13.71	2	8.15	30.22	15.69	-3.63	23.33	0.68	0.52	0.6	586.62	37.13	10.25	904.67	47.78	17.11	603.3	31.78	7.05	569.43	42.61	13.55
TO	17	1	63.11	19.6	78.4	5.9	5.4	60.1	10.3	84.72	9.38	60.83	25.8	3.41	0.57	93.6	3	500	26.28	29.86	19.18	13	11.68	16.99	36.06	15.75	24.01	7.18	1	6.54	9.94	13.26	-1.15	31.68	0.73	0.6	0.65	344.41	17.62	2.97	529.73	25.33	5.45	348.46	14.31	2.82	336.17	21.1	3.13
MA	21	2	37.98	19.3	73.1	3.6	5.5	80.3	9.3	67.61	8	54.05	30.47	6.21	1.26	68.38	2	429	52.57	25	11.66	6.55	4.22	16.99	37.52	13.85	24.21	7.43	2	7.61	30.15	11.87	-7.09	28.61	0.74	0.58	0.62	360.34	28.4	5.43	579.73	37.8	9.89	360.71	24.48	4.02	359.97	32.16	6.77
MA	21	2	34.74	13.6	68.1	8.9	5.4	72.3	11	69.58	5.45	57.68	29.9	5.89	1.08	66.44	3	370	43.07	26.91	14.26	9.8	5.97	18.42	43.54	14.31	19.49	4.24	1	6.89	9.81	11.11	-2.31	33.43	0.75	0.63	0.65	218.27	15.17	1.88	331.96	21.48	3.71	216.28	12.67	1.84	219.5	17.59	1.92
PI	22	2	35.59	23.6	80.2	2.6	6.8	86.6	4.5	75.59	10.19	52.18	30.8	5.78	1.05	90.66	2	609	41.55	25.71	14.67	9.99	8.08	13.78	41.48	11.39	21.15	12.21	2	7.4	29.47	15.4	-5.61	26.43	0.73	0.61	0.61	416.93	26.87	7.29	623.77	35.45	12.38	408.61	22.32	5.56	424.95	31.09	8.87
PI	22	2	45.61	19.3	67.5	5.1	4	68.6	4.5	78.01	6.12	61.39	25.69	5.98	0.81	80.24	2	389	38.11	24.39	21.29	9.29	6.93	16.64	44.51	14.98	18.25	5.61	1	6.45	9.89	12.72	-1.08	33.69	0.79	0.66	0.65	254.78	13.98	2.48	408.3	21.38	4.99	248.54	11.42	2.5	259.56	16.36	2.46
CE	23	2	26.84	21.3	75.7	3.9	8.5	77.2	5.2	78.67	14.01	53.96	25.84	5.18	1.02	73.84	2	531	41.92	27.33	14.66	9.17	6.91	12.9	36.56	14.36	26.56	9.62	2	9.09	29.05	15.82	-2.71	24.97	0.72	0.58	0.61	460.63	32.05	7.16	662.3	40.98	12	459.06	28.9	5.63	462.12	34.92	8.54
CE	23	2	47.56	18.7	72.3	7.1	4.9	74.8	5.5	80.69	10.02	59.8	25.02	4.25	0.91	67.6	2	411	35.29	26.68	16.96	11	10.07	15.29	39.47	16.92	22.31	6.01	1	7.56	9.95	13.06	-2.09	36.33	0.81	0.66	0.67	310.21	16.91	3.64	448.76	24.31	6.37	304.76	14.7	3.37	314.59	18.92	3.89
RN	24	2	43.42	20.8	74.9	4.8	5.6	68.4	7.8	84.59	12.2	59.38	23.23	3.95	1.24	64.63	2	452	31.75	25.68	18.73	13.51	10.33	14.02	43.02	14.16	22.66	6.13	1	8.95	10.35	15.81	0.05	30.83	0.73	0.58	0.64	351.01	20.3	4.64	481.52	27.39	7.5	348.13	17.61	4.23	352.75	22.79	5.01
RN	24	2	27.39	21.9	74.7	3	8.8	87.3	2.9	92.26	12.51	56.35	25.84	4.33	0.97	71.11	2	642	38.26	26.52	15.31	10.54	9.38	11.58	38.13	12.41	26.2	11.67	2	7.97	30.07	16.47	-1.65	22.99	0.68	0.53	0.6	545.42	33.75	8.32	709.3	41.74	12.51	535.92	30.11	6.76	554.52	37.11	9.72
PB	25	2	53.44	21.6	59.4	7.4	4.5	53.2	13.8	81.35	10.43	61.87	22.48	4.35	0.86	81.02	2	450	33.23	26.99	18.96	11.32	9.5	18.22	40.94	12.43	22.61	5.79	1	8.31	10.55	13.77	-1.75	28.95	0.73	0.58	0.63	299.09	16.69	5.26	400.46	23.07	8.24	292.41	14.18	4.55	304.24	18.95	5.88
PB	25	2	34.04	25.1	63.1	2.3	7.5	71.4	3.1	79.55	12.26	55.25	26.95	4.59	0.94	86.66	2	600	40.21	27.26	15.4	8.66	8.47	13.94	38.87	12.18	23.36	11.66	2	7.76	29.75	17.06	-4.65	24.17	0.7	0.59	0.61	474.94	29.28	8.02	625.18	36.79	12.11	471.61	25.71	6.37	478.08	32.49	9.48
PE	26	2	61.57	21.5	65.2	3.7	6.2	57.4	6.6	72.58	10.19	58.92	25.04	4.82	1.03	66.79	2	450	32.14	22.93	20.12	12.26	12.55	14.07	40.25	13.16	23.78	8.75	1	7.52	10.4	14.36	-1	33.76	0.79	0.62	0.66	367.31	20.41	5.5	526.6	27.81	9.06	365.22	17.86	4.72	369.2	22.66	6.16
PE	26	2	22.87	23.4	71	3.2	7.1	76.7	10.2	74.2	13.39	55.03	25.85	4.56	1.17	73.38	2	567	39.84	28.02	14.47	9.43	8.23	11.22	36.02	11.93	29.68	11.15	2	9	29.48	16.77	-2.2	26.63	0.74	0.56	0.62	525.64	32.12	8.01	753.71	40.38	13.18	528.59	28.97	6.61	522.91	34.89	9.21
AL	27	2	27.93	23.8	75	2.9	7.8	83	6.7	82.25	12.55	53.08	27.48	5.78	1.11	67.78	2	499	47.66	24.9	12.55	7.59	7.3	16.99	39.52	11.8	21.5	10.19	2	7.96	31.25	15.51	-1.89	27.17	0.75	0.55	0.63	432.56	26.34	6.9	634.46	35.44	11.79	431.24	23.53	5.55	433.81	28.85	8.1
AL	27	2	37.8	19.2	75.2	5.5	6.8	74.5	8.8	81.71	6.62	57.89	27.54	6.41	1.53	68.48	2	367	40.29	26.81	16.38	8.76	7.76	18.57	42.69	13.32	20.12	5.3	1	7.34	10.32	12.27	-3.09	38.76	0.82	0.6	0.68	285.29	15.05	3.86	433.02	23	7.3	277.23	13.1	3.37	285.03	16.84	4.29
SE	28	2	85.52	20.7	70.8	5.7	6	78.8	7.6	76.87	7.67	60.52	26.48	4.54	0.8	72.73	2	407	34.51	24.56	17.64	11.68	11.62	15.99	42.08	14.15	20.48	7.3	1	6.8	10.04	13.11	-0.77	30.93	0.76	0.62	0.65	326.67	17.41	3.81	483.3	23.97	6.59	323.72	15.33	3.27	329.38	19.32	4.3
SE	28	2	27.04	22.5	70	5.4	6.8	75.7	9.1	78.24	11.61	53.11	28.47	5.56	1.24	82.57	2	600	39.71	25.71	14.03	10.79	9.77	10.13	41.63	12.88	25.49	9.87	2	9.52	29.29	18.03	-2.31	25.71	0.72	0.58	0.62	523.53	31.92	8.53	710.56	38.33	13.24	520.59	28.58	6.58	526.33	34.96	10.27
BA	29	2	24.96	25.2	69.8	4.2	6.7	76.4	3.6	75.29	12.41	50.59	30.22	5.67	1.11	68.14	2	600	42.6	24.34	15.59	9.7	7.77	14.87	39.5	10.9	25.22	9.52	2	9.47	29.05	20.2	-0.08	25.98	0.73	0.58	0.62	496.73	31.32	6.4	784.95	38.26	12.15	500.43	27.21	5.22	493.16	35.15	7.49
BA	29	2	68.69	20	65.6	4.1	5	68.9	10.7	66.64	10.21	59.01	26.17	3.55	1.06	63.91	3	481	33.19	23.11	18.96	15.18	9.56	16.8	38.68	14.06	24.24	6.21	1	6.54	10.03	14.85	0.09	33.24	0.77	0.62	0.66	322.04	17.99	3.08	528.95	25.83	6.53	322.6	15.21	2.87	320.28	20.62	3.27
MG	31	3	24.46	27.7	70.8	3.8	8	78.5	7.3	78.1	21.6	53.84	20.16	3.55	0.84	73.02	3	998	18.89	25.3	21.83	19.65	14.32	4.08	38.82	13.91	29.32	13.87	2	7.82	28.11	19.7	0.66	17.26	0.56	0.45	0.56	749.69	35.04	10.57	1006.29	42.97	15.98	765.02	32	8.72	734.89	37.91	12.3
MG	31	3	31.09	24	73.6	3.8	6.4	80.4	6.1	80.74	20.28	59.18	16.85	3.21	0.48	72.15	3	693	14.71	22.78	23.07	20.77	18.67	9.03	43.12	15.91	23.15	8.8	1	7.19	10.81	16.48	0.81	24.03	0.67	0.59	0.61	548.87	22.71	6.1	727.65	29.32	9.17	552.86	20.09	5.52	543.97	25.2	6.64
ES	32	3	56.11	20.6	73	3.6	6.1	73	9.7	77.52	20.86	57.78	17.2	2.95	1.22	57.3	3	700	19.81	21.4	23.27	17.6	17.93	11.05	39.07	15.46	26.01	8.41	1	6.47	10.62	17.64	1.36	22.65	0.65	0.59	0.6	574.17	24.95	5.63	770.07	31.94	8.56	574.29	22.84	5.44	573.71	26.98	5.81
ES	32	3	22.52	25.5	69.8	4.2	6.8	86.8	4	77.08	20.18	53.4	21.84	3.39	1.2	61.7	4	1000	20.37	25.22	20.12	19.77	14.52	5.26	33.72	14.7	32.59	13.73	2	8.41	29.25	19.89	1.46	17.74	0.56	0.47	0.56	815.43	38.68	11.06	1103.34	46.08	16.7	827.34	36.17	9.39	803.92	41.05	12.63
RJ	33	3	20.03	23.9	71.6	3.7	6.4	76.8	7.4	66.73	15.27	61.19	19.53	3.25	0.77	35.09	3	685	14.26	17.46	22.64	22.44	23.21	9.23	30.66	17.38	31.66	11.07	1	5.57	11	14.18	-0.84	23.18	0.67	0.57	0.6	826.04	32.43	10.08	1105.94	41	14.86	827.25	31.93	10.43	824.2	32.87	9.77
RJ	33	3	16.4	28.1	76.1	2.5	9.3	82.1	3.6	69.93	18.53	56.43	21.34	2.8	0.9	48.53	5	1000	18.23	24.04	17.07	19.51	21.16	3.63	24.83	15.78	36.18	19.58	2	6.9	30.06	18.23	-1.66	21.19	0.64	0.48	0.59	1039.3	45.55	14.31	1445.9	55.09	21.89	1048.19	45.06	13.78	1031.2	45.98	14.76
SP	35	3	33.39	23	70.6	4.8	7.7	73.4	5.9	84.13	18.23	61.38	17.54	2.27	0.58	41.21	3	800	8.75	15.15	19.17	26.8	30.12	7.51	32.51	15.78	29.76	14.44	1	5.93	11.2	17.84	2.11	20.1	0.61	0.55	0.58	882.4	31.52	9.82	1023.12	36.38	12.43	888.1	30.82	9.87	877.04	32.17	9.78
SP	35	3	13.93	24.2	73.1	1.7	8.6	80.6	6.6	82.49	21.8	55.85	18.81	2.58	0.96	47.7	4	1167	13.47	20.55	18.04	24.09	23.85	2.61	27.31	13.77	35.49	20.82	2	8.54	29.11	22.05	3.77	17.6	0.57	0.45	0.56	1084.46	44.86	15.1	1312.45	50.41	19.51	1103.16	44.07	14.32	1066.83	45.59	15.8
PR	41	4	20.09	22.9	73.5	3.3	7.7	81.5	6.3	76.99	20.64	55.44	19.39	3.6	0.94	68.54	3	1065	14.23	23.19	20.14	21.97	20.47	4.33	32.28	15.48	30.26	17.65	2	7.39	30.35	19.45	0.63	15.23	0.51	0.44	0.53	890.89	38.52	12.75	1012.17	43.31	15.54	900.23	36.87	11.24	881.89	40.07	14.14
PR	41	4	22.08	21.4	67.6	3.6	5.7	79.2	2.4	85.57	20.3	58.05	17.67	3.05	0.93	56.59	3	800	11.77	16.54	22.49	24.2	24.99	8.31	38.49	16.63	24.34	12.22	1	7.35	11.28	17.53	1.73	22.43	0.65	0.6	0.6	638.27	26.01	7.03	710.85	29.49	8.43	640.52	25.04	6.65	635.79	26.94	7.39
SC	42	4	23.19	23.6	69.9	2.6	6.9	76.6	8.5	77.91	22.99	55.89	16.91	3.4	0.81	87.19	4	1375	6.29	18.82	20.93	30.03	23.93	2.79	30.95	18.1	32.35	15.82	2	7.46	30.91	18.26	0.61	11.63	0.42	0.36	0.49	983.9	40.41	12.53	1052.54	42.83	13.8	995.38	39.25	11.35	972.61	41.52	13.67
SC	42	4	24.5	21.8	61.4	4.2	5.5	66.4	18.2	80.86	17.56	60.84	17.65	3.4	0.54	76.46	3	933	6.19	12.05	20.38	32.15	29.23	6.26	37.02	17.56	27.1	12.06	1	7.08	11.6	17.35	-0.3	17.51	0.56	0.52	0.56	693.82	24.42	6.13	726.14	25.76	6.55	696.77	24.14	6.17	685.15	24.69	6.08
RS	43	4	16.11	26.6	69.1	3.4	8.8	67.6	3.2	78.05	22.08	56.08	18.47	2.55	0.83	54.21	3	1257	11.68	19.92	18.72	26.02	23.67	1.74	36.1	16.06	30.25	15.85	2	7.38	29.27	21.37	1.64	15.64	0.53	0.44	0.54	959.24	37.73	11.28	1038.03	40.21	12.61	966.01	35.66	9.53	952.84	39.63	12.86
RS	43	4	26.57	24.9	71.8	6.4	7	69.5	6.8	81.79	19.8	57.47	18.96	2.8	0.97	49.53	3	833	10.12	14.3	21.48	24.95	29.16	5.99	42.52	15.87	25.37	10.25	1	8.52	11.59	18.07	0.49	20.3	0.62	0.55	0.58	708.12	25.52	7.21	760.34	27.21	7.91	711.98	24.09	6.4	704.32	26.84	7.95
MS	50	5	21.31	24.5	66.2	2.5	7.8	78.9	4.8	78.3	20.39	57.3	18.45	2.97	0.89	77.17	3	1033	15.48	26.51	19.37	20.28	18.36	4.61	32.8	16.35	29.51	16.74	2	7.85	29.55	17.35	-2.6	17.55	0.57	0.48	0.56	799.34	37.02	11.99	1039.67	45.3	17.16	813.79	34.12	10.14	785.1	39.86	13.78
MS	50	5	28.87	21.1	65.3	3.3	7.8	71.4	5.6	86.51	16.49	62.07	18.3	2.62	0.52	76.63	3	653	15.41	21.85	22.18	20.71	19.85	10	43.31	15.91	22.03	8.76	1	6.39	10.3	14.53	-0.16	24.48	0.69	0.65	0.62	576.33	23.54	6.78	732.6	29.34	9.42	582.47	21.88	6.12	569.25	25.17	7.43
MT	51	5	30.28	21.6	71	3	6.6	79.1	10.3	74.44	15.85	58.89	21.97	2.79	0.5	74.38	4	1000	15.48	25.93	19.43	23.51	15.65	5.91	32.82	16.83	29.25	15.2	2	5.6	30.47	13.55	-2.54	16.79	0.54	0.43	0.55	762.52	35.59	10.47	1040.55	42.98	15.4	777.77	31.29	8.3	746.74	40.07	12.75
MT	51	5	44.12	20.8	65.9	3.9	6.2	68.2	4.8	79.39	10.75	66.36	19.77	2.71	0.42	65.97	3	685	14.27	16.58	24.69	24.29	20.17	12.92	34.44	17.98	24.63	10.03	1	5.25	10.09	9.32	-4.36	24.75	0.68	0.62	0.62	582.62	21.56	5.09	795.09	26.9	7.38	600.94	18.78	4.5	563.01	24.54	5.74
GO	52	5	32.73	22.1	64.6	5.8	6.4	77.8	6.2	72.12	15.4	59.79	21.27	2.99	0.55	57.49	3	678	13.35	19.78	23.52	24.78	18.58	11.02	37.58	17.26	25.64	8.5	1	6.55	10.33	14.37	-0.43	22.55	0.65	0.63	0.6	571.49	21.88	4.8	728.33	27.82	7.11	583.2	19.29	4.51	559.65	24.4	5.07
GO	52	5	24.27	23.4	66.7	2.3	7.4	77.1	4.8	71.34	21.2	52.03	21.93	3.95	0.88	59.32	3	998	17.25	29.22	21.52	18.56	13.45	6.24	33.35	16.28	30.35	13.78	2	8.07	30.27	17.37	-3.71	16.27	0.53	0.45	0.55	810.97	37.47	10.27	1042.11	44.64	14.97	830.1	33.61	8.33	792.16	41.21	12.12
DF	53	5	12.02	16.6	73.5	4.6	6.6	81.4	4	61.73	24.23	56.71	15.99	2.57	0.51	30.24	5	1222	13.65	18.41	15.37	17.51	35.06	3.93	17.54	11.57	33.29	33.67	2	7.21	30.53	18.45	2.18	28.23	0.76	0.63	0.63	1715.11	56.34	23.95	2449.5	66.67	35.17	1763.13	54.78	23.58	1671.1	57.71	24.26
DF	53	5	21.49	19.7	63.5	2.8	5.8	77.5	4.7	65.33	21.25	56.84	18.31	2.8	0.81	14.2	5	900	8.71	15.6	16.17	16.58	42.93	7.42	28.57	13.86	29.32	20.83	1	6.94	10.64	14.81	-0.12	30.96	0.79	0.67	0.63	1199.44	40.2	15.29	1655.34	50.93	22.83	1221.75	38.64	15.66	1175.99	41.57	14.97
[truncated: 116 more columns]

## Sheet: Plan1
variável	label
UF	Unidade da Federação
UFNUM	código UF
regioes	macroregiões brasileiras
finatbasica	financiamento atenção básica
haspns	hipertensão (algum médico já lhe disse que tem hipertensão)
amhas	busca atendimento médico hipertensão
limhas	limitação funcional causada pela hipertensão
dmpns	diabetes mellitus (algum médico já lhe disse que tem diabetes)
amdm	busca atendimento médico para diabetes mellitus
limdm	limitação funcional causada pelo diabetes mellitus
usoserv	utilização dos serviços de saúde
esmb	estado geral de saúde muito bom
esbom	estado geral de saúde bom
esreg	estado geral de saúde regular
esruim	estado geral de saúde ruim
esmruim	estado geral de saúde muito ruim
esfcad	cadastramento ESF
instrmed	Instrução mediana
rendapcm	renda per capita mediana
rendaq1	renda quartil 1 (menor)
rendaq2	renda quartil 2
rendaq3	renda quartil 3
rendaq4	renda quartil 4
rendaq5	renda quartil 5 (maior)
ninstr1	nível de instrução 1 (menor)
nistr2	nível de instrução 2
nistr3	nível de instrução 3
nisntr4	nível de instrução 4
ninstr5	nível de instrução 5 (maior)
ano	ano da PNS
limitgeral	limitação geral por doenças crônicas
uso	Uso de serviços (conforme PNS)
utiliz	Utilização de serviços - regressão necessidades de saúde
obsesput	Diferença entre observado e esperado na utilização
razao10r40p	Razão renda entre os 10% mais ricos e 40% mais pobres
TheilL	Índice de Theil-Gini sem o valor nulo
Theiltrab	Indice de Theil-decorrente do trabalho
gini	Índice de Gini
rpc	Renda per capita
emc18a	Ensino médio completo aos 18 anos
esc25a	Escolaridade -8 anos ou mais aos 25 anos
rpcbr	Renda média per capita entre brancos
emc18abr	Ensino médio completo aos 18 anos-brancos
esc25abr	Escolaridade 8 anos ou mais aos 25 anos-brancos
rpch	Renda per capita-homens
emc18ah	Ensino médio completo aos 18 anos-homens
esc25ah	Escolaridade 8 anos ou mais aos 25 anos-homens
rpcm	Renda per capita-mulheres
emc18am	Ensino médio completo aos 18 anos-mulheres
esc25am	Escolaridade 8 anos ou mais aos 25 anos-mulheres
rpcn	Renda média per capita entre pretos e pardos
emc18an	Ensino médio completo aos 18 anos-pretos e pardos
esc25an	Escolaridade 8 anos ou mais aos 25 anos-pretos e pardos
aguaenc	Água encanada
coletlixo	Proporção de pessoas em domicílios com coleta de lixo
saninadeq	Proporção de pessoas em domicílios com saneamento inadequado
domsemenerg	Proporção de pessoas em domicílios sem energia elétrica
pmaesadolesc	Proporção de mães adolescentes (<18anos)
crian0a5foraesc	Proporção de crianças de 0-5 anos fora da escola
razdep	Razão de dependência
txenv	Taxa de envelhecimento
MI	mortalidade infantil
EVN	expectativa de vida ao nascer
idh	índice de desenvolvimento humano
trabform	% população com trabalho formal
popresid	população residente
pibpc	PIB per capita
txanalf	Taxa de analfabetismo
popmmsm	% da população recebe menos de meio salário-mínimo
popmqsm	% da população recebe menos de um quarto do salário-mínimo
rnpm7cpn	% de RN de mães com pleo menos 7 consultas de pré-natal
intcsap	Internações por doenças sensíveis à atenção básica
intcssb	Internações por causas sensíveis ao saneamento básico
tc	número de tomógrafos
profsaude	número de profissionais de saúde
profsaudesup	número de profissionais de saúde de nível superior
eqesf	número de equipes da estratégia de saúde da família
nacs	número de ACS
casosTB	número de casos de tuberculose
incHIV	incidência de casos de HIV
gastosaudeppib	gastos em saúde como % do PIB estadual
gastoestppib	gastos estaduais como % do PIB
densenf	densidade de enfermeiros
propvac	% de crianças vacinadas - cobertura média vacinal em crianças
obevit5a74a	probabilidade de óbitos evitáveis entre 5 e 74 anos
obevit0a5a	probabilidade de óbitos evitáveis em menores de 5 anos
transfaps	recursos transferência APS
incTB	incidência de casos de tuberculose
densmed	densidade de médicos
denscons	densidade de consultas
densint	densidade de internações
RM	número de aparelhos de ressonância magnética
estapsest	número de estabelecimentos de APS no estado
estapsmun	número de estabelecimentos de APS nos municipios
ubsn	número de UBS
PIB	PIB total do estado
agropib	% PIB agropecuária
insdpib	% PIB indústrias
servpib	% PIB serviços
admpublpib	% PIB administração pública
vadpibtot	valor adicionado do PIB total
impostos	valor dos impostos
alimsaud	% de alimentação saudável autorreferida
alcool	% de consumo de álcool autorreferido
sedent	% de sedentarismo autorreferido
tabagismo	% de tabagismo autorreferido
razgenrenda	Razão de renda por gênero
razetniarenda	Razão de renda por etnia
razgenedu18	Razão de alta escolaridade aos 18 anos por gênero
razgenedu25	Razão de alta escolaridade aos 25 anos por gênero
razetniaedu18	Razão de alta escolaridade aos 18 anos por etnia
razetniaedu25	Razão de alta escolaridade aos 25 anos por etnia
ordem	número banco
rpchbr	renda média per capita homens brancos
eschbr	% alta escolaridade homens brancos
rpcmpp	renda média per capita homens pretos e pardos
escmpp	% alta escolaridade homens pretos e pardos
razrendagenetnia	Razão de renda por gênero e etnia
razedugenetnia	Razão de educação por gênero e etnia
rpcmbr	renda média per capita mulheres brancas
escmbr	% alta escolaridade mulheres brancas
rpchpp	renda média per capita homens pretos e pardos
eschpp	% alta escolaridade homens pretos e pardos
razrendagenb	Razão de renda por gênero em brancos
razrendagenpp	Razão de renda por gênero em pretos e pardos
razedugenbr	Razão de educação por gênero em brancos
razedugenpp	Razão de educação por gênero em pretos e pardos
razrendaetniamasc	Razão de renda por etnia homens
razrendaetniafem	Razão de renda por etnia mulheres
razeduetniamasc	Razão de educação por etnia homens
razeduetniafem	Razão de educação por etnia mulheres
compegs	Comparação entre diferentes níveis do estado geral saúde
compquartis	Comparação entre diferentes níveis de quartis de renda
txdesempr	Taxa de desemprego
EVN1	expectativa de vida ao nascer
MI1	mortalidade infantil
popmen5a	população< 5 anos
pop5amais	população 5 anos e mais
pop5a74a	população entre 5 e 74 anos
txobevit5a	taxa de óbitos evitáveis<5 anos
txobevit5a74	taxa de óbitos evitáveis entre 5 e 74 anos
mamografia	% realização de mamografias
prevcautero	% prevenção de cãncer de cólo de útero
PNprop	% de realização de partos normais
cobcaps	Cobertura de CAPS
transpmpf	Índice transparência MPF
evntot	Expectativa de vida ao nascer-eficiência
evncheck	Expectativa de vida ao nascer-esperado
evntotesp	Expectativa de vida ao nascer-efeitos fixos
mitot	Mortalidade infantil eficiência
mitotesp	Mortalidade infantil eficiência efeitos fixos
evnrec	Expectativa de vida ao nascer recursos-eficiência recursos
evnrecesp	Expectativa de vida ao nascer-recursos-efeitos fixos
mirec	Mortalidade infantil -recursos-eficiência
mirecesp	Mortalidade infantil eficiência-recursos-efeitos fixos
evnsaude	Expectativa de vida ao nascer saúde-eficiência recursos
evnsaudesp	Expectativa de vida ao nascer-saúde-efeitos fixos
misaude	Mortalidade infantil -saúde-eficiência
misaudesp	Mortalidade infantil -saúde-recursos-efeitos fixos
evninter	Expectativa de vida ao nascer intersetorial-eficiência recursos
evnintesp	Expectativa de vida ao nascer-intersetorial-efeitos fixos
miinter	Mortalidade infantil -intersetorial-eficiência
miintesp	Mortalidade infantil -intersetorial-recursos-efeitos fixos
evntu
evnte
UFMRR	Unidade da Federação com municipios rurais remotos
