# Supplementary material for: Intersectional equity in Brazil’s remote rural municipalities: the road to efficiency and effectiveness in local health systems
Source: Front Public Health. 2024 Sep 10;12:1401193. doi: 10.3389/fpubh.2024.1401193 (PMC11419982; doi:10.3389/fpubh.2024.1401193)
Supplement: Supplementary file 10 [file Data_Sheet_2.xls]

## Sheet: Sheet1
Territorialidade	CD_GCMUN	NM_MUN	IDHM	IDHMRenda	IDHMEducação	IDHMLongevidade	Ano	SIG_UF	TIPO	Esperançadevidaaonascer	Mortalidadeinfantil	Taxadefecundidadetotal	Taxadeenvelhecimento	tipologia	CódigodaGrandeRegião	NomedaGrandeRegião	CódigodaUnidadedaFederação	SigladaUnidadedaFederação	ValoradicionadobrutodaAgrope	ValoradicionadobrutodaIndúst	ValoradicionadobrutodosServi	ValoradicionadobrutodaAdmini	Valoradicionadobrutototala	Impostoslíquidosdesubsídios	ProdutoInternoBrutoapreços	ProdutoInternoBrutopercapita	TIG	DPC	RPC	AB	INV	DPES	ESFEQUIPEDESAUDEDAFAMI	ESFSB_M1ESFCOMSAUDEBUCA	ESFSB_M2ESFCOMSAUDEBUCA	EACSEQUIPEDEAGENTESCOMU	NASF1NUCLEODEAPOIOASAU	NASF2NUCLEODEAPOIOASAU	EMSIEQMULTIDISCATBASICA	EACSSB_M1EQAGENTESCOMUNI	ESFREQUIPEDESAUDEDAFAM	ESFRSB_MIESFRIBEIRINHACO	ESFFSBESFFLUVIALCOMSAUD	EAB1EQUIPEDEATENCAOBASI	EAB1SBEQUIPEDEATENCAOBA	EMADEQUIPEMULTIDISCIPLINA	EMAPEQUIPEMULTIDISCIPLINA	NASF3NUCLEODEAPOIOASAU	eqmulti
Alta Floresta D'Oeste (RO)	1100015	Alta Floresta D´Oeste	0.483	0.698	0.262	0.617	1	RO	IntermediarioAdjacente	66.9	28.36	3.11	3.35	IntermediarioAdjacente	1	Norte	11	RO	69260.4	16118.5	62496.2	93244.7	241120	20957.1	262077	10731.2	76.71	505.97	319.1	24.3	3.32	9.62039e+06	4	2	0	2	1	0	0	0	0	0	0	0	0	0	0	0	0
Ariquemes (RO)	1100023	Ariquemes	0.556	0.742	0.343	0.674	1	RO	Urbano	69.52	21.68	2.77	2.92	Urbano	1	Norte	11	RO	73711.6	287139	494946	343868	1.19966e+06	165030	1.36469e+06	15103.9	61.07	475.27	254.44	14.92	6.65	3.3986e+07	11	6	0	0	1	0	0	0	0	0	0	0	0	1	1	0	0
Cabixi (RO)	1100031	Cabixi	0.488	0.677	0.284	0.604	1	RO	RuralAdjacente	65.62	31.99	2.95	4.56	RuralAdjacente	1	Norte	11	RO	24300.8	3252.51	12677.2	25170.2	65400.8	4210.34	69611.1	11033.6	87.09	730.33	484.52	28.48	0.23	3.16315e+06	1	1	0	0	0	1	0	0	0	0	0	0	0	0	0	0	0
Cacoal (RO)	1100049	Cacoal	0.567	0.745	0.377	0.65	1	RO	Urbano	69.7	21.27	2.34	3.82	Urbano	1	Norte	11	RO	95259.2	182052	465447	298454	1.04121e+06	145282	1.18649e+06	15095.1	58.8	436.09	233.58	14.06	3.95	2.3553e+07	11	7	0	0	1	0	5	0	0	0	0	0	0	0	0	0	0
Cerejeiras (RO)	1100056	Cerejeiras	0.542	0.704	0.338	0.668	1	RO	Urbano	67.22	27.5	2.44	4.56	Urbano	1	Norte	11	RO	28976.4	19734.5	80725	63018.3	192454	29567	222021	13037.1	60.58	1132.38	362.76	9.61	47.97	5.65299e+06	3	2	0	2	0	0	0	0	0	0	0	0	0	0	0	0	0
Colorado do Oeste (RO)	1100064	Colorado do Oeste	0.545	0.71	0.362	0.629	1	RO	IntermediarioAdjacente	67.61	26.45	2.33	4.74	IntermediarioAdjacente	1	Norte	11	RO	35817.6	18305.9	54678.2	67462	176264	16828.8	193093	10380.2	78.96	463.45	272.52	53.64	1.31	5.87959e+06	4	1	0	0	0	0	0	0	0	0	0	0	0	0	0	0	0
Corumbiara (RO)	1100072	Corumbiara	0.401	0.649	0.185	0.539	1	RO	RuralRemoto	63.94	37.21	3.05	2.93	RuralRemoto	1	Norte	11	RO	51205.5	7946.46	15590.9	34012.7	108756	6012.6	114768	13038.9	82.57	657.37	524.32	99.14	1.83	4.34691e+06	2	1	0	0	0	0	0	0	0	0	0	0	0	0	0	0	0
Costa Marques (RO)	1100080	Costa Marques	0.486	0.65	0.295	0.598	1	RO	RuralRemoto	64.01	36.98	3.95	3.4	RuralRemoto	1	Norte	11	RO	19816.2	7732.29	22863.4	51077.7	101490	6093.38	107583	7852.78	87.31	263.3	173.92		9.11	2.86208e+06	1	2	0	0	0	0	0	0	0	0	0	0	0	0	0	0	0
Espigão D'Oeste (RO)	1100098	Espigão D´Oeste	0.501	0.71	0.276	0.64	1	RO	IntermediarioAdjacente	67.61	26.45	2.81	3.71	IntermediarioAdjacente	1	Norte	11	RO	56432.9	34215.3	88492.3	102087	281227	30560.3	311788	10848.2	75.87	413.47	283.32	0	4.89	8.5975e+06	6	0	0	2	0	0	0	0	0	0	0	0	0	0	0	0	0
Guajará-Mirim (RO)	1100106	Guajará-Mirim	0.573	0.742	0.398	0.638	1	RO	Urbano	69.52	21.68	3.02	4.19	Urbano	1	Norte	11	RO	18630.4	22950.7	273295	156792	471668	126499	598167	14363.1	77.6	523.55	343.84	30.2	2.29	1.5019e+07	6	3	0	1	0	0	0	0	0	0	0	0	0	0	0	0	0
Jaru (RO)	1100114	Jaru	0.514	0.71	0.305	0.626	1	RO	Urbano	67.61	26.45	2.56	3.65	Urbano	1	Norte	11	RO	103001	151693	262584	191572	708850	88446.4	797296	15320	68.18	395.41	210.95	45.47	4	1.56289e+07	7	3	0	5	1	0	0	0	0	0	0	0	0	0	0	0	0
Ji-Paraná (RO)	1100122	Ji-Paraná	0.564	0.713	0.373	0.676	1	RO	Urbano	67.76	26.07	2.26	3.64	Urbano	1	Norte	11	RO	72552.8	317328	784714	410598	1.58519e+06	270166	1.85536e+06	15913.9	60.96	452.45	187.02	17.38	7.17	3.71505e+07	22	3	0	4	2	0	0	0	0	0	0	0	0	0	0	0	0
Machadinho D'Oeste (RO)	1100130	Machadinho D´Oeste	0.449	0.68	0.225	0.592	1	RO	RuralRemoto	65.8	31.48	3.16	2.53	RuralRemoto	1	Norte	11	RO	58163.6	24630.8	58462.5	111859	253116	19084.9	272201	8750.47	67.03	375.33	174.31	33.38	3.42	1.00412e+07	7	1	0	2	0	0	0	0	0	0	0	0	0	0	0	0	0
Nova Brasilândia D'Oeste (RO)	1100148	Nova Brasilândia D´Oeste	0.459	0.66	0.251	0.583	1	RO	RuralAdjacente	64.58	35.16	3.02	3.64	RuralAdjacente	1	Norte	11	RO	37228.5	10915.6	39380.6	73122	160647	13004.5	173651	8750.38	75.67	397.76	228.62	89.36	3.5	6.31446e+06	2	3	0	1	1	0	0	0	0	0	0	0	0	0	0	0	0
Ouro Preto do Oeste (RO)	1100155	Ouro Preto do Oeste	0.533	0.704	0.326	0.658	1	RO	Urbano	67.22	27.5	2.29	3.88	Urbano	1	Norte	11	RO	77935.2	46098.3	161803	143687	429523	47978.6	477501	12585.4	68.11	443.76	245.05	19.29	3.68	1.31998e+07	9	0	1	0	0	0	0	0	0	0	0	0	0	0	0	0	0
Pimenta Bueno (RO)	1100189	Pimenta Bueno	0.573	0.704	0.402	0.666	1	RO	Urbano	67.22	27.5	2.9	3.83	Urbano	1	Norte	11	RO	36970.6	91904.1	201280	121975	452130	88731.6	540862	16023.6	71	570.37	377.12	19.5	13.6	1.36449e+07	6	1	1	1	0	0	0	0	0	0	0	0	0	0	0	0	0
Porto Velho (RO)	1100205	Porto Velho	0.613	0.704	0.469	0.697	1	RO	Urbano	67.22	27.5	2.63	2.85	Urbano	1	Norte	11	RO	183897	2.649e+06	3.33728e+06	1.61772e+06	7.78789e+06	1.30593e+06	9.09382e+06	21319.1	53.21	513.13	303.91	7.77	2.19	1.70979e+08	17	63	0	0	0	0	0	0	0	0	0	0	0	4	1	0	0
Presidente Médici (RO)	1100254	Presidente Médici	0.485	0.681	0.276	0.607	1	RO	IntermediarioAdjacente	65.84	31.34	2.59	4.61	IntermediarioAdjacente	1	Norte	11	RO	50118.1	20024	62352.3	82576.1	215071	20518.3	235589	10555.5	66.59	556.25	289.99	32.84	12.13	8.05717e+06	0	7	0	1	1	0	0	0	0	0	0	0	0	0	0	0	0
Rio Crespo (RO)	1100262	Rio Crespo	0.441	0.699	0.225	0.544	1	RO	RuralAdjacente	66.92	28.31	3.01	4.05	RuralAdjacente	1	Norte	11	RO	18631.7	2605.59	3949.82	14683.7	39870.8	2063.19	41934	12646	80.35	897.51	720.22	96.11	0.47	2.82968e+06	1	1	0	0	0	0	0	0	0	0	0	0	0	0	0	0	0
Rolim de Moura (RO)	1100288	Rolim de Moura	0.559	0.742	0.364	0.646	1	RO	Urbano	69.52	21.68	2.84	4.24	Urbano	1	Norte	11	RO	45477	100575	224638	188566	559256	68592.1	627848	12390.4	66.13	588.61	252.32	48.29	5.5	23112614	9	3	1	0	1	0	0	0	0	0	0	0	0	0	0	0	0
Santa Luzia D'Oeste (RO)	1100296	Santa Luzia D´Oeste	0.482	0.693	0.297	0.543	1	RO	RuralAdjacente	66.57	29.28	2.84	4.15	RuralAdjacente	1	Norte	11	RO	27568.2	16087.5	16202.1	33346.4	93204.1	5614.18	98818.3	11120.7	73.28	568.71	392.24	13.24	10.78	3.34522e+06	2	2	0	0	0	0	0	0	0	0	0	0	0	0	0	0	0
Vilhena (RO)	1100304	Vilhena	0.62	0.745	0.464	0.689	1	RO	Urbano	69.7	21.27	2.36	3.13	Urbano	1	Norte	11	RO	45616.4	266175	617148	297886	1.22682e+06	220363	1.44719e+06	18995.2	64.96	657.49	272.78	59.49	2.33	3.06483e+07	26	4	1	0	1	0	1	0	0	0	0	0	0	1	1	0	0
São Miguel do Guaporé (RO)	1100320	São Miguel do Guaporé	0.409	0.66	0.179	0.578	1	RO	RuralRemoto	64.58	35.16	3.42	2.51	RuralRemoto	1	Norte	11	RO	69712.9	84835	63419.9	82097.3	300065	24410.7	324476	14867.9	84.08	539.3	383.82	88.71	4.83	9.47901e+06	1	3	0	0	0	1	0	0	0	0	0	0	0	0	0	0	0
Nova Mamoré (RO)	1100338	Nova Mamoré	0.446	0.65	0.242	0.565	1	RO	RuralRemoto	64.01	36.98	3.2	2.64	RuralRemoto	1	Norte	11	RO	62857.5	22139.2	36735	82471.1	204203	14228.4	218431	9685.67	72.06	433.66	235.82	81.45	18.61	6.52805e+06	5	1	0	0	0	0	0	0	0	0	0	0	0	0	0	0	0
Alvorada D'Oeste (RO)	1100346	Alvorada D´Oeste	0.469	0.669	0.261	0.592	1	RO	RuralAdjacente	65.16	33.37	2.87	3.77	RuralAdjacente	1	Norte	11	RO	45707.4	8247.58	31598.7	62946	148500	12189.1	160689	9528.51	68.46	505.45	340.92	85.43	6.09	5.79759e+06	3	0	0	2	0	0	0	0	0	0	0	0	0	0	0	0	0
Alto Alegre dos Parecis (RO)	1100379	Alto Alegre dos Parecis	0.402	0.681	0.178	0.534	1	RO	RuralAdjacente	65.84	31.34	3.56	2.54	RuralAdjacente	1	Norte	11	RO	36601.5	7181.61	19891.7	48840.7	112516	7458.5	119974	9353.97	83.13	412.49	224.34	92.76	0.31	3.88963e+06	2	3	0	0	1	0	0	0	0	0	0	0	0	0	0	0	0
Alto Paraíso (RO)	1100403	Alto Paraíso	0.446	0.693	0.197	0.649	1	RO	RuralAdjacente	66.57	29.28	3.15	3.12	RuralAdjacente	1	Norte	11	RO	39911.5	7212.87	30462.9	64528.6	142116	10119.4	152235	8879.79	84.36	379.89	219.24	24.9	4.85	4.90906e+06	4	1	0	1	0	0	0	0	0	0	0	0	0	0	0	0	0
Buritis (RO)	1100452	Buritis	0.415	0.672	0.161	0.66	1	RO	IntermediarioRemoto	65.3	32.95	3.02	1.56	IntermediarioRemoto	1	Norte	11	RO	73365.3	34988.9	83316.3	114842	306512	29752.4	336265	10383.4	73.12	322.17	160.63	30.85	2.96	7.742e+06	1	4	0	4	0	0	0	0	0	0	0	0	0	0	0	0	0
Novo Horizonte do Oeste (RO)	1100502	Novo Horizonte do Oeste	0.442	0.682	0.202	0.627	1	RO	RuralAdjacente	65.89	31.2	2.92	3.36	RuralAdjacente	1	Norte	11	RO	29924	6205.46	16453.6	37131.4	89714.5	5705.59	95420.1	9321.1	80.03	467	285.43	18.56	8.07	3.36374e+06	2	1	0	1	0	0	0	0	0	0	0	0	0	0	0	0	0
Cacaulândia (RO)	1100601	Cacaulândia	0.454	0.703	0.206	0.647	1	RO	RuralAdjacente	67.17	27.61	3.09	3.03	RuralAdjacente	1	Norte	11	RO	37438.7	2840.18	8660.26	23887.2	72826.3	3874.5	76700.8	13392.8	58.03	1237.62	497.75	21.52	43.6	3.5508e+06	0	2	0	1	0	0	0	0	0	0	0	0	0	0	0	0	0
Campo Novo de Rondônia (RO)	1100700	Campo Novo de Rondônia	0.432	0.683	0.189	0.623	1	RO	RuralAdjacente	65.95	31.02	3.37	2.12	RuralAdjacente	1	Norte	11	RO	41916	12640.5	12987.8	47571.1	115115	5324.75	120440	9506.68	73.21	383.72	234.36	34.4	3.49	4.05851e+06	4	0	0	0	0	0	0	0	0	0	0	0	0	0	0	0	0
Candeias do Jamari (RO)	1100809	Candeias do Jamari	0.478	0.699	0.251	0.622	1	RO	Urbano	66.92	28.31	4.03	2.92	Urbano	1	Norte	11	RO	24596.8	73256.4	42574.6	73130.1	213558	14763.6	228321	11541.9	77.25	391.43	302.76	88.66	0.78	7.40591e+06	0	6	0	0	0	0	0	0	0	0	0	0	0	0	0	0	0
Castanheiras (RO)	1100908	Castanheiras	0.498	0.703	0.299	0.588	1	RO	RuralAdjacente	67.17	27.61	3.18	3.96	RuralAdjacente	1	Norte	11	RO	16323	1299.09	4075.37	16178.3	37875.7	2060.57	39936.3	11152.3	71.73	983.59	759.33	97.39	0	2.69903e+06	0	2	0	0	0	0	0	0	0	0	0	0	0	0	0	0	0
Chupinguaia (RO)	1100924	Chupinguaia	0.479	0.697	0.256	0.616	1	RO	RuralRemoto	66.82	28.59	3.52	2.41	RuralRemoto	1	Norte	11	RO	45081.4	37018	34750.3	37900	154750	10966.6	165716	19956.2	85.43	692.75	542.34	27.79	3.56	5.08852e+06	1	3	0	0	0	1	0	0	0	0	0	0	0	0	0	0	0
Cujubim (RO)	1100940	Cujubim	0.425	0.694	0.176	0.628	1	RO	IntermediarioAdjacente	66.62	29.15	3.37	1.99	IntermediarioAdjacente	1	Norte	11	RO	21896	75835.2	39323.1	58788	195842	14375.4	210218	13243.7	76.51	355.29	265.23	27.97	3.12	5.67568e+06	2	1	0	0	0	0	0	0	0	0	0	0	0	0	0	0	0
Governador Jorge Teixeira (RO)	1101005	Governador Jorge Teixeira	0.38	0.677	0.136	0.594	1	RO	RuralAdjacente	65.59	32.08	3.44	3.09	RuralAdjacente	1	Norte	11	RO	48924.4	3848.96	11148.4	41858.6	105780	5349.73	111130	10570.7	64.93	670.2	342.12	89.41	15.03	3.81004e+06	1	2	0	0	0	0	0	0	0	0	0	0	0	0	0	0	0
Itapuã do Oeste (RO)	1101104	Itapuã do Oeste	0.478	0.669	0.26	0.629	1	RO	RuralAdjacente	65.16	33.37	3.66	2.8	RuralAdjacente	1	Norte	11	RO	18231.3	13767.2	18356.8	33925.3	84280.6	6409.89	90690.5	10593.5	81.97	481.27	387.48	91.41	2.85	3.45294e+06	0	1	0	1	0	0	0	0	0	0	0	0	0	0	0	0	0
Ministro Andreazza (RO)	1101203	Ministro Andreazza	0.467	0.694	0.236	0.623	1	RO	RuralAdjacente	66.62	29.15	3.19	3.79	RuralAdjacente	1	Norte	11	RO	26704.1	4156.17	19584.4	40297.5	90742.2	8950.25	99692.4	9628.4	77.53	416.37	275.29	32.05	2	3.49384e+06	2	2	0	0	0	0	0	0	0	0	0	0	0	0	0	0	0
Mirante da Serra (RO)	1101302	Mirante da Serra	0.47	0.697	0.244	0.61	1	RO	RuralAdjacente	66.82	28.59	2.9	3.91	RuralAdjacente	1	Norte	11	RO	26466.6	11965.8	25394	44313.5	108140	6728.77	114869	9678.04	75.36	356.12	136.37	29.52	0.06	3.81012e+06	2	1	0	1	0	0	0	0	0	0	0	0	0	0	0	0	0
Monte Negro (RO)	1101401	Monte Negro	0.435	0.68	0.201	0.603	1	RO	RuralAdjacente	65.8	31.48	3.27	2.95	RuralAdjacente	1	Norte	11	RO	36157.2	20216.7	24584.4	54070.8	135029	8387.49	143417	10178.6	75.71	497.36	308.02	77.74	0.69	5.51896e+06	3	1	0	2	0	0	0	0	0	0	0	0	0	0	0	0	0
Nova União (RO)	1101435	Nova União	0.405	0.681	0.178	0.549	1	RO	RuralAdjacente	65.84	31.34	2.52	3.15	RuralAdjacente	1	Norte	11	RO	28743.4	2699.81	7168.64	28773.6	67385.5	3353.1	70738.6	9434.33	67.69	476.78	330.24	47.4	3.82	2.16838e+06	1	1	0	1	0	0	0	0	0	0	0	0	0	0	0	0	0
Parecis (RO)	1101450	Parecis	0.412	0.686	0.202	0.505	1	RO	RuralAdjacente	66.18	30.38	3.33	2.65	RuralAdjacente	1	Norte	11	RO	18597	3307.73	6233.93	19174.3	47312.9	2673.32	49986.2	10392.1	72.88	636.57	375.41	0.88	10.24	2.10425e+06	1	1	0	0	0	0	0	0	0	0	0	0	0	0	0	0	0
Pimenteiras do Oeste (RO)	1101468	Pimenteiras do Oeste	0.524	0.71	0.382	0.53	1	RO	RuralRemoto	67.61	26.45	3.88	2.93	RuralRemoto	1	Norte	11	RO	23044.2	1889.08	4682.89	12032.7	41648.8	2163.23	43812	18868.2	86.2	1552.02	1258.73	91.27	9.37	1.98064e+06	1	0	0	0	0	0	0	0	0	0	0	0	0	0	0	1	0
Primavera de Rondônia (RO)	1101476	Primavera de Rondônia	0.439	0.686	0.227	0.543	1	RO	RuralAdjacente	66.18	30.38	2.76	3.97	RuralAdjacente	1	Norte	11	RO	11494.5	2125.68	4319.31	15549.1	33488.6	1616.85	35105.5	9964.65	82.96	768.22	555.63	98.51	8.31	1.76817e+06	2	0	0	0	0	0	0	0	0	0	0	0	0	0	0	0	0
São Felipe D'Oeste (RO)	1101484	São Felipe D´Oeste	0.466	0.694	0.26	0.562	1	RO	RuralAdjacente	66.62	29.15	2.83	3.63	RuralAdjacente	1	Norte	11	RO	21959.4	2131.06	7742.07	24072.3	55904.9	2822.09	58727	9758.55	79.17	644.75	337.98	96.54	13.51	2.44106e+06	0	0	0	1	0	0	0	1	0	0	0	0	0	0	0	0	0
São Francisco do Guaporé (RO)	1101492	São Francisco do Guaporé	0.434	0.698	0.181	0.648	1	RO	RuralRemoto	66.9	28.36	3.39	1.86	RuralRemoto	1	Norte	11	RO	51831.7	12369.7	35417.5	61682.2	161301	12308.5	173610	10837.7	66.91	490.76	281.58		11.2	4.85902e+06	5	3	0	0	0	0	0	0	0	0	0	0	0	0	0	0	0
Seringueiras (RO)	1101500	Seringueiras	0.439	0.673	0.214	0.587	1	RO	RuralRemoto	65.37	32.74	3.64	2.13	RuralRemoto	1	Norte	11	RO	32551.9	9383.34	21990.1	44405	108330	8950.43	117281	10067.9	68.55	504.73	325.45	36.19	1.11	4.53566e+06	1	2	1	0	0	0	0	0	0	0	0	0	0	0	0	0	0
Teixeirópolis (RO)	1101559	Teixeirópolis	0.44	0.693	0.216	0.571	1	RO	RuralAdjacente	66.57	29.28	2.52	4.73	RuralAdjacente	1	Norte	11	RO	17942.2	3346.05	6483.1	19402.1	47173.4	2827.72	50001.1	10218.9	85.44	678.16	487.82	36.74	0.42	2.67214e+06	2	0	0	0	0	0	0	0	0	0	0	0	0	0	0	0	0
Theobroma (RO)	1101609	Theobroma	0.402	0.664	0.181	0.54	1	RO	RuralAdjacente	64.86	34.28	3.15	2.65	RuralAdjacente	1	Norte	11	RO	46691.3	4125	9698.28	40190.2	100705	4830.62	105535	9915.02	80.22	477.83	283.86	59.23	8.46	3.58699e+06	4	1	0	0	0	0	0	0	0	0	0	0	0	0	0	0	0
Urupá (RO)	1101708	Urupá	0.424	0.677	0.203	0.556	1	RO	RuralAdjacente	65.59	32.08	2.72	3.19	RuralAdjacente	1	Norte	11	RO	37342.1	6954.42	20848.4	48770.2	113915	7444.26	121359	9357.65	79.71	368.82	207.9	12.55	2.99	2.98907e+06	2	1	0	0	0	0	0	0	0	0	0	0	0	0	0	0	0
Vale do Anari (RO)	1101757	Vale do Anari	0.409	0.66	0.161	0.644	1	RO	RuralRemoto	64.61	35.05	3.6	2.53	RuralRemoto	1	Norte	11	RO	35400.1	3401.48	11748.7	36325.6	86875.9	4604.39	91480.3	9772.49	72.16	326.1	174.3	50	3.52	2.8384e+06	1	1	0	1	0	0	0	0	0	0	0	0	0	0	0	0	0
Vale do Paraíso (RO)	1101807	Vale do Paraíso	0.438	0.698	0.2	0.6	1	RO	RuralAdjacente	66.9	28.36	2.91	3.38	RuralAdjacente	1	Norte	11	RO	37552.5	3386.81	11070.7	32508.1	84518.1	4744.84	89263	10861.9	71.94	585.72	346.4	87.13	2.97	3.55348e+06	2	1	0	1	0	0	0	0	0	0	0	0	0	0	0	0	0
Acrelândia (AC)	1200013	Acrelândia	0.451	0.723	0.224	0.565	1	AC	RuralAdjacente	68.36	25.65	4.36	2.94	RuralAdjacente	1	Norte	12	AC	47610.6	7789.31	14441.4	48862.5	118704	3210.86	121915	9723.62	92.02	344.11	144.51	5.07	0.27	3.06378e+06	0	5	0	0	1	0	0	0	0	0	0	0	0	0	0	0	0
Assis Brasil (AC)	1200054	Assis Brasil	0.425	0.711	0.209	0.517	1	AC	RuralRemoto	67.64	27.61	3.13	3.89	RuralRemoto	1	Norte	12	AC	8971.02	1319.73	6147.09	24365.2	40803	1214.41	42017.4	6916.45	95.45	437.43	199.45	100	17.8	1.24955e+06	0	3	0	0	0	0	0	0	0	0	0	0	0	0	0	0	0
Brasiléia (AC)	1200104	Brasiléia	0.476	0.693	0.273	0.57	1	AC	IntermediarioRemoto	66.57	30.71	3.06	4.1	IntermediarioRemoto	1	Norte	12	AC	39867.6	14310	41106.3	80676.9	175961	14738.1	190699	8895.37	86.01	336.74	163.91	57.24	4.85	3.80941e+06	0	9	0	0	1	0	0	0	0	0	0	0	0	0	0	0	0
Bujari (AC)	1200138	Bujari	0.46	0.707	0.252	0.546	1	AC	RuralAdjacente	67.39	28.33	3.48	3.35	RuralAdjacente	1	Norte	12	AC	42108.1	2968	7355.79	32564.3	84996.3	1268.7	86265	10180	76.44	334.37	155.96	37.37	12.67	660601	1	2	0	0	0	1	0	0	0	1	0	0	0	0	0	0	0
Capixaba (AC)	1200179	Capixaba	0.365	0.682	0.133	0.538	1	AC	RuralAdjacente	65.93	32.63	4.43	3.17	RuralAdjacente	1	Norte	12	AC	41125.3	19178.5	10229.4	33839.1	104372	4158.73	108531	12319.1	93.12	326.79	149.69	79.73	4.47	1.94839e+06	2	2	0	1	0	0	0	0	0	0	0	0	0	0	0	1	0
Cruzeiro do Sul (AC)	1200203	Cruzeiro do Sul	0.51	0.721	0.327	0.564	1	AC	Urbano	68.23	26	4.9	3.61	Urbano	1	Norte	12	AC	73861.3	69820.3	275200	286710	705592	65448.6	771040	9829.18	81.35	300.76	109.75	81.65	6.61	1.77881e+07	21	19	0	2	6	0	1	0	0	1	1	0	0	1	1	0	0
Epitaciolândia (AC)	1200252	Epitaciolândia	0.474	0.701	0.267	0.569	1	AC	IntermediarioRemoto	67.05	29.28	3.25	4.41	IntermediarioRemoto	1	Norte	12	AC	21332.8	12323.4	44682	56234.8	134573	10423.9	144997	9585.95	91.79	246.23	98.53	0	2	2.1238e+06	1	5	0	1	1	0	0	0	0	0	0	0	0	0	0	0	0
Feijó (AC)	1200302	Feijó	0.323	0.644	0.121	0.431	1	AC	IntermediarioRemoto	63.64	40.18	4.53	3.2	IntermediarioRemoto	1	Norte	12	AC	32449.1	14853.7	24542	122999	194844	5676.64	200521	6205.96	92.34	216.49	126.12	17.52	2.42	4.08867e+06	4	4	0	0	1	0	1	0	0	0	0	0	0	0	0	0	0
Jordão (AC)	1200328	Jordão	0.222	0.637	0.052	0.331	1	AC	RuralRemoto	63.24	41.58	4.53	2.7	RuralRemoto	1	Norte	12	AC	5925.38	1049	3740.67	29858.8	40573.8	660.175	41234	6313.58	87.31	426.98	195.78	93.08	3.83	1.27719e+06	1	1	0	0	0	0	1	0	0	1	0	0	0	0	0	0	0
Mâncio Lima (AC)	1200336	Mâncio Lima	0.456	0.682	0.285	0.489	1	AC	RuralAdjacente	65.93	32.63	4.9	2.86	RuralAdjacente	1	Norte	12	AC	17338.6	5591.1	11256	59886.4	94072.1	1346.58	95418.7	6258.61	84.72	284.68	120.61	89.65	0.83	3.09059e+06	0	5	0	1	0	1	1	0	0	0	0	0	0	0	0	0	0
Manoel Urbano (AC)	1200344	Manoel Urbano	0.395	0.693	0.176	0.505	1	AC	RuralRemoto	66.57	30.71	4.53	3.38	RuralRemoto	1	Norte	12	AC	10298.3	1805.7	6821.73	34048.8	52974.5	2828.36	55802.9	6984.96	90.31	291.62	176.48	89.99	1.52	1.81692e+06	1	2	0	0	0	0	0	0	1	0	0	0	0	0	0	0	0
Marechal Thaumaturgo (AC)	1200351	Marechal Thaumaturgo	0.301	0.637	0.108	0.395	1	AC	RuralRemoto	63.24	41.58	6.01	2.23	RuralRemoto	1	Norte	12	AC	22887.6	2904.59	8036.83	60914.7	94743.7	1261.22	96004.9	6760.91	88.86	290.18	113.62	94.55	1.96	3.23827e+06	0	1	0	0	1	0	0	0	1	3	0	0	0	0	0	0	0
Plácido de Castro (AC)	1200385	Plácido de Castro	0.464	0.721	0.257	0.539	1	AC	RuralAdjacente	68.23	26	3.83	4.02	RuralAdjacente	1	Norte	12	AC	40249.3	4287.34	16952.9	68986.5	130476	2156.58	132633	7709.86	90.25	356.74	159.98	50.9	2.64	3.83859e+06	0	7	1	0	1	0	0	0	0	0	0	0	0	0	0	0	0
Porto Walter (AC)	1200393	Porto Walter	0.342	0.637	0.138	0.454	1	AC	RuralRemoto	63.24	41.58	5.89	2.34	RuralRemoto	1	Norte	12	AC	14991.3	2401.66	5541.8	36568.7	59503.4	814.182	60317.6	6576.28	86.7	276.13	147.7	98.83	8.78	1636229	2	1	0	1	0	0	0	0	0	0	0	0	0	0	0	0	0
Rio Branco (AC)	1200401	Rio Branco	0.591	0.724	0.423	0.673	1	AC	Urbano	68.43	25.45	2.43	3.77	Urbano	1	Norte	12	AC	74507.4	879742	2.2946e+06	1.24449e+06	4.49334e+06	632511	5.12585e+06	15264.8	69.03	299.77	203.98	82.29	9.92	6.31954e+07	34	27	0	9	2	0	0	0	0	0	0	0	0	2	0	0	0
Rodrigues Alves (AC)	1200427	Rodrigues Alves	0.399	0.644	0.22	0.449	1	AC	RuralAdjacente	63.64	40.18	6.68	2.77	RuralAdjacente	1	Norte	12	AC	49775.5	6120.9	11468.5	55197.8	122563	1658.85	124221	8666.21	91.75	249.12	108.21	99.51	3.32	2.53999e+06	4	1	0	1	0	1	0	0	0	0	0	0	0	0	0	0	0
Santa Rosa do Piauí (PI)	1200435	Santa Rosa do Purus	0.352	0.556	0.169	0.464	1	AC	RuralRemoto	67.05	29.28	4.53	2.66	RuralRemoto	1	Norte	12	AC	4929.44	873.667	6727.01	22276.9	34807	1048.15	35855.2	7774.32	96.07	338.13	239.6	100	0.03	1.15726e+06	0	2	0	0	0	0	2	0	0	0	0	0	0	0	0	0	0
Senador Guiomard (AC)	1200450	Senador Guiomard	0.488	0.724	0.275	0.583	1	AC	IntermediarioAdjacente	68.43	25.45	3.39	4.1	IntermediarioAdjacente	1	Norte	12	AC	47659	16379.3	33912.9	76932.2	174883	9736.19	184620	9160.9	87.91	315.43	149.79	96.85	0.82	4.21921e+06	0	8	0	0	1	0	0	0	0	0	0	0	0	0	0	0	0
Sena Madureira (AC)	1200500	Sena Madureira	0.451	0.723	0.24	0.527	1	AC	IntermediarioAdjacente	68.36	25.65	4.53	4.18	IntermediarioAdjacente	1	Norte	12	AC	66705.1	11152.3	42201	137147	257206	7322.48	264528	6962.55	91.87	254.42	103.5	0	0.42	6.88664e+06	1	11	0	1	1	0	1	0	3	0	0	0	0	0	0	0	0
Tarauacá (AC)	1200609	Tarauacá	0.386	0.644	0.183	0.488	1	AC	IntermediarioRemoto	63.64	40.18	5.18	3.52	IntermediarioRemoto	1	Norte	12	AC	45545.3	7216.73	35689.7	133804	222255	5707.1	227963	6416.78	91.63	274.21	108.44	14.62	11.07	5.5213e+06	2	8	0	0	0	0	0	0	0	0	0	0	0	0	0	0	0
Xapuri (AC)	1200708	Xapuri	0.445	0.711	0.23	0.54	1	AC	RuralAdjacente	67.64	27.61	3.16	5.13	RuralAdjacente	1	Norte	12	AC	37762.8	3802.18	14605.1	59055.4	115225	2034.41	117260	7321.42	90.85	289.03	169.19	92.66	1.21	2.38308e+06	3	3	0	1	0	1	0	0	0	0	0	0	0	0	0	0	0
Porto Acre (AC)	1200807	Porto Acre	0.443	0.685	0.239	0.531	1	AC	RuralAdjacente	66.07	32.2	3.97	3.74	RuralAdjacente	1	Norte	12	AC	38473.7	5732.37	11558.3	56321	112085	2576.07	114661	7744.26	87.61	344.97	159.25	99.49	1.04	3.95159e+06	0	5	0	0	1	0	0	0	0	0	0	0	0	0	0	0	0
Alvarães (AM)	1300029	Alvarães	0.373	0.673	0.153	0.504	1	AM	RuralRemoto	65.37	45.79	5.56	2.58	RuralRemoto	1	Norte	13	AM	10882.7	1922.69	7284.05	37367.7	57457.2	907.472	58364.7	4145.22	97.5	311.19	182.37	95.41	6.8	2.27652e+06	1	2	0	1	0	0	0	0	0	0	0	0	0	0	0	0	0
Amaturá (AM)	1300060	Amaturá	0.413	0.694	0.233	0.436	1	AM	RuralRemoto	66.61	41.14	6.23	3.26	RuralRemoto	1	Norte	13	AM	4456.37	1212.24	5044	25573.4	36286	654.88	36940.8	3825.29	92.99	364.51	240.96	40.93	7.73	2.31814e+06	0	2	0	1	0	0	2	0	0	0	0	0	0	0	0	0	0
Anamã (AM)	1300086	Anamã	0.408	0.634	0.209	0.514	1	AM	RuralRemoto	63.05	55.28	4.7	3.49	RuralRemoto	1	Norte	13	AM	13941.6	1880.47	6578.49	27372.5	49773	2140.29	51913.3	5093.04	94.53	397.51	239.34	40.31	29.92	1.40375e+06	2	2	0	1	0	0	1	0	0	0	0	0	0	0	0	0	0
Anori (AM)	1300102	Anori	0.428	0.675	0.231	0.502	1	AM	RuralRemoto	65.5	45.3	4.52	4.18	RuralRemoto	1	Norte	13	AM	11822.4	2453.05	10325.5	38673.7	63274.6	1149.37	64424	3955.06	95.83	276.26	181.1	80.68	1.03	3.02232e+06	1	6	0	1	1	0	0	0	0	0	0	0	0	0	0	0	0
Apuí (AM)	1300144	Apuí	0.437	0.681	0.221	0.556	1	AM	IntermediarioRemoto	65.85	43.95	4.35	1.9	IntermediarioRemoto	1	Norte	13	AM	34296.8	5266.58	19655.5	46231.4	105450	-932.462	104518	5787.57	82.54	397.77	178.99	0	12.08	3.04732e+06	3	4	0	0	0	0	0	0	0	0	0	0	0	0	0	0	0
Atalaia do Norte (AM)	1300201	Atalaia do Norte	0.348	0.665	0.135	0.469	1	AM	RuralRemoto	64.91	47.6	5.73	2.28	RuralRemoto	1	Norte	13	AM	11408.7	2480.98	13007.8	40729.8	67627.3	1268.26	68895.6	4547.86	96.54	332.84	195.71	64.09	6.13	3.62332e+06	2	3	0	2	0	0	0	0	0	0	0	0	0	0	0	0	0
Autazes (AM)	1300300	Autazes	0.42	0.699	0.214	0.494	1	AM	RuralRemoto	66.96	39.86	4.5	4.34	RuralRemoto	1	Norte	13	AM	41343.1	5562.99	21487	82527.4	150920	3864.5	154785	4855.85	93.54	346.82	163.22	0	0.75	8.55519e+06	2	4	4	0	2	0	0	0	2	2	0	0	0	0	0	0	0
Barcelos (AM)	1300409	Barcelos	0.384	0.693	0.154	0.531	1	AM	IntermediarioRemoto	66.57	41.29	4.95	2.41	IntermediarioRemoto	1	Norte	13	AM	8823.46	5595.6	13357.4	64420.8	92197.2	1465.65	93662.8	3642.34	98.83	315	173.16	53	11.95	4.05048e+06	1	3	0	2	0	0	0	0	0	0	0	0	0	0	0	0	0
Barreirinha (AM)	1300508	Barreirinha	0.399	0.693	0.21	0.437	1	AM	RuralRemoto	66.57	41.29	5.43	4.67	RuralRemoto	1	Norte	13	AM	21194.6	3709.43	18394.3	71136.9	114435	3547.49	117983	4312.08	94.26	294.19	152.35	41.68	7.92	5.9547e+06	1	3	0	2	0	1	0	0	0	2	0	0	0	0	0	0	0
Benjamin Constant (AM)	1300607	Benjamin Constant	0.389	0.679	0.188	0.462	1	AM	IntermediarioRemoto	65.71	44.48	5.2	3.64	IntermediarioRemoto	1	Norte	13	AM	21925.7	5551.72	22230.1	84251.9	133960	3181.63	137141	4107.13	94.58	272.33	130.89	33.04	4.31	7.35418e+06	6	2	0	0	0	0	1	0	2	0	0	0	0	0	0	0	0
Beruri (AM)	1300631	Beruri	0.34	0.642	0.134	0.455	1	AM	RuralRemoto	63.53	53.21	5.58	3.52	RuralRemoto	1	Norte	13	AM	15078.5	2704.72	11543.2	43212.2	72538.7	1469.1	74007.8	4774.69	92.25	278.99	184.91	23.67	0.75	3301799	1	3	0	0	0	0	0	0	0	0	0	0	0	0	0	0	0
Boa Vista do Ramos (AM)	1300680	Boa Vista do Ramos	0.372	0.648	0.191	0.416	1	AM	RuralRemoto	63.86	51.85	6.15	3.92	RuralRemoto	1	Norte	13	AM	8342.04	1613.26	7459.51	36719.2	54134	941.725	55075.8	3691.16	96.03	334.13	190.71	98.36	10.48	2.02492e+06	4	1	0	0	0	0	0	0	1	0	0	0	0	0	0	1	0
Boca do Acre (AM)	1300706	Boca do Acre	0.401	0.669	0.189	0.51	1	AM	IntermediarioRemoto	65.11	46.81	4.73	3.8	IntermediarioRemoto	1	Norte	13	AM	28060.8	14199	30586.8	74415.2	147262	4626.99	151889	5083.29	91.53	328.75	180.06	43.81	0.49	6.9474e+06	0	0	6	3	1	0	0	0	0	0	0	0	0	0	0	0	0
Borba (AM)	1300805	Borba	0.389	0.654	0.176	0.51	1	AM	RuralRemoto	64.21	50.4	4.92	3.81	RuralRemoto	1	Norte	13	AM	37503.1	6053.73	24208	85191.7	152957	3575.35	156532	4543.48	93.53	407.01	143.97	79.99	2.99	8.36896e+06	0	6	0	2	1	0	3	0	0	2	1	0	0	0	0	0	0
Caapiranga (AM)	1300839	Caapiranga	0.403	0.665	0.209	0.472	1	AM	RuralRemoto	64.91	47.6	4.67	2.93	RuralRemoto	1	Norte	13	AM	20627.1	2699.75	8604.99	30606.6	62538.4	4322.2	66860.6	6128.94	93.51	341.38	187.23	0.66	1.12	3.0533e+06	1	2	2	0	1	0	0	0	0	0	0	0	0	0	0	0	0
Canutama (AM)	1300904	Canutama	0.38	0.648	0.191	0.442	1	AM	RuralRemoto	63.86	51.85	4.06	2.47	RuralRemoto	1	Norte	13	AM	5327.39	1675.66	8301.25	32964.6	48268.9	1124.71	49393.6	3881.01	91.42	627.71	224.43	0	2.55	2.92045e+06	3	1	0	1	0	0	0	0	0	0	0	0	0	0	0	0	0
Carauari (AM)	1301001	Carauari	0.344	0.634	0.134	0.481	1	AM	Urbano	63.05	55.28	5.38	2.89	Urbano	1	Norte	13	AM	33952.4	7069.39	25276.3	60341.2	126639	3058.11	129697	5046.59	86.76	268.84	147.22	40.53	12	3.52912e+06	2	3	0	1	0	0	0	0	0	0	0	0	0	0	0	0	0
Careiro (AM)	1301100	Careiro	0.337	0.699	0.118	0.466	1	AM	RuralAdjacente	66.96	39.86	3.2	3.4	RuralAdjacente	1	Norte	13	AM	31556.3	7981.13	19560.8	81144.7	140243	3483.57	143727	4404.6	77.77	259.04	118.23	85.54	2.71	5.70301e+06	6	4	0	2	2	0	0	0	0	0	0	0	0	0	0	0	0
Careiro da Várzea (AM)	1301159	Careiro da Várzea	0.387	0.694	0.172	0.486	1	AM	RuralAdjacente	66.61	41.14	3.32	4.66	RuralAdjacente	1	Norte	13	AM	105540	7434.02	14047	57564.7	184586	3436.95	188023	7846.37	77.79	282.05	131.05	59.73	8.13	4.86893e+06	2	5	0	0	1	0	0	0	0	0	0	0	0	0	0	0	0
Coari (AM)	1301209	Coari	0.389	0.703	0.174	0.481	1	AM	Urbano	67.16	39.16	3.93	2.89	Urbano	1	Norte	13	AM	66105.1	1.22858e+06	365750	245317	1.90575e+06	93045.4	1.99879e+06	26331.4	82.75	640.59	393.72	90.47	0.14	3.73215e+07	13	12	0	10	0	0	0	0	0	0	0	0	0	0	0	0	0
Codajás (AM)	1301308	Codajás	0.44	0.661	0.237	0.543	1	AM	IntermediarioRemoto	64.68	48.5	4.63	3.59	IntermediarioRemoto	1	Norte	13	AM	38429.3	5065.27	15906.6	53659.7	113061	7542.3	120603	5216.63	95.96	277.97	157.12	34.84	4.11	5.03397e+06	2	4	2	1	0	0	0	0	0	0	0	0	0	0	0	0	0
Eirunepé (AM)	1301407	Eirunepé	0.409	0.648	0.23	0.458	1	AM	IntermediarioRemoto	63.86	51.85	5.17	3.08	IntermediarioRemoto	1	Norte	13	AM	43831.9	6389.08	25345.9	73908.5	149475	2301.6	151777	4949.36	97.92	282.35	135.39	100	1.23	4.99011e+06	3	5	1	0	1	0	0	0	0	0	0	0	0	0	0	0	0
Envira (AM)	1301506	Envira	0.346	0.642	0.158	0.409	1	AM	IntermediarioRemoto	63.53	53.21	5.01	2.71	IntermediarioRemoto	1	Norte	13	AM	15838.8	2755.27	11152	41339.8	71085.9	604.332	71690.2	4390.63	93.47	289.11	160.5	0	0	3.45789e+06	6	2	0	0	0	0	0	0	0	0	0	0	0	0	0	0	0
Fonte Boa (AM)	1301605	Fonte Boa	0.32	0.618	0.11	0.483	1	AM	IntermediarioRemoto	62.06	59.65	5.54	2.49	IntermediarioRemoto	1	Norte	13	AM	16949.9	3409.43	14772.8	58932.9	94065.1	1596.91	95662	4221.81	80.05	497.41	251.37	62.98	3.43	5.905e+06	1	4	0	2	0	0	0	0	0	0	0	0	0	0	0	0	0
Guajará (AM)	1301654	Guajará	0.381	0.665	0.179	0.463	1	AM	RuralAdjacente	64.91	47.6	6.05	2.59	RuralAdjacente	1	Norte	13	AM	8426.26	1390.68	7372.59	33787.8	50977.4	668.354	51645.7	3669.58	98.72	266.68	166.65	99.14	0.46	903428	1	3	0	1	0	0	0	0	0	0	0	0	0	0	0	0	0
Humaitá (AM)	1301704	Humaitá	0.475	0.699	0.272	0.565	1	AM	Urbano	66.96	39.86	4.35	3.72	Urbano	1	Norte	13	AM	29015.4	12755.4	62358.2	104513	208642	8907.81	217550	4931.32	84.41	604.7	223.18	0	9.61	5.60973e+06	1	7	0	4	1	0	0	0	0	2	0	0	0	0	0	0	0
Ipixuna (AM)	1301803	Ipixuna	0.318	0.665	0.129	0.374	1	AM	RuralRemoto	64.91	47.6	5.42	2.46	RuralRemoto	1	Norte	13	AM	8063.28	1938.37	8439.44	50339.1	68780.2	873.552	69653.7	3137.7	97.24	284.4	183.6	45.85	0.07	5.37781e+06	2	2	0	1	0	0	0	0	0	0	0	0	0	0	0	0	0
Iranduba (AM)	1301852	Iranduba	0.437	0.754	0.206	0.537	1	AM	IntermediarioAdjacente	70.24	28.97	3.46	3.62	IntermediarioAdjacente	1	Norte	13	AM	87087.5	33343.1	60229.4	108521	289181	17264.9	306446	7522.91	89.59	368.21	137.66	50.55	1.35	7.73226e+06	0	12	5	0	3	0	0	0	0	4	0	0	0	1	1	0	0
Itacoatiara (AM)	1301902	Itacoatiara	0.491	0.741	0.293	0.544	1	AM	Urbano	69.44	31.46	3.91	4.06	Urbano	1	Norte	13	AM	143098	146818	267346	229313	786575	63061.7	849637	9783.93	84.87	482.38	229.31	43.08	2.9	1.05918e+07	7	19	0	0	5	0	0	0	2	2	0	0	0	0	0	0	0
Itamarati (AM)	1301951	Itamarati	0.331	0.661	0.108	0.507	1	AM	RuralRemoto	64.68	48.5	6.21	2.01	RuralRemoto	1	Norte	13	AM	12455.9	1744.12	5980.79	21919.2	42100	884.698	42984.7	5346.36	69.79	600.1	262.5	44.09	20.32	1.34984e+06	1	2	0	1	0	0	0	0	0	0	0	0	0	0	0	0	0
Itapiranga (AM)	1302009	Itapiranga	0.478	0.714	0.329	0.465	1	AM	IntermediarioAdjacente	67.81	36.85	3.91	4.16	IntermediarioAdjacente	1	Norte	13	AM	7713.63	36352.4	12428.8	21130.1	77624.9	4404.1	82029	10003.5	83	545.99	328.66	37.9	5.05	3082720	0	4	0	0	0	1	0	0	0	0	0	0	0	0	0	0	0
Japurá (AM)	1302108	Japurá	0.304	0.679	0.08	0.515	1	AM	RuralRemoto	65.71	44.48	6.58	1.63	RuralRemoto	1	Norte	13	AM	5448.13	1050.05	4115.58	21104.7	31718.4	871.362	32589.8	4471.09	83.35	759.1	485.88	48.92	0.12	2.79839e+06	0	3	0	1	0	0	0	0	1	0	0	0	0	0	0	0	0
Juruá (AM)	1302207	Juruá	0.362	0.604	0.164	0.48	1	AM	RuralRemoto	61.25	63.34	5.03	3.08	RuralRemoto	1	Norte	13	AM	11577.7	1790.59	5722.64	28627.4	47718.3	1028.36	48746.7	4504.41	70.48	368.17	198.82	0	6.99	1.89399e+06	2	2	0	0	0	0	0	0	0	0	0	0	0	0	0	0	0
Jutaí (AM)	1302306	Jutaí	0.304	0.654	0.099	0.434	1	AM	IntermediarioRemoto	64.21	50.4	5.74	2.07	IntermediarioRemoto	1	Norte	13	AM	30014.8	3161.62	11321.6	43906.5	88404.6	1340.7	89745.3	4995.84	88.97	411.42	186.4	58.94	0.12	4.44512e+06	4	2	0	2	1	0	2	0	0	0	0	0	0	0	0	0	0
Lábrea (AM)	1302405	Lábrea	0.386	0.688	0.183	0.456	1	AM	IntermediarioRemoto	66.26	42.43	4.79	3.57	IntermediarioRemoto	1	Norte	13	AM	75659.1	6922.18	30402.1	88866.7	201850	3474.46	205325	5464.54	98.83	445.88	128.33	59.07	11.52	6.38213e+06	2	6	0	3	1	0	0	0	0	0	0	0	0	0	0	0	0
Manacapuru (AM)	1302504	Manacapuru	0.437	0.694	0.232	0.517	1	AM	Urbano	66.61	41.14	3.86	3.97	Urbano	1	Norte	13	AM	221296	42484.9	149995	201044	614820	32620.4	647440	7604.06	92.08	442.46	205.31	34.08	3.9	9.37102e+06	10	11	1	3	4	0	0	0	0	0	0	1	0	0	0	0	0
Manaquiri (AM)	1302553	Manaquiri	0.429	0.67	0.217	0.543	1	AM	RuralAdjacente	65.22	46.38	3.77	4.58	RuralAdjacente	1	Norte	13	AM	53492.6	3762.66	10940.4	54445	122641	2073.26	124714	5468.23	97.43	246.06	135.56	45.6	7.04	3.69521e+06	3	2	0	1	0	1	0	0	0	0	0	0	0	0	0	0	0
Manaus (AM)	1302603	Manaus	0.601	0.727	0.443	0.674	1	AM	Urbano	68.6	34.2	2.55	3.11	Urbano	1	Norte	13	AM	148223	1.96046e+07	1.58282e+07	4.49502e+06	4.0076e+07	1.00928e+07	5.01688e+07	27832.5	56.73	364.48	286.77	43.77	0.82	5.23568e+08	105	98	7	0	3	0	0	0	0	3	4	6	26	9	3	0	0
Manicoré (AM)	1302702	Manicoré	0.398	0.693	0.198	0.46	1	AM	RuralRemoto	66.57	41.29	4.32	3.83	RuralRemoto	1	Norte	13	AM	74969.6	15868.8	42124.2	113560	246523	4927.38	251450	5348.76	92.73	265.59	127.38	18.15	8.61	6.11851e+06	3	7	0	3	1	0	3	0	0	0	0	0	0	0	0	0	0
Maraã (AM)	1302801	Maraã	0.291	0.648	0.091	0.419	1	AM	RuralRemoto	63.86	51.85	6.58	1.96	RuralRemoto	1	Norte	13	AM	7480.06	1979.42	6689.47	47556.5	63705.4	1348.54	65053.9	3746.48	98.47	276.84	172.84	64.97	0.66	2.2326e+06	1	1	0	2	0	0	0	0	1	1	0	0	0	0	0	0	0
Maués (AM)	1302900	Maués	0.454	0.714	0.257	0.51	1	AM	RuralRemoto	67.81	36.85	5.43	4.97	RuralRemoto	1	Norte	13	AM	80230.5	9008.7	41682.5	133114	264036	7575.09	271611	5238.7	94.97	387.64	186.79	19.41	7	1.15867e+07	1	9	2	0	2	0	4	0	6	0	0	0	0	0	0	0	0
Nhamundá (AM)	1303007	Nhamundá	0.441	0.681	0.277	0.456	1	AM	RuralRemoto	65.85	43.95	5.44	4.49	RuralRemoto	1	Norte	13	AM	9581.95	2327.17	11604.7	44733.8	68247.6	1416.78	69664.4	3811.38	99.47	301.48	192.28	100	8.8	2.73692e+06	0	2	0	1	1	0	0	0	0	3	0	0	0	0	0	0	0
Nova Olinda do Norte (AM)	1303106	Nova Olinda do Norte	0.373	0.681	0.147	0.52	1	AM	RuralRemoto	65.85	43.95	4.68	4.76	RuralRemoto	1	Norte	13	AM	21985.5	4660.55	19613	79542.2	125801	2835.4	128637	4181.81	90.85	309.08	155.99	78.78	1.23	2.82629e+06	1	4	1	1	2	0	0	0	0	5	0	0	0	0	0	0	0
Novo Airão (AM)	1303205	Novo Airão	0.428	0.666	0.231	0.509	1	AM	RuralAdjacente	64.95	47.45	4.88	3.93	RuralAdjacente	1	Norte	13	AM	8129.51	10426.5	14875.3	38714.6	72145.9	1700.3	73846.2	4996.36	98.02	285.25	212.39	99.42	5.27	3.42645e+06	1	4	0	0	0	0	0	0	0	0	0	0	0	0	0	0	0
Novo Aripuanã (AM)	1303304	Novo Aripuanã	0.387	0.688	0.161	0.522	1	AM	IntermediarioRemoto	66.26	42.43	4.96	3.84	IntermediarioRemoto	1	Norte	13	AM	13894.2	3022.39	9577.04	50439.5	76933.1	1150.8	78083.9	3650.66	97.82	273.27	159.44	45.76	0.28	3.98241e+06	1	3	0	3	1	0	0	0	0	1	0	0	0	0	0	0	0
Parintins (AM)	1303403	Parintins	0.488	0.705	0.327	0.504	1	AM	Urbano	67.3	38.66	5.35	4.13	Urbano	1	Norte	13	AM	136438	28100.1	140885	252208	557631	20706.6	578337	5666.31	85.34	382.22	158.07	56.06	5.7	1.38052e+07	12	1	10	7	2	0	0	0	0	0	0	0	0	0	0	0	0
Pauini (AM)	1303502	Pauini	0.287	0.618	0.074	0.516	1	AM	RuralRemoto	62.06	59.65	4.7	2.44	RuralRemoto	1	Norte	13	AM	14794.2	2697.75	10160.8	47515.3	75168.1	1518.1	76686.2	4224.43	97.43	424.14	327.26		5.15	5176700	0	3	0	1	0	0	0	0	0	0	0	0	0	0	0	1	0
Presidente Figueiredo (AM)	1303536	Presidente Figueiredo	0.537	0.721	0.344	0.624	1	AM	RuralAdjacente	68.26	35.34	3.73	2.13	RuralAdjacente	1	Norte	13	AM	51176.6	83922.4	64566.1	99134.7	298800	15735.4	314535	11597.5	90.05	935.52	684.48	76.01	2.94	2.47649e+07	0	12	0	0	1	0	0	0	0	0	0	0	0	0	0	0	0
Rio Preto da Eva (AM)	1303569	Rio Preto da Eva	0.434	0.705	0.22	0.528	1	AM	RuralAdjacente	67.3	38.66	3.36	2.08	RuralAdjacente	1	Norte	13	AM	62946.9	21315.2	39417.4	61904.9	185584	8278.89	193863	7526.33	96.48	351.25	112.38	61.68	3.51	5.1278e+06	0	5	6	1	2	0	0	0	0	0	0	0	0	0	0	0	0
Santa Isabel do Rio Negro (AM)	1303601	Santa Isabel do Rio Negro	0.384	0.621	0.22	0.416	1	AM	RuralRemoto	62.23	58.86	4.84	3.55	RuralRemoto	1	Norte	13	AM	8678.47	1914.1	9105.02	43998.6	63696.2	1680.1	65376.3	3605.38	99.53	239	166.06	65.84	1.66	3.23777e+06	2	2	0	2	0	0	0	0	0	0	0	0	0	0	0	0	0
Santo Antônio do Içá (AM)	1303700	Santo Antônio do Içá	0.306	0.665	0.11	0.39	1	AM	IntermediarioRemoto	64.91	47.6	5.74	2.3	IntermediarioRemoto	1	Norte	13	AM	11572.6	2241.93	9437.73	58941.8	82194.1	1307.2	83501.3	3410.03	94.57	348.04	167.94	54.71	2.37	4.86003e+06	3	4	0	1	1	0	1	0	0	1	0	0	0	0	0	0	0
São Gabriel da Cachoeira (AM)	1303809	São Gabriel da Cachoeira	0.478	0.727	0.285	0.528	1	AM	IntermediarioRemoto	68.6	34.2	3.21	3.66	IntermediarioRemoto	1	Norte	13	AM	7035.44	7791.4	45218.4	97071.5	157117	5466.41	162583	4358.8	95.84	409.51	150.18	44.72	11.93	8.63455e+06	0	4	3	3	1	0	10	0	0	1	0	0	0	0	0	0	0
São Paulo de Olivença (AM)	1303908	São Paulo de Olivença	0.324	0.666	0.125	0.41	1	AM	RuralRemoto	64.95	47.45	5.17	2.7	RuralRemoto	1	Norte	13	AM	12062	3297.9	13418.9	77848.4	106627	2251.88	108879	3464.62	93.75	278.74	113	50.25	1.69	4.62952e+06	7	3	0	0	1	0	3	0	0	0	0	0	0	0	0	0	0
São Sebastião do Uatumã (AM)	1303957	São Sebastião do Uatumã	0.428	0.661	0.253	0.469	1	AM	RuralRemoto	64.68	48.5	5.58	3.56	RuralRemoto	1	Norte	13	AM	6903.19	1759.22	7165.22	25952.7	41780.3	832.527	42612.8	3986.98	93.75	363.83	188.46	67.25	8.51	2.39213e+06	1	4	0	0	1	0	0	0	0	0	0	0	0	0	0	0	0
Silves (AM)	1304005	Silves	0.486	0.688	0.31	0.537	1	AM	RuralAdjacente	66.26	42.43	5.25	4.03	RuralAdjacente	1	Norte	13	AM	14365.2	2046.74	7335.06	23487.6	47234.6	1135.37	48370	5727.64	93.75	341.85	231.16	83.38	0	2.10104e+06	0	4	0	0	0	1	0	0	0	0	0	0	0	0	0	0	0
Tabatinga (AM)	1304062	Tabatinga	0.47	0.718	0.254	0.571	1	AM	Urbano	68.05	36.03	5.2	3	Urbano	1	Norte	13	AM	13029.2	14140	71042.8	125621	223833	13244.6	237078	4534.86	88.7	253.43	93.2	0.34	0	6.313e+06	5	8	0	1	1	0	3	0	0	0	0	0	0	1	1	0	0
Tapauá (AM)	1304104	Tapauá	0.293	0.604	0.104	0.399	1	AM	IntermediarioRemoto	61.25	63.34	5.37	1.9	IntermediarioRemoto	1	Norte	13	AM	17900.1	2587.1	9917.8	52523.8	82928.8	1430.39	84359.2	4422.04	98.02	445.5	294.06	12.95	0.37	6.28758e+06	0	6	0	0	1	0	0	0	0	0	0	0	0	0	0	0	0
Tefé (AM)	1304203	Tefé	0.438	0.701	0.221	0.544	1	AM	Urbano	67.05	39.53	4.21	2.95	Urbano	1	Norte	13	AM	69924.6	32750.7	87482	146577	336734	13434.8	350169	5703.17	95.05	400.12	123.76	0	2.1	10475000	8	6	0	2	1	0	0	0	1	1	0	0	0	0	0	0	0
Tonantins (AM)	1304237	Tonantins	0.327	0.666	0.124	0.425	1	AM	RuralRemoto	64.95	47.45	5.83	2.82	RuralRemoto	1	Norte	13	AM	6319.99	1551.13	7097.62	42520.7	57489.4	1083.68	58573.1	3434.16	95.92	424.5	212.34	42.88	11.95	4.41485e+06	6	1	1	0	1	0	0	0	0	0	0	0	0	0	0	0	0
Uarini (AM)	1304260	Uarini	0.358	0.664	0.147	0.47	1	AM	RuralRemoto	64.84	47.88	5.37	2.34	RuralRemoto	1	Norte	13	AM	29865.7	3305.82	9901.6	33668.8	76741.9	1817.08	78559	6598.27	96.28	328.03	173.65	45.3	1.08	1.87009e+06	3	2	0	0	0	1	0	0	0	0	0	0	0	0	0	0	0
Urucará (AM)	1304302	Urucará	0.487	0.703	0.285	0.577	1	AM	RuralRemoto	67.16	39.16	5.58	3.4	RuralRemoto	1	Norte	13	AM	35989.8	4646.34	13656.9	45537.5	99830.5	2189.38	102020	5994.47	94.93	443.3	213.82	37.15	0.15	1.31388e+06	1	6	0	0	1	0	0	0	0	0	0	0	0	0	0	0	0
Urucurituba (AM)	1304401	Urucurituba	0.427	0.694	0.252	0.444	1	AM	RuralRemoto	66.61	41.14	4.68	5.02	RuralRemoto	1	Norte	13	AM	15277.1	3062.7	10846	43184.1	72369.9	1218.38	73588.2	4150.26	90.04	291.12	146.74	56.78	0.73	3.5149e+06	3	4	0	0	1	0	0	0	0	0	0	0	0	0	0	0	0
Amajari (RR)	1400027	Amajari	0.42	0.698	0.212	0.499	1	RR	RuralAdjacente	66.87	32.17	4.96	4.02	RuralAdjacente	1	Norte	14	RR	12973.6	1365.67	3874.28	57495.4	75709	1192.24	76901.2	8242.36	89.85	301.23	112.75	43.09	8.3	1.90957e+06	2	1	0	0	0	1	0	0	0	0	0	0	0	0	0	0	0
Alto Alegre (RR)	1400050	Alto Alegre	0.46	0.698	0.291	0.478	1	RR	RuralAdjacente	66.87	32.17	4.42	2.65	RuralAdjacente	1	Norte	14	RR	14049.2	3214.66	9733.58	104729	131726	3241.18	134967	8287.33	93.94	438.2	95.63	58.88	16.05	3.75615e+06	0	0	8	0	1	0	0	0	0	0	0	0	0	0	0	0	0
Boa Vista (RR)	1400100	Boa Vista	0.649	0.725	0.546	0.692	1	RR	Urbano	68.47	27.6	2.41	2.53	Urbano	1	Norte	14	RR	10876.8	741783	1.9359e+06	1.9203e+06	4.60887e+06	514388	5.12326e+06	18023.3	66.31	504.43	356.28	57.51	2.91	1.25308e+08	54	0	0	0	0	0	0	0	0	0	0	0	0	0	0	0	0
Bonfim (RR)	1400159	Bonfim	0.458	0.698	0.269	0.511	1	RR	RuralAdjacente	66.87	32.17	4.05	2.95	RuralAdjacente	1	Norte	14	RR	22497.1	4461.62	8871.09	70557.6	106387	2180.1	108568	9913.94	82.34	444.61	109.66	96.38	3.15	3.32391e+06	1	5	0	0	1	0	0	0	0	0	0	0	0	0	0	0	0
Cantá (RR)	1400175	Cantá	0.499	0.725	0.312	0.55	1	RR	RuralAdjacente	68.47	27.6	4.05	2.73	RuralAdjacente	1	Norte	14	RR	13207.7	7924.89	11965.5	86767.5	119866	4854.71	124720	9052.13	97.42	332.29	143.64	27.25	21.15	2.19282e+06	3	2	0	0	0	0	0	0	0	0	0	0	0	0	0	0	0
Caracaraí (RR)	1400209	Caracaraí	0.521	0.702	0.339	0.594	1	RR	RuralAdjacente	67.11	31.64	4.35	2.72	RuralAdjacente	1	Norte	14	RR	9495.85	11329.9	24366.1	120754	165946	8447.51	174394	9486.16	73.32	492.14	155.42	41.38	29.78	5.17729e+06	0	7	0	0	1	0	0	0	0	1	0	0	0	0	0	0	0
Caroebe (RR)	1400233	Caroebe	0.492	0.662	0.319	0.564	1	RR	RuralRemoto	64.74	38.91	3.8	2.86	RuralRemoto	1	Norte	14	RR	9845.46	2673.32	7536.31	51587.8	71642.9	1675.17	73318.1	9035.99	99.03	396.81	120.34	40.52	0.69	2.02395e+06	2	2	0	0	0	0	0	0	0	0	0	0	0	0	0	1	0
Iracema (RR)	1400282	Iracema	0.518	0.698	0.343	0.579	1	RR	RuralAdjacente	66.87	32.17	3.58	2.7	RuralAdjacente	1	Norte	14	RR	4754.63	7040.45	9452.28	52435	73682.3	2645.14	76327.5	8797.54	80.51	662.99	95.5	30.27	53.38	2.27393e+06	0	5	0	0	0	1	0	0	0	0	0	0	0	0	0	0	0
Mucajaí (RR)	1400308	Mucajaí	0.55	0.754	0.368	0.6	1	RR	RuralAdjacente	70.21	23.05	3.58	3.01	RuralAdjacente	1	Norte	14	RR	11259.8	9636.97	25612.1	92802.9	139312	7940.62	147252	9940.08	80.79	365.15	132.22	63.8	0.13	4.08167e+06	0	6	0	0	1	0	0	0	0	0	0	0	0	0	0	0	0
Normandia (RR)	1400407	Normandia	0.373	0.669	0.18	0.432	1	RR	RuralAdjacente	65.12	37.65	3.69	2.83	RuralAdjacente	1	Norte	14	RR	9814.93	2192.2	6050.59	55718.1	73775.8	666.36	74442.2	8339.93	96.93	259.47	110.12	34.77	13.69	1.10956e+06	0	3	0	0	0	0	0	0	0	0	0	0	0	0	0	0	0
Pacaraima (RR)	1400456	Pacaraima	0.544	0.725	0.373	0.594	1	RR	RuralRemoto	68.47	27.6	3.58	2.76	RuralRemoto	1	Norte	14	RR	5371.36	4898	18383	69615.8	98268.2	4545.42	102814	9840.51	93.35	423.83	101.17	61.78	15.62	3.053e+06	1	3	1	0	0	1	0	0	0	0	0	0	0	0	0	0	0
Rorainópolis (RR)	1400472	Rorainópolis	0.501	0.702	0.313	0.573	1	RR	RuralRemoto	67.11	31.64	3.58	2.04	RuralRemoto	1	Norte	14	RR	13603.6	14594.5	41415.3	157924	227537	13927.7	241465	9437.01	70.09	221.98	71.73	55.59	0.37	4.59214e+06	2	4	1	1	1	0	0	0	0	1	0	0	0	0	0	0	0
São João da Baliza (RR)	1400506	São João da Baliza	0.538	0.702	0.397	0.559	1	RR	RuralRemoto	67.11	31.64	3.76	2.63	RuralRemoto	1	Norte	14	RR	4777.18	4664.72	9600.97	43385.1	62427.9	3582.31	66010.2	9738.9	64.51	586.16	181.2	82.25	19.59	1.91717e+06	1	1	0	0	0	0	0	0	0	0	0	0	0	0	0	0	0
São Luiz (RR)	1400605	São Luiz	0.545	0.702	0.398	0.58	1	RR	RuralRemoto	67.11	31.64	3.7	2.73	RuralRemoto	1	Norte	14	RR	5100.96	1988.08	8339.53	42110.9	57539.5	2166.71	59706.2	8845.36	50.42	541.29	168.22	43.8	28.2	1.87766e+06	0	1	2	0	0	1	0	0	0	0	0	0	0	0	0	0	0
Uiramutã (RR)	1400704	Uiramutã	0.333	0.662	0.153	0.363	1	RR	RuralRemoto	64.74	38.91	4.05	2.53	RuralRemoto	1	Norte	14	RR	1019.86	965.601	1809.07	50845.4	54639.9	369.874	55009.8	6752.15	94.2	221.52	108.48	36.55	0.4	1.3032e+06	1	2	0	0	0	0	0	0	0	0	0	0	0	0	0	0	0
Abaetetuba (PA)	1500107	Abaetetuba	0.501	0.75	0.32	0.523	1	PA	Urbano	69.98	27.9	3.15	3.93	Urbano	1	Norte	15	PA	71932.6	31240	201655	241973	546801	36992.7	583793	4138.79	89.95	320.63	158.72	37.01	4.81	2.36604e+07	7	9	0	8	0	0	0	0	0	0	0	0	0	0	0	0	0
Abel Figueiredo (PA)	1500131	Abel Figueiredo	0.508	0.709	0.313	0.592	1	PA	IntermediarioAdjacente	67.52	35.75	3.06	3.81	IntermediarioAdjacente	1	Norte	15	PA	22231.7	3926.6	10937.6	14547.8	51643.7	1955.03	53598.7	7891.45	84.25	691.72	394.65	22.52	1.47	1.6698e+06	1	2	0	0	0	1	0	0	0	0	0	0	0	0	0	0	0
Acará (PA)	1500206	Acará	0.35	0.714	0.125	0.481	1	PA	RuralAdjacente	67.84	34.67	4.07	3.93	RuralAdjacente	1	Norte	15	PA	225733	47125.2	51364.3	106767	430989	9778.09	440767	8222.51	93	288.61	92.65	37.86	25.35	8.54742e+06	0	7	0	5	0	0	0	0	0	0	0	0	0	0	0	0	0
Afuá (PA)	1500305	Afuá	0.33	0.711	0.108	0.468	1	PA	RuralRemoto	67.63	35.37	5.8	3.33	RuralRemoto	1	Norte	15	PA	55457.3	9664.91	20205.3	72154.6	157482	3810.98	161293	4606.14	96.96	210.14	101.05	66.2	1.09	4.43383e+06	1	0	0	5	0	0	0	0	0	1	0	0	0	0	0	0	0
Água Azul do Norte (PA)	1500347	Água Azul do Norte	0.376	0.679	0.139	0.565	1	PA	RuralRemoto	65.72	42.16	3.28	2.02	RuralRemoto	1	Norte	15	PA	62260.4	46264.9	17439.6	40876.2	166841	14032.2	180873	7217.32	93.17	405.57	142.62	65.66	8.43	5.26178e+06	1	4	0	1	1	0	0	0	0	0	0	0	0	0	0	0	0
Alenquer (PA)	1500404	Alenquer	0.433	0.707	0.236	0.486	1	PA	Urbano	67.43	36.05	4.53	4.83	Urbano	1	Norte	15	PA	170232	22086.8	62026.6	99358.4	353704	8109.05	361813	6863.69	94.87	270.05	107.38	56.28	0.45	7.19882e+06	0	2	0	8	0	0	0	0	0	0	0	0	0	0	0	0	0
Almeirim (PA)	1500503	Almeirim	0.526	0.733	0.3	0.66	1	PA	IntermediarioRemoto	69	30.9	4.1	2.72	IntermediarioRemoto	1	Norte	15	PA	38369.6	321313	96868.7	72693.4	529245	47622.6	576867	17135.5	95.36	481.53	276.82	55.35	0	478447	3	3	0	4	0	0	0	0	0	0	0	0	0	0	0	0	0
Altamira (PA)	1500602	Altamira	0.534	0.752	0.322	0.629	1	PA	Urbano	70.09	27.56	3.03	3.45	Urbano	1	Norte	15	PA	111658	116091	348288	191488	767525	74882.9	842408	8020.64	63.67	498.38	186.02	24.5	3.15	1.99671e+07	6	16	0	1	2	0	0	0	0	0	0	0	0	0	0	0	0
Anajás (PA)	1500701	Anajás	0.307	0.711	0.081	0.502	1	PA	RuralRemoto	67.63	35.37	6.82	3.22	RuralRemoto	1	Norte	15	PA	25525.5	4981.75	14065.9	47639.9	92213.1	3162.72	95375.8	3850.3	96.94	301.9	119.82	57.65	0.66	4.95048e+06	3	0	0	2	0	0	0	0	0	0	0	0	0	0	0	0	0
Ananindeua (PA)	1500800	Ananindeua	0.606	0.787	0.457	0.62	1	PA	Urbano	72.19	21.7	2.35	2.8	Urbano	1	Norte	15	PA	8836.13	670904	2.17169e+06	748824	3.60025e+06	500259	4.10051e+06	8692.24	76.53	367.9	79.65	24.37	1.35	8.99818e+07	83	28	3	14	1	0	0	0	1	0	0	0	0	3	1	0	0
Anapu (PA)	1500859	Anapu	0.392	0.712	0.157	0.537	1	PA	RuralRemoto	67.7	35.11	4.49	2.22	RuralRemoto	1	Norte	15	PA	37292.5	13497	18354.7	38227.4	107372	4179.86	111551	5443.39	84.02	402.81	189.65	17.61	0.07	6.02474e+06	0	5	0	1	0	1	1	0	0	0	0	0	0	0	0	0	0
Augusto Corrêa (PA)	1500909	Augusto Corrêa	0.335	0.706	0.117	0.454	1	PA	RuralAdjacente	67.34	36.34	5.68	4.68	RuralAdjacente	1	Norte	15	PA	29263.7	4893.66	22114.8	73509.6	129782	3526.03	133308	3291.63	94.51	245.44	79.24	71.43	13.04	4165357	4	10	0	1	2	0	0	0	0	0	0	0	0	0	0	0	0
Aurora do Pará (PA)	1500958	Aurora do Pará	0.358	0.707	0.132	0.491	1	PA	RuralAdjacente	67.44	36	4.75	3.93	RuralAdjacente	1	Norte	15	PA	108570	18462.5	24402.9	58720	210155	2805.49	212961	8012.37	91.45	308.65	100.21	79.76	5.95	3.90058e+06	0	5	0	2	0	0	0	0	0	0	0	0	0	0	0	0	0
Aveiro (PA)	1501006	Aveiro	0.368	0.709	0.17	0.412	1	PA	RuralRemoto	67.52	35.75	4.59	3.43	RuralRemoto	1	Norte	15	PA	14079.5	1916.25	6301.49	32840.9	55138.1	810.065	55948.2	3548.43	97.56	395.9	240.38	53.94	2.75	3.35882e+06	0	0	0	2	0	0	0	0	0	0	0	0	0	0	0	0	0
Bagre (PA)	1501105	Bagre	0.33	0.669	0.127	0.424	1	PA	RuralRemoto	65.13	44.36	7.28	3.6	RuralRemoto	1	Norte	15	PA	25569.8	2929.3	9605.02	39513.6	77617.7	1227.46	78845.1	3305.18	97.95	127.39	48.84	99.96	1.65	1.35201e+06	2	1	0	1	0	0	0	0	0	0	0	0	0	0	0	0	0
Baião (PA)	1501204	Baião	0.459	0.706	0.283	0.483	1	PA	RuralAdjacente	67.34	36.34	4.68	4.04	RuralAdjacente	1	Norte	15	PA	70386.4	8795.81	20140.6	66098.1	165421	3853.04	169274	4586.5	79.84	256.74	98.93	51.63	4.14	6.266e+06	4	4	0	3	1	0	0	0	0	0	0	0	0	0	0	0	0
Bannach (PA)	1501253	Bannach	0.424	0.742	0.187	0.551	1	PA	RuralAdjacente	69.5	29.34	3.25	1.93	RuralAdjacente	1	Norte	15	PA	20681.9	607.454	3701.61	8473.02	33464	750.936	34214.9	9963.57	83.97	1161.23	520.47	22.72	2.2	2.03726e+06	0	2	0	0	0	0	0	0	0	0	0	0	0	0	0	1	0
Barcarena (PA)	1501303	Barcarena	0.554	0.755	0.371	0.606	1	PA	Urbano	70.28	27	3.25	3.22	Urbano	1	Norte	15	PA	52461.6	842954	565802	225233	1.68645e+06	540699	2.22715e+06	22316.1	68.44	447.06	279.83	18.81	11.85	3.1396e+07	6	7	0	2	0	0	0	0	1	1	0	0	0	0	0	0	0
Belém (PA)	1501402	Belém	0.644	0.758	0.504	0.7	1	PA	Urbano	70.5	26.45	1.96	4.69	Urbano	1	Norte	15	PA	32768.7	2.68284e+06	1.0859e+07	2.37864e+06	1.59533e+07	2.84774e+06	1.8801e+07	13506.2	56.29	627.51	222.88	15.19	4.57	3.36957e+08	86	7	0	2	11	0	0	0	7	0	0	0	0	0	0	0	0
Belterra (PA)	1501451	Belterra	0.396	0.673	0.21	0.438	1	PA	RuralAdjacente	65.36	43.48	4.34	4.58	RuralAdjacente	1	Norte	15	PA	56938.3	6080.49	15068.1	30696.8	108784	1087.56	109871	6730.66	94.04	423.01	166.51	65.16	0	4.50392e+06	1	4	0	2	0	0	0	0	0	0	0	0	0	0	0	0	0
Benevides (PA)	1501501	Benevides	0.529	0.691	0.376	0.571	1	PA	Urbano	66.46	39.45	2.63	3.76	Urbano	1	Norte	15	PA	7815.53	231197	142985	84023.4	466021	114825	580847	11243	89.43	369.7	140.28	30.46	8.48	1.22466e+07	10	10	0	1	3	0	0	0	0	0	0	0	0	0	0	0	0
Bom Jesus do Tocantins (PA)	1501576	Bom Jesus do Tocantins	0.429	0.669	0.224	0.526	1	PA	RuralAdjacente	65.13	44.36	2.98	4.74	RuralAdjacente	1	Norte	15	PA	36340.3	3293.02	17259.4	26975.7	83868.4	2967.46	86835.9	5695.65	91.15	492.53	167.47	61.34	2.6	3.92729e+06	1	5	0	0	1	0	0	0	0	0	0	0	0	0	0	0	0
Bonito (PA)	1501600	Bonito	0.381	0.665	0.172	0.482	1	PA	RuralAdjacente	64.87	45.39	3.32	5.08	RuralAdjacente	1	Norte	15	PA	22916.3	2847.81	7244.77	22657.9	55666.7	1121.53	56788.2	4166.41	98.02	413.53	172.65	69.3	12.78	5.13766e+06	0	6	0	0	1	0	0	0	0	0	0	0	0	0	0	0	0
Bragança (PA)	1501709	Bragança	0.458	0.662	0.278	0.522	1	PA	Urbano	64.72	45.94	3.59	5	Urbano	1	Norte	15	PA	83843	30974.7	175152	189859	479829	29442.7	509272	4500.26	90.45	221.45	83.99	45.22	7.68	1.69293e+07	7	17	1	7	2	0	0	0	0	0	0	0	0	0	0	0	0
Brasil Novo (PA)	1501725	Brasil Novo	0.433	0.707	0.199	0.577	1	PA	RuralAdjacente	67.43	36.05	3.65	3.2	RuralAdjacente	1	Norte	15	PA	43258.7	4054.02	19784.9	32839.4	99937	4567.12	104504	5818.72	88.91	620.86	237.79	71.73	1.49	4.11397e+06	2	5	0	1	1	0	0	0	0	0	0	0	0	0	0	0	0
Brejo Grande do Araguaia (PA)	1501758	Brejo Grande do Araguaia	0.496	0.716	0.32	0.534	1	PA	RuralAdjacente	67.97	34.23	3.84	3.62	RuralAdjacente	1	Norte	15	PA	12540.4	1120.48	6161.48	13971.3	33793.6	1409.93	35203.6	4806.6	94.12	481.02	220.42	15	6.27	1.10074e+06	1	1	0	0	0	0	0	0	0	0	0	0	0	0	0	0	0
Breu Branco (PA)	1501782	Breu Branco	0.422	0.684	0.197	0.559	1	PA	Urbano	66.06	40.9	4	2.52	Urbano	1	Norte	15	PA	46729.5	299673	80473.4	95169.5	522045	12006.8	534052	10173	89.44	346.46	135.72	53.01	9	1.06325e+07	3	4	0	4	0	0	0	0	0	0	0	0	0	0	0	0	0
Breves (PA)	1501808	Breves	0.372	0.706	0.148	0.491	1	PA	Urbano	67.34	36.34	5.8	3.8	Urbano	1	Norte	15	PA	28129.1	32579.9	96993.5	185188	342890	20549.5	363440	3913.63	92.82	310.38	74.88	12.85	3.65	2.07527e+07	5	4	0	10	1	0	0	0	5	0	0	0	0	0	0	0	0
Bujaru (PA)	1501907	Bujaru	0.395	0.712	0.188	0.461	1	PA	RuralAdjacente	67.7	35.11	3.35	4.31	RuralAdjacente	1	Norte	15	PA	137623	15414.5	25881.5	45494	224413	3683.99	228097	8875.36	99.15	257.06	127.35	22.72	1.54	2.21674e+06	0	5	0	2	0	0	0	0	0	0	0	0	0	0	0	0	0
Cachoeira do Piriá (PA)	1501956	Cachoeira do Piriá	0.301	0.661	0.102	0.406	1	PA	RuralAdjacente	64.68	46.14	5.1	2.25	RuralAdjacente	1	Norte	15	PA	15211.3	3852.2	8875.23	47044.8	74983.5	1689.95	76673.4	2895.96	91.07	228.06	93.55	0	0.37	4.76724e+06	2	6	0	1	1	0	0	0	0	0	0	0	0	0	0	0	0
Cachoeira do Arari (PA)	1502004	Cachoeira do Arari	0.427	0.712	0.202	0.543	1	PA	RuralRemoto	67.7	35.11	3.47	5.28	RuralRemoto	1	Norte	15	PA	30564.2	2517.17	8309.64	35884.7	77275.7	1265.29	78541	3838.76	90.38	309.67	143.07	13.33	2.39	4.9978e+06	0	1	0	6	0	0	0	0	0	0	0	0	0	0	0	0	0
Cametá (PA)	1502103	Cametá	0.432	0.705	0.249	0.459	1	PA	Urbano	67.29	36.52	4.75	4.91	Urbano	1	Norte	15	PA	135101	16655.7	95310.1	213897	460964	14047.1	475011	3928.83	94.42	225.63	43.87	54.37	6.77	1.62354e+07	6	5	0	7	0	0	0	0	0	0	0	0	0	0	0	0	0
Canaã dos Carajás (PA)	1502152	Canaã dos Carajás	0.456	0.709	0.223	0.6	1	PA	IntermediarioRemoto	67.52	35.75	3.17	2.38	IntermediarioRemoto	1	Norte	15	PA	28604.2	1.6664e+06	281700	71831.9	2.04853e+06	71558.9	2.12009e+06	79324	41.62	2356.15	2133.26	10.64	9.54	4.52286e+07	3	6	0	4	1	0	0	0	0	0	0	0	0	0	0	0	0
Capanema (PA)	1502202	Capanema	0.533	0.754	0.352	0.572	1	PA	Urbano	70.24	27.12	2.63	5.27	Urbano	1	Norte	15	PA	14267.2	167301	239051	104114	524733	76730.6	601464	9452.82	87.07	505.76	123.92	31.68	3.16	1.29403e+07	8	12	0	1	2	0	0	0	0	0	0	0	0	1	1	0	0
Capitão Poço (PA)	1502301	Capitão Poço	0.379	0.655	0.166	0.502	1	PA	RuralAdjacente	64.28	47.69	4.43	3.89	RuralAdjacente	1	Norte	15	PA	65244.5	10783.6	61558.5	85557.5	223144	9477.42	232622	4482.2	93.1	284.7	99.53	59.07	10.82	6.08412e+06	0	4	0	4	0	0	0	0	0	0	0	0	0	0	0	0	0
Castanhal (PA)	1502400	Castanhal	0.55	0.754	0.372	0.593	1	PA	Urbano	70.24	27.12	2.69	3.88	Urbano	1	Norte	15	PA	73235.2	339856	808554	302950	1.52459e+06	214329	1.73892e+06	10046	82.33	477.15	136.61	51.96	1.26	4.74851e+07	23	22	0	2	5	0	0	0	0	0	0	0	0	1	1	0	0
Chaves (PA)	1502509	Chaves	0.289	0.711	0.077	0.442	1	PA	RuralRemoto	67.63	35.37	3.93	3.69	RuralRemoto	1	Norte	15	PA	31099.8	4064.17	5389.08	40470.5	81023.5	1681.47	82705	3912.62	97.56	305.9	161.42	27.63	18.01	3.37012e+06	0	1	0	3	0	0	0	0	1	1	0	0	0	0	0	0	0
Colares (PA)	1502608	Colares	0.524	0.714	0.395	0.511	1	PA	RuralAdjacente	67.85	34.63	3.25	5.3	RuralAdjacente	1	Norte	15	PA	10250.1	1515.33	7611.52	21446.6	40823.6	1270.78	42094.3	3698.33	97.01	462.97	216.74	43.19	6.84	3.23513e+06	1	4	0	1	0	0	0	0	0	0	0	0	0	0	0	0	0
Conceição do Araguaia (PA)	1502707	Conceição do Araguaia	0.512	0.742	0.31	0.585	1	PA	Urbano	69.5	29.34	3.25	4.59	Urbano	1	Norte	15	PA	41559.1	51222.2	104592	78497.6	275871	23162.8	299034	6567.85	88.66	464.07	113.43	70.65	4.51	1.12667e+07	1	11	0	3	2	0	0	0	0	0	0	0	0	1	1	0	0
Concórdia do Pará (PA)	1502756	Concórdia do Pará	0.402	0.707	0.169	0.544	1	PA	IntermediarioAdjacente	67.44	36	4.35	4.39	IntermediarioAdjacente	1	Norte	15	PA	40600.1	8161.54	27577.8	55101.6	131441	5244.13	136685	4843.39	93.3	336.8	177.63	74.09	3.29	5.58504e+06	0	7	0	1	1	0	0	0	0	0	0	0	0	0	0	0	0
Cumaru do Norte (PA)	1502764	Cumaru do Norte	0.405	0.726	0.151	0.608	1	PA	RuralAdjacente	68.57	32.28	3.49	1.61	RuralAdjacente	1	Norte	15	PA	76538	2187.43	7223.58	20698.4	106647	1329.53	107977	10305.1	87.97	515.67	273.38	64.59	6.72	3.14631e+06	1	4	0	0	0	0	0	0	0	0	0	0	0	0	0	0	0
Curionópolis (PA)	1502772	Curionópolis	0.449	0.721	0.236	0.533	1	PA	Urbano	68.24	33.34	3.28	3.65	Urbano	1	Norte	15	PA	37977.7	12079.4	24464.4	34461.6	108983	7311.98	116295	6356.66	76.56	563.33	317.09	50.42	0.25	4.09177e+06	3	4	1	1	1	0	0	0	0	0	0	0	0	0	0	0	0
Curralinho (PA)	1502806	Curralinho	0.323	0.655	0.103	0.498	1	PA	RuralRemoto	64.28	47.69	5.8	3.64	RuralRemoto	1	Norte	15	PA	21242.1	2736.9	11707.2	55457.4	91143.6	1678.82	92822.4	3247.58	97.39	349.62	125.41	41.85	10.27	5.86367e+06	3	1	0	3	0	0	0	0	0	0	0	0	0	0	0	0	0
Curuá (PA)	1502855	Curuá	0.383	0.716	0.179	0.439	1	PA	RuralRemoto	67.97	34.23	5.35	4.41	RuralRemoto	1	Norte	15	PA	52103.3	4235.6	10252.5	25961.9	92553.2	1281.41	93834.6	7652.47	96.45	296.73	156.73	38.84	4.82	2.82303e+06	3	1	0	2	0	0	0	0	0	0	0	0	0	0	0	0	0
Curuçá (PA)	1502905	Curuçá	0.474	0.697	0.287	0.531	1	PA	RuralAdjacente	66.8	38.22	3.6	6.54	RuralAdjacente	1	Norte	15	PA	31402	4562.72	25838	67452.2	129255	3515.74	132771	3849.54	91.88	314.1	77.68	24.25	6.78	6.50249e+06	4	6	1	1	2	0	0	0	0	0	0	0	0	0	0	0	0
Dom Eliseu (PA)	1502939	Dom Eliseu	0.452	0.662	0.242	0.576	1	PA	Urbano	64.72	45.94	3.52	2.22	Urbano	1	Norte	15	PA	78211.6	29141.9	90268	93648.8	291270	20561.6	311832	6076.46	77.52	347.06	108.82	43.71	17.52	6.21401e+06	0	10	0	2	0	0	0	0	0	0	0	0	0	0	0	0	0
Eldorado dos Carajás (PA)	1502954	Eldorado dos Carajás	0.389	0.712	0.159	0.521	1	PA	IntermediarioAdjacente	67.74	34.99	4.03	2.23	IntermediarioAdjacente	1	Norte	15	PA	39856	48403	36777.6	58425.4	183462	16864	200326	6310.48	95.95	323.87	142.1	24.98	4.07	5.45346e+06	2	3	0	2	0	0	0	0	0	0	0	0	0	0	0	0	0
Faro (PA)	1503002	Faro	0.431	0.661	0.27	0.448	1	PA	RuralRemoto	64.68	46.14	4.42	3.91	RuralRemoto	1	Norte	15	PA	7453.15	1284.17	4951.68	15200.3	28889.3	631.229	29520.6	3608.43	95.73	585.28	236.42	20.87	6.01	2.47575e+06	3	0	0	1	0	0	0	0	0	0	0	0	0	0	0	0	0
Floresta do Araguaia (PA)	1503044	Floresta do Araguaia	0.411	0.738	0.188	0.502	1	PA	RuralAdjacente	69.25	30.12	3.7	3.21	RuralAdjacente	1	Norte	15	PA	72779.8	119332	35805.8	33798.5	261717	9319.38	271036	15205.4	89.23	459.43	218.86	20.28	10.87	4.52771e+06	1	4	0	0	0	0	0	0	0	0	0	0	0	0	0	0	0
Garrafão do Norte (PA)	1503077	Garrafão do Norte	0.331	0.665	0.118	0.461	1	PA	RuralAdjacente	64.87	45.39	5.11	2.98	RuralAdjacente	1	Norte	15	PA	46680.9	5617.76	16823.3	49732.4	118854	2172.12	121027	4831.21	96.32	359.83	146.09	98.58	2.15	5.79315e+06	0	3	0	5	0	0	0	0	0	0	0	0	0	0	0	0	0
Goianésia do Pará (PA)	1503093	Goianésia do Pará	0.422	0.697	0.188	0.575	1	PA	IntermediarioAdjacente	66.79	38.27	3.67	2.26	IntermediarioAdjacente	1	Norte	15	PA	28888.1	25867.9	45256.7	59836	159849	10933	170782	5610.99	95.45	355.45	178.2	27.68	1.02	5.20355e+06	2	3	0	3	0	0	0	0	0	0	0	0	0	0	1	0	1
Gurupá (PA)	1503101	Gurupá	0.349	0.716	0.127	0.469	1	PA	RuralRemoto	67.97	34.23	6.31	3.41	RuralRemoto	1	Norte	15	PA	25585.2	3437.39	15833.5	56063.1	100919	2824.4	103744	3569.98	98.55	320.04	192.02	77.83	3.68	3.64105e+06	1	3	0	2	0	0	0	0	0	0	0	0	0	0	0	0	0
Igarapé-Açu (PA)	1503200	Igarapé-Açu	0.459	0.697	0.278	0.498	1	PA	IntermediarioAdjacente	66.84	38.08	3.62	5.14	IntermediarioAdjacente	1	Norte	15	PA	29073.8	9353.21	34387.8	58086.7	130901	5917.95	136819	3817.19	94.47	392.93	88.21	49.3	1.65	5.46139e+06	3	9	0	0	2	0	0	0	0	0	0	0	0	0	1	0	1
Igarapé-Miri (PA)	1503309	Igarapé-Miri	0.416	0.714	0.207	0.486	1	PA	IntermediarioAdjacente	67.85	34.63	3.6	4.41	IntermediarioAdjacente	1	Norte	15	PA	74174.3	9093.57	35824.8	110428	229521	7561.25	237082	4086.01	93.79	309.13	76.9	36.88	1.31	9.0853e+06	3	5	0	4	1	0	0	0	0	0	0	0	0	0	0	0	0
Inhangapi (PA)	1503408	Inhangapi	0.438	0.712	0.22	0.535	1	PA	RuralAdjacente	67.74	34.99	3.75	5.12	RuralAdjacente	1	Norte	15	PA	17036.5	4122.57	5955.94	17440.3	44555.3	1330.07	45885.4	4559.36	93.68	421.17	179.58	10.44	0.33	2.09643e+06	2	3	0	0	1	0	0	0	0	0	0	0	0	0	0	0	0
Ipixuna do Pará (PA)	1503457	Ipixuna do Pará	0.317	0.707	0.097	0.465	1	PA	RuralAdjacente	67.39	36.16	4.67	2.28	RuralAdjacente	1	Norte	15	PA	98362.5	148013	44672.9	85994.4	377043	10723.9	387767	7546.6	90.54	242.52	90.08	55.94	2.8	7.50309e+06	7	3	0	2	1	0	0	0	0	0	0	0	0	0	0	0	0
Irituia (PA)	1503507	Irituia	0.419	0.689	0.198	0.538	1	PA	RuralAdjacente	66.36	39.82	3.23	5.03	RuralAdjacente	1	Norte	15	PA	22680.2	4172.84	23901.3	51144.1	101898	3849.55	105748	3369.7	90.09	334.97	148.63	84.64	5.36	4.50554e+06	1	4	0	2	1	0	0	0	0	0	0	0	0	0	0	0	0
Itaituba (PA)	1503606	Itaituba	0.489	0.691	0.287	0.591	1	PA	Urbano	66.46	39.45	3.5	2.64	Urbano	1	Norte	15	PA	89087.3	352893	228433	174533	844946	61160	906107	9308.39	83.73	463.8	241.83	38.1	11.43	1.83338e+07	11	3	1	17	0	0	0	0	0	0	0	0	0	0	0	0	0
Itupiranga (PA)	1503705	Itupiranga	0.354	0.669	0.135	0.49	1	PA	Urbano	65.15	44.31	4.41	2.95	Urbano	1	Norte	15	PA	84692.7	9711.71	46842.1	92631.2	233878	7456.63	241334	4708.23	88.72	327.85	135.99	39.54	8.79	9.36796e+06	1	4	0	9	0	0	0	0	0	0	0	0	0	0	0	0	0
Jacareacanga (PA)	1503754	Jacareacanga	0.371	0.743	0.127	0.543	1	PA	RuralRemoto	69.56	29.17	3.38	1.33	RuralRemoto	1	Norte	15	PA	14242.5	5273.72	12178.1	65987.3	97681.6	1978.77	99660.4	7098.32	55.33	312.69	240.37	20.97	3.13	5.32625e+06	0	1	0	1	0	0	0	0	0	0	0	0	0	0	0	0	0
Jacundá (PA)	1503804	Jacundá	0.477	0.714	0.25	0.609	1	PA	Urbano	67.85	34.63	2.91	3.27	Urbano	1	Norte	15	PA	25303.8	35742.1	89743.5	93616.1	244406	18713.8	263119	5121.54	91.55	226.82	104.45	0	0	6.40685e+06	5	5	0	2	1	0	0	0	0	0	0	0	0	1	1	0	0
Juruti (PA)	1503903	Juruti	0.389	0.655	0.215	0.419	1	PA	IntermediarioRemoto	64.28	47.69	6.14	4.73	IntermediarioRemoto	1	Norte	15	PA	83537.3	180630	92094.3	99878.4	456140	24611.4	480752	10202.1	83.96	354.63	217.33	81.44	0.58	1.20727e+07	1	6	0	7	0	0	0	0	0	0	0	0	0	0	0	0	0
Limoeiro do Ajuru (PA)	1504000	Limoeiro do Ajuru	0.373	0.705	0.166	0.443	1	PA	RuralAdjacente	67.29	36.52	5.05	3.91	RuralAdjacente	1	Norte	15	PA	128886	3304.6	10840.8	48746.5	191778	2181.43	193960	7749.71	95.3	373.84	115.12	64.1	23.76	5.35417e+06	0	2	0	2	0	0	0	0	0	1	0	0	0	0	0	0	0
Mãe do Rio (PA)	1504059	Mãe do Rio	0.466	0.728	0.254	0.546	1	PA	Urbano	68.69	31.89	3.46	4.58	Urbano	1	Norte	15	PA	29019.4	21847.8	56257.5	55249.1	162374	12598.2	174972	6273.19	90.78	330.48	121.37	73.84	1.64	4.61625e+06	6	6	0	0	1	0	0	0	0	0	0	0	0	0	0	0	0
Magalhães Barata (PA)	1504109	Magalhães Barata	0.429	0.709	0.26	0.428	1	PA	RuralAdjacente	67.52	35.75	3.55	7.02	RuralAdjacente	1	Norte	15	PA	12745.1	1498.2	5264.62	14202.8	33710.7	760.085	34470.8	4247.79	92.34	391.78	160.67	18.15	8.28	1.85737e+06	2	2	0	0	0	0	0	0	0	0	0	0	0	0	0	0	0
Marabá (PA)	1504208	Marabá	0.536	0.707	0.351	0.621	1	PA	Urbano	67.43	36.05	3.38	3.08	Urbano	1	Norte	15	PA	91776.8	821161	1.50122e+06	469749	2.88391e+06	574718	3.45862e+06	14814.5	68.27	593.83	310.84	25.81	2.83	7.61576e+07	21	1	0	14	0	0	2	0	0	0	0	0	0	0	0	0	0
Maracanã (PA)	1504307	Maracanã	0.406	0.697	0.215	0.447	1	PA	RuralAdjacente	66.8	38.22	4.12	5.81	RuralAdjacente	1	Norte	15	PA	30212.1	4358.44	20165.1	54874.6	109610	2711.54	112322	3958.34	96.35	333	109.57	45.94	7.07	5.60877e+06	5	4	0	1	0	0	0	0	0	0	0	0	0	0	0	0	0
Marapanim (PA)	1504406	Marapanim	0.448	0.742	0.254	0.478	1	PA	RuralAdjacente	69.49	29.38	3.88	6.41	RuralAdjacente	1	Norte	15	PA	24645.8	4178.47	23302.2	45730.9	97857.3	2572.91	100430	3774.86	94.95	280.29	112.08	10.24	5.27	4601076	0	5	0	2	1	0	0	0	0	0	0	0	0	0	0	0	0
Marituba (PA)	1504422	Marituba	0.505	0.679	0.342	0.556	1	PA	Urbano	65.72	42.16	3.18	2.94	Urbano	1	Norte	15	PA	4605.66	144135	302734	193443	644918	87252.6	732171	6763.64	89.73	508.84	204.28	5.85	6.92	2.23073e+07	5	15	0	2	2	0	0	0	0	0	0	0	0	0	0	0	0
Medicilândia (PA)	1504455	Medicilândia	0.47	0.754	0.219	0.627	1	PA	RuralAdjacente	70.22	27.19	4.09	2.68	RuralAdjacente	1	Norte	15	PA	145266	15114.8	46982.2	48628.2	255992	2226.35	258218	9409.59	92.94	326.06	137.85	14.95	4.58	5.13718e+06	2	4	0	1	0	1	0	0	0	0	0	0	0	0	0	0	0
Melgaço (PA)	1504505	Melgaço	0.26	0.665	0.065	0.406	1	PA	RuralRemoto	64.87	45.39	6.91	3.01	RuralRemoto	1	Norte	15	PA	11661.8	1824.88	7705.64	46635.3	67827.7	1404.68	69232.4	2792.87	97.63	278.65	142.5	24.34	3.38	4.47087e+06	1	1	0	2	0	0	0	1	2	0	0	0	0	0	0	0	0
Mocajuba (PA)	1504604	Mocajuba	0.443	0.707	0.252	0.488	1	PA	IntermediarioAdjacente	67.39	36.16	4.33	4.69	IntermediarioAdjacente	1	Norte	15	PA	51509.3	4115.77	20419.7	49512.5	125557	3283.82	128841	4817.39	99.56	357.22	99.74	60.18	0	3.17774e+06	2	6	0	1	0	0	0	0	0	0	0	0	0	0	0	0	0
Moju (PA)	1504703	Moju	0.399	0.714	0.178	0.498	1	PA	RuralAdjacente	67.84	34.67	4.38	3.18	RuralAdjacente	1	Norte	15	PA	133335	46679.4	61806.6	135181	377001	21704.9	398706	5702.24	93.7	238.85	96.61	31.9	2.61	9.47369e+06	0	6	0	2	1	0	0	0	0	0	0	0	0	0	0	0	0
	1504750	Mojuí dos Campos					1																				95.27	369.78	210.63	72.6	7.15	2.20973e+06	1	0	0	5	0	0	0	0	0	0	0	0	0	0	0	0	0
Monte Alegre (PA)	1504802	Monte Alegre	0.467	0.744	0.273	0.502	1	PA	Urbano	69.65	28.88	4.39	4.84	Urbano	1	Norte	15	PA	154540	42081.4	77206.1	108918	382745	11490.8	394236	7108.61	94.46	462.7	168.41	48.2	1.1	1.36098e+07	5	3	0	7	0	0	0	0	0	0	0	0	0	0	0	0	0
Muaná (PA)	1504901	Muaná	0.35	0.711	0.124	0.487	1	PA	RuralRemoto	67.63	35.37	3.77	4.34	RuralRemoto	1	Norte	15	PA	52826.4	4770.14	14479.3	66200.1	138276	2328.06	140604	4106.78	97.7	280.01	91.07	19.32	41.18	2.26554e+06	0	0	0	3	0	1	0	0	3	3	0	0	0	0	0	0	0
Nova Esperança do Piriá (PA)	1504950	Nova Esperança do Piriá	0.315	0.684	0.093	0.49	1	PA	RuralAdjacente	66.05	40.93	5.73	1.46	RuralAdjacente	1	Norte	15	PA	38419.8	5014.52	14292.9	38766.7	96493.9	1971.53	98465.4	4884.44	93.88	325.8	122.22	26.78	3.98	3.89969e+06	1	2	0	2	0	0	0	0	0	0	0	0	0	0	0	0	0
Nova Ipixuna (PA)	1504976	Nova Ipixuna	0.432	0.718	0.201	0.559	1	PA	RuralAdjacente	68.05	33.95	4.11	3.53	RuralAdjacente	1	Norte	15	PA	16586.4	4988.78	14689.8	27853.1	64118.1	3235.52	67353.6	4599.09	93.7	385.02	160.74	56.35	1.2	4.02358e+06	1	4	0	0	1	0	0	0	0	0	0	0	0	0	0	0	0
Nova Timboteua (PA)	1505007	Nova Timboteua	0.469	0.684	0.297	0.508	1	PA	RuralAdjacente	66.06	40.9	3.29	6.03	RuralAdjacente	1	Norte	15	PA	13461.6	2547.87	13688.3	24562	54259.8	2036.16	56296	4121.23	97.42	227.33	136.36	49.57	5.01	1.32877e+06	1	5	0	0	1	0	0	0	0	0	0	0	0	0	0	0	0
Novo Progresso (PA)	1505031	Novo Progresso	0.466	0.805	0.191	0.657	1	PA	IntermediarioRemoto	73.27	18.95	3.5	1.29	IntermediarioRemoto	1	Norte	15	PA	149542	22018.2	60330.9	48418.3	280310	13303.2	293613	11694.9	87.29	529.68	337.25	20.83	0.45	1.00493e+07	1	6	0	2	0	0	0	0	0	0	0	0	0	0	0	0	0
Novo Repartimento (PA)	1505064	Novo Repartimento	0.372	0.669	0.154	0.5	1	PA	IntermediarioAdjacente	65.15	44.31	4.27	2.44	IntermediarioAdjacente	1	Norte	15	PA	118698	24104.5	67119.3	124237	334159	13792.3	347951	5600.91	93.21	349.25	196.78	29.35	2.53	1.46376e+07	9	2	0	5	1	0	0	0	0	0	0	0	0	0	0	0	0
Óbidos (PA)	1505106	Óbidos	0.452	0.711	0.269	0.484	1	PA	Urbano	67.63	35.37	3.91	4.86	Urbano	1	Norte	15	PA	175633	25339	64727.7	85428.8	351128	12040.2	363169	7373.38	93.21	290.2	122.06	31.73	12.57	8.40732e+06	2	3	0	9	0	0	0	0	0	0	0	0	0	0	0	0	0
Oeiras do Pará (PA)	1505205	Oeiras do Pará	0.36	0.705	0.144	0.46	1	PA	RuralAdjacente	67.29	36.52	5.19	3.41	RuralAdjacente	1	Norte	15	PA	74950	5042.14	16182.2	55061.1	151235	2986.21	154222	5393.31	94.27	252.59	114.52	23.47	0.09	4.36963e+06	2	2	0	2	0	0	0	0	0	0	0	0	0	0	0	0	0
Oriximiná (PA)	1505304	Oriximiná	0.517	0.733	0.335	0.562	1	PA	Urbano	69	30.89	4.75	3.96	Urbano	1	Norte	15	PA	158048	917218	367204	133609	1.57608e+06	59467.1	1.63555e+06	25976.3	81.41	607.83	414.94	100	1.68	2.60175e+07	1	5	0	4	0	0	2	0	0	0	0	0	0	0	0	0	0
Ourém (PA)	1505403	Ourém	0.436	0.707	0.236	0.496	1	PA	RuralAdjacente	67.39	36.16	4.18	4.91	RuralAdjacente	1	Norte	15	PA	33461.1	5878.69	20511.1	27305.2	87156	2999.99	90156	5532.4	87.62	454.44	141.99	60.53	4.27	2.63584e+06	2	4	0	0	1	0	0	0	0	0	0	0	0	0	0	0	0
Ourilândia do Norte (PA)	1505437	Ourilândia do Norte	0.438	0.726	0.196	0.589	1	PA	Urbano	68.57	32.28	3.24	2.3	Urbano	1	Norte	15	PA	31126.9	93190.1	89071.5	60147.8	273536	52492.4	326029	11828.1	83	526.56	283.82	34.2	2.18	7.80718e+06	5	6	0	2	1	0	0	0	0	0	0	0	0	0	1	0	1
Pacajá (PA)	1505486	Pacajá	0.34	0.712	0.101	0.548	1	PA	RuralRemoto	67.7	35.11	4.32	2.93	RuralRemoto	1	Norte	15	PA	87887.8	24386.1	35759.1	68386.3	216419	8527.93	224947	5616.38	90.37	308.55	138.9	15.43	1.43	7.85963e+06	3	3	0	6	0	1	0	0	0	0	0	0	0	0	0	0	0
Palestina do Pará (PA)	1505494	Palestina do Pará	0.455	0.716	0.243	0.541	1	PA	RuralAdjacente	67.97	34.23	3.65	4.43	RuralAdjacente	1	Norte	15	PA	11162.3	3171.15	5978.45	14733.2	35045.1	1001.14	36046.3	4814.51	96.49	480.16	234.47	29.1	0	1.10553e+06	1	1	0	1	0	0	0	0	0	0	0	0	0	0	0	0	0
Paragominas (PA)	1505502	Paragominas	0.471	0.684	0.254	0.6	1	PA	Urbano	66.06	40.9	3.24	1.81	Urbano	1	Norte	15	PA	164663	563925	382022	192563	1.30317e+06	124065	1.42724e+06	14595.2	76.19	535.14	290.56	31.13	3.9	3.33303e+07	7	12	0	3	1	0	2	0	0	0	0	0	0	0	0	0	0
Parauapebas (PA)	1505536	Parauapebas	0.553	0.726	0.361	0.646	1	PA	Urbano	68.57	32.28	3.25	1.85	Urbano	1	Norte	15	PA	56643.4	1.19655e+07	2.24015e+06	329392	1.45916e+07	393522	1.49852e+07	97343	80.55	950.49	776.17	41.92	4.19	1.17479e+08	5	13	0	11	0	0	0	0	0	0	0	0	0	0	0	0	0
Pau D'Arco (PA)	1505551	Pau D´Arco	0.401	0.714	0.182	0.495	1	PA	RuralAdjacente	67.84	34.67	3.04	3.87	RuralAdjacente	1	Norte	15	PA	20759	1484.29	5385.2	14058.1	41686.6	845.604	42532.2	7054.6	88.82	978.71	329.35	27.54	2.5	2.98905e+06	0	3	1	0	0	1	0	0	0	0	0	0	0	0	0	0	0
Peixe-Boi (PA)	1505601	Peixe-Boi	0.446	0.662	0.277	0.484	1	PA	RuralAdjacente	64.72	45.94	3.1	5.94	RuralAdjacente	1	Norte	15	PA	6676.94	1441.63	4970.34	14366.5	27455.4	650.729	28106.1	3572.21	92.22	420.42	177.66	48.39	2.28	1.54881e+06	0	4	0	0	0	1	0	0	0	0	0	0	0	0	0	0	0
Piçarra (PA)	1505635	Piçarra	0.37	0.724	0.129	0.543	1	PA	RuralAdjacente	68.41	32.77	4.08	2.4	RuralAdjacente	1	Norte	15	PA	43187	5084.51	12726.5	25158.9	86157	3054.25	89211.3	7022.85	95.27	476.9	196.02	79.07	0.16	3.57572e+06	0	4	0	1	0	1	0	0	0	0	0	0	0	0	0	0	0
Placas (PA)	1505650	Placas	0.39	0.714	0.156	0.531	1	PA	RuralRemoto	67.85	34.63	3.77	2.28	RuralRemoto	1	Norte	15	PA	50344.7	6853.14	13158.6	39608.6	109965	1604.72	111570	4662.34	95.48	455.11	152.98	12.74	2.45	4.93011e+06	0	2	0	2	0	0	0	0	0	0	0	0	0	0	0	0	0
Ponta de Pedras (PA)	1505700	Ponta de Pedras	0.444	0.711	0.252	0.488	1	PA	RuralAdjacente	67.63	35.37	4.08	4.99	RuralAdjacente	1	Norte	15	PA	49280.9	2557.81	13094.8	44527.5	109461	1964.79	111426	4287.42	93.63	252.02	100.84	35.06	11.24	3.40782e+06	0	0	0	2	0	0	0	0	3	2	0	0	0	0	0	0	0
Portel (PA)	1505809	Portel	0.359	0.714	0.129	0.503	1	PA	IntermediarioRemoto	67.85	34.63	7.28	3.17	IntermediarioRemoto	1	Norte	15	PA	76116.2	28996	48512.6	100736	254361	10411	264772	5075.56	91.17	267.3	93.11	78.79	8.4	8.10906e+06	1	0	0	3	1	0	0	0	3	5	1	0	0	0	0	0	0
Porto de Moz (PA)	1505908	Porto de Moz	0.36	0.699	0.136	0.49	1	PA	RuralRemoto	66.92	37.8	4.54	2.6	RuralRemoto	1	Norte	15	PA	33252.1	6915.26	21028.9	65837.7	127034	4358.47	131392	3870.06	98.04	211.55	93.93	32.59	5.27	3.24785e+06	4	2	0	2	1	0	0	0	0	0	0	0	0	0	0	0	0
Prainha (PA)	1506005	Prainha	0.361	0.673	0.16	0.437	1	PA	RuralRemoto	65.36	43.48	4.42	2.64	RuralRemoto	1	Norte	15	PA	63565.4	6722.09	14470.6	54976	139734	1766.63	141501	4835.15	94.62	334.73	134.18	50.61	0.08	7.00979e+06	3	2	0	4	0	0	0	0	0	0	0	0	0	0	0	0	0
Primavera (PA)	1506104	Primavera	0.43	0.697	0.239	0.477	1	PA	RuralAdjacente	66.84	38.08	3.22	6.39	RuralAdjacente	1	Norte	15	PA	5075.36	1472.53	8072.14	19055.1	33675.1	1203.62	34878.7	3396.84	65.29	475.75	262.9	97.59	10	2.7821e+06	1	3	0	0	1	0	0	0	0	0	0	0	0	0	0	0	0
Quatipuru (PA)	1506112	Quatipuru	0.406	0.662	0.22	0.46	1	PA	IntermediarioAdjacente	64.72	45.94	4.17	5.15	IntermediarioAdjacente	1	Norte	15	PA	12598.5	1237.32	6737.58	21550	42123.4	876.838	43000.2	3464.69	98.34	334.72	181.54		3.61	2.71577e+06	0	4	0	0	0	0	0	0	0	0	0	0	0	0	0	0	0
Redenção (PA)	1506138	Redenção	0.53	0.738	0.32	0.63	1	PA	Urbano	69.28	30.04	3.12	2.86	Urbano	1	Norte	15	PA	44040.5	104242	386979	134084	669346	83096.7	752443	9965.47	93.2	416.46	229.71	32.8	9.77	1.40614e+07	2	4	1	3	1	0	0	0	0	0	0	0	0	1	1	0	0
Rio Maria (PA)	1506161	Rio Maria	0.499	0.724	0.276	0.623	1	PA	Urbano	68.41	32.77	3.11	3.69	Urbano	1	Norte	15	PA	38266.5	55990.3	52708.7	34003.7	180969	20479.9	201449	11367.2	84.16	472.03	211.65	44.38	3.61	4.60521e+06	1	5	0	1	1	0	0	0	0	0	0	0	0	0	0	0	0
Rondon do Pará (PA)	1506187	Rondon do Pará	0.461	0.696	0.239	0.59	1	PA	Urbano	66.78	38.32	2.65	3.32	Urbano	1	Norte	15	PA	106700	38885	87697.8	82802.5	316085	17794.8	333880	7107.76	80.37	369.04	110.41	48.47	3.92	8.63143e+06	3	7	0	6	1	0	0	0	0	0	0	0	0	0	0	0	0
Rurópolis (PA)	1506195	Rurópolis	0.421	0.665	0.208	0.541	1	PA	RuralRemoto	64.87	45.39	3.77	3.31	RuralRemoto	1	Norte	15	PA	39212.7	11272.3	25063.7	68873.7	144422	5322.76	149745	3737.27	89.08	237.67	108.48	20.69	3.6	5.46952e+06	6	1	0	4	0	0	0	0	0	0	0	0	0	0	0	0	0
Salinópolis (PA)	1506203	Salinópolis	0.517	0.758	0.31	0.589	1	PA	Urbano	70.5	26.37	3.42	3.97	Urbano	1	Norte	15	PA	7893.4	9366.59	83794.6	65415.9	166471	10278.9	176749	4722.13	80.03	468.97	219.78	26.54	7.69	1.18076e+07	0	11	0	1	1	0	0	0	0	0	0	0	0	0	0	0	0
Salvaterra (PA)	1506302	Salvaterra	0.478	0.745	0.286	0.514	1	PA	RuralRemoto	69.71	28.72	3.73	5.62	RuralRemoto	1	Norte	15	PA	13190.1	4199.43	20634.8	36462.4	74486.8	2531.62	77018.4	3815.81	91.58	428.87	128.83	52.26	3.09	2.52798e+06	0	5	0	1	1	0	0	0	0	0	0	0	0	0	0	0	0
Santa Bárbara do Pará (PA)	1506351	Santa Bárbara do Pará	0.505	0.669	0.372	0.516	1	PA	RuralAdjacente	65.13	44.36	3.21	4.21	RuralAdjacente	1	Norte	15	PA	4754.02	16021.7	16278.1	29836.3	66890.1	4655.16	71545.3	4170.77	94.19	353.23	201.22	57.57	5.99	4.06983e+06	0	6	0	1	0	0	0	0	0	0	0	0	0	0	0	0	0
Santa Cruz do Arari (PA)	1506401	Santa Cruz do Arari	0.393	0.665	0.192	0.477	1	PA	IntermediarioRemoto	64.87	45.39	3.62	4.74	IntermediarioRemoto	1	Norte	15	PA	14755.8	660.94	3376.56	14453.8	33247	451.396	33698.4	4128.19	94.92	333.41	158.08	13.19	5.58	1.2896e+06	1	1	0	1	0	0	0	0	0	0	0	0	0	0	0	0	0
Santa Isabel do Pará (PA)	1506500	Santa Isabel do Pará	0.535	0.732	0.38	0.551	1	PA	Urbano	68.94	31.09	2.61	4.03	Urbano	1	Norte	15	PA	48054.2	60090.6	119970	103317	331431	35266.7	366698	6165.47	91.4	288.38	97.21	58.74	4.88	8.63897e+06	1	16	0	1	2	0	0	0	0	0	0	0	0	0	0	0	0
Santa Luzia do Pará (PA)	1506559	Santa Luzia do Pará	0.362	0.637	0.169	0.442	1	PA	RuralAdjacente	63.22	52.05	4.42	4.21	RuralAdjacente	1	Norte	15	PA	19144.9	3904.47	14279.8	34728.4	72057.5	2077.69	74135.2	3817.07	93.54	394.78	161.81	30.8	10.18	2.75903e+06	3	6	0	0	1	0	0	0	0	0	0	0	0	0	0	0	0
Santa Maria das Barreiras (PA)	1506583	Santa Maria das Barreiras	0.408	0.728	0.17	0.549	1	PA	RuralRemoto	68.69	31.89	3.7	3.32	RuralRemoto	1	Norte	15	PA	71185.6	3379.66	14080.5	33886.3	122532	2784.02	125316	7286.67	85.3	447.75	203.78	42.15	6.86	4.79551e+06	3	3	0	0	1	0	0	0	0	0	0	0	0	0	0	0	0
Santa Maria do Pará (PA)	1506609	Santa Maria do Pará	0.463	0.665	0.27	0.551	1	PA	IntermediarioAdjacente	64.87	45.39	3.62	4.98	IntermediarioAdjacente	1	Norte	15	PA	56085.5	9031.1	41612.7	38790.9	145520	7013.25	152534	6622.39	95.62	358.53	129.59	63.74	0.53	4.49965e+06	3	3	0	1	1	0	0	0	0	0	0	0	0	0	0	0	0
Santana do Araguaia (PA)	1506708	Santana do Araguaia	0.45	0.747	0.224	0.544	1	PA	Urbano	69.8	28.42	3	2.03	Urbano	1	Norte	15	PA	79948.7	64893.9	72371.1	86324.9	303539	26228.8	329767	5874.85	91.07	256.65	98.97	73.87	3.49	1.11774e+07	5	3	1	1	1	0	0	0	0	0	0	0	0	1	1	0	0
Santarém (PA)	1506807	Santarém	0.555	0.755	0.397	0.571	1	PA	Urbano	70.28	27	2.52	4.43	Urbano	1	Norte	15	PA	338364	253149	1.01225e+06	515871	2.11963e+06	190058	2.30969e+06	7835.47	81.63	451.97	113.9	45.72	7.68	4.714e+07	24	8	8	22	0	0	0	1	0	0	3	0	0	0	0	0	0
Santarém Novo (PA)	1506906	Santarém Novo	0.424	0.665	0.228	0.504	1	PA	RuralAdjacente	64.87	45.39	4.02	4.88	RuralAdjacente	1	Norte	15	PA	5529.9	1026.97	3946.26	13342.7	23845.8	488.767	24334.6	3960.06	98.81	776.59	389.34	55.24	0.14	3.59727e+06	0	3	0	1	0	0	0	0	0	0	0	0	0	0	0	0	0
Santo Antônio do Tauá (PA)	1507003	Santo Antônio do Tauá	0.475	0.732	0.296	0.494	1	PA	RuralAdjacente	68.94	31.09	2.96	4.95	RuralAdjacente	1	Norte	15	PA	61393.9	9929.75	22010.5	38443.5	131778	4227.11	136005	5098.97	95.78	246.4	93.34	55.06	6.41	5.42702e+06	0	8	0	1	1	0	0	0	0	0	0	0	0	0	0	0	0
São Caetano de Odivelas (PA)	1507102	São Caetano de Odivelas	0.464	0.742	0.267	0.503	1	PA	RuralAdjacente	69.49	29.38	3.68	5.08	RuralAdjacente	1	Norte	15	PA	15760	1849.73	9788.49	29214.5	56612.7	1258.61	57871.3	3426.16	98.19	293.04	140.84	48.83	1.01	2.16102e+06	0	5	0	1	0	0	0	0	0	0	0	0	0	0	0	0	0
São Domingos do Araguaia (PA)	1507151	São Domingos do Araguaia	0.454	0.712	0.246	0.536	1	PA	IntermediarioAdjacente	67.74	34.99	4.26	3.72	IntermediarioAdjacente	1	Norte	15	PA	29613.1	4320.88	31060.6	43458.4	108453	5236.78	113690	4913.13	96.89	368.15	92.91	60.83	1.27	5.08165e+06	3	4	0	0	1	0	0	0	0	0	0	0	0	0	0	0	0
São Domingos do Capim (PA)	1507201	São Domingos do Capim	0.371	0.707	0.143	0.507	1	PA	RuralAdjacente	67.44	36	4.44	3.72	RuralAdjacente	1	Norte	15	PA	64827.6	7003	22406	53220.4	147457	3661.26	151118	5066.49	97.7	238.45	121.94	0	3.38	4.47087e+06	8	3	0	0	2	0	0	0	0	0	0	0	0	0	0	0	0
São Félix do Xingu (PA)	1507300	São Félix do Xingu	0.435	0.741	0.168	0.663	1	PA	Urbano	69.46	29.48	4.01	2.24	Urbano	1	Norte	15	PA	210805	22174.3	88077.3	156137	477194	17861	495055	5422.71	90.17	255.13	91.66	33.27	6.11	1.35544e+07	4	11	0	1	1	0	0	0	0	0	0	0	1	1	1	0	0
São Francisco do Pará (PA)	1507409	São Francisco do Pará	0.476	0.697	0.28	0.552	1	PA	RuralAdjacente	66.84	38.08	3.62	4.99	RuralAdjacente	1	Norte	15	PA	38137.5	5091.18	22860.1	26962.3	93051.1	3442.86	96494	6349.96	98.71	339.61	128.97	79.25	0	4.63268e+06	0	5	2	0	1	0	0	0	0	0	0	0	0	0	0	0	0
São Geraldo do Araguaia (PA)	1507458	São Geraldo do Araguaia	0.415	0.748	0.17	0.564	1	PA	IntermediarioAdjacente	69.9	28.13	3.64	3.77	IntermediarioAdjacente	1	Norte	15	PA	55692.3	9526.17	43980.6	49321	158520	7919.12	166439	6505.6	94.37	447.64	157.57	33.89	4.72	7.02284e+06	3	4	0	1	1	0	0	0	0	0	0	0	0	0	0	0	0
São João da Ponta (PA)	1507466	São João da Ponta	0.448	0.697	0.271	0.477	1	PA	RuralAdjacente	66.8	38.22	4.4	6.72	RuralAdjacente	1	Norte	15	PA	7711.29	963.195	3224.61	10861.8	22760.9	394.153	23155.1	4397.92	99.33	482.56	286.57	92.69	14.73	1.82034e+06	2	2	0	0	0	1	0	0	0	0	0	0	0	0	0	0	0
São João de Pirabas (PA)	1507474	São João de Pirabas	0.415	0.724	0.21	0.471	1	PA	IntermediarioAdjacente	68.41	32.77	4.49	5.77	IntermediarioAdjacente	1	Norte	15	PA	13011.2	4795.7	15447.2	38544.7	71798.8	2970.31	74769.1	3621.83	92.43	415.17	124.76	75.21	10.72	4.30874e+06	1	7	0	0	1	0	0	0	0	0	0	0	0	0	0	0	0
São João do Araguaia (PA)	1507508	São João do Araguaia	0.349	0.637	0.149	0.448	1	PA	RuralAdjacente	63.22	52.05	3.89	3.4	RuralAdjacente	1	Norte	15	PA	17234.6	2029.87	8688.79	25048	53001.3	1396.98	54398.2	4137.06	93.48	543.94	200.31	65.06	12.84	3.75753e+06	0	5	0	0	1	0	0	0	0	0	0	0	0	0	0	0	0
São Miguel do Guamá (PA)	1507607	São Miguel do Guamá	0.453	0.669	0.253	0.55	1	PA	Urbano	65.13	44.36	3.39	4.46	Urbano	1	Norte	15	PA	123829	35083.7	69270.2	94956.6	323140	15190.1	338330	6566.07	91.5	296.46	125.74	34.01	4.16	8.33776e+06	3	4	0	2	1	0	0	0	0	0	0	0	0	0	0	0	0
São Sebastião da Boa Vista (PA)	1507706	São Sebastião da Boa Vista	0.422	0.714	0.232	0.453	1	PA	RuralRemoto	67.85	34.63	5.8	4.09	RuralRemoto	1	Norte	15	PA	37505.5	5472.17	11897.2	40919.2	95794	2529.57	98323.6	4295.48	95.97	333.96	121.79	21.84	12.91	2.64738e+06	6	0	0	1	0	0	0	0	0	0	0	0	0	0	0	0	0
Sapucaia (PA)	1507755	Sapucaia	0.469	0.738	0.233	0.6	1	PA	RuralRemoto	69.28	30.04	3.11	2.34	RuralRemoto	1	Norte	15	PA	23892.2	1942.22	13563.9	11770.4	51168.7	2957.61	54126.3	10724.5	95.8	575.92	310.3	13.03	0.66	1.69577e+06	0	1	0	1	0	0	0	0	0	0	0	0	0	0	0	0	0
Senador José Porfírio (PA)	1507805	Senador José Porfírio	0.361	0.696	0.132	0.512	1	PA	RuralRemoto	66.77	38.32	4.23	2.21	RuralRemoto	1	Norte	15	PA	17639.3	2723.33	9463.2	26404	56229.8	1506.53	57736.3	4441.94	89.85	529.53	209.2	36.18	0.04	3.14811e+06	1	0	3	1	0	1	0	0	0	0	0	0	0	0	0	0	0
Soure (PA)	1507904	Soure	0.513	0.721	0.351	0.535	1	PA	Urbano	68.24	33.34	3.39	5.67	Urbano	1	Norte	15	PA	13534	4504.82	24700.7	40993.7	83733.2	3114.19	86847.4	3776.8	92.48	354.14	142.72	27.29	3.45	5.87093e+06	0	1	0	1	0	0	0	0	0	3	0	0	0	0	0	0	0
Tailândia (PA)	1507953	Tailândia	0.433	0.747	0.186	0.585	1	PA	Urbano	69.82	28.39	4.28	1.75	Urbano	1	Norte	15	PA	42564.6	80529.7	106041	138750	367886	54315.3	422201	5324.16	91.86	196.12	80.42	43.4	5	1.16999e+07	5	3	0	3	1	0	0	0	0	0	0	0	0	1	1	0	0
Terra Alta (PA)	1507961	Terra Alta	0.474	0.709	0.293	0.512	1	PA	RuralAdjacente	67.52	35.75	3.62	5.27	RuralAdjacente	1	Norte	15	PA	7429.08	1591.62	6693.4	18212.6	33926.7	970.292	34897	3403.26	91.69	336.23	147.68	47.45	5.67	2.00039e+06	0	4	0	1	0	0	0	0	0	0	0	0	0	0	0	0	0
Terra Santa (PA)	1507979	Terra Santa	0.49	0.721	0.343	0.475	1	PA	Urbano	68.24	33.34	4.53	5.04	Urbano	1	Norte	15	PA	14545.1	8607.25	14881.3	31854.7	69888.3	2096.07	71984.3	4246.36	91.94	394.1	218.11	85.93	3.32	3.46921e+06	2	2	0	1	0	0	0	0	0	0	0	0	0	0	0	0	0
Tomé-Açu (PA)	1508001	Tomé-Açu	0.438	0.686	0.214	0.573	1	PA	Urbano	66.13	40.64	4.07	3.12	Urbano	1	Norte	15	PA	73129.2	59736.1	82014.2	100600	315479	20433.5	335913	5943.89	85.78	311.08	111.67	29.04	5.33	8.90396e+06	0	6	0	3	0	0	1	0	0	0	0	0	0	0	0	0	0
Tracuateua (PA)	1508035	Tracuateua	0.357	0.669	0.158	0.429	1	PA	RuralAdjacente	65.15	44.31	3.32	4.89	RuralAdjacente	1	Norte	15	PA	27071.5	4456.1	13457.4	48854.3	93839.3	1863.64	95703	3484.42	93.37	354.56	96.85	45.22	9.98	3.95799e+06	3	6	0	2	1	0	0	0	0	0	0	0	0	0	0	0	0
Trairão (PA)	1508050	Trairão	0.395	0.691	0.169	0.528	1	PA	RuralRemoto	66.46	39.45	3.88	1.82	RuralRemoto	1	Norte	15	PA	40087.7	8512.35	19312.9	31070.5	98983.5	4531.64	103515	6130.6	92.21	353.18	157.44	80.77	0.06	3.12003e+06	2	1	0	2	0	0	0	0	0	0	0	0	0	0	0	0	0
Tucumã (PA)	1508084	Tucumã	0.512	0.742	0.273	0.664	1	PA	Urbano	69.5	29.34	3.37	2.39	Urbano	1	Norte	15	PA	52093.2	77923.8	119858	61541	311416	36942	348358	10352.1	80.13	407.93	191.05	30.53	2.59	8.01402e+06	0	6	0	4	0	0	0	0	0	0	0	0	0	0	1	0	1
Tucuruí (PA)	1508100	Tucuruí	0.543	0.758	0.347	0.609	1	PA	Urbano	70.47	26.45	2.91	2.65	Urbano	1	Norte	15	PA	43415	1.91716e+06	296431	236451	2.49346e+06	72650	2.56611e+06	26425	92.82	548.52	222.87	36.25	8.41	3.64678e+07	16	7	0	1	2	0	0	0	0	0	0	0	0	1	1	0	0
Ulianópolis (PA)	1508126	Ulianópolis	0.42	0.676	0.164	0.667	1	PA	Urbano	65.56	42.75	3.61	1.04	Urbano	1	Norte	15	PA	288336	98556.8	67514.5	71562.2	525969	19261.4	545230	12578.9	83.96	318.65	116.88	39.09	3.23	8.45526e+06	4	6	0	1	1	0	0	0	0	0	0	0	0	1	1	0	0
Uruará (PA)	1508159	Uruará	0.45	0.733	0.197	0.633	1	PA	IntermediarioRemoto	69	30.9	3.04	2.55	IntermediarioRemoto	1	Norte	15	PA	79655.6	36965.1	65796.7	99328.3	281746	12842.3	294588	4919.56	88.1	333.19	121.77	23.75	2.03	6.96567e+06	8	3	0	1	1	0	0	0	0	0	0	0	0	0	0	0	0
Vigia (PA)	1508209	Vigia	0.487	0.748	0.281	0.55	1	PA	Urbano	69.9	28.13	3.53	5.01	Urbano	1	Norte	15	PA	32976	8537.74	51789.1	78165.9	171469	8705.38	180174	3761.31	95.77	293.06	96.34	28.88	9.38	6.37015e+06	3	5	0	3	1	0	0	0	0	0	0	0	0	0	0	0	0
Viseu (PA)	1508308	Viseu	0.353	0.686	0.151	0.425	1	PA	RuralAdjacente	66.13	40.64	5.74	4.41	RuralAdjacente	1	Norte	15	PA	82287.8	10829.4	34427.6	104729	232274	5235.11	237509	4190.27	94.71	261.91	75.28	17.09	5.43	5.04062e+06	0	8	1	4	1	0	0	0	0	0	0	0	0	0	0	0	0
Vitória do Xingu (PA)	1508357	Vitória do Xingu	0.422	0.712	0.189	0.56	1	PA	RuralAdjacente	67.7	35.11	3.65	3.63	RuralAdjacente	1	Norte	15	PA	48142.9	3516.53	14004	24650.4	90313.8	2442.4	92756.2	6881.03	13.22	2418.05	2101.32	5.6	5.09	1.24129e+07	0	4	0	1	0	1	0	0	0	0	0	0	0	0	0	0	0
Xinguara (PA)	1508407	Xinguara	0.519	0.738	0.293	0.645	1	PA	Urbano	69.28	30.04	3.11	3.26	Urbano	1	Norte	15	PA	63128.6	113862	190464	77579	445034	55222.1	500256	12329.8	86.1	554.21	201.87	38.97	0.26	1.23763e+07	1	10	0	4	1	0	0	0	0	0	0	0	0	1	1	0	0
Serra do Navio (AP)	1600055	Serra do Navio	0.569	0.728	0.444	0.571	1	AP	RuralRemoto	68.68	28.35	4.17	2	RuralRemoto	1	Norte	16	AP	2353.19	387.958	7164.78	26254.1	36160	1403.45	37563.4	8519.72	102.53	406.59	210.78	100	1.85	1.43988e+06	0	2	0	0	0	0	0	0	0	0	0	0	0	0	0	0	0
Amapá (AP)	1600105	Amapá	0.498	0.728	0.299	0.567	1	AP	IntermediarioRemoto	68.68	28.35	6.17	3.45	IntermediarioRemoto	1	Norte	16	AP	12269.4	869.879	15068	45308.9	73516.2	4111.46	77627.7	9697.4	96.66	327.25	170.46	49.99	5.01	1.34468e+06	0	1	2	0	0	1	0	0	0	0	0	0	0	0	0	0	0
Pedra Branca do Amapari (AP)	1600154	Pedra Branca do Amapari	0.442	0.67	0.257	0.501	1	AP	RuralRemoto	65.19	39.42	4.82	2.84	RuralRemoto	1	Norte	16	AP	3690.63	56846.4	38906.1	63897.1	163340	8619.25	171959	15962.1	98.08	649.58	478.03	75.39	2.99	5.92438e+06	0	3	0	0	1	0	0	0	0	0	0	0	0	0	0	0	0
Calçoene (AP)	1600204	Calçoene	0.488	0.634	0.335	0.547	1	AP	RuralRemoto	63.02	47.39	5.7	2.73	RuralRemoto	1	Norte	16	AP	7974.82	5218.56	17062.5	49778.6	80034.5	3450.91	83485.4	9313.41	92.91	253.28	109.9	85.98	1.49	1.0325e+06	0	4	0	0	0	1	0	0	0	0	0	0	0	0	0	0	0
Cutias (AP)	1600212	Cutias	0.444	0.696	0.267	0.471	1	AP	RuralAdjacente	66.74	34.26	4.27	2.26	RuralAdjacente	1	Norte	16	AP	7014.25	339.749	4039.91	26581.6	37975.5	1526.93	39502.5	8524.48	107.21	303.82	166.72	100	0.19	1300000	0	2	0	0	0	0	0	0	0	0	0	0	0	0	0	0	0
Ferreira Gomes (AP)	1600238	Ferreira Gomes	0.537	0.754	0.385	0.533	1	AP	IntermediarioAdjacente	70.21	24.12	4.24	3.34	IntermediarioAdjacente	1	Norte	16	AP	3308.35	18291.5	10301.6	35320.4	67221.8	2285.84	69507.6	12042.2	51.51	684.57	597.79	86.15	1.52	3.26544e+06	0	3	0	0	0	0	0	0	0	0	0	0	0	0	0	1	0
Itaubal (AP)	1600253	Itaubal	0.415	0.634	0.227	0.496	1	AP	RuralAdjacente	63.02	47.39	4.86	2.38	RuralAdjacente	1	Norte	16	AP	5826.75	283.813	2865.98	23111.9	32088.5	544.343	32632.8	7647.71	98.28	386.48	170.28	100	1.93	1.31172e+06	0	2	0	0	0	0	0	0	0	0	0	0	0	0	0	0	0
Laranjal do Jari (AP)	1600279	Laranjal do Jari	0.481	0.728	0.258	0.593	1	AP	Urbano	68.68	28.35	4.09	2.02	Urbano	1	Norte	16	AP	6494.39	12261.4	95650.4	215880	330286	16516.3	346803	8712.54	90.68	268.79	48.62	33.99	1.06	7.56528e+06	8	7	0	0	2	0	0	0	0	0	0	0	0	0	0	0	0
Macapá (AP)	1600303	Macapá	0.622	0.754	0.478	0.667	1	AP	Urbano	70.21	24.12	3.25	2.74	Urbano	1	Norte	16	AP	27009.4	332920	2.48487e+06	2.17064e+06	5.01544e+06	488452	5.5039e+06	13831.9	92.64	291.46	190.17	49.67	1.76	7.62436e+07	55	28	0	0	8	0	0	0	1	0	0	0	0	4	2	0	0
Mazagão (AP)	1600402	Mazagão	0.434	0.715	0.231	0.495	1	AP	RuralAdjacente	67.89	30.83	4.94	3.34	RuralAdjacente	1	Norte	16	AP	14121.4	20027.5	19292.4	92657.7	146099	4846.66	150946	8863.52	79.47	271.64	106.81	83.68	3.36	2.25162e+06	2	5	0	0	1	0	0	0	0	0	0	0	0	0	0	0	0
Oiapoque (AP)	1600501	Oiapoque	0.537	0.715	0.321	0.673	1	AP	IntermediarioRemoto	67.89	30.83	4.99	1.99	IntermediarioRemoto	1	Norte	16	AP	11295.7	6417.54	53202.6	112586	183502	9869.25	193371	9466.92	93.89	170.22	49.1	100	1.45	668128	2	3	0	0	1	0	0	0	0	0	0	0	0	0	0	0	0
Porto Grande (AP)	1600535	Porto Grande	0.52	0.715	0.328	0.601	1	AP	IntermediarioAdjacente	67.89	30.83	4.34	2.83	IntermediarioAdjacente	1	Norte	16	AP	55791	10123.2	35972.7	92742.6	194630	17355.9	211985	12599.4	84.36	384.11	219.36	79.66	4.06	4.59776e+06	1	4	0	0	0	0	0	0	0	0	0	0	0	0	0	0	0
Pracuúba (AP)	1600550	Pracuúba	0.44	0.696	0.244	0.501	1	AP	RuralRemoto	66.74	34.26	7.76	2.93	RuralRemoto	1	Norte	16	AP	8771.58	723.641	3184.7	22677.3	35357.2	1768.55	37125.8	9813.84	89.99	341.92	209.46	93.96	12.66	632812	0	1	0	0	0	0	0	0	0	0	0	0	0	0	0	0	0
Santana (AP)	1600600	Santana	0.562	0.728	0.408	0.597	1	AP	Urbano	68.68	28.35	4.17	2.77	Urbano	1	Norte	16	AP	8692.49	111680	335625	550814	1.00681e+06	68616.7	1.07543e+06	10626.5	109.75	312.82	108.64	29.04	6.1	2.46644e+07	13	17	0	0	4	0	0	0	0	0	0	0	0	0	0	0	0
Tartarugalzinho (AP)	1600709	Tartarugalzinho	0.45	0.696	0.263	0.497	1	AP	RuralRemoto	66.74	34.26	7.79	2.42	RuralRemoto	1	Norte	16	AP	17404.8	2964.55	10293.8	67434	98097.1	3578.71	101676	8176.59	100.59	237.68	97.99	100	1.35	2632200	0	3	0	0	0	0	0	0	0	0	0	0	0	0	0	0	0
Vitória do Jari (AP)	1600808	Vitória do Jari	0.459	0.67	0.271	0.534	1	AP	RuralRemoto	65.19	39.42	4.95	2.23	RuralRemoto	1	Norte	16	AP	3995.21	3748.76	16308.9	77098.4	101151	3134.01	104285	8379.7	90.93	282.7	98.61	91.5	0.18	1.57695e+06	2	3	0	1	1	0	0	1	0	0	0	0	0	0	0	0	0
Abreulândia (TO)	1700251	Abreulândia	0.454	0.713	0.26	0.506	1	TO	RuralAdjacente	67.79	34.34	2.94	5.34	RuralAdjacente	1	Norte	17	TO	4354.9	730.278	2403.94	8231.41	15720.5	513.911	16234.4	6801.19	88.81	722.74	487.34	72.01	0.17	643004	0	1	0	0	0	0	0	0	0	0	0	0	0	0	0	1	0
Aguiarnópolis (TO)	1700301	Aguiarnópolis	0.466	0.666	0.297	0.513	1	TO	Urbano	64.96	43.81	3.71	4.67	Urbano	1	Norte	17	TO	3533.92	9205.07	24163.2	17179.6	54081.8	11174.7	65256.5	12651.5	88.74	454.43	278.68	11.23	4.79	1.69604e+06	1	1	0	0	0	0	0	0	0	0	0	0	0	0	0	1	0
Aliança do Tocantins (TO)	1700350	Aliança do Tocantins	0.544	0.715	0.406	0.556	1	TO	IntermediarioAdjacente	67.87	34.09	2.37	5.8	IntermediarioAdjacente	1	Norte	17	TO	8487.09	2059.59	11439.3	19360.4	41346.4	5417.48	46763.9	8257.79	75.74	500.92	279.12	40.5	9.11	1.38216e+06	0	3	0	0	0	0	0	0	0	0	0	0	0	0	0	1	0
Almas (TO)	1700400	Almas	0.42	0.657	0.212	0.532	1	TO	IntermediarioRemoto	64.43	45.71	3.17	4.77	IntermediarioRemoto	1	Norte	17	TO	24569.3	3025.59	8820.08	23043.1	59458.1	3484.2	62942.3	8287.33	88.76	402.78	160.17	22.4	1.03	1.34061e+06	1	2	0	0	0	0	0	0	0	0	0	0	0	0	0	0	0
Alvorada (TO)	1700707	Alvorada	0.578	0.725	0.407	0.655	1	TO	IntermediarioAdjacente	68.49	32.19	2.44	5.17	IntermediarioAdjacente	1	Norte	17	TO	15370.6	48134.4	36197.5	26239.2	125942	18430.2	144372	17228.2	82.87	400.51	237.62	35.08	1.02	1.78915e+06	2	1	0	0	0	0	0	0	0	0	0	0	0	0	0	0	0
Ananás (TO)	1701002	Ananás	0.496	0.669	0.334	0.547	1	TO	IntermediarioAdjacente	65.14	43.19	3.37	4.35	IntermediarioAdjacente	1	Norte	17	TO	9146.17	2166.12	16478.4	30961.6	58752.3	3018.74	61771	6256.56	84.57	464.11	150.69	65.02	0.11	1.72135e+06	2	2	0	0	0	1	0	0	0	0	0	0	0	0	0	0	0
Angico (TO)	1701051	Angico	0.485	0.659	0.327	0.531	1	TO	RuralAdjacente	64.51	45.44	3.37	5.82	RuralAdjacente	1	Norte	17	TO	2416.72	8221.71	3486.97	10688.1	24813.5	409.822	25223.3	7959.39	94.66	518.6	383.88	95.28	8.92	341981	0	1	0	0	0	0	0	0	0	0	0	0	0	0	0	1	0
Aparecida do Rio Negro (TO)	1701101	Aparecida do Rio Negro	0.479	0.659	0.326	0.513	1	TO	IntermediarioAdjacente	64.53	45.35	2.79	5.63	IntermediarioAdjacente	1	Norte	17	TO	10219.3	1905.55	5737.38	13084	30946.2	1194.62	32140.9	7628.97	87.32	517.46	312.43	92.49	4.7	1.44449e+06	0	2	0	0	0	0	0	0	0	0	0	0	0	0	0	1	0
Aragominas (TO)	1701309	Aragominas	0.402	0.667	0.21	0.463	1	TO	RuralAdjacente	65.03	43.57	2.95	3.33	RuralAdjacente	1	Norte	17	TO	10428.9	1378.53	3865.11	18431.9	34104.5	739.488	34844	5923.83	85.19	439.1	216.58	32.45	0.17	1.83217e+06	0	3	0	0	0	1	0	0	0	0	0	0	0	0	0	0	0
Araguacema (TO)	1701903	Araguacema	0.477	0.684	0.282	0.561	1	TO	RuralRemoto	66.05	40.03	3.55	4.93	RuralRemoto	1	Norte	17	TO	8425.82	1688.08	6252.35	19431.5	35797.8	1296.11	37093.9	5872.07	80.98	465.93	234.85	85.35	6.23	1.13688e+06	2	1	0	0	0	0	0	0	0	0	0	0	0	0	0	1	0
Araguaçu (TO)	1702000	Araguaçu	0.542	0.666	0.388	0.615	1	TO	RuralRemoto	64.96	43.81	2.52	6.05	RuralRemoto	1	Norte	17	TO	31567	10881.4	22421	28320.9	93190.3	4207.21	97397.5	11085.5	81.47	444.38	239.59	60.4	0.71	1.70393e+06	1	3	0	0	0	1	0	0	0	0	0	0	0	0	0	0	0
Araguaína (TO)	1702109	Araguaína	0.58	0.708	0.431	0.638	1	TO	Urbano	67.46	35.38	2.76	3.95	Urbano	1	Norte	17	TO	35033.5	309755	941162	456048	1.742e+06	238669	1.98067e+06	13158.8	67.52	457.59	211.81	25.26	2.49	2.83034e+07	7	32	0	1	2	0	0	0	0	0	0	0	0	1	1	0	0
Araguanã (TO)	1702158	Araguanã	0.388	0.667	0.153	0.571	1	TO	RuralAdjacente	65.03	43.57	3.86	3.86	RuralAdjacente	1	Norte	17	TO	10079.6	1976.69	6835.45	17315.7	36207.5	1004.82	37212.3	7398.08	95.81	826.47	498.69	0.54	12.67	1.38258e+06	0	1	1	0	0	0	0	0	0	0	0	0	0	0	0	1	0
Araguatins (TO)	1702208	Araguatins	0.432	0.653	0.24	0.516	1	TO	IntermediarioAdjacente	64.15	46.75	3.87	5	IntermediarioAdjacente	1	Norte	17	TO	28355	7980.52	53953.8	93625	183914	9446.79	193361	6172.94	77.08	312.03	130.7	28.71	3.36	5.72181e+06	4	6	0	0	1	0	0	0	0	0	0	0	0	0	0	0	0
Arapoema (TO)	1702307	Arapoema	0.48	0.678	0.275	0.592	1	TO	IntermediarioAdjacente	65.7	41.23	3.25	4.28	IntermediarioAdjacente	1	Norte	17	TO	15113.2	2844.51	11786.9	22304.3	52048.8	2053.7	54102.5	8024.7	92.73	361.46	242.29	94.27	0.01	1.09736e+06	2	1	0	0	0	0	0	0	0	0	0	0	0	0	0	0	0
Arraias (TO)	1702406	Arraias	0.474	0.708	0.261	0.575	1	TO	RuralAdjacente	67.46	35.38	3.18	6.07	RuralAdjacente	1	Norte	17	TO	53188.1	8674.51	19803.1	31969.2	113635	3593.83	117229	11014.6	89.58	281.83	148.23	40.74	13.88	1.89018e+06	2	0	0	0	0	0	0	2	0	0	0	0	0	0	0	0	0
Augustinópolis (TO)	1702554	Augustinópolis	0.462	0.653	0.286	0.527	1	TO	Urbano	64.15	46.75	3.24	4.25	Urbano	1	Norte	17	TO	6141.68	9794.97	31993.4	46468	94398.1	7287.56	101686	6369.28	84.84	350.92	159	59.54	7.73	3.31348e+06	0	5	0	0	1	0	0	0	0	0	0	0	0	0	0	0	0
Aurora do Tocantins (TO)	1702703	Aurora do Tocantins	0.486	0.678	0.341	0.497	1	TO	RuralRemoto	65.7	41.23	3.17	5.51	RuralRemoto	1	Norte	17	TO	5326.64	1223.47	3274.41	11436.5	21261.1	527.577	21788.6	6322.88	97.19	645.34	404.96	89.9	6	986623	1	1	0	0	0	0	0	0	0	0	0	0	0	0	0	1	0
Axixá do Tocantins (TO)	1702901	Axixá do Tocantins	0.432	0.607	0.282	0.471	1	TO	IntermediarioAdjacente	61.44	57.33	3.39	5.68	IntermediarioAdjacente	1	Norte	17	TO	5763.72	1955.51	12631.9	29922.4	50273.5	2017.71	52291.2	5637.87	94.5	379.22	145.99	53.97	4.41	2.20449e+06	2	3	0	0	0	1	0	0	0	0	0	0	0	0	0	0	0
Babaçulândia (TO)	1703008	Babaçulândia	0.397	0.659	0.21	0.453	1	TO	RuralAdjacente	64.51	45.44	3.2	6.76	RuralAdjacente	1	Norte	17	TO	8749.89	5283.32	8181.47	32666.7	54881.4	3730.91	58612.3	5610.98	89.61	329.9	167.07	16.91	10.35	1738720	1	2	0	0	0	0	0	0	0	0	0	0	0	0	0	1	0
Bandeirantes do Tocantins (TO)	1703057	Bandeirantes do Tocantins	0.445	0.664	0.224	0.592	1	TO	RuralAdjacente	64.83	44.26	3.25	3.68	RuralAdjacente	1	Norte	17	TO	14454	12488.4	5932.9	11035.8	43911.2	1385.14	45296.3	14499.5	87.34	578.89	495.52	93.27	3.06	1.02211e+06	0	1	0	0	0	0	0	0	0	0	0	0	0	0	0	0	0
Barra do Ouro (TO)	1703073	Barra do Ouro	0.36	0.656	0.165	0.431	1	TO	RuralAdjacente	64.37	45.93	4.7	5.14	RuralAdjacente	1	Norte	17	TO	7698.73	1170.26	3140.71	12534.3	24544	914.095	25458.1	6174.64	92.19	498.55	323.83	33.08	0.14	1.25077e+06	0	2	0	0	0	0	0	0	0	0	0	0	0	0	0	1	0
Barrolândia (TO)	1703107	Barrolândia	0.497	0.715	0.302	0.569	1	TO	IntermediarioAdjacente	67.87	34.09	2.56	5.65	IntermediarioAdjacente	1	Norte	17	TO	7636.23	2544.17	9326.19	16465.9	35972.5	2126.68	38099.2	7126.68	78.64	491.06	281.65	38.14	2.46	848995	0	2	0	0	0	0	0	0	0	0	0	0	0	0	0	1	0
Bernardo Sayão (TO)	1703206	Bernardo Sayão	0.504	0.662	0.308	0.628	1	TO	RuralAdjacente	64.73	44.62	3.22	3.34	RuralAdjacente	1	Norte	17	TO	12116.1	2244.99	5642.27	15957.5	35960.9	1886.89	37847.8	8472.75	94.85	461.6	256.51	36.62	4.13	1.10735e+06	1	1	0	0	0	0	0	0	0	0	0	0	0	0	0	1	0
Bom Jesus do Tocantins (TO)	1703305	Bom Jesus do Tocantins	0.396	0.711	0.172	0.508	1	TO	IntermediarioRemoto	67.65	34.79	4.28	5.98	IntermediarioRemoto	1	Norte	17	TO	10465.8	1140.38	4075.74	12573.6	28255.5	593.738	28849.2	7656.38	95.22	408.23	271.78	91.39	10.86	857406	1	1	0	0	0	0	0	0	0	0	0	0	0	0	0	1	0
Brasilândia do Tocantins (TO)	1703602	Brasilândia do Tocantins	0.505	0.697	0.343	0.538	1	TO	RuralAdjacente	66.83	37.41	3.33	5.46	RuralAdjacente	1	Norte	17	TO	5510.15	901.537	3386.14	8431.76	18229.6	740.661	18970.2	9182.11	84.93	885.66	561.74	77.51	2.67	996615	0	0	1	0	0	0	0	0	0	0	0	0	0	0	0	1	0
Brejinho de Nazaré (TO)	1703701	Brejinho de Nazaré	0.487	0.699	0.304	0.544	1	TO	RuralAdjacente	66.95	37.05	2.56	6.73	RuralAdjacente	1	Norte	17	TO	15440.2	3874.62	8797.73	17676.6	45789.2	2823.22	48612.4	9370.16	87.36	623.71	322.17	35.11	11.64	1.45828e+06	0	2	0	0	0	0	0	0	0	0	0	0	0	0	0	0	0
Buriti do Tocantins (TO)	1703800	Buriti do Tocantins	0.462	0.592	0.357	0.467	1	TO	IntermediarioAdjacente	60.52	61.26	3.82	4.26	IntermediarioAdjacente	1	Norte	17	TO	3011.31	2804.18	11905.1	29128.4	46849	2461.04	49310.1	5047.09	93.86	346.99	201.87	82.08	10.14	2.0873e+06	4	0	0	0	0	1	0	0	0	0	0	0	0	0	0	0	0
Cachoeirinha (TO)	1703826	Cachoeirinha	0.443	0.66	0.321	0.411	1	TO	RuralAdjacente	64.59	45.13	3.24	5.73	RuralAdjacente	1	Norte	17	TO	1904.05	617.251	2088.28	8092.44	12702	394.916	13096.9	6097.27	90.22	761.41	547.64	75.25	2.41	645547	0	1	0	0	0	0	0	0	0	0	0	0	0	0	0	1	0
Campos Lindos (TO)	1703842	Campos Lindos	0.343	0.607	0.126	0.527	1	TO	RuralRemoto	61.44	57.33	5.26	3.8	RuralRemoto	1	Norte	17	TO	68588.9	14796.6	36385.2	26532.2	146303	14929.9	161233	19809.9	86.2	331.84	205.56	89.15	1.41	1.18426e+06	1	2	0	0	0	0	0	0	0	0	0	0	0	0	0	1	0
Cariri do Tocantins (TO)	1703867	Cariri do Tocantins	0.528	0.73	0.324	0.623	1	TO	RuralAdjacente	68.8	31.25	2.9	4.25	RuralAdjacente	1	Norte	17	TO	13020.4	3849.25	24555.3	13019.7	54444.7	9482.02	63926.7	17029	91.04	709.98	426.33	36.85	10.76	1.39864e+06	1	1	0	0	0	0	0	0	0	0	0	0	0	0	0	1	0
Carmolândia (TO)	1703883	Carmolândia	0.447	0.684	0.264	0.493	1	TO	RuralAdjacente	66.05	40.03	2.96	4.33	RuralAdjacente	1	Norte	17	TO	6111.49	859.583	4141.47	8864.74	19977.3	900.605	20877.9	9057.65	88.45	732.36	442.23	45.85	2.38	891442	0	1	0	0	0	0	0	0	0	0	0	0	0	0	0	1	0
Carrasco Bonito (TO)	1703891	Carrasco Bonito	0.407	0.591	0.268	0.425	1	TO	RuralRemoto	60.44	61.58	5.25	3.7	RuralRemoto	1	Norte	17	TO	1616.81	942.586	3154.46	12886.8	18600.7	457.356	19058.1	5164.79	82.15	592.04	273.29	44.48	20.11	1.06819e+06	0	2	0	0	0	0	0	0	0	0	0	0	0	0	0	1	0
Caseara (TO)	1703909	Caseara	0.49	0.697	0.311	0.543	1	TO	RuralRemoto	66.83	37.41	3.74	4.15	RuralRemoto	1	Norte	17	TO	5899.11	1346.95	5727.08	14589.5	27562.7	1152.8	28715.5	6241.14	84.87	622.68	310.56	47.35	21.62	1.22493e+06	0	2	0	0	0	0	0	0	0	0	0	0	0	0	0	1	0
Centenário (TO)	1704105	Centenário	0.407	0.655	0.224	0.459	1	TO	RuralRemoto	64.32	46.11	3.74	6.01	RuralRemoto	1	Norte	17	TO	2959.92	715.621	2093.56	9164.61	14933.7	345.15	15278.9	5956.67	91.33	574.48	393.35	31.91	0.63	651075	0	1	0	0	0	0	0	0	0	0	0	0	0	0	0	1	0
Chapada de Areia (TO)	1704600	Chapada de Areia	0.41	0.628	0.185	0.595	1	TO	RuralAdjacente	62.68	52.33	3.15	4.25	RuralAdjacente	1	Norte	17	TO	3486.35	783.907	1240.09	5316.79	10827.1	300.197	11127.3	8335.08	92.98	1244.98	840.3	83.65	12.27	505331	0	1	0	0	0	0	0	0	0	0	0	0	0	0	0	1	0
Chapada da Natividade (TO)	1705102	Chapada da Natividade	0.401	0.696	0.16	0.579	1	TO	RuralRemoto	66.73	37.75	3.18	5.28	RuralRemoto	1	Norte	17	TO	9300.25	1336.82	4583.12	11400.7	26620.9	1016.49	27637.4	8426.03	88.57	449.65	288.08	38.45	1.25	770390	0	1	0	0	0	0	0	0	0	0	0	0	0	0	0	0	0
Colinas do Tocantins (TO)	1705508	Colinas do Tocantins	0.561	0.708	0.392	0.635	1	TO	Urbano	67.46	35.38	2.88	4.79	Urbano	1	Norte	17	TO	14326.2	46550.1	120400	101544	282820	31670.9	314491	10184.6	72.43	466.74	130.61	44.6	3.89	9.54362e+06	0	10	0	0	2	0	0	0	0	0	0	0	0	0	0	0	0
Combinado (TO)	1705557	Combinado	0.526	0.709	0.358	0.574	1	TO	IntermediarioRemoto	67.54	35.14	3.17	5	IntermediarioRemoto	1	Norte	17	TO	3889.13	1995.39	7765.4	14187.4	27837.3	1661.28	29498.6	6317.98	91.85	715.64	258.94	72.83	28.59	1.16247e+06	0	2	0	0	0	0	0	0	0	0	0	0	0	0	0	1	0
Conceição do Tocantins (TO)	1705607	Conceição do Tocantins	0.422	0.66	0.219	0.52	1	TO	RuralRemoto	64.57	45.19	3.49	4.87	RuralRemoto	1	Norte	17	TO	2945.45	1345.56	5995.11	13748.2	24034.3	1402.54	25436.8	6082.46	90.91	616.46	297.39	98.59	8	899695	0	1	0	0	0	0	0	0	0	0	0	0	0	0	0	1	0
Couto Magalhães (TO)	1706001	Couto Magalhães	0.409	0.628	0.208	0.525	1	TO	RuralRemoto	62.68	52.33	2.71	4.82	RuralRemoto	1	Norte	17	TO	8456.55	1522.83	9671.31	16244	35894.7	2571.62	38466.3	7679.44	83.47	462.08	230.02	52.05	2.72	1.59924e+06	0	2	0	0	0	0	0	0	0	0	0	0	0	0	0	1	0
Cristalândia (TO)	1706100	Cristalândia	0.544	0.758	0.374	0.569	1	TO	RuralAdjacente	70.47	26.46	2.52	7.23	RuralAdjacente	1	Norte	17	TO	9317.43	5285.48	15522.4	21904.1	52029.4	2363.32	54392.7	7535.7	84.74	527.17	204.64	28.77	9.06	1.40109e+06	1	2	0	0	0	1	0	0	0	0	0	0	0	0	0	0	0
Crixás do Tocantins (TO)	1706258	Crixás do Tocantins	0.491	0.709	0.32	0.523	1	TO	RuralAdjacente	67.54	35.14	2.32	4.41	RuralAdjacente	1	Norte	17	TO	6292.92	717.178	3352.58	6504.76	16867.4	2052.99	18920.4	12082	95.66	1234.03	637.08	90.36	22.82	931505	0	0	1	0	0	0	0	0	0	0	0	0	0	0	0	1	0
Darcinópolis (TO)	1706506	Darcinópolis	0.41	0.652	0.226	0.467	1	TO	RuralAdjacente	64.09	46.96	3.19	5.05	RuralAdjacente	1	Norte	17	TO	10491.4	1727.8	8623.51	16811.7	37654.5	2304.28	39958.8	7577.99	85.06	426.46	255.53	98.52	1.75	1.35199e+06	1	1	0	0	0	0	0	0	0	0	0	0	0	0	0	1	0
Dianópolis (TO)	1707009	Dianópolis	0.515	0.709	0.334	0.576	1	TO	Urbano	67.54	35.14	3.16	4.76	Urbano	1	Norte	17	TO	97782.3	23692	67951.8	60093.5	249519	14837.7	264357	13833.5	78.42	432.92	203.69	52.53	12.85	5.28082e+06	1	5	0	0	0	0	0	0	0	0	0	0	0	0	0	0	0
Divinópolis do Tocantins (TO)	1707108	Divinópolis do Tocantins	0.503	0.685	0.345	0.538	1	TO	RuralRemoto	66.1	39.85	3.47	5.61	RuralRemoto	1	Norte	17	TO	10712.1	2804.16	13670.1	21304.8	48491.1	2852.26	51343.4	8069.06	80.24	601.63	240.32	7.18	10.12	1.74781e+06	0	3	0	0	0	1	0	0	0	0	0	0	0	0	0	0	0
Dois Irmãos do Tocantins (TO)	1707207	Dois Irmãos do Tocantins	0.439	0.671	0.24	0.525	1	TO	RuralRemoto	65.28	42.69	3.01	5.85	RuralRemoto	1	Norte	17	TO	15544.1	1693.56	6250.71	21692.9	45181.3	1413	46594.3	6506.67	86.42	435.2	198.07	43.97	4.85	1.58703e+06	1	2	0	0	0	1	0	0	0	0	0	0	0	0	0	0	0
Dueré (TO)	1707306	Dueré	0.5	0.73	0.303	0.566	1	TO	RuralAdjacente	68.8	31.25	2.86	5.67	RuralAdjacente	1	Norte	17	TO	30261.3	3002.73	5853.56	14860.9	53978.5	1750.45	55728.9	12144	84.27	810.49	563.89	45.35	0.07	1.89284e+06	0	1	1	0	0	0	0	0	0	0	0	0	0	0	0	1	0
Esperantina (TO)	1707405	Esperantina	0.357	0.58	0.193	0.408	1	TO	RuralAdjacente	59.78	64.48	3.35	4.25	RuralAdjacente	1	Norte	17	TO	4461.38	2223.82	6516.3	30856.8	44058.3	907.321	44965.6	4745.21	96.94	277.04	153.37	79.85	1.03	1.12798e+06	2	2	0	0	0	0	0	0	0	0	0	0	0	0	0	1	0
Fátima (TO)	1707553	Fátima	0.543	0.696	0.404	0.568	1	TO	RuralAdjacente	66.73	37.75	2.89	5.28	RuralAdjacente	1	Norte	17	TO	3661.67	3111.6	9933.4	13652.2	30358.9	3547.14	33906	8910.92	87.83	658.8	349.31	30.24	14.45	1.19546e+06	0	1	1	0	0	0	0	0	0	0	0	0	0	0	0	1	0
Figueirópolis (TO)	1707652	Figueirópolis	0.553	0.73	0.402	0.575	1	TO	RuralAdjacente	68.8	31.25	2.66	6.44	RuralAdjacente	1	Norte	17	TO	16057.3	5510.05	22703.7	16983.8	61254.8	8439.8	69694.6	13051.4	85.07	618.18	385.72	35.42	1.79	1.83923e+06	0	2	0	0	0	0	0	0	0	0	0	0	0	0	0	1	0
Filadélfia (TO)	1707702	Filadélfia	0.447	0.664	0.249	0.54	1	TO	IntermediarioAdjacente	64.83	44.26	2.68	6.08	IntermediarioAdjacente	1	Norte	17	TO	11580	7779.67	12093	25937.3	57390	2296.67	59686.7	7020.31	80.1	348.38	199.06	25.76	3.59	1.67575e+06	0	3	0	0	0	0	0	0	0	0	0	0	0	0	0	0	0
Formoso do Araguaia (TO)	1708205	Formoso do Araguaia	0.507	0.669	0.326	0.599	1	TO	IntermediarioAdjacente	65.11	43.29	3.09	3.95	IntermediarioAdjacente	1	Norte	17	TO	68198.1	19430.5	51992.6	61680.4	201302	13256.8	214558	11643.1	91.97	539.63	300.2	39.89	10.04	6.84833e+06	3	3	0	0	1	0	0	0	0	0	0	0	0	0	0	0	0
Fortaleza do Tabocão (TO)	1708254	Fortaleza do Tabocão	0.473	0.682	0.261	0.594	1	TO	RuralAdjacente	65.9	40.53	3.42	4.82	RuralAdjacente	1	Norte	17	TO	6512.66	3719.79	30874.8	9125.1	50232.4	9019.78	59252.2	24454	93.84	701.72	447.97	23.61	6.25	1.14713e+06	0	0	1	0	0	0	0	0	0	0	0	0	0	0	0	1	0
Goianorte (TO)	1708304	Goianorte	0.416	0.663	0.203	0.534	1	TO	RuralRemoto	64.79	44.41	3.32	4.82	RuralRemoto	1	Norte	17	TO	10492.2	1194.44	5869.68	14772.6	32328.9	1334.26	33663.2	6786.93	81.52	466.69	229.85	74.31	14.51	959724	1	1	0	0	0	0	0	0	0	0	0	0	0	0	0	0	0
Goiatins (TO)	1709005	Goiatins	0.347	0.636	0.144	0.458	1	TO	RuralAdjacente	63.16	50.49	4.94	5.83	RuralAdjacente	1	Norte	17	TO	23691	3312.76	10848.8	37251.6	75104.1	2100.04	77204.2	6399.55	90.91	348.93	194.72	51.71	8.62	1.14385e+06	3	2	0	0	0	0	0	0	0	0	0	0	0	0	0	1	0
Guaraí (TO)	1709302	Guaraí	0.559	0.713	0.408	0.602	1	TO	Urbano	67.79	34.34	2.62	4.92	Urbano	1	Norte	17	TO	29173.8	29026.1	118633	73711	250544	27183.2	277727	11964.8	77	425.56	186.46	13.73	12.16	7.1034e+06	0	8	1	1	1	0	0	0	0	0	0	0	0	0	0	0	0
Gurupi (TO)	1709500	Gurupi	0.61	0.778	0.442	0.659	1	TO	Urbano	71.68	23.2	2.44	4.38	Urbano	1	Norte	17	TO	29511.3	307329	527002	226133	1.08998e+06	144398	1.23437e+06	16079.9	44.29	451.31	193.15	44.86	4.4	2.79588e+07	5	16	0	1	2	0	0	0	0	0	0	0	0	0	0	0	0
Ipueiras (TO)	1709807	Ipueiras	0.384	0.659	0.187	0.458	1	TO	RuralAdjacente	64.53	45.35	4.34	3.86	RuralAdjacente	1	Norte	17	TO	5444.6	731.918	2190.89	6550.08	14917.5	618.048	15535.5	9478.67	95.58	1043.61	763.13	33.09	3.4	579051	0	1	0	0	0	0	0	0	0	0	0	0	0	0	0	1	0
Itacajá (TO)	1710508	Itacajá	0.426	0.662	0.218	0.536	1	TO	RuralRemoto	64.73	44.62	3.74	7.19	RuralRemoto	1	Norte	17	TO	12495.1	2502.68	9788.53	22555.6	47341.9	2117.16	49459.1	6962.15	87.69	538.06	260.6	75.02	4.15	1.99419e+06	0	2	0	1	0	1	2	0	0	0	0	0	0	0	0	0	0
Itaguatins (TO)	1710706	Itaguatins	0.378	0.659	0.176	0.466	1	TO	RuralAdjacente	64.53	45.35	3.74	5.32	RuralAdjacente	1	Norte	17	TO	5913.94	1252.94	5079.67	20147.4	32393.9	774.595	33168.5	5501.5	95.41	359.93	194.35	32.54	7.21	894043	1	1	0	0	0	0	0	0	0	0	0	0	0	0	0	0	0
Itapiratins (TO)	1710904	Itapiratins	0.382	0.657	0.195	0.434	1	TO	RuralAdjacente	64.43	45.71	4.85	5.89	RuralAdjacente	1	Norte	17	TO	11126.1	1438.48	4168.13	12187.7	28920.5	768.599	29689	8400.98	83.96	626.14	335.53	73.13	4.18	1.10279e+06	0	2	0	0	0	0	0	0	0	0	0	0	0	0	0	1	0
Itaporã do Tocantins (TO)	1711100	Itaporã do Tocantins	0.515	0.762	0.31	0.578	1	TO	RuralAdjacente	70.71	25.79	2.56	4.56	RuralAdjacente	1	Norte	17	TO	9701.59	740.809	2742.18	8571.17	21755.8	634.743	22390.5	9180.19	95.45	787.08	486.71	37.78	3.5	684262	0	1	0	0	0	0	0	0	0	0	0	0	0	0	0	1	0
Jaú do Tocantins (TO)	1711506	Jaú do Tocantins	0.471	0.715	0.265	0.55	1	TO	RuralRemoto	67.87	34.09	2.72	6.5	RuralRemoto	1	Norte	17	TO	7694.71	1161.99	4280.16	12203.6	25340.5	1537.19	26877.7	7664.01	92.53	581.04	336.52	93.62	1.86	1.02005e+06	0	2	0	0	0	0	0	0	0	0	0	0	0	0	0	1	0
Juarina (TO)	1711803	Juarina	0.448	0.652	0.286	0.481	1	TO	RuralRemoto	64.09	46.96	3.07	3.26	RuralRemoto	1	Norte	17	TO	3324.59	604.352	2477.92	7956.48	14363.3	489.893	14853.2	6657.66	86.01	855.26	528.92	18.35	3.28	1.18957e+06	0	1	0	0	0	0	0	0	0	0	0	0	0	0	0	1	0
Lagoa da Confusão (TO)	1711902	Lagoa da Confusão	0.479	0.659	0.281	0.595	1	TO	RuralRemoto	64.53	45.35	3.4	3.62	RuralRemoto	1	Norte	17	TO	78124.1	19792.7	32058.4	31451.2	161426	8793.68	170220	16663.7	82.01	393.36	243.55	8.01	1.2	2.2507e+06	1	3	0	0	0	1	0	0	0	0	0	0	0	0	0	0	0
Lagoa do Tocantins (TO)	1711951	Lagoa do Tocantins	0.317	0.628	0.139	0.364	1	TO	RuralAdjacente	62.68	52.33	4.18	4.7	RuralAdjacente	1	Norte	17	TO	2049.53	941.757	2692.19	11537.9	17221.4	522.872	17744.2	5033.83	93.9	418.18	256.4	16.19	7.43	730496	0	1	0	0	0	0	0	0	0	0	0	0	0	0	0	1	0
Lajeado (TO)	1712009	Lajeado	0.506	0.666	0.331	0.589	1	TO	RuralAdjacente	64.96	43.81	2.35	3.28	RuralAdjacente	1	Norte	17	TO	842.096	6999.88	6725.17	11984.2	26551.4	2532.68	29084	10488.3	97.09	1722.11	1474.63	18.85	3.84	2.53604e+06	0	0	1	0	0	0	0	0	0	0	0	0	0	0	0	0	0
Lavandeira (TO)	1712157	Lavandeira	0.431	0.674	0.299	0.398	1	TO	RuralRemoto	65.46	42.05	3.18	3.72	RuralRemoto	1	Norte	17	TO	19214.7	1467.52	2949.31	5757.76	29389.2	428.201	29817.4	18577.8	95.02	1205.33	817.11	99.7	21.22	730558	0	1	0	0	0	0	0	0	0	0	0	0	0	0	0	0	0
Lizarda (TO)	1712405	Lizarda	0.388	0.652	0.198	0.451	1	TO	RuralRemoto	64.09	46.96	4.47	5.99	RuralRemoto	1	Norte	17	TO	2073.56	753.422	2461.85	12288.6	17577.4	468.631	18046.1	4836.79	89.57	475.25	310.51	56.06	1.53	803167	0	1	0	1	0	0	0	0	0	0	0	0	0	0	0	0	0
Luzinópolis (TO)	1712454	Luzinópolis	0.454	0.59	0.334	0.476	1	TO	RuralAdjacente	60.41	61.71	4.07	5.05	RuralAdjacente	1	Norte	17	TO	4408.51	955.186	4566.27	9303.92	19233.9	1100.09	20334	7755.14	84.03	580.5	367.76	30.59	6.86	685065	0	1	0	0	0	0	0	0	0	0	0	0	0	0	0	1	0
Marianópolis do Tocantins (TO)	1712504	Marianópolis do Tocantins	0.497	0.656	0.311	0.6	1	TO	RuralAdjacente	64.37	45.93	3.17	4.29	RuralAdjacente	1	Norte	17	TO	10898	1351.91	5650	15040.9	32940.8	1294.43	34235.2	7866.56	83.23	562.82	293.81	37.46	0.73	1.49414e+06	0	1	1	0	0	0	0	0	0	0	0	0	0	0	0	1	0
Mateiros (TO)	1712702	Mateiros	0.281	0.725	0.076	0.404	1	TO	RuralRemoto	68.49	32.19	4.94	4.07	RuralRemoto	1	Norte	17	TO	30357.7	2752.38	6671.42	8743.54	48525.1	868.843	49393.9	22259.5	89.82	875.98	687.1	44.92	4.12	1.352e+06	0	1	0	0	0	0	0	0	0	0	0	0	0	0	0	0	0
Maurilândia do Tocantins (TO)	1712801	Maurilândia do Tocantins	0.383	0.66	0.195	0.435	1	TO	RuralAdjacente	64.59	45.13	3.53	4.52	RuralAdjacente	1	Norte	17	TO	2554.14	746.725	2379.68	10861.9	16542.5	431.176	16973.6	5374.81	87.18	619.5	351.64	43.74	10.03	756903	0	2	0	0	0	0	0	0	0	0	0	0	0	0	0	1	0
Miracema do Tocantins (TO)	1713205	Miracema do Tocantins	0.58	0.759	0.382	0.674	1	TO	IntermediarioAdjacente	70.51	26.34	2.73	4.27	IntermediarioAdjacente	1	Norte	17	TO	22740.2	230512	52346.8	68589.4	374189	37728.5	411917	19907.1	91.22	564.2	331.33	83.11	3.49	2.76341e+06	3	5	0	0	1	0	0	0	0	0	0	0	0	0	0	0	0
Miranorte (TO)	1713304	Miranorte	0.508	0.684	0.314	0.612	1	TO	Urbano	66.05	40.03	2.89	5.79	Urbano	1	Norte	17	TO	11328.4	14753.7	36705.4	37670.7	100458	8864.75	109323	8658.56	86.2	416.18	190.63	31.43	0.07	2.17394e+06	1	3	0	0	0	1	0	0	0	0	0	0	0	0	0	0	0
Monte do Carmo (TO)	1713601	Monte do Carmo	0.413	0.669	0.206	0.513	1	TO	RuralAdjacente	65.14	43.19	3.46	5.74	RuralAdjacente	1	Norte	17	TO	23196.7	2547.44	6602.69	20773.5	53120.3	1210.83	54331.2	8088.61	73.68	452.09	230.72	87.71	8.83	1.61815e+06	0	2	0	0	0	0	0	0	0	0	0	0	0	0	0	1	0
Monte Santo do Tocantins (TO)	1713700	Monte Santo do Tocantins	0.454	0.66	0.266	0.534	1	TO	RuralAdjacente	64.59	45.13	3.3	5.83	RuralAdjacente	1	Norte	17	TO	5372.22	769.972	1594.92	7380.64	15117.8	349.256	15467	7418.23	90.33	746.16	508.15	58.39	4.17	608441	0	1	0	0	0	0	0	0	0	0	0	0	0	0	0	1	0
Palmeiras do Tocantins (TO)	1713809	Palmeiras do Tocantins	0.435	0.669	0.266	0.461	1	TO	RuralAdjacente	65.14	43.19	4.62	4.5	RuralAdjacente	1	Norte	17	TO	8840.07	2562.72	4524.62	16373.4	32300.8	12202.8	44503.6	7745.15	90	379.93	224.52	92.7	7.51	1.27845e+06	1	2	0	0	0	0	0	0	0	0	0	0	0	0	0	1	0
Muricilândia (TO)	1713957	Muricilândia	0.386	0.655	0.173	0.509	1	TO	RuralAdjacente	64.32	46.11	3.43	5.75	RuralAdjacente	1	Norte	17	TO	9152.6	1041.53	2922.02	10933.3	24049.5	627.38	24676.8	7828.95	80.83	499.67	383.64	69.46	0.85	1.0624e+06	1	1	0	0	0	0	0	0	0	0	0	0	0	0	0	0	0
Natividade (TO)	1714203	Natividade	0.476	0.713	0.264	0.573	1	TO	RuralRemoto	67.79	34.34	3.17	5.89	RuralRemoto	1	Norte	17	TO	6999.18	9040.22	18660.6	27114.9	61814.8	4493.52	66308.3	7367.59	82.61	494.99	263.6	28.69	2.88	2.17508e+06	1	3	0	0	0	0	0	0	0	0	0	0	0	0	0	0	0
Nazaré (TO)	1714302	Nazaré	0.482	0.659	0.356	0.478	1	TO	RuralAdjacente	64.51	45.44	3.37	6.95	RuralAdjacente	1	Norte	17	TO	3610.46	1352.9	4578.98	13400.9	22943.3	907.202	23850.5	5437.87	87.78	639.92	386.35	43.27	0	1.19883e+06	0	2	0	0	0	0	0	0	0	0	0	0	0	0	0	1	0
Nova Olinda (TO)	1714880	Nova Olinda	0.467	0.652	0.273	0.574	1	TO	RuralAdjacente	64.09	46.96	2.79	4.93	RuralAdjacente	1	Norte	17	TO	14543.8	16455.8	58716.1	33157.8	122873	23153.6	146027	13665.3	87.5	426.23	234.17	42.17	8.7	2.7882e+06	1	3	0	0	0	1	0	0	0	0	0	0	0	0	0	0	0
Nova Rosalândia (TO)	1715002	Nova Rosalândia	0.556	0.685	0.427	0.587	1	TO	RuralAdjacente	66.1	39.85	2.92	6.99	RuralAdjacente	1	Norte	17	TO	3005.11	1029.12	4985.2	12917.2	21936.6	937.864	22874.5	6067.51	82.08	780.68	466.17	38.25	17.75	1.48131e+06	0	2	0	0	0	0	0	0	0	0	0	0	0	0	0	1	0
Novo Acordo (TO)	1715101	Novo Acordo	0.473	0.671	0.273	0.579	1	TO	RuralAdjacente	65.28	42.69	2.83	4.84	RuralAdjacente	1	Norte	17	TO	1990.93	1752.06	3934.82	12981.3	20659.1	610.467	21269.6	5653.8	93.19	652.85	314.46	46.62	3.88	1.60279e+06	0	2	0	0	0	0	0	0	0	0	0	0	0	0	0	1	0
Novo Alegre (TO)	1715150	Novo Alegre	0.544	0.696	0.428	0.54	1	TO	RuralRemoto	66.73	37.75	3.07	5.1	RuralRemoto	1	Norte	17	TO	2518.66	957.063	2800.15	8143.41	14419.3	455.447	14874.7	6506.88	95.06	908.5	546.33	18.03	10.22	1.17728e+06	0	0	0	0	0	0	0	0	0	0	0	0	0	0	0	1	0
Novo Jardim (TO)	1715259	Novo Jardim	0.371	0.655	0.15	0.52	1	TO	RuralRemoto	64.32	46.11	3.94	4.97	RuralRemoto	1	Norte	17	TO	31989	5243.27	6736.2	8679.64	52648.1	1066.41	53714.5	21861.8	83.33	604.82	477.24	79.78	0.33	875998	0	1	0	0	0	0	0	0	0	0	0	0	0	0	0	0	0
Oliveira de Fátima (TO)	1715507	Oliveira de Fátima	0.496	0.669	0.281	0.65	1	TO	RuralAdjacente	65.11	43.29	2.86	5.74	RuralAdjacente	1	Norte	17	TO	2309.43	512.235	1645.1	5315.49	9782.25	1455.3	11237.6	10857.5	87.51	1359.65	918.51	90.67	0.51	747416	0	0	1	0	0	0	0	0	0	0	0	0	0	0	0	0	0
Palmeirante (TO)	1715705	Palmeirante	0.326	0.659	0.123	0.426	1	TO	RuralAdjacente	64.51	45.44	3.53	4.96	RuralAdjacente	1	Norte	17	TO	11309.5	1530.53	3563.4	15001.6	31405	1538.76	32943.8	6649.94	75.11	532.77	322.27	29.27	17.81	1.16317e+06	1	1	0	0	0	0	0	0	0	0	0	0	0	0	0	0	0
Palmeirópolis (TO)	1715754	Palmeirópolis	0.545	0.73	0.368	0.602	1	TO	RuralRemoto	68.8	31.25	2.43	5.81	RuralRemoto	1	Norte	17	TO	10395.6	3946.97	18954.7	23229.4	56526.6	3486.74	60013.3	8173.98	72.1	589.64	323.72	26.12	7.81	2334983	1	2	0	0	0	1	0	0	0	0	0	0	0	0	0	0	0
Paraíso do Tocantins (TO)	1716109	Paraíso do Tocantins	0.613	0.711	0.464	0.699	1	TO	Urbano	67.65	34.79	2.52	4.49	Urbano	1	Norte	17	TO	15446.3	111374	223759	135249	485827	84252.6	570080	12830.4	71.19	398.25	176.44	57.87	4.81	1.20796e+07	10	5	0	0	2	0	0	0	0	0	0	0	0	0	0	0	0
Paranã (TO)	1716208	Paranã	0.334	0.662	0.113	0.496	1	TO	RuralRemoto	64.73	44.62	3.67	5.57	RuralRemoto	1	Norte	17	TO	12406.8	139393	10441	32786.6	195027	4240.44	199268	19280.9	88.72	604.4	362.9	10.23	3.9	2.2029e+06	1	2	0	1	0	0	0	0	0	0	0	0	0	0	0	0	0
Pau D'Arco (TO)	1716307	Pau D´Arco	0.426	0.664	0.213	0.548	1	TO	RuralAdjacente	64.83	44.26	3.87	4.5	RuralAdjacente	1	Norte	17	TO	10727.5	5503.77	5276.05	14723.4	36230.8	968.601	37199.4	8107.97	94.26	434.26	231.57	40.44	0.12	975883	0	2	0	0	0	0	0	0	0	0	0	0	0	0	0	1	0
Pedro Afonso (TO)	1716505	Pedro Afonso	0.546	0.73	0.376	0.592	1	TO	IntermediarioRemoto	68.8	31.25	3.31	6.03	IntermediarioRemoto	1	Norte	17	TO	43754.6	13709.8	61699.4	38993.7	158157	17310.6	175468	15202.6	72.68	332.57	225.09	62.36	0	2.70338e+06	3	2	0	0	0	0	0	0	0	0	0	0	0	0	0	0	0
Peixe (TO)	1716604	Peixe	0.482	0.715	0.285	0.549	1	TO	RuralAdjacente	67.87	34.09	2.73	5.31	RuralAdjacente	1	Norte	17	TO	30464.8	328658	19007	36248.3	414378	7513.6	421892	40609.5	93.81	647.98	397.16	56.37	5.47	3.16059e+06	0	4	0	0	0	1	0	0	0	0	0	0	0	0	0	0	0
Pequizeiro (TO)	1716653	Pequizeiro	0.433	0.684	0.227	0.523	1	TO	RuralRemoto	66.05	40.03	3.28	4.01	RuralRemoto	1	Norte	17	TO	9682.72	1749.81	5062.52	17621.1	34116.1	1041.6	35157.7	6959.17	88.46	523.04	268.18	17.23	5.21	1.24045e+06	0	2	0	0	0	0	0	0	0	0	0	0	0	0	0	1	0
Colméia (TO)	1716703	Colméia	0.502	0.685	0.319	0.58	1	TO	RuralRemoto	66.1	39.85	2.75	5.61	RuralRemoto	1	Norte	17	TO	10191.4	5822.19	20362.3	24335.8	60711.8	5154.88	65866.6	7652.68	82.48	462.13	190.5	98.09	0.42	1.36295e+06	2	2	0	0	0	0	0	0	0	0	0	0	0	0	0	0	0
Pindorama do Tocantins (TO)	1717008	Pindorama do Tocantins	0.423	0.655	0.217	0.534	1	TO	RuralRemoto	64.28	46.27	3.17	4.8	RuralRemoto	1	Norte	17	TO	5857.43	1153.12	4341.21	14474.1	25825.9	1449.49	27275.4	6053.13	90.97	554.52	330.97	57.11	7.71	1.16278e+06	0	2	0	0	0	0	0	0	0	0	0	0	0	0	0	1	0
Piraquê (TO)	1717206	Piraquê	0.431	0.708	0.213	0.532	1	TO	RuralAdjacente	67.48	35.32	3.46	2.36	RuralAdjacente	1	Norte	17	TO	10380.3	650.841	2129.72	9098.45	22259.3	660.479	22919.8	7849.24	96.19	687.69	412.3	4.82	6.29	1.07833e+06	0	1	0	0	0	0	0	0	0	0	0	0	0	0	0	1	0
Pium (TO)	1717503	Pium	0.487	0.696	0.283	0.585	1	TO	RuralAdjacente	66.73	37.75	3.36	5.61	RuralAdjacente	1	Norte	17	TO	22023.4	6603.05	7556.48	20675.4	56858.3	1536.68	58394.9	8720.87	80.72	669.27	397.81	31.95	7.52	2.39327e+06	0	3	0	0	0	1	0	0	0	0	0	0	0	0	0	0	0
Ponte Alta do Bom Jesus (TO)	1717800	Ponte Alta do Bom Jesus	0.411	0.699	0.184	0.539	1	TO	RuralRemoto	66.95	37.05	3.9	6.71	RuralRemoto	1	Norte	17	TO	3380.02	985.618	4131.63	13054.2	21551.4	864.168	22415.6	4928.67	95.38	605.82	358.84	0	1.29	1.50597e+06	0	2	0	0	0	0	0	0	0	0	0	0	0	0	0	1	0
Ponte Alta do Tocantins (TO)	1717909	Ponte Alta do Tocantins	0.461	0.66	0.268	0.553	1	TO	RuralAdjacente	64.57	45.19	4.12	5.62	RuralAdjacente	1	Norte	17	TO	7946.94	2496.64	7308.55	22438.3	40190.4	1704.36	41894.8	5834.93	93.08	401.5	187.59	25.32	0.89	1.31232e+06	0	2	0	0	0	0	0	0	0	0	0	0	0	0	0	1	0
Porto Alegre do Tocantins (TO)	1718006	Porto Alegre do Tocantins	0.44	0.697	0.259	0.472	1	TO	RuralRemoto	66.83	37.41	3.03	4.51	RuralRemoto	1	Norte	17	TO	1402.91	1258.9	2854.74	10050.2	15566.8	494.333	16061.1	5746.38	96.65	581.37	408.38	31.01	1.54	876276	0	1	0	0	0	0	0	0	0	0	0	0	0	0	0	0	0
Porto Nacional (TO)	1718204	Porto Nacional	0.562	0.708	0.406	0.619	1	TO	Urbano	67.48	35.32	2.3	4.74	Urbano	1	Norte	17	TO	35286.2	101349	189930	151616	478181	71934.8	550115	11194.2	66.78	531.68	212.62	37.43	3.61	1.44647e+07	1	13	0	1	2	0	0	0	0	0	0	0	0	1	1	0	0
Praia Norte (TO)	1718303	Praia Norte	0.374	0.59	0.229	0.388	1	TO	RuralAdjacente	60.41	61.71	4.52	4.03	RuralAdjacente	1	Norte	17	TO	2733	1507.5	5459.4	24825.6	34525.5	830.93	35356.4	4615.12	95.04	352.37	164.73	41.81	4.91	972397	0	3	0	0	0	1	0	0	0	0	0	0	0	0	0	0	0
Presidente Kennedy (TO)	1718402	Presidente Kennedy	0.527	0.699	0.386	0.544	1	TO	RuralAdjacente	66.95	37.05	2.77	6.01	RuralAdjacente	1	Norte	17	TO	6569.69	4225.31	13016.1	12692.4	36503.5	3615.62	40119.2	10887.1	94.81	612.5	303.43	22.21	3.67	1.04616e+06	0	2	0	0	0	0	0	0	0	0	0	0	0	0	0	1	0
Pugmil (TO)	1718451	Pugmil	0.45	0.669	0.252	0.54	1	TO	RuralAdjacente	65.14	43.19	3.15	4.17	RuralAdjacente	1	Norte	17	TO	2579.67	12519.2	17133.9	9029.54	41262.3	4424.56	45686.9	19309.8	92.6	820	597.2	66.94	3.15	1.26938e+06	0	1	0	0	0	0	0	0	0	0	0	0	0	0	0	1	0
Recursolândia (TO)	1718501	Recursolândia	0.33	0.607	0.144	0.412	1	TO	RuralRemoto	61.44	57.33	5.55	4.37	RuralRemoto	1	Norte	17	TO	3448.74	795.815	3019.11	13000.4	20264.1	737.782	21001.8	5573.74	96.24	449.23	303.23	84.97	8.1	1.05133e+06	1	1	0	0	0	0	0	0	0	0	0	0	0	0	0	0	0
Riachinho (TO)	1718550	Riachinho	0.361	0.628	0.185	0.405	1	TO	RuralAdjacente	62.68	52.33	4.4	3.92	RuralAdjacente	1	Norte	17	TO	3859.54	1000.24	3676.37	14365	22901.1	1133.69	24034.8	5745.83	94.12	457.58	327.92	31.58	5.2	1.22114e+06	0	2	0	0	0	0	0	0	0	0	0	0	0	0	0	0	0
Rio da Conceição (TO)	1718659	Rio da Conceição	0.412	0.594	0.246	0.478	1	TO	RuralRemoto	60.63	60.74	4.08	3.7	RuralRemoto	1	Norte	17	TO	1978.88	830.844	1959.83	6812.06	11581.6	266.069	11847.7	6912.3	97.85	849.69	570.22	19.24	0.72	813319	0	1	0	0	0	0	0	0	0	0	0	0	0	0	0	0	0
Rio dos Bois (TO)	1718709	Rio dos Bois	0.476	0.66	0.295	0.555	1	TO	RuralAdjacente	64.57	45.19	3.22	5.07	RuralAdjacente	1	Norte	17	TO	7562.56	1767.01	4323.64	8877.52	22530.7	3353.22	25884	10071.6	83.88	791.86	424.2	100	21.92	661358	0	0	1	0	0	0	0	0	0	0	0	0	0	0	0	1	0
Rio Sono (TO)	1718758	Rio Sono	0.363	0.657	0.166	0.437	1	TO	RuralAdjacente	64.43	45.71	4.47	5.67	RuralAdjacente	1	Norte	17	TO	5902.63	1159.22	4512.1	19093.9	30667.8	1166.04	31833.9	5086.09	81.53	623.15	245.88	97.05	19.05	1.44446e+06	1	1	0	0	0	0	0	1	0	0	0	0	0	0	0	1	0
Sampaio (TO)	1718808	Sampaio	0.457	0.58	0.382	0.43	1	TO	IntermediarioAdjacente	59.78	64.48	4.58	5.53	IntermediarioAdjacente	1	Norte	17	TO	1491.28	843.088	3480.39	12804.4	18619.1	441.436	19060.6	4927.76	91.39	419.68	279.57	67.48	1.85	724573	0	1	0	0	0	0	0	0	0	0	0	0	0	0	0	0	0
Sandolândia (TO)	1718840	Sandolândia	0.498	0.696	0.293	0.605	1	TO	RuralRemoto	66.73	37.75	3.39	5.16	RuralRemoto	1	Norte	17	TO	14766.7	1125.61	4927.31	10771.2	31590.8	1172.35	32763.2	9850.62	89.17	705.76	431.5	61.37	0.81	915697	0	2	0	0	0	0	0	0	0	0	0	0	0	0	0	0	0
Santa Fé do Araguaia (TO)	1718865	Santa Fé do Araguaia	0.439	0.663	0.241	0.531	1	TO	RuralAdjacente	64.79	44.41	3.69	3.03	RuralAdjacente	1	Norte	17	TO	17376.5	3205.38	10125	21144	51850.8	2912.81	54763.6	8298.77	87.73	438.06	231.19	37.15	8.98	2.28602e+06	1	1	1	0	0	0	0	0	0	0	0	0	0	0	0	1	0
Santa Maria do Tocantins (TO)	1718881	Santa Maria do Tocantins	0.412	0.656	0.233	0.456	1	TO	RuralRemoto	64.37	45.93	3.96	5.62	RuralRemoto	1	Norte	17	TO	3922.28	1008.74	3633.93	10475.4	19040.4	706.038	19746.4	6823.22	89.57	516.25	364.12	99.77	1.78	988559	0	1	0	0	0	0	0	0	0	0	0	0	0	0	0	1	0
Santa Rita do Tocantins (TO)	1718899	Santa Rita do Tocantins	0.43	0.699	0.216	0.527	1	TO	RuralAdjacente	66.95	37.05	2.96	4	RuralAdjacente	1	Norte	17	TO	10277.1	688.615	3407.26	7633.31	22006.3	939.637	22945.9	10782.9	77.94	815.33	526.02	75.18	7.25	776546	0	0	1	0	0	0	0	0	0	0	0	0	0	0	0	1	0
Santa Rosa do Sul (SC)	1718907	Santa Rosa do Tocantins	0.6	0.756	0.457	0.626	1	TO	RuralAdjacente	64.37	45.93	4.65	5.89	RuralAdjacente	1	Norte	17	TO	12989.8	2745.41	8572.35	16072.6	40380.1	2039.15	42419.3	9286.18	84.01	601.46	347.43	33.79	12.92	1.56775e+06	0	2	0	0	0	0	0	0	0	0	0	0	0	0	0	1	0
Santa Tereza do Tocantins (TO)	1719004	Santa Tereza do Tocantins	0.479	0.678	0.348	0.467	1	TO	RuralAdjacente	65.7	41.23	3.89	4.82	RuralAdjacente	1	Norte	17	TO	2723.93	1022.66	2749.81	8977.15	15473.6	1028.42	16502	6540.62	94.07	827.96	389.6	65.67	30.09	343244	0	1	0	0	0	0	0	0	0	0	0	0	0	0	0	1	0
Santa Terezinha do Tocantins (TO)	1720002	Santa Terezinha do Tocantins	0.398	0.628	0.241	0.418	1	TO	RuralAdjacente	62.68	52.33	3.18	6.03	RuralAdjacente	1	Norte	17	TO	2494.14	699.737	2275.5	8834.7	14304.1	398.714	14702.8	5950.14	84.29	688.46	462.11	63.93	1.43	496521	0	0	1	0	0	0	0	0	0	0	0	0	0	0	0	1	0
São Bento do Tocantins (TO)	1720101	São Bento do Tocantins	0.411	0.594	0.255	0.458	1	TO	RuralAdjacente	60.63	60.74	4.07	4.55	RuralAdjacente	1	Norte	17	TO	3273.44	1167.86	3246.38	14269.5	21957.2	750.663	22707.9	4920.45	90.64	460.54	318.92	74.97	10.65	1.04556e+06	0	2	0	0	0	0	0	0	0	0	0	0	0	0	0	1	0
São Félix do Tocantins (TO)	1720150	São Félix do Tocantins	0.419	0.636	0.212	0.545	1	TO	RuralRemoto	63.16	50.49	2.82	4.18	RuralRemoto	1	Norte	17	TO	3088.44	729.67	1432.45	5646.95	10897.5	219.144	11116.6	7693.18	92.44	1273.59	931.02	97.84	0	955588	0	1	0	0	0	0	0	0	0	0	0	0	0	0	0	1	0
São Miguel do Tocantins (TO)	1720200	São Miguel do Tocantins	0.42	0.636	0.277	0.42	1	TO	RuralAdjacente	63.16	50.49	4.4	4.9	RuralAdjacente	1	Norte	17	TO	3343.29	1981.07	6493.92	33039.8	44858	873.412	45731.5	4359.53	94.93	303.6	134	7.68	0	1.6581e+06	1	3	0	0	0	1	0	0	0	0	0	0	0	0	0	0	0
São Salvador do Tocantins (TO)	1720259	São Salvador do Tocantins	0.419	0.657	0.233	0.479	1	TO	RuralRemoto	64.43	45.71	3.05	5.47	RuralRemoto	1	Norte	17	TO	2501.71	12658.6	4980.4	10403.1	30543.8	1102.1	31645.9	10874.9	90.94	681.5	392.3	100	7.6	928755	0	1	0	0	0	0	0	0	0	0	0	0	0	0	0	1	0
São Sebastião do Tocantins (TO)	1720309	São Sebastião do Tocantins	0.439	0.628	0.309	0.436	1	TO	RuralAdjacente	62.68	52.33	3.93	4.82	RuralAdjacente	1	Norte	17	TO	2868.14	1261.53	3152.91	13666.1	20948.7	473.005	21421.7	5001.56	96.65	771.91	371.84	71.43	19.37	1155000	0	1	1	0	0	0	0	0	0	0	0	0	0	0	0	1	0
São Valério (TO)	1720499	São Valério	0.46	0.671	0.264	0.55	1	TO	RuralAdjacente	65.28	42.69	3.94	5.64	RuralAdjacente	1	Norte	17	TO	9833.3	1774.99	8553.66	14651.2	34813.2	1743.21	36556.4	8338.59	88.19	625.11	430.22	100	3.67	1.30179e+06	0	2	0	0	0	0	0	0	0	0	0	0	0	0	0	0	0
Silvanópolis (TO)	1720655	Silvanópolis	0.451	0.671	0.259	0.528	1	TO	RuralAdjacente	65.28	42.69	3.33	6.48	RuralAdjacente	1	Norte	17	TO	13658.8	4095.97	10088.3	16275.9	44119	2780.98	46900	9248.67	88.76	539.11	230.24	80.36	8.69	1.20309e+06	0	2	0	0	0	0	0	0	0	0	0	0	0	0	0	1	0
Sítio Novo do Tocantins (TO)	1720804	Sítio Novo do Tocantins	0.457	0.636	0.333	0.452	1	TO	RuralAdjacente	63.16	50.49	4.07	5.35	RuralAdjacente	1	Norte	17	TO	5138.57	1224.96	9123.74	26520.4	42007.7	1768.56	43776.2	4785.33	78.57	454.3	180.26	13.2	21.54	1.73396e+06	2	3	0	0	0	1	0	0	0	0	0	0	0	0	0	0	0
Sucupira (TO)	1720853	Sucupira	0.453	0.708	0.221	0.595	1	TO	RuralAdjacente	67.48	35.32	2.59	5.22	RuralAdjacente	1	Norte	17	TO	9959.8	956.727	2500.7	6868.93	20286.2	501.363	20787.5	11953.7	90.85	996.9	600.14	36.08	19.65	669684	0	1	0	0	0	0	0	0	0	0	0	0	0	0	0	1	0
Taguatinga (TO)	1720903	Taguatinga	0.451	0.685	0.24	0.559	1	TO	RuralRemoto	66.1	39.85	3.08	5.79	RuralRemoto	1	Norte	17	TO	12958.3	11567.8	30888.3	48042.8	103457	6893.02	110350	7330.78	77.71	450.39	211.08	38.8	0.19	4.52881e+06	2	2	0	0	0	1	0	0	0	0	0	0	0	0	0	0	0
Taipas do Tocantins (TO)	1720937	Taipas do Tocantins	0.387	0.664	0.165	0.527	1	TO	RuralRemoto	64.83	44.26	3.62	5.95	RuralRemoto	1	Norte	17	TO	1960.13	595.353	1867.62	7811.32	12234.4	273.816	12508.2	6430.97	81.76	871.62	531.44	10.16	20.44	591701	0	1	0	0	0	0	0	0	0	0	0	0	0	0	0	0	0
Talismã (TO)	1720978	Talismã	0.481	0.753	0.245	0.603	1	TO	RuralAdjacente	70.15	27.35	2.79	3.77	RuralAdjacente	1	Norte	17	TO	11773.3	1838.93	5758.3	10645.3	30015.8	6590.46	36606.2	14288.1	92.15	613.46	437.26	89.48	2.02	868357	0	1	0	0	0	0	0	0	0	0	0	0	0	0	0	1	0
Palmas (TO)	1721000	Palmas	0.654	0.762	0.508	0.722	1	TO	Urbano	70.71	25.79	2.52	1.58	Urbano	1	Norte	17	TO	19582.5	852193	1.86194e+06	827825	3.56154e+06	541408	4.10295e+06	17972	55.68	620.98	313.69	35.25	5.27	1.04912e+08	19	40	0	4	0	0	0	0	0	0	0	0	0	0	0	0	0
Tocantínia (TO)	1721109	Tocantínia	0.445	0.674	0.237	0.552	1	TO	IntermediarioAdjacente	65.46	42.05	4.39	5.44	IntermediarioAdjacente	1	Norte	17	TO	1679.18	1664.81	5656.17	21021.1	30021.2	1093.8	31115	4715.83	85.95	435.86	255.73	44.86	2.13	986524	0	2	0	0	0	0	0	0	0	0	0	0	0	0	0	1	0
Tocantinópolis (TO)	1721208	Tocantinópolis	0.542	0.66	0.434	0.555	1	TO	Urbano	64.57	45.19	3.16	5.7	Urbano	1	Norte	17	TO	5009.03	10025.9	48420.2	65904.8	129360	11182.2	140542	6216.48	81.41	421.24	145.19	66.35	6.33	5.28762e+06	3	7	0	0	1	0	2	0	0	0	0	0	0	0	0	0	0
Tupirama (TO)	1721257	Tupirama	0.445	0.678	0.25	0.519	1	TO	IntermediarioRemoto	65.7	41.23	2.71	7.46	IntermediarioRemoto	1	Norte	17	TO	12140	1774.3	4366.85	6734.87	25016.1	1054.64	26070.7	16563.3	90.27	945.06	697.32	89.78	8.92	840580	0	1	0	0	0	0	0	0	0	0	0	0	0	0	0	0	0
Tupiratins (TO)	1721307	Tupiratins	0.446	0.671	0.235	0.561	1	TO	RuralAdjacente	65.28	42.69	2.71	7.62	RuralAdjacente	1	Norte	17	TO	7251.26	1290.53	3229.1	8570.31	20341.2	835.079	21176.3	10098.4	88.96	830.68	502.45	74.93	14.44	1.11358e+06	0	1	0	0	0	0	0	0	0	0	0	0	0	0	0	1	0
Wanderlândia (TO)	1722081	Wanderlândia	0.474	0.655	0.313	0.518	1	TO	RuralAdjacente	64.32	46.11	3.12	5.32	RuralAdjacente	1	Norte	17	TO	8087.45	10285.5	23722.2	32180.8	74276	5947.39	80223.4	7307.65	83.1	371.36	213.5	59.3	9.92	1.87481e+06	1	3	0	0	0	1	0	0	0	0	0	0	0	0	0	0	0
Xambioá (TO)	1722107	Xambioá	0.504	0.697	0.319	0.576	1	TO	IntermediarioAdjacente	66.83	37.41	3.46	6.16	IntermediarioAdjacente	1	Norte	17	TO	11683.8	129130	28963.7	34527	204305	25887.1	230192	20044.6	84.87	398.66	253.28	49.25	13.07	1.81799e+06	0	3	0	1	0	1	0	0	0	0	0	0	0	0	0	0	0
Açailândia (MA)	2100055	Açailândia	0.498	0.685	0.311	0.579	1	MA	Urbano	66.11	38.58	3.27	3.06	Urbano	2	Nordeste	21	MA	93558.3	213269	446503	151977	905307	106730	1.01204e+06	9729.91	81.08	450.94	165.05	24.77	2.48	3.50296e+07	12	5	0	6	1	0	0	0	0	0	0	0	0	0	0	0	0
Afonso Cunha (MA)	2100105	Afonso Cunha	0.337	0.595	0.168	0.384	1	MA	RuralAdjacente	60.71	58.54	4.45	5.02	RuralAdjacente	2	Nordeste	21	MA	2871.89	738.762	3434.94	9817.62	16863.2	383.377	17246.6	2895.18	98.34	458.09	149.18	85.3	6.97	1.34474e+06	1	2	0	0	0	1	0	0	0	0	0	0	0	0	0	0	0
Água Doce do Maranhão (MA)	2100154	Água Doce do Maranhão	0.293	0.576	0.109	0.4	1	MA	RuralAdjacente	59.56	63.41	3.97	6.2	RuralAdjacente	2	Nordeste	21	MA	5380.14	1445.29	7055.67	18328.7	32209.8	735.278	32945.1	2842.54	97.59	323.93	185.11	36.87	10.55	2.515e+06	1	4	1	0	1	0	0	0	0	0	0	0	0	0	0	0	0
Alcântara (MA)	2100204	Alcântara	0.405	0.627	0.244	0.433	1	MA	RuralAdjacente	62.62	50.93	3.32	5.62	RuralAdjacente	2	Nordeste	21	MA	8581.54	5291.48	12062.7	31701.5	57637.2	2262.63	59899.8	2741.16	71.77	269.16	114.33	39.61	5.84	1.05442e+06	4	5	0	0	0	0	0	0	0	0	0	0	0	0	0	0	0
Aldeias Altas (MA)	2100303	Aldeias Altas	0.349	0.584	0.172	0.424	1	MA	IntermediarioAdjacente	60.01	61.5	4.1	4.89	IntermediarioAdjacente	2	Nordeste	21	MA	16066.8	3983.32	15566.9	38318.5	73935.6	3701.98	77637.6	3241.38	95.3	302.31	113.46	66.49	11.14	3.80767e+06	7	2	0	1	1	0	0	0	0	0	0	0	0	0	0	0	0
Altamira do Maranhão (MA)	2100402	Altamira do Maranhão	0.384	0.587	0.211	0.458	1	MA	RuralAdjacente	60.23	60.54	4.06	5.22	RuralAdjacente	2	Nordeste	21	MA	11817.6	892.976	4173.67	13108.3	29992.5	457.018	30449.5	2982.03	96.03	311.96	209.68	36.44	12.21	1.78039e+06	3	2	0	0	0	1	0	0	0	0	0	0	0	0	0	0	0
Alto Alegre do Maranhão (MA)	2100436	Alto Alegre do Maranhão	0.331	0.603	0.134	0.447	1	MA	Urbano	61.19	56.56	2.96	5.33	Urbano	2	Nordeste	21	MA	9459.78	4052.71	41838.6	35542.8	90893.9	6210.65	97104.5	3947.98	95.22	254.16	125.75	31.62	4.46	3.00499e+06	3	6	0	0	0	0	0	0	0	0	0	0	0	0	0	0	0
Alto Alegre do Pindaré (MA)	2100477	Alto Alegre do Pindaré	0.336	0.637	0.137	0.435	1	MA	RuralAdjacente	63.19	48.79	4.48	3.91	RuralAdjacente	2	Nordeste	21	MA	24775.8	3858.03	19480	47077.1	95190.9	2571.01	97761.9	3150.77	94.21	392.66	175.46	60.17	1.72	2.43486e+06	0	18	0	0	2	0	0	0	0	0	0	0	0	0	0	0	0
Alto Parnaíba (MA)	2100501	Alto Parnaíba	0.435	0.699	0.234	0.504	1	MA	RuralRemoto	66.94	35.91	3.75	5.22	RuralRemoto	2	Nordeste	21	MA	79625.2	6440.01	24123	17923.9	128112	3089.88	131202	12187.8	95.38	496.55	283.75	30.08	0	3.16958e+06	2	1	0	1	0	0	0	0	0	0	0	0	0	0	0	0	0
Amapá do Maranhão (MA)	2100550	Amapá do Maranhão	0.327	0.577	0.135	0.447	1	MA	RuralAdjacente	59.61	63.19	5.49	2.49	RuralAdjacente	2	Nordeste	21	MA	5130.85	834.957	4167	11320.6	21453.4	481.06	21934.5	3410.74	95.9	350.78	225.91	41.12	4.6	830151	0	3	0	0	0	0	0	0	0	0	0	0	0	0	0	0	0
Amarante do Maranhão (MA)	2100600	Amarante do Maranhão	0.374	0.609	0.2	0.43	1	MA	RuralAdjacente	61.55	55.12	3.51	4.04	RuralAdjacente	2	Nordeste	21	MA	40214	4746.29	26176.7	55553.6	126691	2854.46	129545	3418.62	99.11	531.65	76.82	73.69	0.24	7.40725e+06	15	4	0	0	2	0	0	0	0	0	0	0	0	0	1	0	1
Anajatuba (MA)	2100709	Anajatuba	0.397	0.631	0.24	0.412	1	MA	RuralAdjacente	62.85	50.07	4.91	6.53	RuralAdjacente	2	Nordeste	21	MA	24182.5	4428.17	14863.7	37406.2	80880.5	1554.76	82435.3	3259.09	92.97	275.11	117.02	35.62	16.61	2.67476e+06	4	6	0	0	1	0	0	0	0	0	0	0	0	0	0	0	0
Anapurus (MA)	2100808	Anapurus	0.421	0.631	0.224	0.528	1	MA	RuralAdjacente	62.85	50.07	4.3	5.09	RuralAdjacente	2	Nordeste	21	MA	19098.7	9041.59	18103.5	23396.8	69640.6	3336.45	72977.1	5241.48	93.89	437.47	166.05	27.3	0.22	3.02281e+06	2	4	0	0	0	0	0	0	0	0	0	0	0	0	0	0	0
Apicum-Açu (MA)	2100832	Apicum-Açu	0.327	0.601	0.152	0.383	1	MA	RuralRemoto	61.04	57.19	4.27	4.18	RuralRemoto	2	Nordeste	21	MA	6042.74	1395.76	7048.56	23235.5	37722.6	907.114	38629.7	2582.37	94	338.34	128.73	60.93	0	3.1509e+06	0	3	0	1	1	0	0	2	0	0	0	0	0	0	0	0	0
Araguanã (MA)	2100873	Araguanã	0.359	0.588	0.194	0.407	1	MA	RuralAdjacente	60.29	60.31	3.97	5.02	RuralAdjacente	2	Nordeste	21	MA	9378.29	1151.91	5010.54	19942.1	35482.9	500.548	35983.4	2578.16	97.49	256.89	131.66	48.24	1.66	1.51452e+06	3	2	0	0	0	0	0	0	0	0	0	0	0	0	0	0	0
Araioses (MA)	2100907	Araioses	0.298	0.587	0.116	0.387	1	MA	RuralAdjacente	60.23	60.54	4	6.6	RuralAdjacente	2	Nordeste	21	MA	32064.1	5860.83	33572.1	66796.4	138293	3926.76	142220	3338.5	98.72	218.74	82.73	20.84	2.5	6.95141e+06	13	3	1	0	1	0	0	0	0	0	0	0	0	0	0	0	0
Arame (MA)	2100956	Arame	0.334	0.588	0.142	0.448	1	MA	RuralRemoto	60.25	60.48	4.44	3.66	RuralRemoto	2	Nordeste	21	MA	33979.5	3877.41	19647	44680.8	102185	2023.41	104208	3301.07	96.73	280.21	128.07	78.25	1.02	6893700	4	4	0	2	0	1	0	0	0	0	0	0	0	0	0	0	0
Arari (MA)	2101004	Arari	0.47	0.639	0.32	0.507	1	MA	IntermediarioAdjacente	63.36	48.15	2.95	5.56	IntermediarioAdjacente	2	Nordeste	21	MA	30683.1	5078.24	27867.1	45212.7	108841	3143.59	111985	3932.46	85.27	332.04	147.68	36.6	9.14	4.64353e+06	2	8	0	0	1	0	0	0	0	0	0	0	0	0	0	0	0
Axixá (MA)	2101103	Axixá	0.464	0.637	0.362	0.433	1	MA	RuralAdjacente	63.22	48.69	3.41	6.46	RuralAdjacente	2	Nordeste	21	MA	6210.99	1273.05	6388.26	17211	31083.3	742.538	31825.9	2785.64	97.96	451.83	174.33	44.67	5.91	2.00939e+06	1	4	0	0	1	0	0	0	0	0	0	0	0	0	0	0	0
Bacabal (MA)	2101202	Bacabal	0.481	0.639	0.336	0.519	1	MA	Urbano	63.36	48.15	3.03	5.78	Urbano	2	Nordeste	21	MA	43600.9	41205.3	329891	143600	558297	48760	607057	6073	88.56	572.97	110.91	24.81	8.02	1.33718e+07	22	18	0	0	3	0	0	0	0	0	0	0	0	0	0	0	0
Bacabeira (MA)	2101251	Bacabeira	0.433	0.636	0.295	0.434	1	MA	RuralAdjacente	63.14	48.99	3.9	4.59	RuralAdjacente	2	Nordeste	21	MA	8314.1	80465.5	37105.9	26147.3	152033	14480	166513	11126.8	69.61	490.35	304.82	96.86	6.05	5.1207e+06	0	2	4	0	0	1	0	0	0	0	0	0	0	0	0	0	0
Bacuri (MA)	2101301	Bacuri	0.403	0.619	0.228	0.464	1	MA	RuralRemoto	62.12	52.87	4.42	6.17	RuralRemoto	2	Nordeste	21	MA	4282.39	1803.71	10243.9	26070.5	42400.5	1004.36	43404.8	2610.66	99.12	268.85	117.13	21.55	0.13	3.30476e+06	1	7	0	0	1	0	0	0	0	0	0	0	0	0	0	0	0
Bacurituba (MA)	2101350	Bacurituba	0.369	0.561	0.215	0.417	1	MA	RuralAdjacente	58.67	67.37	3.68	7.75	RuralAdjacente	2	Nordeste	21	MA	2757.58	658.202	2960.31	8817.03	15193.1	344.819	15537.9	2929.48	93.08	439.53	259.72	24.59	2.09	1.21089e+06	0	2	0	0	0	0	0	0	0	0	0	0	0	0	0	0	0
Balsas (MA)	2101400	Balsas	0.521	0.712	0.326	0.609	1	MA	Urbano	67.74	33.41	3.44	4.1	Urbano	2	Nordeste	21	MA	334695	98752.1	720675	144275	1.2984e+06	140413	1.43881e+06	17223.6	87.99	541.86	307.34	39.77	6.54	3.39573e+07	13	11	0	2	2	0	0	1	0	0	0	0	0	0	0	0	0
Barão de Grajaú (MA)	2101509	Barão de Grajaú	0.424	0.656	0.246	0.473	1	MA	Urbano	64.35	44.56	2.71	6.06	Urbano	2	Nordeste	21	MA	6174.8	3661.92	38586.8	24339.8	72763.3	7882.91	80646.2	4526.62	89.09	429.82	206.32	81.97	5.93	5.00267e+06	0	7	0	0	1	0	0	0	0	0	0	0	0	0	0	0	0
Barra do Corda (MA)	2101608	Barra do Corda	0.423	0.648	0.226	0.515	1	MA	Urbano	63.89	46.22	4.16	5.27	Urbano	2	Nordeste	21	MA	49222	15920.6	106590	124690	296422	13367.6	309790	3746.31	92.38	324.78	99.37	37.28	7.03	1.28695e+07	17	4	0	5	1	0	0	0	0	0	0	0	0	0	0	0	0
Barreirinhas (MA)	2101707	Barreirinhas	0.361	0.627	0.172	0.435	1	MA	RuralRemoto	62.62	50.93	4.25	4.63	RuralRemoto	2	Nordeste	21	MA	30697.1	10437.9	63632.3	85404.1	190171	6533.61	196705	3577.04	92.37	298.83	86.43	81.26	1.85	5.86044e+06	13	10	0	0	1	0	0	0	0	0	0	0	0	0	0	0	0
Belágua (MA)	2101731	Belágua	0.32	0.617	0.141	0.378	1	MA	RuralAdjacente	62.02	53.25	6.8	3.88	RuralAdjacente	2	Nordeste	21	MA	4100.97	864.062	3519.06	11711.6	20195.7	346.835	20542.5	3147.31	98.21	446.42	162.34	11.35	4.3	1.09422e+06	0	2	0	0	0	0	0	0	0	0	0	0	0	0	0	0	0
Bela Vista do Maranhão (MA)	2101772	Bela Vista do Maranhão	0.355	0.608	0.176	0.419	1	MA	RuralAdjacente	61.47	55.45	4.1	5.86	RuralAdjacente	2	Nordeste	21	MA	7932.64	1716.71	9864.79	20419.5	39933.6	1252.03	41185.6	3447.65	99.05	409.99	182.95	24.17	1.19	2.1304e+06	2	4	0	0	0	0	0	0	0	0	0	0	0	0	0	0	0
Benedito Leite (MA)	2101806	Benedito Leite	0.379	0.617	0.192	0.461	1	MA	IntermediarioRemoto	62.02	53.25	3.39	6.41	IntermediarioRemoto	2	Nordeste	21	MA	5001.51	1553.39	3477.64	8488.72	18521.3	359.644	18880.9	3449.83	92.43	635.41	438.01	97.32	0.41	1.49764e+06	0	2	0	0	0	0	0	0	0	0	0	0	0	0	0	1	0
Bequimão (MA)	2101905	Bequimão	0.422	0.618	0.3	0.405	1	MA	RuralAdjacente	62.08	53.01	3.36	6.31	RuralAdjacente	2	Nordeste	21	MA	9706.83	2304.33	12139.4	31022.7	55173.3	1073.99	56247.3	2765.49	94.39	388.7	162.71	94.69	5.81	978339	8	2	0	0	1	0	0	0	0	0	0	0	0	0	0	0	0
Bernardo do Mearim (MA)	2101939	Bernardo do Mearim	0.413	0.625	0.243	0.463	1	MA	RuralAdjacente	62.48	51.47	2.92	5.71	RuralAdjacente	2	Nordeste	21	MA	10921.5	861.645	4665.71	9218.39	25667.2	523.008	26190.2	4367.95	93.58	689.21	241.29	42.96	7.51	1.75605e+06	0	3	0	0	0	0	0	0	0	0	0	0	0	0	0	0	0
Boa Vista do Gurupi (MA)	2101970	Boa Vista do Gurupi	0.369	0.607	0.188	0.44	1	MA	RuralAdjacente	61.42	55.64	4.61	4.36	RuralAdjacente	2	Nordeste	21	MA	3701.5	1133.59	9419.99	12281.1	26536.2	1377.69	27913.9	3511.62	99.64	274.29	157.68	43.01	0.08	166902	0	3	0	0	0	0	0	0	0	0	0	0	0	0	0	0	0
Bom Jardim (MA)	2102002	Bom Jardim	0.332	0.619	0.141	0.418	1	MA	RuralAdjacente	62.12	52.87	4.38	4.7	RuralAdjacente	2	Nordeste	21	MA	52927.1	5942.86	34290.1	59700.6	152861	3799.77	156660	4007.38	96.13	236.79	116.55	33.66	2.61	3.95935e+06	8	9	0	0	0	0	0	0	0	0	0	0	0	0	0	0	0
Bom Jesus das Selvas (MA)	2102036	Bom Jesus das Selvas	0.364	0.625	0.163	0.473	1	MA	IntermediarioAdjacente	62.48	51.47	4.31	3.18	IntermediarioAdjacente	2	Nordeste	21	MA	48459.7	4873.85	23351.2	43309.5	119994	3553.19	123547	4341.7	80.81	568.01	167.17	33.62	15.14	1.06034e+07	4	5	0	1	1	0	0	0	0	0	0	0	0	0	0	0	0
Bom Lugar (MA)	2102077	Bom Lugar	0.382	0.617	0.225	0.401	1	MA	RuralAdjacente	62.01	53.3	3.71	5.24	RuralAdjacente	2	Nordeste	21	MA	16597.9	1533.44	6777.01	20987.3	45895.7	943.885	46839.6	3159.92	96.73	365.72	205.85	48.83	10.89	3.4131e+06	0	6	0	0	1	0	0	0	0	0	0	0	0	0	0	0	0
Brejo (MA)	2102101	Brejo	0.383	0.622	0.223	0.406	1	MA	RuralAdjacente	62.31	52.12	3.87	6.11	RuralAdjacente	2	Nordeste	21	MA	29402.9	13778.2	38522.7	48229	129933	4567.27	134500	4037.35	96.9	311.13	202.24	36.88	2.31	7.18147e+06	9	1	0	1	1	0	0	0	0	0	0	0	0	0	0	0	0
Brejo de Areia (MA)	2102150	Brejo de Areia	0.317	0.55	0.15	0.387	1	MA	RuralAdjacente	58.02	70.34	3.76	3.65	RuralAdjacente	2	Nordeste	21	MA	13158.3	1428.76	5695.98	17937.8	38220.8	422.372	38643.2	3666.34	94.99	340.36	148.61	45.93	18.95	2.01921e+06	0	3	0	0	0	1	0	1	0	0	0	0	0	0	0	0	0
Buriti (MA)	2102200	Buriti	0.379	0.588	0.221	0.418	1	MA	RuralAdjacente	60.25	60.48	4.56	5.54	RuralAdjacente	2	Nordeste	21	MA	25483.7	3745.19	17898.4	42293.7	89421	1710.63	91131.6	3370	98.47	237.35	101.82	45.57	0	5.4386e+06	7	3	0	0	1	0	0	0	0	0	0	0	0	0	0	0	0
Buriti Bravo (MA)	2102309	Buriti Bravo	0.395	0.631	0.222	0.44	1	MA	Urbano	62.85	50.07	3.64	5.41	Urbano	2	Nordeste	21	MA	13080.6	3070.76	18752.5	33136.1	68039.9	2018.62	70058.5	3061.2	97.34	274.15	137.87	100	3.05	4.49804e+06	4	1	0	1	0	0	0	0	0	0	0	0	0	0	0	0	0
Buriticupu (MA)	2102325	Buriticupu	0.342	0.606	0.129	0.513	1	MA	Urbano	61.35	55.92	4.4	2.38	Urbano	2	Nordeste	21	MA	49629.5	15549.1	75629.3	93339.2	234147	10835.3	244982	3755.9	76.24	354.69	173.72	46.23	2.86	9.85653e+06	13	6	0	3	1	0	0	0	0	0	0	0	0	1	1	0	0
Buritirana (MA)	2102358	Buritirana	0.376	0.603	0.217	0.405	1	MA	RuralAdjacente	61.19	56.56	4.13	5.12	RuralAdjacente	2	Nordeste	21	MA	13412.1	1612.59	7931.66	21312.6	44268.9	700.654	44969.5	3044.65	93.04	360.05	175.9	56.48	1.61	3.35424e+06	3	3	0	0	1	0	0	0	0	0	0	0	0	0	0	0	0
Cachoeira Grande (MA)	2102374	Cachoeira Grande	0.344	0.637	0.177	0.362	1	MA	RuralAdjacente	63.19	48.79	5.91	4.71	RuralAdjacente	2	Nordeste	21	MA	6385.72	1076.6	3888.16	13489.8	24840.3	419.414	25259.7	2992.14	99.51	309.85	143.64	8.21	0	1.85119e+06	1	2	0	0	1	0	0	1	0	0	0	0	0	0	0	0	0
Cajapió (MA)	2102408	Cajapió	0.388	0.601	0.263	0.369	1	MA	RuralAdjacente	61.06	57.11	3.42	5.38	RuralAdjacente	2	Nordeste	21	MA	4352.23	1062.75	4759.08	17143.4	27317.5	641.438	27958.9	2629.69	98.27	301.65	172.3	29.5	0	2468000	3	1	0	0	0	0	0	0	0	0	0	0	0	0	0	0	0
Cajari (MA)	2102507	Cajari	0.331	0.611	0.156	0.379	1	MA	RuralAdjacente	61.64	54.74	4.33	5.19	RuralAdjacente	2	Nordeste	21	MA	13931.2	1496.1	7410.59	27649	50486.9	746.194	51233	2792.3	96.75	351.57	168.75	95.63	2.55	2.42139e+06	1	5	0	0	1	0	0	0	0	0	0	0	0	0	0	0	0
Campestre do Maranhão (MA)	2102556	Campestre do Maranhão	0.441	0.671	0.259	0.495	1	MA	Urbano	65.23	41.53	4.33	3.6	Urbano	2	Nordeste	21	MA	14428.2	3709.57	14127.4	22092.1	54357.3	2933.17	57290.5	4285.32	94.8	385.21	185.7	5.48	2.14	2.68398e+06	0	5	0	0	1	0	0	0	0	0	0	0	0	0	0	0	0
Cândido Mendes (MA)	2102606	Cândido Mendes	0.382	0.625	0.204	0.436	1	MA	RuralAdjacente	62.48	51.47	4.17	4.86	RuralAdjacente	2	Nordeste	21	MA	15533.2	2462.4	15029.7	26810.2	59835.5	1801.33	61636.8	3330.82	95.9	303.96	153.48	33.73	1.22	3.88161e+06	3	6	0	0	0	0	0	0	0	0	0	0	0	0	0	0	0
Cantanhede (MA)	2102705	Cantanhede	0.378	0.637	0.233	0.363	1	MA	IntermediarioAdjacente	63.19	48.79	4.14	5.47	IntermediarioAdjacente	2	Nordeste	21	MA	9707.63	3905.03	13811.8	33658.5	61083	1729.34	62812.3	3070.46	84.86	302.68	130.72	98.4	0.38	3.61301e+06	3	6	0	0	1	0	0	0	0	0	0	0	0	0	0	0	0
Capinzal do Norte (MA)	2102754	Capinzal do Norte	0.367	0.587	0.198	0.425	1	MA	RuralAdjacente	60.23	60.54	3.62	6.46	RuralAdjacente	2	Nordeste	21	MA	15531.8	1754.81	10783.4	19716.9	47786.9	1813.49	49600.4	4636.42	94.7	466.99	260.43	38.72	3.06	2.75267e+06	0	5	0	0	1	0	0	0	0	0	0	0	0	0	0	0	0
Carolina (MA)	2102804	Carolina	0.476	0.685	0.291	0.541	1	MA	IntermediarioAdjacente	66.11	38.58	3.82	7	IntermediarioAdjacente	2	Nordeste	21	MA	31213.9	10154.4	48463.3	36010.1	125842	18439.9	144282	6017	85.51	492.92	264.47	95.5	2.45	6.40875e+06	2	8	0	1	1	0	0	0	0	0	0	0	0	0	0	0	0
Carutapera (MA)	2102903	Carutapera	0.381	0.618	0.209	0.428	1	MA	Urbano	62.05	53.15	4.68	5.11	Urbano	2	Nordeste	21	MA	10345.8	3624.28	20285.5	38715.6	72971.2	3094.3	76065.5	3456.27	96.14	275.65	100.19	41.64	6.4	4.2229e+06	3	6	0	0	1	0	0	0	0	0	0	0	0	0	0	0	0
Caxias (MA)	2103000	Caxias	0.469	0.639	0.309	0.522	1	MA	Urbano	63.36	48.15	3.04	6.43	Urbano	2	Nordeste	21	MA	33556	152317	472860	263407	922140	102945	1.02509e+06	6604.85	84.27	544.97	129.8	54.1	5.04	5.08953e+07	9	38	0	0	0	0	0	5	0	0	0	0	0	0	0	0	0
Cedral (MA)	2103109	Cedral	0.452	0.625	0.344	0.43	1	MA	RuralAdjacente	62.48	51.47	3.06	5.96	RuralAdjacente	2	Nordeste	21	MA	6049.82	1116.09	5986.98	15410	28562.9	705.5	29268.4	2841.59	96.88	469.47	271.25	96.24	0.3	3.23631e+06	1	3	0	0	1	0	0	0	0	0	0	0	0	0	0	0	0
Central do Maranhão (MA)	2103125	Central do Maranhão	0.392	0.606	0.228	0.436	1	MA	RuralAdjacente	61.35	55.92	4.21	5.94	RuralAdjacente	2	Nordeste	21	MA	3237.67	863.07	3834.22	12650.6	20585.5	561.57	21147.1	2647.36	93.5	289.63	153.29	90.47	5.73	903762	0	3	0	0	0	0	0	0	0	0	0	0	0	0	0	0	0
Centro do Guilherme (MA)	2103158	Centro do Guilherme	0.307	0.574	0.116	0.436	1	MA	RuralAdjacente	59.44	63.93	4.76	2.73	RuralAdjacente	2	Nordeste	21	MA	10673.1	1019.81	5683.02	16190.4	33566.3	572.814	34139.1	2727.42	96.18	380.49	133.29	48.5	14.92	1.04387e+06	2	3	0	0	1	0	0	0	0	0	0	0	0	0	0	0	0
Centro Novo do Maranhão (MA)	2103174	Centro Novo do Maranhão	0.321	0.618	0.121	0.444	1	MA	RuralAdjacente	62.08	53.01	5.04	2.4	RuralAdjacente	2	Nordeste	21	MA	12033.3	10127.4	9244.7	29617.7	61023.1	1384.13	62407.2	3541.44	96.9	268.26	156.9	90.79	1.57	3.25892e+06	6	2	0	0	0	0	0	0	0	0	0	0	0	0	0	0	0
Chapadinha (MA)	2103208	Chapadinha	0.42	0.64	0.249	0.466	1	MA	Urbano	63.4	48	4.16	5.47	Urbano	2	Nordeste	21	MA	30512.5	21609.3	135231	125171	312524	18562.3	331086	4518.04	94.48	469.21	106.83	91.5	7.36	1.68818e+07	11	11	0	1	1	0	0	0	0	0	0	0	0	0	0	0	0
Cidelândia (MA)	2103257	Cidelândia	0.414	0.608	0.242	0.481	1	MA	RuralAdjacente	61.47	55.45	4.07	4.7	RuralAdjacente	2	Nordeste	21	MA	20715.3	6861.32	15858.3	21842.6	65277.6	3239.72	68517.3	5040.63	84.32	685.08	269.85	21.71	2.44	2.54989e+06	1	4	0	0	0	0	0	0	0	0	0	0	0	0	0	0	0
Codó (MA)	2103307	Codó	0.4	0.618	0.219	0.472	1	MA	Urbano	62.08	53.01	3.62	6.09	Urbano	2	Nordeste	21	MA	27724.3	154336	191606	176018	549684	44223.6	593908	5030.05	92.06	376.12	118.53	43.43	3.56	2.74597e+07	15	15	0	0	3	0	0	0	0	0	0	0	0	1	1	0	0
Coelho Neto (MA)	2103406	Coelho Neto	0.387	0.593	0.2	0.488	1	MA	Urbano	60.55	59.22	3.92	4.35	Urbano	2	Nordeste	21	MA	11025.4	18617.6	68034.5	76014.9	173692	10635.4	184328	3939.3	90.66	427.22	86.95	100	3.99	1.34202e+07	0	13	0	1	1	0	0	0	0	0	0	0	0	0	0	0	0
Colinas (MA)	2103505	Colinas	0.408	0.588	0.246	0.468	1	MA	IntermediarioAdjacente	60.29	60.31	3.91	4.92	IntermediarioAdjacente	2	Nordeste	21	MA	26927.2	10151.5	53166.1	59535.1	149780	5967.59	155748	3976.5	95.07	502.8	111.44	7.85	2.62	8.70118e+06	8	7	0	1	1	0	0	0	0	0	0	0	0	0	0	0	0
Conceição do Lago-Açu (MA)	2103554	Conceição do Lago-Açu	0.309	0.609	0.123	0.395	1	MA	RuralAdjacente	61.54	55.15	4.76	3.59	RuralAdjacente	2	Nordeste	21	MA	13224.9	1882.11	9314.57	26912.5	51334.1	971.295	52305.4	3625.27	99.99	313.77	225.14	37.39	1.88	2.86552e+06	4	2	0	0	0	0	0	0	0	0	0	0	0	0	0	0	0
Coroatá (MA)	2103604	Coroatá	0.376	0.607	0.196	0.446	1	MA	Urbano	61.42	55.64	3.34	5.9	Urbano	2	Nordeste	21	MA	24513.5	9555.12	71202.3	101177	206448	6854.05	213302	3459.72	90.18	679.98	109.49	19.07	3.8	1.16609e+07	12	7	0	3	1	0	0	0	0	0	0	0	0	0	0	0	0
Cururupu (MA)	2103703	Cururupu	0.46	0.637	0.312	0.49	1	MA	IntermediarioAdjacente	63.22	48.69	3.06	6.15	IntermediarioAdjacente	2	Nordeste	21	MA	15501.9	4360.58	32012.3	53686.2	105561	3594.94	109156	3348.96	97.71	400.35	137.85	29.21	0.01	8.01021e+06	11	2	0	2	2	0	0	0	0	0	0	0	0	0	0	0	0
Davinópolis (MA)	2103752	Davinópolis	0.418	0.617	0.256	0.461	1	MA	Urbano	62.01	53.3	3.44	5.34	Urbano	2	Nordeste	21	MA	10351.3	11416.8	10628.1	20338.1	52734.3	2321.54	55055.8	4386.57	92.87	298.56	138.89	45.87	0	2.3038e+06	2	3	0	0	0	0	0	0	0	0	0	0	0	0	0	0	0
Dom Pedro (MA)	2103802	Dom Pedro	0.48	0.639	0.313	0.553	1	MA	IntermediarioAdjacente	63.36	48.15	2.81	5.99	IntermediarioAdjacente	2	Nordeste	21	MA	7296.65	23917.8	50283.6	34250.9	115749	8685.18	124434	5488.21	93.73	512.34	120.64	66.4	0.87	9.42875e+06	0	10	0	0	1	0	0	0	0	0	0	0	0	0	1	0	1
Duque Bacelar (MA)	2103901	Duque Bacelar	0.383	0.558	0.236	0.428	1	MA	RuralAdjacente	58.45	68.35	4.72	5.13	RuralAdjacente	2	Nordeste	21	MA	3239.5	1731.07	5936.54	18964.7	29871.8	564.526	30436.3	2862.17	95.28	412.1	279.09	94.9	0.65	3.35456e+06	0	4	0	0	0	1	0	0	0	0	0	0	0	0	0	0	0
Esperantinópolis (MA)	2104008	Esperantinópolis	0.375	0.618	0.186	0.457	1	MA	RuralAdjacente	62.08	53.01	2.65	5.51	RuralAdjacente	2	Nordeste	21	MA	12591.8	3343.75	19853.1	24803.4	60592.1	2385.89	62978	3412.33	94.56	679.57	159.83	88.68	11.09	8.08322e+06	7	3	0	0	1	0	0	0	0	0	0	0	0	0	0	0	0
Estreito (MA)	2104057	Estreito	0.468	0.685	0.271	0.553	1	MA	Urbano	66.11	38.58	3.58	4.88	Urbano	2	Nordeste	21	MA	31084	205673	122144	53707.3	412608	31143.1	443751	12416.8	91.19	505.05	316.78	41.14	16.36	1.01054e+07	11	7	0	0	1	0	0	0	0	0	0	0	0	0	0	0	0
Feira Nova do Maranhão (MA)	2104073	Feira Nova do Maranhão	0.302	0.593	0.108	0.428	1	MA	RuralRemoto	60.55	59.22	4.56	4.3	RuralRemoto	2	Nordeste	21	MA	12975.4	1119	4911.37	13327.4	32333.1	443.627	32776.7	4036.54	94.44	373.59	168.12	76.3	1.16	2.02671e+06	2	1	0	0	0	0	0	0	0	0	0	0	0	0	0	0	0
Fernando Falcão (MA)	2104081	Fernando Falcão	0.261	0.608	0.072	0.407	1	MA	RuralRemoto	61.47	55.45	4.65	4.4	RuralRemoto	2	Nordeste	21	MA	7221.54	986.874	4244.79	15035.8	27489	666.135	28155.2	3067.01	95	456.73	139.96	31.98	10.8	1.02927e+06	1	4	0	0	0	1	0	0	0	0	0	0	0	0	0	0	0
Formosa da Serra Negra (MA)	2104099	Formosa da Serra Negra	0.335	0.639	0.128	0.46	1	MA	RuralRemoto	63.36	48.15	4.05	3.75	RuralRemoto	2	Nordeste	21	MA	27721.4	2696.51	13008.6	30109.5	73535.9	1502.32	75038.3	4220.37	92.92	285.62	148.58	47.33	3.41	2.41518e+06	4	3	0	0	1	0	0	0	0	0	0	0	0	0	0	0	0
Fortaleza dos Nogueiras (MA)	2104107	Fortaleza dos Nogueiras	0.42	0.64	0.248	0.467	1	MA	RuralAdjacente	63.4	48	4	3.87	RuralAdjacente	2	Nordeste	21	MA	42063.3	5802.55	19895	17020.2	84781.1	2489.39	87270.5	7494.89	72.33	342.64	162.41	61.04	8.65	1.18902e+06	4	2	0	0	0	0	0	0	0	0	0	0	0	0	0	0	0
Fortuna (MA)	2104206	Fortuna	0.43	0.588	0.282	0.479	1	MA	RuralAdjacente	60.25	60.48	3.76	5.7	RuralAdjacente	2	Nordeste	21	MA	19301.6	2927.42	14305.3	22166.5	58700.9	1372.57	60073.5	3976.27	96.14	325.55	266.37	39.05	3.16	2.52115e+06	5	2	0	0	0	0	0	0	0	0	0	0	0	0	0	0	0
Godofredo Viana (MA)	2104305	Godofredo Viana	0.388	0.625	0.218	0.429	1	MA	RuralAdjacente	62.48	51.47	4.38	4.36	RuralAdjacente	2	Nordeste	21	MA	5620.82	14544.2	8854.83	15833.9	44853.7	820.852	45674.6	4294.74	92.87	460.99	248.53	92.41	7.12	2.33776e+06	2	3	0	0	0	0	0	0	0	0	0	0	0	0	0	0	0
Gonçalves Dias (MA)	2104404	Gonçalves Dias	0.395	0.627	0.189	0.522	1	MA	RuralAdjacente	62.62	50.93	3.54	6.36	RuralAdjacente	2	Nordeste	21	MA	12176.2	2249.01	12390.2	25053.8	51869.2	1118.64	52987.9	3030.48	91.87	469.72	234.43	3.79	10.53	4.26781e+06	3	4	0	0	1	0	0	0	0	0	0	0	0	0	0	0	0
Governador Archer (MA)	2104503	Governador Archer	0.377	0.563	0.212	0.45	1	MA	RuralAdjacente	58.75	66.99	3.97	6.37	RuralAdjacente	2	Nordeste	21	MA	6285.75	1232.96	7012.8	15033.3	29564.8	643.418	30208.2	2960.14	97.54	406.83	230.49	68.86	0.35	1.71076e+06	0	4	0	0	0	1	0	0	0	0	0	0	0	0	0	0	0
Governador Edison Lobão (MA)	2104552	Governador Edison Lobão	0.422	0.651	0.243	0.476	1	MA	IntermediarioAdjacente	64.07	45.57	3.5	4.53	IntermediarioAdjacente	2	Nordeste	21	MA	6887.19	64977.9	37218	25001.9	134085	7147.66	141233	8885.35	96.81	586.14	145.66	26.44	0.78	5.25006e+06	2	3	0	0	1	0	0	0	0	0	0	0	0	0	0	0	0
Governador Eugênio Barros (MA)	2104602	Governador Eugênio Barros	0.393	0.636	0.22	0.434	1	MA	RuralAdjacente	63.14	48.99	3.4	6.15	RuralAdjacente	2	Nordeste	21	MA	11781.5	2187.05	12387.3	24712.4	51068.3	1581.81	52650.1	3294.13	96.47	389.64	189.03	38.17	4.82	4.23437e+06	1	6	0	0	1	0	0	0	0	0	0	0	0	0	0	0	0
Governador Luiz Rocha (MA)	2104628	Governador Luiz Rocha	0.369	0.558	0.221	0.408	1	MA	RuralAdjacente	58.45	68.35	3.49	4.81	RuralAdjacente	2	Nordeste	21	MA	6363.09	1307.91	4867.04	11668.4	24206.5	448.33	24654.8	3360.34	98.21	472.46	163.9	100	22.91	1.67753e+06	1	2	0	0	0	1	0	0	0	0	0	0	0	0	0	0	0
Governador Newton Bello (MA)	2104651	Governador Newton Bello	0.318	0.587	0.145	0.379	1	MA	RuralAdjacente	60.23	60.54	4.15	4.73	RuralAdjacente	2	Nordeste	21	MA	14479.3	1190.17	4308.89	14491	34469.4	739.145	35208.5	2953.24	95.13	993.99	206.78	19.19	19.09	3065000	0	3	0	2	0	0	0	0	0	0	0	0	0	0	0	0	0
Governador Nunes Freire (MA)	2104677	Governador Nunes Freire	0.361	0.601	0.158	0.494	1	MA	IntermediarioAdjacente	61.04	57.19	3.94	2.63	IntermediarioAdjacente	2	Nordeste	21	MA	14056.8	6055.12	39329.1	41191.8	100633	5907.38	106540	4194.17	98.45	556.13	125.27	33.5	0.39	1.10103e+07	3	9	0	0	1	0	0	0	0	0	0	0	0	0	0	0	0
Graça Aranha (MA)	2104701	Graça Aranha	0.406	0.618	0.248	0.436	1	MA	RuralAdjacente	62.05	53.15	2.87	5.61	RuralAdjacente	2	Nordeste	21	MA	4825.42	1057.22	5444.11	9485.85	20812.6	639.024	21451.6	3493.75	98.53	300.31	173.5	35.66	0.28	833987	1	1	0	0	0	0	0	0	0	0	0	0	0	0	0	1	0
Grajaú (MA)	2104800	Grajaú	0.421	0.651	0.233	0.492	1	MA	Urbano	64.07	45.57	4.06	4.52	Urbano	2	Nordeste	21	MA	68604.2	23789.9	112023	93579.9	297997	15701.4	313698	5067.57	92.48	389.01	118.08	59.49	6.15	1.35143e+07	6	12	0	0	1	0	1	0	0	0	0	0	0	1	1	0	0
Guimarães (MA)	2104909	Guimarães	0.479	0.637	0.386	0.447	1	MA	RuralAdjacente	63.22	48.69	3.37	7.21	RuralAdjacente	2	Nordeste	21	MA	8302.42	1496.72	7202.34	17806.2	34807.7	954.729	35762.4	2954.35	98.71	352.01	136.01	7.07	8.65	2.45581e+06	0	5	0	0	1	0	0	0	0	0	0	0	0	0	0	0	0
Humberto de Campos (MA)	2105005	Humberto de Campos	0.365	0.625	0.205	0.381	1	MA	RuralRemoto	62.48	51.47	5.48	5.2	RuralRemoto	2	Nordeste	21	MA	8708.3	2423.2	15603.5	40066.8	66801.8	2044.79	68846.6	2628.03	96.45	298.21	134.06	75.54	3.73	4.16493e+06	1	9	0	0	1	0	0	0	0	0	0	0	0	0	0	0	0
Icatu (MA)	2105104	Icatu	0.348	0.607	0.173	0.4	1	MA	RuralAdjacente	61.42	55.64	4.36	6.1	RuralAdjacente	2	Nordeste	21	MA	9140.75	2458.3	12064.7	39579.3	63243.1	1250.79	64493.8	2564.67	96.75	327.45	141.61	40.7	4.3	5.73985e+06	0	9	0	0	1	0	0	0	0	0	0	0	0	0	0	0	0
Igarapé do Meio (MA)	2105153	Igarapé do Meio	0.341	0.588	0.168	0.402	1	MA	RuralAdjacente	60.25	60.48	4.2	4.89	RuralAdjacente	2	Nordeste	21	MA	8096.93	31893	12126.3	23757.1	75873.4	5268.74	81142.1	6469.12	93.46	367.37	226.27	25.85	16.79	2.91265e+06	1	4	0	0	0	0	0	0	0	0	0	0	0	0	0	0	0
Igarapé Grande (MA)	2105203	Igarapé Grande	0.443	0.639	0.3	0.454	1	MA	RuralAdjacente	63.36	48.15	2.97	6.36	RuralAdjacente	2	Nordeste	21	MA	8170.9	2206.78	11684.4	17285.4	39347.5	1410.91	40758.4	3689.55	97.36	433.39	220.54	57.14	5.78	3.28324e+06	0	5	0	0	1	0	0	0	0	0	0	0	0	0	0	0	0
Imperatriz (MA)	2105302	Imperatriz	0.591	0.712	0.465	0.623	1	MA	Urbano	67.74	33.41	2.68	4.14	Urbano	2	Nordeste	21	MA	33571.8	387341	1.79803e+06	398301	2.61725e+06	318947	2.93619e+06	11860.9	79.21	737.55	231.61	12.13	2.51	8.4177e+07	19	23	0	2	5	0	0	0	0	0	0	0	0	2	1	0	0
Itaipava do Grajaú (MA)	2105351	Itaipava do Grajaú	0.319	0.588	0.131	0.422	1	MA	RuralRemoto	60.29	60.31	4.93	3.12	RuralRemoto	2	Nordeste	21	MA	17546.8	1918.71	7979.45	23590.9	51035.9	662.052	51698	3624.37	100.57	350.05	103.3	18.83	4.21	4.0068e+06	4	3	0	0	1	0	0	0	0	0	0	0	0	0	0	0	0
Itapecuru Mirim (MA)	2105401	Itapecuru Mirim	0.431	0.619	0.286	0.453	1	MA	Urbano	62.12	52.87	3.55	5.73	Urbano	2	Nordeste	21	MA	31786.3	38893.3	106246	89595.9	266521	19596.8	286118	4605.67	89.46	282.2	97.41	92.26	0.55	1.18629e+07	11	14	0	1	2	0	0	0	0	0	0	0	0	0	0	0	0
Itinga do Maranhão (MA)	2105427	Itinga do Maranhão	0.48	0.622	0.29	0.614	1	MA	IntermediarioAdjacente	62.3	52.16	3.16	2.87	IntermediarioAdjacente	2	Nordeste	21	MA	38086.4	8749.32	40209	43148.3	130193	5855.85	136049	5465.78	87.4	426.21	177.24	31.89	14.62	6.81857e+06	3	5	0	1	1	0	0	0	0	0	0	0	0	0	0	0	0
Jatobá (MA)	2105450	Jatobá	0.385	0.617	0.184	0.502	1	MA	RuralAdjacente	62.01	53.3	3.91	4.3	RuralAdjacente	2	Nordeste	21	MA	8576.12	1304.41	4882.72	14047.5	28810.7	390.643	29201.4	3424.98	99	358.58	169.58	27.91	0	2.76499e+06	1	3	0	0	0	0	0	0	0	0	0	0	0	0	0	0	0
Jenipapo dos Vieiras (MA)	2105476	Jenipapo dos Vieiras	0.335	0.631	0.137	0.436	1	MA	RuralRemoto	62.85	50.07	4.27	3.7	RuralRemoto	2	Nordeste	21	MA	15696.7	1640.12	6665.61	22701.6	46704.1	826.455	47530.5	3087	95.73	423.25	133.91	36.51	10.19	1.93138e+06	5	1	0	0	1	0	0	0	0	0	0	0	0	0	0	0	0
João Lisboa (MA)	2105500	João Lisboa	0.454	0.651	0.281	0.511	1	MA	IntermediarioAdjacente	64.07	45.57	3.36	5.1	IntermediarioAdjacente	2	Nordeste	21	MA	17587.6	19292.4	27313.9	37322	101516	3996.46	105512	5177	90.8	409.13	140.27	38.9	3.25	6.58927e+06	0	9	0	0	1	0	0	0	0	0	0	0	0	0	0	0	0
Joselândia (MA)	2105609	Joselândia	0.367	0.618	0.196	0.409	1	MA	RuralAdjacente	62.08	53.01	4.05	5.22	RuralAdjacente	2	Nordeste	21	MA	16872.1	2215.52	12566.2	22443.7	54097.5	1391.81	55489.4	3594.57	99.99	312.88	224.5	37.39	1.88	2.86552e+06	0	6	0	0	1	0	0	0	0	0	0	0	0	0	0	0	0
Junco do Maranhão (MA)	2105658	Junco do Maranhão	0.372	0.55	0.225	0.415	1	MA	RuralAdjacente	57.97	70.56	4.67	3.6	RuralAdjacente	2	Nordeste	21	MA	6165.64	790.802	4860.19	8229.43	20046.1	629.489	20675.5	5143.17	95.06	721.72	357.91	41.67	0	1.35815e+06	0	2	1	0	0	1	0	0	0	0	0	0	0	0	0	0	0
Lago da Pedra (MA)	2105708	Lago da Pedra	0.43	0.609	0.254	0.514	1	MA	Urbano	61.54	55.15	3.34	5.52	Urbano	2	Nordeste	21	MA	31163.5	8729.25	61733.9	66785.7	168412	7307.85	175720	3811.06	95.47	378.82	91.15	45.95	4.17	7.58358e+06	0	18	0	0	3	0	0	0	0	0	0	0	0	0	0	0	0
Lago do Junco (MA)	2105807	Lago do Junco	0.388	0.625	0.187	0.5	1	MA	RuralAdjacente	62.48	51.47	3.22	4.59	RuralAdjacente	2	Nordeste	21	MA	8718.11	1330.68	6425.03	16487.4	32961.2	677.958	33639.2	3133.3	96.18	397.37	144.18	1.45	1.33	1.32774e+06	0	2	2	0	0	1	0	0	0	0	0	0	0	0	0	0	0
Lago Verde (MA)	2105906	Lago Verde	0.348	0.617	0.175	0.391	1	MA	RuralAdjacente	62.02	53.25	4.55	4.95	RuralAdjacente	2	Nordeste	21	MA	17221	1675.91	9684.95	19390	47971.9	1245.46	49217.3	3194.48	98.49	330.37	158.58	81.84	5.37	2.55943e+06	2	4	0	0	1	0	0	0	0	0	0	0	0	0	0	0	0
Lagoa do Mato (MA)	2105922	Lagoa do Mato	0.313	0.598	0.134	0.382	1	MA	RuralAdjacente	60.88	57.82	3.58	4.49	RuralAdjacente	2	Nordeste	21	MA	9912.39	2763.7	7404.9	15582.8	35663.8	744.052	36407.8	3323.7	87.89	307.6	147.65	75.75	14.45	1.98119e+06	1	3	0	0	0	0	0	0	0	0	0	0	0	0	0	0	0
Lago dos Rodrigues (MA)	2105948	Lago dos Rodrigues	0.393	0.601	0.233	0.435	1	MA	RuralAdjacente	61.04	57.19	3.28	6.17	RuralAdjacente	2	Nordeste	21	MA	13632.5	1334.62	7237.95	12536.1	34741.1	657.361	35398.5	4538.84	91.39	375.69	137.7	41.3	27.15	1.67629e+06	0	3	0	0	0	0	0	0	0	0	0	0	0	0	0	0	0
Lagoa Grande do Maranhão (MA)	2105963	Lagoa Grande do Maranhão	0.309	0.603	0.128	0.382	1	MA	RuralRemoto	61.19	56.56	4.39	3.12	RuralRemoto	2	Nordeste	21	MA	13803.8	1843.88	7879.54	16444.4	39971.6	671.539	40643.1	3857.55	96.57	305.61	215.61	96.94	10.01	1.86254e+06	1	4	0	0	0	0	0	0	0	0	0	0	0	0	0	0	0
Lajeado Novo (MA)	2105989	Lajeado Novo	0.374	0.637	0.172	0.479	1	MA	RuralAdjacente	63.22	48.69	3.74	4.83	RuralAdjacente	2	Nordeste	21	MA	10803.9	1171.74	5882.09	11937.1	29794.9	884.259	30679.1	4431.48	96.86	394.01	243.36	31.84	0	440776	0	3	0	0	0	1	0	0	0	0	0	0	0	0	0	0	0
Lima Campos (MA)	2106003	Lima Campos	0.405	0.585	0.237	0.479	1	MA	RuralAdjacente	60.09	61.12	3.06	7.27	RuralAdjacente	2	Nordeste	21	MA	9372.08	2112.76	9446.11	17425	38356	900.004	39256	3438.98	71.1	529.14	244.41	60.07	8.76	3.99738e+06	0	5	0	0	1	0	0	0	0	0	0	0	0	0	0	0	0
Loreto (MA)	2106102	Loreto	0.398	0.636	0.24	0.414	1	MA	RuralRemoto	63.14	48.99	3.59	4.95	RuralRemoto	2	Nordeste	21	MA	49285.4	4094.04	14467.6	17752.5	85599.5	1318.01	86917.5	7641.77	90.19	401.13	223.5	31.4	1	2.63241e+06	1	3	0	0	0	1	0	0	0	0	0	0	0	0	0	0	0
Luís Domingues (MA)	2106201	Luís Domingues	0.452	0.637	0.31	0.467	1	MA	IntermediarioAdjacente	63.19	48.79	4.38	5.07	IntermediarioAdjacente	2	Nordeste	21	MA	4152.93	711.157	3838.08	10193.6	18895.8	415.781	19311.6	2966.45	96.33	323.5	174.54	61.93	11.19	681101	0	3	0	0	0	1	0	0	0	0	0	0	0	0	0	0	0
Magalhães de Almeida (MA)	2106300	Magalhães de Almeida	0.386	0.601	0.243	0.394	1	MA	RuralAdjacente	61.04	57.19	4.49	6.21	RuralAdjacente	2	Nordeste	21	MA	12706.8	2387.05	10405.9	24901.3	50401	1529.38	51930.3	2945.07	92.94	321.35	164.81	34.62	0.81	1.84323e+06	0	6	0	0	0	0	0	0	0	0	0	0	0	0	0	0	0
Maracaçumé (MA)	2106326	Maracaçumé	0.391	0.601	0.194	0.513	1	MA	Urbano	61.04	57.19	4.33	4.12	Urbano	2	Nordeste	21	MA	10150.2	11686.6	29809.8	27672.5	79319.2	4315.41	83634.6	4369.17	96.17	265.39	143.76	48.52	0	1.87947e+06	1	6	0	0	1	0	0	0	0	0	0	0	0	0	0	0	0
Marajá do Sena (MA)	2106359	Marajá do Sena	0.309	0.637	0.111	0.417	1	MA	RuralAdjacente	63.19	48.79	4.72	2.78	RuralAdjacente	2	Nordeste	21	MA	16772.5	1212.42	3994.92	13523.5	35503.4	193.765	35697.1	4437.18	99.44	265.34	156.7	0	0	1331000	0	2	0	0	0	0	0	0	0	0	0	0	0	0	0	0	0
Maranhãozinho (MA)	2106375	Maranhãozinho	0.306	0.617	0.129	0.36	1	MA	RuralAdjacente	62.02	53.25	4.3	4.42	RuralAdjacente	2	Nordeste	21	MA	13356.2	1423.86	7037.54	19899.3	41716.8	943.569	42660.4	3032.87	93.15	341.34	141.96	41.71	0.15	1.25198e+06	0	6	0	0	0	0	0	0	0	0	0	0	0	0	0	0	0
Mata Roma (MA)	2106409	Mata Roma	0.39	0.639	0.224	0.414	1	MA	RuralAdjacente	63.36	48.15	4.49	5.2	RuralAdjacente	2	Nordeste	21	MA	15523.8	2968.13	15417.6	25401	59310.6	1806.05	61116.7	4041.31	97.97	435.83	144.54	29.82	3.31	4.23055e+06	2	3	2	0	0	0	0	0	0	0	0	0	0	0	0	0	0
Matinha (MA)	2106508	Matinha	0.443	0.617	0.331	0.425	1	MA	RuralAdjacente	62.01	53.3	3.46	5.6	RuralAdjacente	2	Nordeste	21	MA	14823.5	3173.28	15053.2	34471.2	67521.2	1980.83	69502	3183.49	94.55	375.12	154.02	60.98	4.91	3.31464e+06	3	5	0	0	1	0	0	0	0	0	0	0	0	0	0	0	0
Matões (MA)	2106607	Matões	0.33	0.636	0.132	0.427	1	MA	RuralAdjacente	63.14	48.99	3.82	5.38	RuralAdjacente	2	Nordeste	21	MA	9328.14	5908.73	21601.9	49456.2	86294.9	2421.05	88716	2868.28	98	294.55	116.84	42.24	4.05	3.80968e+06	0	15	0	0	1	0	0	0	0	0	0	0	0	0	0	0	0
Matões do Norte (MA)	2106631	Matões do Norte	0.342	0.631	0.171	0.371	1	MA	RuralAdjacente	62.85	50.07	4.17	4.3	RuralAdjacente	2	Nordeste	21	MA	11851.3	1493.38	6703.59	21077.9	41126.1	1073.42	42199.6	3058.83	84.19	266.87	135.64	81.19	4.33	2.28928e+06	2	3	0	0	0	1	0	0	0	0	0	0	0	0	0	0	0
Milagres do Maranhão (MA)	2106672	Milagres do Maranhão	0.322	0.636	0.128	0.41	1	MA	RuralAdjacente	63.14	48.99	5.06	4.93	RuralAdjacente	2	Nordeste	21	MA	12959.4	1205.18	4247.48	12040.2	30452.3	342.877	30795.2	3793.45	96.25	391.97	182.77	35.63	0.48	1.50305e+06	1	3	0	0	0	1	0	0	0	0	0	0	0	0	0	0	0
Mirador (MA)	2106706	Mirador	0.368	0.619	0.18	0.449	1	MA	RuralRemoto	62.12	52.87	3.27	5.03	RuralRemoto	2	Nordeste	21	MA	30909.6	3376.53	17627	30115.6	82028.7	1746.51	83775.2	4099.79	98.42	336.51	120.54	32.58	0	4.24243e+06	6	2	0	1	1	0	0	0	0	0	0	0	0	0	0	0	0
Miranda do Norte (MA)	2106755	Miranda do Norte	0.471	0.619	0.33	0.511	1	MA	Urbano	62.12	52.87	3.55	5.35	Urbano	2	Nordeste	21	MA	5372.6	114302	42931	37022.8	199629	20370.9	219999	9041.94	94.95	733.88	235.14	44.91	1.82	1.21044e+07	0	8	0	0	1	0	0	0	0	0	0	0	0	0	0	0	0
Mirinzal (MA)	2106805	Mirinzal	0.491	0.637	0.385	0.484	1	MA	RuralAdjacente	63.22	48.69	3.42	6.03	RuralAdjacente	2	Nordeste	21	MA	3221.62	2407.71	12274.2	22034.4	39937.9	1389.8	41327.7	2907.74	92.06	413.65	147.33	54.24	5.33	1.47348e+06	1	6	0	0	1	0	0	0	0	0	0	0	0	0	0	0	0
Monção (MA)	2106904	Monção	0.366	0.576	0.188	0.452	1	MA	RuralAdjacente	59.58	63.32	4.91	4.71	RuralAdjacente	2	Nordeste	21	MA	30291.9	2929.69	15068.4	45017.3	93307.3	1340.53	94647.8	2981.22	95.29	344.09	115.91	35.47	5.91	5.21981e+06	2	7	0	0	0	0	0	0	0	0	0	0	0	0	0	0	0
Montes Altos (MA)	2107001	Montes Altos	0.412	0.608	0.237	0.484	1	MA	RuralAdjacente	61.47	55.45	3.8	5.63	RuralAdjacente	2	Nordeste	21	MA	10326	1184.8	7021.99	13878.2	32411	747.25	33158.2	3518.49	97.3	556.37	181.12	30.5	0.09	1.19661e+06	1	3	0	0	0	0	0	0	0	0	0	0	0	0	0	0	0
Morros (MA)	2107100	Morros	0.4	0.611	0.27	0.387	1	MA	RuralAdjacente	61.64	54.74	4.15	4.98	RuralAdjacente	2	Nordeste	21	MA	3888.71	2207.98	16201.4	28364.2	50662.3	2118.47	52780.8	2964.38	93.78	319.76	144.47	90.79	5.45	3.32902e+06	2	4	2	0	1	0	0	0	0	0	0	0	0	0	0	0	0
Nina Rodrigues (MA)	2107209	Nina Rodrigues	0.415	0.648	0.28	0.394	1	MA	RuralAdjacente	63.89	46.22	4.67	4.74	RuralAdjacente	2	Nordeste	21	MA	5983.18	1269.14	5322.64	17545.9	30120.9	726.749	30847.7	2474.34	142.67	285.2	145.27	36.29	0	3.99618e+06	2	3	0	0	1	0	0	0	0	0	0	0	0	0	0	0	0
Nova Colinas (MA)	2107258	Nova Colinas	0.371	0.617	0.214	0.387	1	MA	RuralAdjacente	62.01	53.3	3.97	3.33	RuralAdjacente	2	Nordeste	21	MA	12771.6	1241.47	5095.15	8811.77	27920	642.838	28562.8	5847.04	94.06	609.86	381.46	95.89	11.48	2.28857e+06	0	2	0	0	0	0	0	0	0	0	0	0	0	0	0	1	0
Nova Iorque (MA)	2107308	Nova Iorque	0.416	0.617	0.246	0.476	1	MA	RuralRemoto	62.01	53.3	3.55	6.69	RuralRemoto	2	Nordeste	21	MA	4402.42	743.883	3054.71	8344.19	16545.2	278.06	16823.3	3657.23	95.53	340.31	260.33	37.21	4.33	1.11783e+06	0	2	0	0	0	0	0	0	0	0	0	0	0	0	0	1	0
Nova Olinda do Maranhão (MA)	2107357	Nova Olinda do Maranhão	0.382	0.627	0.194	0.46	1	MA	IntermediarioAdjacente	62.62	50.93	3.85	5.28	IntermediarioAdjacente	2	Nordeste	21	MA	17140.9	2838.68	16379.5	31429.2	67788.3	1939.95	69728.3	3645.92	99.07	238.74	120.17	70.28	0	2.78813e+06	0	6	0	0	0	0	0	0	0	0	0	0	0	0	0	0	0
Olho D'Água das Cunhãs (MA)	2107407	Olho d´Água das Cunhãs	0.402	0.627	0.224	0.461	1	MA	RuralAdjacente	62.62	50.93	3.31	5.66	RuralAdjacente	2	Nordeste	21	MA	17256.2	2729.44	21893.1	27866	69744.8	2859.24	72604	3923.48	95.37	406.77	222.95	47.85	0.14	5.51653e+06	0	7	0	0	0	0	0	0	0	0	0	0	0	0	0	0	0
Olinda Nova do Maranhão (MA)	2107456	Olinda Nova do Maranhão	0.412	0.603	0.278	0.417	1	MA	RuralAdjacente	61.19	56.56	3.9	4.73	RuralAdjacente	2	Nordeste	21	MA	9037.62	1549.32	7074.77	20658.1	38319.8	832.215	39152	2983.69	89.89	547.31	195.35	86.34	11.17	3.34641e+06	2	5	0	0	1	0	0	0	0	0	0	0	0	0	0	0	0
Paço do Lumiar (MA)	2107506	Paço do Lumiar	0.617	0.712	0.571	0.578	1	MA	Urbano	67.74	33.41	2.19	3.18	Urbano	2	Nordeste	21	MA	21931.7	48300.9	153296	131987	355516	22965.7	378482	3608.68	85.8	316.33	85.81	42.16	6.84	2.07957e+07	14	8	0	0	0	0	0	0	0	0	0	0	0	1	1	0	0
Palmeirândia (MA)	2107605	Palmeirândia	0.383	0.608	0.223	0.413	1	MA	RuralAdjacente	61.47	55.45	3.46	5.76	RuralAdjacente	2	Nordeste	21	MA	13391.2	2314.94	11019.1	28124.5	54849.7	1300.12	56149.8	2992.11	93.83	437.56	141.66	0.84	11.41	6.44939e+06	2	7	0	0	0	0	0	0	0	0	0	0	0	0	0	0	0
Paraibano (MA)	2107704	Paraibano	0.409	0.584	0.233	0.504	1	MA	Urbano	60.01	61.49	3.91	5.53	Urbano	2	Nordeste	21	MA	13407.6	4894.05	20260	29661.6	68223.3	2724.29	70947.6	3529.03	96.86	478.76	181.14	87.15	0.81	5.25006e+06	1	7	0	0	1	0	0	0	0	0	0	0	0	0	0	0	0
Parnarama (MA)	2107803	Parnarama	0.352	0.627	0.174	0.401	1	MA	RuralAdjacente	62.62	50.93	3.96	4.87	RuralAdjacente	2	Nordeste	21	MA	24252.8	5008.06	25696.5	54777.9	109735	3317.16	113052	3266.18	89.07	342.43	134.65	22	0.13	8.24879e+06	2	12	0	0	1	0	0	0	0	0	0	0	0	0	0	0	0
Passagem Franca (MA)	2107902	Passagem Franca	0.383	0.601	0.216	0.434	1	MA	RuralAdjacente	61.04	57.19	3.61	6.31	RuralAdjacente	2	Nordeste	21	MA	16010.1	3652.77	17428.1	24705.6	61796.6	2116.17	63912.8	3636.37	96.98	391.41	186.76	49.19	0.43	3.74232e+06	2	7	0	0	1	0	0	0	0	0	0	0	0	0	0	0	0
Pastos Bons (MA)	2108009	Pastos Bons	0.431	0.637	0.275	0.457	1	MA	IntermediarioRemoto	63.22	48.69	3.37	5.91	IntermediarioRemoto	2	Nordeste	21	MA	17632.7	4349.76	20905.4	24851.9	67739.7	3095.75	70835.4	3918.11	99.22	343.71	109.42	62.14	13.97	3.11901e+06	0	8	0	0	1	0	0	0	0	0	0	0	0	0	0	0	0
Paulino Neves (MA)	2108058	Paulino Neves	0.317	0.601	0.149	0.356	1	MA	RuralRemoto	61.06	57.11	5.59	5.56	RuralRemoto	2	Nordeste	21	MA	7853.77	1530.19	6091.52	23911.7	39387.2	768.999	40156.2	2769.78	97.25	424.09	246.62	98.56	7.03	1.64634e+06	0	5	0	0	0	0	0	0	0	0	0	0	0	0	0	0	0
Paulo Ramos (MA)	2108108	Paulo Ramos	0.358	0.552	0.193	0.429	1	MA	RuralAdjacente	58.12	69.87	4.31	4.79	RuralAdjacente	2	Nordeste	21	MA	22563.8	3272.95	21837.9	31134	78808.6	2636.95	81445.5	4054.64	95.23	341.54	130.33	37.04	14.21	4.59223e+06	1	5	0	1	0	1	0	0	0	0	0	0	0	0	0	0	0
Pedreiras (MA)	2108207	Pedreiras	0.502	0.699	0.339	0.533	1	MA	Urbano	66.94	35.91	3.03	6.09	Urbano	2	Nordeste	21	MA	26844.1	15955.6	155076	54065.7	251942	23136	275078	6967.34	81.26	473.1	134.53	34.97	1.08	8.7238e+06	11	8	1	0	1	0	0	0	0	0	0	0	0	0	0	0	0
Pedro do Rosário (MA)	2108256	Pedro do Rosário	0.316	0.588	0.143	0.377	1	MA	RuralAdjacente	60.25	60.48	4.48	4.61	RuralAdjacente	2	Nordeste	21	MA	11863.9	2222.46	10229.1	36913.1	61228.7	940.724	62169.4	2735.01	98.08	336.82	179.53	46.67	0	6.31482e+06	0	8	0	0	1	0	0	0	0	0	0	0	0	0	0	0	0
Penalva (MA)	2108306	Penalva	0.381	0.601	0.212	0.434	1	MA	IntermediarioRemoto	61.06	57.11	4.04	5.61	IntermediarioRemoto	2	Nordeste	21	MA	18665.2	3951.09	16946.8	54794	94357.1	1714.35	96071.4	2805.33	97.04	304.19	132.26	34.56	3.56	6.43967e+06	6	3	0	0	0	0	0	0	0	0	0	0	0	0	0	0	0
Peri Mirim (MA)	2108405	Peri Mirim	0.403	0.603	0.26	0.418	1	MA	RuralAdjacente	61.19	56.56	3.28	6.08	RuralAdjacente	2	Nordeste	21	MA	6712.65	1443.27	6955.23	19202.1	34313.2	815.855	35129.1	2544.29	98.91	276.12	134.62	35.74	5.54	816367	0	5	0	0	0	0	0	0	0	0	0	0	0	0	0	0	0
Peritoró (MA)	2108454	Peritoró	0.354	0.64	0.16	0.434	1	MA	RuralAdjacente	63.4	48	3.92	5.66	RuralAdjacente	2	Nordeste	21	MA	5954.64	3970.53	26018.4	37187.9	73131.5	3144.2	76275.7	3762.24	96.53	270.93	141.58	91.15	5.22	2.69722e+06	3	6	0	1	1	0	0	0	0	0	0	0	0	0	0	0	0
Pindaré-Mirim (MA)	2108504	Pindaré-Mirim	0.459	0.639	0.314	0.482	1	MA	IntermediarioAdjacente	63.36	48.15	3.4	5.9	IntermediarioAdjacente	2	Nordeste	21	MA	10816.8	6809.61	33941.9	53945	105513	6116.05	111629	3584.19	91.22	390.82	157.16	44.05	3.7	3.10232e+06	4	8	0	0	1	0	0	0	0	0	0	0	0	0	0	0	0
Pinheiro (MA)	2108603	Pinheiro	0.467	0.637	0.33	0.486	1	MA	Urbano	63.22	48.69	2.94	5.42	Urbano	2	Nordeste	21	MA	27995.8	20001	237438	118402	403836	43429.7	447266	5723.39	90.81	389.91	115.63	23.65	0.95	1.32486e+07	5	14	0	3	1	0	0	0	0	0	0	0	0	0	0	0	0
Pio Xii (MA)	2108702	Pio XII	0.36	0.593	0.182	0.432	1	MA	IntermediarioAdjacente	60.55	59.22	2.99	5.43	IntermediarioAdjacente	2	Nordeste	21	MA	11135.9	5003.9	23826.7	34580.8	74547.3	3168.7	77716	3529.98	93.94	378.73	151	48.76	5.84	4.24601e+06	4	5	0	0	1	0	0	0	0	0	0	0	0	0	0	0	0
Pirapemas (MA)	2108801	Pirapemas	0.384	0.618	0.227	0.405	1	MA	IntermediarioAdjacente	62.05	53.15	3.89	6.05	IntermediarioAdjacente	2	Nordeste	21	MA	16477.4	2293.59	10205.9	26524.8	55501.7	975.824	56477.5	3253.69	96.25	430.82	159.86	97.72	1.88	5.8712e+06	0	7	0	0	1	0	0	0	0	0	0	0	0	0	0	0	0
Poção de Pedras (MA)	2108900	Poção de Pedras	0.396	0.618	0.24	0.42	1	MA	RuralAdjacente	62.05	53.15	3.14	5.59	RuralAdjacente	2	Nordeste	21	MA	28517.4	3490.26	22723.9	33627.6	88359.2	2546.13	90905.3	4613.31	97.71	502.57	183.91	54.03	1.07	6.6872e+06	9	0	0	0	1	0	0	0	0	0	0	0	0	0	0	0	0
Porto Franco (MA)	2109007	Porto Franco	0.504	0.685	0.324	0.576	1	MA	Urbano	66.11	38.58	3.43	5.22	Urbano	2	Nordeste	21	MA	19381.7	76153.6	69806.1	39318.3	204660	20102.2	224762	10451.1	90.54	962.38	198.49	15.09	7.05	7.21511e+06	1	7	0	1	1	0	0	0	0	0	0	0	0	0	1	0	1
Porto Rico do Maranhão (MA)	2109056	Porto Rico do Maranhão	0.45	0.637	0.326	0.44	1	MA	RuralAdjacente	63.19	48.79	3.24	5.53	RuralAdjacente	2	Nordeste	21	MA	3891.87	864.323	4238.85	11132.9	20128	462.29	20590.3	3396.61	97.56	397.42	210.15	9.41	4.1	957033	0	3	0	0	0	1	0	0	0	0	0	0	0	0	0	0	0
Presidente Dutra (MA)	2109106	Presidente Dutra	0.496	0.678	0.333	0.54	1	MA	Urbano	65.68	40	2.81	5.35	Urbano	2	Nordeste	21	MA	21654.9	19841.8	150703	61768.9	253969	25284	279253	6244.61	81.45	402.16	167.37	65.29	0.8	1.1197e+07	3	8	0	1	1	0	0	0	0	0	0	0	0	0	0	0	0
Presidente Juscelino (MA)	2109205	Presidente Juscelino	0.371	0.603	0.23	0.369	1	MA	RuralAdjacente	61.19	56.56	5.91	4.93	RuralAdjacente	2	Nordeste	21	MA	13789.8	1912.81	6436.15	21362.8	43501.6	589.795	44091.4	3821.74	88.98	432.02	219.39	40.06	3.49	3.36823e+06	0	5	0	0	0	0	0	0	0	0	0	0	0	0	0	0	0
Presidente Médici (MA)	2109239	Presidente Médici	0.432	0.636	0.281	0.45	1	MA	RuralAdjacente	63.14	48.99	3.77	5.14	RuralAdjacente	2	Nordeste	21	MA	8069.31	937.958	5354.98	11387.8	25750	662.052	26412.1	4146.32	96.88	407.63	247.88	50.99	0.37	1.05034e+06	1	2	0	0	0	1	0	0	0	0	0	0	0	0	0	0	0
Presidente Sarney (MA)	2109270	Presidente Sarney	0.328	0.627	0.137	0.411	1	MA	RuralAdjacente	62.62	50.93	4.2	5.08	RuralAdjacente	2	Nordeste	21	MA	25667.1	2782.55	10259.3	29355.8	68064.7	1063.96	69128.7	4032.47	95.34	323.62	164.41	46.17	5.41	4.48009e+06	0	7	0	0	1	0	0	0	0	0	0	0	0	0	0	0	0
Presidente Vargas (MA)	2109304	Presidente Vargas	0.389	0.64	0.229	0.401	1	MA	RuralAdjacente	63.4	48	4.64	4.75	RuralAdjacente	2	Nordeste	21	MA	5716.49	1446.98	6029.38	18516.2	31709.1	569.12	32278.2	3008.5	96.44	465.71	161.29	33.57	9.6	2.84652e+06	3	2	0	0	0	0	0	0	0	0	0	0	0	0	0	0	0
Primeira Cruz (MA)	2109403	Primeira Cruz	0.378	0.588	0.212	0.432	1	MA	RuralRemoto	60.29	60.31	5.49	4.85	RuralRemoto	2	Nordeste	21	MA	5389.88	1038.26	5027.62	20933.6	32389.4	488.246	32877.6	2365.98	100.2	543.38	200.43	0	0.46	2.22405e+06	0	6	0	0	0	0	0	0	0	0	0	0	0	0	0	0	0
Raposa (MA)	2109452	Raposa	0.44	0.645	0.28	0.472	1	MA	Urbano	63.71	46.88	3.45	3	Urbano	2	Nordeste	21	MA	9560.48	8685.77	27939.1	37103.6	83288.9	3863.14	87152.1	3316.29	89.12	332.66	137.37	48.89	0.08	4.7367e+06	1	9	0	0	1	0	0	0	0	0	0	0	0	0	0	0	0
Riachão (MA)	2109502	Riachão	0.38	0.639	0.183	0.468	1	MA	RuralAdjacente	63.36	48.15	3.75	5.81	RuralAdjacente	2	Nordeste	21	MA	63552.3	14053.1	31704.5	32039.5	141349	6412.81	147762	7308.45	87.76	429.59	241.41	37.63	4.64	3.41194e+06	2	5	0	0	1	0	0	0	0	0	0	0	0	0	0	0	0
Ribamar Fiquene (MA)	2109551	Ribamar Fiquene	0.402	0.608	0.22	0.487	1	MA	RuralAdjacente	61.47	55.45	3.72	4.19	RuralAdjacente	2	Nordeste	21	MA	16199.4	1947.99	6834.24	11861.4	36843	1038.06	37881	5193.45	94.06	361.97	192.16	16.05	0.59	1.97296e+06	0	3	0	0	0	0	0	0	0	0	0	0	0	0	0	0	0
Rosário (MA)	2109601	Rosário	0.484	0.653	0.378	0.459	1	MA	Urbano	64.15	45.3	3.95	5.73	Urbano	2	Nordeste	21	MA	8973.78	28169.3	57827.7	56858.8	151829	7495.49	159325	4025.19	91.3	282.47	118.03	85.61	4.08	4.15525e+06	6	6	3	0	1	0	0	0	0	0	0	0	0	0	0	0	0
Sambaíba (MA)	2109700	Sambaíba	0.403	0.606	0.242	0.447	1	MA	RuralRemoto	61.35	55.92	3.33	5.44	RuralRemoto	2	Nordeste	21	MA	57130.2	11684.6	13942.1	9970.83	92727.7	2812.74	95540.5	17421.7	104.3	625.92	385.99	87.3	2.93	2.4952e+06	0	2	0	0	0	0	0	0	0	0	0	0	0	0	0	0	0
Santa Filomena do Maranhão (MA)	2109759	Santa Filomena do Maranhão	0.337	0.603	0.155	0.409	1	MA	RuralAdjacente	61.19	56.56	4.17	3.98	RuralAdjacente	2	Nordeste	21	MA	8057.36	1130.89	5247.22	10830.9	25266.4	726.795	25993.2	3680.19	98.28	299.34	178.75	40.52	0	1.39511e+06	0	3	0	0	0	0	0	0	0	0	0	0	0	0	0	0	0
Santa Helena (MA)	2109809	Santa Helena	0.398	0.618	0.208	0.489	1	MA	Urbano	62.08	53.01	3.46	5.53	Urbano	2	Nordeste	21	MA	19090.1	3803.36	28498	58654.1	110045	3241.73	113287	2900.34	93.98	284.71	117.72	37.93	1.76	8.56648e+06	3	10	0	0	1	0	0	0	0	0	0	0	0	0	0	0	0
Santa Inês (MA)	2109908	Santa Inês	0.512	0.678	0.358	0.554	1	MA	Urbano	65.68	40	3.4	5.65	Urbano	2	Nordeste	21	MA	12854.3	35901.9	437020	115292	601068	69839.3	670908	8581.36	87.64	400.8	133.97	38.25	1.82	2.13407e+07	12	12	0	0	2	0	0	1	0	0	0	0	0	0	0	0	0
Santa Luzia (MA)	2110005	Santa Luzia	0.33	0.587	0.137	0.448	1	MA	IntermediarioAdjacente	60.23	60.54	4.31	4.52	IntermediarioAdjacente	2	Nordeste	21	MA	96123.8	37767.1	83364.6	107630	324886	11702.3	336588	4850.53	91.35	390.07	104.82	41.07	0	1.72637e+07	9	11	0	9	2	0	0	2	0	0	0	0	0	0	0	0	0
Santa Luzia do Paruá (MA)	2110039	Santa Luzia do Paruá	0.395	0.653	0.219	0.431	1	MA	IntermediarioAdjacente	64.15	45.3	3.76	5.46	IntermediarioAdjacente	2	Nordeste	21	MA	21570	7545.93	52895.6	35142	117154	9602.49	126756	5597.78	91.34	375.57	148.8	37.84	11.67	4.51968e+06	1	8	0	0	1	0	0	0	0	0	0	0	0	0	0	0	0
Santa Quitéria do Maranhão (MA)	2110104	Santa Quitéria do Maranhão	0.383	0.631	0.202	0.441	1	MA	RuralAdjacente	62.85	50.07	4.35	4.82	RuralAdjacente	2	Nordeste	21	MA	18668.7	4059.87	19578.4	46581.1	88888.1	3160.19	92048.3	3155.36	97	356.82	135.62	57.85	3	5.76649e+06	8	4	0	1	1	0	0	0	0	0	0	0	0	0	0	0	0
Santa Rita (MA)	2110203	Santa Rita	0.446	0.625	0.316	0.448	1	MA	RuralAdjacente	62.48	51.47	3.9	5.62	RuralAdjacente	2	Nordeste	21	MA	9056.69	14376.8	27476.2	45690.4	96600.1	7405.05	104005	3213.51	92.69	301.78	106.05	79.48	7.18	5.86578e+06	4	10	0	0	1	0	0	0	0	0	0	0	0	0	0	0	0
Santana do Maranhão (MA)	2110237	Santana do Maranhão	0.267	0.636	0.083	0.362	1	MA	RuralAdjacente	63.14	48.99	5.14	5.6	RuralAdjacente	2	Nordeste	21	MA	5820.6	1292.3	4537.94	16836.4	28487.2	435.872	28923.1	2480.33	96.84	369.24	193.48	45.15	3.65	1.51395e+06	2	3	0	0	0	1	0	0	0	0	0	0	0	0	0	0	0
Santo Amaro do Maranhão (MA)	2110278	Santo Amaro do Maranhão	0.336	0.603	0.188	0.336	1	MA	RuralRemoto	61.19	56.56	5.18	5.09	RuralRemoto	2	Nordeste	21	MA	3884.85	979.056	5575.77	20634.2	31073.9	602.214	31676.1	2291.88	93.55	328.81	174.51	52.49	3.52	3.48939e+06	1	4	0	0	0	1	0	0	0	0	0	0	0	0	0	0	0
Santo Antônio dos Lopes (MA)	2110302	Santo Antônio dos Lopes	0.379	0.606	0.195	0.46	1	MA	RuralAdjacente	61.33	55.99	2.88	5.32	RuralAdjacente	2	Nordeste	21	MA	17679	4033.1	21016	26777.4	69505.5	3270.74	72776.3	5093.52	69.75	1401.69	1213.85	82.27	5.98	6.70621e+06	0	7	0	0	1	0	0	0	0	0	0	0	0	0	0	0	0
São Benedito do Rio Preto (MA)	2110401	São Benedito do Rio Preto	0.368	0.619	0.222	0.364	1	MA	RuralAdjacente	62.12	52.87	4.24	5.33	RuralAdjacente	2	Nordeste	21	MA	5828.17	2228.54	9749.7	28858.1	46664.5	1176.77	47841.2	2687.41	95.86	367.06	177.08	56.9	5.11	3.55636e+06	4	3	0	0	1	0	0	0	0	0	0	0	0	0	0	0	0
São Bento (MA)	2110500	São Bento	0.449	0.631	0.319	0.449	1	MA	IntermediarioAdjacente	62.85	50.07	2.94	5.99	IntermediarioAdjacente	2	Nordeste	21	MA	8878.84	5137.35	39737.1	62854.5	116608	5136.62	121744	2990.02	99.56	305.9	72.31	61.24	2.63	9.75007e+06	11	5	0	0	1	0	0	0	0	0	0	0	0	0	0	0	0
São Bernardo (MA)	2110609	São Bernardo	0.374	0.625	0.211	0.398	1	MA	RuralAdjacente	62.48	51.47	4.69	5.98	RuralAdjacente	2	Nordeste	21	MA	28338.7	5444.27	47419.6	36309.5	117512	6966.06	124478	4700.84	94.44	315.57	133.31	47.99	0.65	3.38779e+06	3	5	0	0	1	0	0	0	0	0	0	0	0	0	0	0	0
São Domingos do Azeitão (MA)	2110658	São Domingos do Azeitão	0.398	0.617	0.236	0.434	1	MA	RuralRemoto	62.01	53.3	4.08	4.74	RuralRemoto	2	Nordeste	21	MA	45117.4	6458.91	26814.5	10584.5	88975.3	5297.12	94272.4	13500.3	97.42	628.21	413.87	70.68	9.5	2.15038e+06	0	3	0	0	0	1	0	0	0	0	0	0	0	0	0	0	0
São Domingos do Maranhão (MA)	2110708	São Domingos do Maranhão	0.394	0.577	0.212	0.499	1	MA	IntermediarioAdjacente	59.63	63.11	3.61	5.03	IntermediarioAdjacente	2	Nordeste	21	MA	42912.8	7688.4	52147.5	54098.7	156847	6638.63	163486	4861.31	98.6	184.91	125.58	24.1	0	532579	5	11	0	0	1	0	0	0	0	0	0	0	0	0	0	0	0
São Félix de Balsas (MA)	2110807	São Félix de Balsas	0.391	0.669	0.193	0.462	1	MA	RuralRemoto	65.13	41.85	3.97	4.84	RuralRemoto	2	Nordeste	21	MA	5428.23	1205.01	3064.19	8038.82	17736.2	353.385	18089.6	3858.71	84.28	674.81	416.81	86.7	4.15	1.4028e+06	0	2	0	0	0	0	0	0	0	0	0	0	0	0	0	0	0
São Francisco do Brejão (MA)	2110856	São Francisco do Brejão	0.424	0.622	0.242	0.505	1	MA	RuralAdjacente	62.31	52.12	3.92	4.4	RuralAdjacente	2	Nordeste	21	MA	17447.1	1380.03	8247.88	15763.3	42838.3	1113.68	43952	4298.06	87.3	518.71	227.16	97.93	0	2.2524e+06	1	2	0	0	0	0	0	0	0	0	0	0	0	0	0	0	0
São Francisco do Maranhão (MA)	2110906	São Francisco do Maranhão	0.349	0.622	0.168	0.407	1	MA	RuralAdjacente	62.31	52.12	3.73	6.49	RuralAdjacente	2	Nordeste	21	MA	9568.11	1311.39	6016.9	14495.1	31391.5	496.85	31888.3	2621.75	97.85	383.58	177.65	83.49	3.68	3.10641e+06	0	4	0	0	0	0	0	1	0	0	0	0	0	0	0	0	0
São João Batista (MA)	2111003	São João Batista	0.433	0.627	0.275	0.472	1	MA	RuralAdjacente	62.62	50.93	2.94	6.32	RuralAdjacente	2	Nordeste	21	MA	8080.84	1439.24	9441.24	25172	44133.4	918.321	45051.7	2256.42	97.92	409.29	165.06	36.28	4.5	5.77712e+06	4	4	0	0	1	0	0	0	0	0	0	0	0	0	0	0	0
São João do Carú (MA)	2111029	São João do Carú	0.281	0.587	0.093	0.408	1	MA	RuralRemoto	60.23	60.54	4.82	3.38	RuralRemoto	2	Nordeste	21	MA	16834.7	1856.7	8194.26	23295	50180.7	919.829	51100.5	4149.46	98.32	411.38	177.88	75.82	20.19	2.67805e+06	3	3	0	0	1	0	0	0	0	0	0	0	0	0	0	0	0
São João do Paraíso (MA)	2111052	São João do Paraíso	0.421	0.651	0.235	0.489	1	MA	RuralAdjacente	64.07	45.57	3.04	4.92	RuralAdjacente	2	Nordeste	21	MA	21507.3	1773.04	9174.5	18634.7	51089.6	1000.67	52090.2	4812.92	97.08	438.96	232.81	21.85	0.54	2.16883e+06	1	3	0	0	0	0	0	0	0	0	0	0	0	0	0	0	0
São João do Soter (MA)	2111078	São João do Soter	0.334	0.584	0.158	0.405	1	MA	RuralAdjacente	60.01	61.5	3.82	5.88	RuralAdjacente	2	Nordeste	21	MA	6203.84	1893.84	8002.75	28355.1	44455.5	1024.36	45479.9	2659.02	94.76	437.89	129.78	69.72	5.37	4.96427e+06	2	7	0	0	1	0	0	0	0	0	0	0	0	0	0	0	0
São João dos Patos (MA)	2111102	São João dos Patos	0.478	0.637	0.332	0.516	1	MA	Urbano	63.22	48.69	2.86	6.84	Urbano	2	Nordeste	21	MA	9860.84	9328.59	52276.8	37539	109005	7415.91	116421	4673.11	92.02	479.15	141.52	29.71	0.81	7.06229e+06	3	7	0	0	1	0	0	0	0	0	0	0	0	0	0	0	0
São José de Ribamar (MA)	2111201	São José de Ribamar	0.572	0.678	0.486	0.568	1	MA	Urbano	65.68	40	2.73	3.32	Urbano	2	Nordeste	21	MA	18249.6	117822	337239	212307	685618	67195.7	752813	4620.61	73.38	368.84	215.43	50.36	6.27	3.15163e+07	5	30	0	1	3	0	0	0	0	0	0	0	0	1	1	0	0
São José dos Basílios (MA)	2111250	São José dos Basílios	0.374	0.587	0.204	0.437	1	MA	RuralAdjacente	60.23	60.54	3.83	4.6	RuralAdjacente	2	Nordeste	21	MA	7528.66	1225.41	5486.72	12448.4	26689.2	457.605	27146.8	3621.5	97.68	385.41	197.37	51.76	1.36	2.31728e+06	0	3	0	0	0	1	0	0	0	0	0	0	0	0	0	0	0
São Luís (MA)	2111300	São Luís	0.658	0.737	0.582	0.665	1	MA	Urbano	69.19	27.44	2	3.86	Urbano	2	Nordeste	21	MA	17679.4	3.90162e+06	8.98552e+06	1.87163e+06	1.47765e+07	3.43503e+06	1.82115e+07	17996.5	56.34	734.38	353.6	4.92	2.51	481829700	62	46	0	18	1	0	0	0	0	0	0	0	0	3	1	0	0
São Luís Gonzaga do Maranhão (MA)	2111409	São Luís Gonzaga do Maranhão	0.336	0.593	0.159	0.403	1	MA	RuralAdjacente	60.55	59.22	3.36	5.24	RuralAdjacente	2	Nordeste	21	MA	28612.9	3083.46	17732.5	31050.4	80479.2	1669.55	82148.8	4075.65	90.42	441.05	162.93	93.62	8.65	3.38094e+06	0	9	0	0	1	0	0	0	0	0	0	0	0	0	0	0	0
São Mateus do Maranhão (MA)	2111508	São Mateus do Maranhão	0.388	0.585	0.209	0.479	1	MA	Urbano	60.09	61.12	3.42	5.86	Urbano	2	Nordeste	21	MA	21514.9	6321.02	44474.3	53367.7	125678	5240.76	130919	3347.53	92.63	385.65	157.12	81.09	3.44	1.15617e+07	0	14	3	0	1	0	0	0	0	0	0	0	0	1	1	0	0
São Pedro da Água Branca (MA)	2111532	São Pedro da Água Branca	0.415	0.606	0.237	0.498	1	MA	IntermediarioAdjacente	61.33	55.99	3.44	4.87	IntermediarioAdjacente	2	Nordeste	21	MA	6726.23	2509.46	15289.1	19425.3	43950.1	3040.78	46990.9	3907.77	96.2	806.18	176.11	4.27	0.81	5.25006e+06	3	0	0	1	0	0	0	0	0	0	0	0	0	0	0	0	0
São Pedro dos Crentes (MA)	2111573	São Pedro dos Crentes	0.365	0.651	0.186	0.401	1	MA	RuralRemoto	64.07	45.57	3.92	3.93	RuralRemoto	2	Nordeste	21	MA	12516	1117.53	5570.79	8505.21	27709.5	682.91	28392.4	6412.02	92.25	559.68	406.24	26.96	0.34	1.37998e+06	0	2	0	0	0	0	0	0	0	0	0	0	0	0	0	1	0
São Raimundo das Mangabeiras (MA)	2111607	São Raimundo das Mangabeiras	0.451	0.617	0.283	0.526	1	MA	IntermediarioAdjacente	62.01	53.3	3.46	6.28	IntermediarioAdjacente	2	Nordeste	21	MA	104762	17389.1	56271.6	28776.9	207199	13086.7	220286	12602.2	92.21	450.54	245.18	97.87	0.25	6.02796e+06	3	6	0	0	1	0	0	0	0	0	0	0	0	0	0	0	0
São Raimundo do Doca Bezerra (MA)	2111631	São Raimundo do Doca Bezerra	0.34	0.574	0.169	0.406	1	MA	RuralAdjacente	59.44	63.93	4.21	3.56	RuralAdjacente	2	Nordeste	21	MA	6232.94	791.783	3345.13	10549.3	20919.2	387.684	21306.8	3498.66	93.99	425.91	224.19	82.01	0	837820	2	1	0	0	0	0	0	0	0	0	0	0	0	0	0	0	0
São Roberto (MA)	2111672	São Roberto	0.285	0.617	0.107	0.35	1	MA	RuralAdjacente	62.01	53.3	3.83	4.18	RuralAdjacente	2	Nordeste	21	MA	5261.27	795.95	3835.88	10488.5	20381.6	386.77	20768.4	3486.39	95.79	333.35	211.27	67.82	1.26	1.17836e+06	0	2	0	0	0	0	0	0	0	0	0	0	0	0	0	1	0
São Vicente Ferrer (MA)	2111706	São Vicente Ferrer	0.423	0.622	0.286	0.424	1	MA	RuralAdjacente	62.31	52.12	3.43	6.19	RuralAdjacente	2	Nordeste	21	MA	16108.3	2854.75	13499.5	34001.1	66463.7	1409.43	67873.1	3252.18	98.14	417.27	124.02	11.43	0.64	6.5081e+06	5	3	0	0	1	0	0	0	0	0	0	0	0	0	0	0	0
Satubinha (MA)	2111722	Satubinha	0.319	0.577	0.147	0.383	1	MA	RuralAdjacente	59.63	63.11	3.8	4.04	RuralAdjacente	2	Nordeste	21	MA	7019.35	832.786	4083.13	15912.2	27847.4	552.977	28400.4	2369.27	92.05	421.21	197.8	4.25	1.88	3.83077e+06	1	4	0	0	1	0	0	0	0	0	0	0	0	0	0	0	0
Senador Alexandre Costa (MA)	2111748	Senador Alexandre Costa	0.362	0.55	0.194	0.445	1	MA	RuralAdjacente	58.02	70.34	3.31	6.57	RuralAdjacente	2	Nordeste	21	MA	8997.99	1450.19	8092.36	14786.7	33327.2	813.484	34140.7	3329.83	97.5	368.63	170.46	42.68	0.35	1.00866e+06	1	3	0	0	0	0	0	0	0	0	0	0	0	0	0	0	0
Senador La Rocque (MA)	2111763	Senador La Rocque	0.392	0.609	0.22	0.449	1	MA	RuralAdjacente	61.55	55.12	3.52	5.28	RuralAdjacente	2	Nordeste	21	MA	29684.1	3677.03	16802.4	36412.7	86576.2	1554.93	88131.1	4893.46	97.27	420.73	154.67	18.64		4.52302e+06	2	5	0	0	1	0	0	0	0	0	0	0	0	0	0	0	0
Serrano do Maranhão (MA)	2111789	Serrano do Maranhão	0.343	0.618	0.173	0.378	1	MA	RuralRemoto	62.08	53.01	3.34	4.84	RuralRemoto	2	Nordeste	21	MA	5871.1	1147.83	4563.74	17181.6	28764.2	497.811	29262.1	2678.69	97.68	280.96	151.37	60.19	2.47	2.40201e+06	2	4	0	0	1	0	0	0	0	0	0	0	0	0	0	0	0
Sítio Novo (MA)	2111805	Sítio Novo	0.376	0.64	0.177	0.47	1	MA	RuralAdjacente	63.4	48	4.15	4.68	RuralAdjacente	2	Nordeste	21	MA	19236.5	2154.15	9518.97	29202	60111.7	1262.02	61373.7	3608.73	94.39	445	192.55	42.09	9.73	3.6172e+06	5	2	0	4	0	1	0	0	0	0	0	0	0	0	0	0	0
Sucupira do Norte (MA)	2111904	Sucupira do Norte	0.398	0.598	0.251	0.42	1	MA	RuralRemoto	60.88	57.82	3.26	5.93	RuralRemoto	2	Nordeste	21	MA	8958.15	1432.19	6239.28	15321.4	31951.1	531.652	32482.7	3114.05	93.88	352.25	146.88	95.17	4.25	1.47431e+06	2	2	0	0	0	1	0	0	0	0	0	0	0	0	0	0	0
Sucupira do Riachão (MA)	2111953	Sucupira do Riachão	0.378	0.639	0.186	0.455	1	MA	RuralAdjacente	63.36	48.15	3.86	5.97	RuralAdjacente	2	Nordeste	21	MA	4873.94	787.183	3578.85	6806.55	16046.5	487.852	16534.4	3586.63	90.16	899.74	245.9	84.03	1.08	1.63949e+06	0	2	0	0	0	0	0	0	0	0	0	0	0	0	0	1	0
Tasso Fragoso (MA)	2112001	Tasso Fragoso	0.445	0.64	0.309	0.447	1	MA	RuralRemoto	63.4	48	4.81	5.22	RuralRemoto	2	Nordeste	21	MA	261665	37245	83122.3	16279.6	398312	12817.8	411130	52736	98.4	476.87	405.87	30	0	3.06852e+06	2	2	0	0	0	0	0	0	0	0	0	0	0	0	0	0	0
Timbiras (MA)	2112100	Timbiras	0.344	0.606	0.166	0.406	1	MA	IntermediarioAdjacente	61.35	55.92	4.09	5.44	IntermediarioAdjacente	2	Nordeste	21	MA	10268	2772.97	14985.9	40281.4	68308.3	1338.1	69646.4	2486.75	91.13	279.17	175.55	97.64	4.82	4.12794e+06	6	2	0	0	0	0	0	0	0	0	0	0	0	0	0	0	0
Timon (MA)	2112209	Timon	0.479	0.656	0.322	0.521	1	MA	Urbano	64.35	44.56	2.73	4.74	Urbano	2	Nordeste	21	MA	12508.6	144275	434685	295799	887267	89885.4	977153	6288.15	79.6	406.3	107.3	54.18	1.37	3.74976e+07	0	57	0	0	2	0	0	0	0	0	0	0	0	0	0	0	0
Trizidela do Vale (MA)	2112233	Trizidela do Vale	0.434	0.622	0.271	0.485	1	MA	Urbano	62.31	52.12	2.83	7.01	Urbano	2	Nordeste	21	MA	13981	5214.81	29509.1	30385	79090	4763.03	83853	4424.73	94.16	415.74	179.98	73.61	14.52	1.34003e+06	0	6	2	0	0	0	0	0	0	0	0	0	0	0	0	0	0
Tufilândia (MA)	2112274	Tufilândia	0.37	0.601	0.188	0.448	1	MA	RuralAdjacente	61.06	57.11	4.39	5.41	RuralAdjacente	2	Nordeste	21	MA	6342.63	972.533	3943.08	10527.9	21786.1	495.522	22281.6	3973.9	87.96	748.98	259.41	19.33	1.67	1.67972e+06	1	2	0	0	0	0	0	0	0	0	0	0	0	0	0	1	0
Tuntum (MA)	2112308	Tuntum	0.387	0.603	0.216	0.446	1	MA	RuralAdjacente	61.19	56.56	3.65	5.27	RuralAdjacente	2	Nordeste	21	MA	37898.2	6433.74	34821.7	58844.7	137998	3343.35	141342	3600.42	95.6	495.42	178.34	28.91	0.61	1.55275e+07	1	15	0	0	1	0	0	0	0	0	0	0	0	0	0	0	0
Turiaçu (MA)	2112407	Turiaçu	0.329	0.648	0.133	0.414	1	MA	RuralAdjacente	63.89	46.22	4.53	4.43	RuralAdjacente	2	Nordeste	21	MA	59082.5	7569.57	25715.7	55908.1	148276	2678.31	150954	4445.58	105.62	296.17	153.47	30.75		6968000	8	1	0	0	0	0	0	0	0	0	0	0	0	0	0	0	0
Turilândia (MA)	2112456	Turilândia	0.322	0.648	0.129	0.401	1	MA	Urbano	63.89	46.22	3.48	4.79	Urbano	2	Nordeste	21	MA	24233.7	2599.11	11920	33683	72435.8	1341.35	73777.2	3228.76	95.37	227.8	136.68	42.75	0.13	3.87577e+06	0	8	0	0	0	0	0	0	0	0	0	0	0	0	0	0	0
Tutóia (MA)	2112506	Tutóia	0.343	0.603	0.157	0.427	1	MA	RuralAdjacente	61.19	56.56	5.09	5.16	RuralAdjacente	2	Nordeste	21	MA	18124.4	6314.18	44293.1	81265	149997	5120.8	155117	2942.79	97.79	233.92	104.35	95.46	0.03	6.72322e+06	8	8	0	0	1	0	0	0	0	0	0	0	0	0	0	0	0
Urbano Santos (MA)	2112605	Urbano Santos	0.379	0.637	0.216	0.397	1	MA	IntermediarioAdjacente	63.19	48.79	4.58	4.87	IntermediarioAdjacente	2	Nordeste	21	MA	12280.7	4361.5	20764.9	36065.4	73472.5	2642.75	76115.3	3100.67	99.69	214.79	121.32	25.5	0.07	3.3296e+06	4	3	0	0	0	1	0	0	0	0	0	0	0	0	0	0	0
Vargem Grande (MA)	2112704	Vargem Grande	0.363	0.637	0.185	0.407	1	MA	IntermediarioAdjacente	63.19	48.79	4.51	5.34	IntermediarioAdjacente	2	Nordeste	21	MA	25785	9906.15	44207.5	73560.4	153459	7181.12	160640	3250.84	74.85	259.96	120.94	28.78	0	1.2609e+07	2	8	0	3	1	0	0	0	0	0	0	0	0	0	0	0	0
Viana (MA)	2112803	Viana	0.457	0.627	0.327	0.466	1	MA	IntermediarioAdjacente	62.62	50.93	2.94	5.53	IntermediarioAdjacente	2	Nordeste	21	MA	33158.2	13596.5	65403.8	62897.2	175056	9346.77	184402	3728.92	95.16	333.2	95.11	29.63	0.58	1.09316e+07	14	5	0	2	1	0	0	0	0	0	0	0	0	0	0	0	0
Vila Nova dos Martírios (MA)	2112852	Vila Nova dos Martírios	0.379	0.608	0.192	0.467	1	MA	RuralAdjacente	61.47	55.45	3.51	4.44	RuralAdjacente	2	Nordeste	21	MA	14669.4	1626.2	7108.94	16760.8	40165.4	1267.25	41432.6	3680.28	90.37	530.43	148.09	12.87	0.22	3.78158e+06	2	1	0	0	0	0	0	0	0	0	0	0	0	0	0	0	0
Vitória do Mearim (MA)	2112902	Vitória do Mearim	0.438	0.622	0.276	0.489	1	MA	IntermediarioAdjacente	62.31	52.12	4.18	5.25	IntermediarioAdjacente	2	Nordeste	21	MA	23474.7	5212.52	32476.6	46028.5	107192	3531.1	110723	3544.97	98.94	354.01	144.18	0	0	1.06346e+07	3	10	0	1	1	0	0	0	0	0	0	0	0	0	0	0	0
Vitorino Freire (MA)	2113009	Vitorino Freire	0.412	0.606	0.238	0.484	1	MA	RuralAdjacente	61.35	55.92	3.34	6.34	RuralAdjacente	2	Nordeste	21	MA	31761.4	4844.47	35191	44763.5	116560	3933.19	120494	3806.58	98.25	351.69	111.85	39.26	0.34	9.67137e+06	7	6	0	0	1	0	0	0	0	0	0	0	0	0	0	0	0
Zé Doca (MA)	2114007	Zé Doca	0.421	0.622	0.253	0.475	1	MA	Urbano	62.31	52.12	3.33	4.97	Urbano	2	Nordeste	21	MA	34160.3	9956.31	95314.6	72451.8	211883	12702.7	224586	4477.39	96.48	313.05	84.77	54.39	2.93	1.07044e+07	11	9	1	0	2	0	0	0	0	0	0	0	0	0	0	0	0
Acauã (PI)	2200053	Acauã	0.274	0.562	0.11	0.333	1	PI	RuralAdjacente	58.73	67.09	3.69	5.36	RuralAdjacente	2	Nordeste	22	PI	3602.36	759.592	4074.87	14101.9	22538.7	1026.27	23565	3491.62	82	514.78	171.04	21.95	14.75	1.39948e+06	0	3	0	0	0	1	0	0	0	0	0	0	0	0	0	0	0
Agricolândia (PI)	2200103	Agricolândia	0.447	0.672	0.31	0.428	1	PI	RuralAdjacente	65.32	41.21	2.75	7.4	RuralAdjacente	2	Nordeste	22	PI	1038.19	625.491	3044.6	10324.4	15032.7	533.793	15566.5	3043.9	87.2	631.44	293.61	71.71	11.24	1.11136e+06	0	3	0	0	0	0	0	0	0	0	0	0	0	0	0	1	0
Água Branca (PI)	2200202	Água Branca	0.506	0.679	0.368	0.518	1	PI	Urbano	65.72	39.85	2.41	7.18	Urbano	2	Nordeste	22	PI	1215.82	3638.36	34346.9	31138.7	70339.7	6484.98	76824.7	4667.08	65.61	797.63	175.5	32.7	19.99	6.91213e+06	0	7	0	0	1	0	0	0	0	0	0	0	0	0	0	0	0
Alagoinha do Piauí (PI)	2200251	Alagoinha do Piauí	0.368	0.62	0.156	0.516	1	PI	RuralAdjacente	62.21	52.53	2.41	6.07	RuralAdjacente	2	Nordeste	22	PI	3745.36	760.3	4812.27	14394.6	23712.5	1111.87	24824.4	3377.93	97.16	465.16	156.61	83.65	5.54	2.01167e+06	0	4	0	0	0	1	0	0	0	0	0	0	0	0	0	0	0
Alegrete do Piauí (PI)	2200277	Alegrete do Piauí	0.431	0.654	0.233	0.525	1	PI	RuralAdjacente	64.26	44.89	2.66	5.74	RuralAdjacente	2	Nordeste	22	PI	1758.37	668.099	5008.29	11068.2	18503	1183.96	19686.9	3821.96	96.72	546.93	263.81	95.45	7.21	866268	0	3	0	0	0	0	0	0	0	0	0	0	0	0	0	1	0
Alto Longá (PI)	2200301	Alto Longá	0.367	0.656	0.173	0.436	1	PI	RuralAdjacente	64.33	44.64	3.07	7.5	RuralAdjacente	2	Nordeste	22	PI	4699.55	1470.14	9827.77	27643	43640.5	2263.47	45903.9	3361.94	91.96	360.6	151.63	4.05	0	2.47308e+06	2	5	0	0	1	0	0	0	0	0	0	0	0	0	0	0	0
Altos (PI)	2200400	Altos	0.424	0.672	0.233	0.487	1	PI	Urbano	65.3	41.27	2.71	6.67	Urbano	2	Nordeste	22	PI	4497.69	22779.4	47890.6	73660.3	148828	10873.6	159702	4113.58	92.89	407.91	97.04	87.7	4.09	5.62985e+06	0	16	0	0	1	0	0	0	0	0	0	0	0	0	0	0	0
Alvorada do Gurguéia (PI)	2200459	Alvorada do Gurguéia	0.403	0.616	0.228	0.467	1	PI	RuralRemoto	61.97	53.45	3.95	4.65	RuralRemoto	2	Nordeste	22	PI	5354.28	763.02	4696.81	10807.5	21621.7	1604.89	23226.6	4598.41	88.32	576.42	214.47	98.15	0.32	1.52601e+06	0	3	0	0	0	0	0	0	0	0	0	0	0	0	0	1	0
Amarante (PI)	2200509	Amarante	0.46	0.7	0.293	0.476	1	PI	RuralAdjacente	66.99	35.73	2.73	7.44	RuralAdjacente	2	Nordeste	22	PI	5478.04	2783.33	20163.9	35829.1	64254.4	3874.63	68129	3974.62	95.32	446	182.46	86.91	11.25	3.33529e+06	0	5	2	0	1	0	0	0	0	0	0	0	0	0	0	0	0
Angical do Piauí (PI)	2200608	Angical do Piauí	0.476	0.708	0.331	0.46	1	PI	RuralAdjacente	67.47	34.23	2.75	8.26	RuralAdjacente	2	Nordeste	22	PI	2226.19	990.147	7628.6	13044.7	23889.6	1473.31	25362.9	3802.54	78.97	560.48	153.71	85.72	0.28	1.95065e+06	0	3	0	0	0	1	0	0	0	0	0	0	0	0	0	0	0
Anísio de Abreu (PI)	2200707	Anísio de Abreu	0.425	0.673	0.233	0.49	1	PI	RuralAdjacente	65.35	41.11	3.49	5.42	RuralAdjacente	2	Nordeste	22	PI	1581.47	1702.68	7739.53	16867.8	27891.5	1703.8	29595.3	3254.38	95.26	379.69	151.31	92.43	3.46	2.88039e+06	0	5	0	0	0	1	0	0	0	0	0	0	0	0	0	0	0
Antônio Almeida (PI)	2200806	Antônio Almeida	0.478	0.665	0.341	0.481	1	PI	RuralRemoto	64.92	42.58	4.08	6.86	RuralRemoto	2	Nordeste	22	PI	12595.1	43856.4	13915.7	7518.33	77885.5	2320.97	80206.5	26331.7	89.91	635.83	437.12	100	2.22	956675	1	1	0	0	0	0	0	0	0	0	0	0	0	0	0	1	0
Aroazes (PI)	2200905	Aroazes	0.416	0.63	0.244	0.468	1	PI	RuralAdjacente	62.82	50.16	2.85	8.3	RuralAdjacente	2	Nordeste	22	PI	3727.59	742.192	5344.41	11887.1	21701.3	1423.54	23124.8	4000.14	84.39	450.61	196	97.49	4.71	1.84105e+06	0	3	0	0	0	0	0	0	0	0	0	0	0	0	0	0	0
Aroeiras do Itaim (PI)	2200954	Aroeiras do Itaim	0.208	0.632	0.041	0.347	1	PI	RuralAdjacente	62.93	49.76	2.27	6.84	RuralAdjacente	2	Nordeste	22	PI	1533.72	327.792	1384.29	5644.2	8890	330.683	9220.69	3775.88	98.87	831.96	504.55	91.07	9.17	796627	0	1	0	0	0	0	0	0	0	0	0	0	0	0	0	1	0
Arraial (PI)	2201002	Arraial	0.412	0.684	0.223	0.458	1	PI	RuralAdjacente	66.01	38.89	3.29	6.23	RuralAdjacente	2	Nordeste	22	PI	1216.06	581.343	3939.5	10155.9	15892.8	908.286	16801.1	3583.84	93.45	586.45	222.24	85.7	5.43	1.09798e+06	0	2	0	0	0	0	0	0	0	0	0	0	0	0	0	1	0
Assunção do Piauí (PI)	2201051	Assunção do Piauí	0.341	0.603	0.135	0.486	1	PI	RuralAdjacente	61.16	56.71	3.35	4.6	RuralAdjacente	2	Nordeste	22	PI	2020.48	632.144	3224.73	16097.1	21974.4	685.658	22660.1	3020.14	87.48	369.71	147.66	66.73	8.69	1.01766e+06	0	4	0	0	0	1	0	0	0	0	0	0	0	0	0	0	0
Avelino Lopes (PI)	2201101	Avelino Lopes	0.367	0.61	0.196	0.413	1	PI	RuralRemoto	61.59	54.95	2.94	5.82	RuralRemoto	2	Nordeste	22	PI	3939.39	1189.93	7422.92	22113.5	34665.7	1634.74	36300.4	3280.06	58.16	484.54	135.77	100	11	3.01001e+06	0	6	0	0	1	0	0	0	0	0	0	0	0	0	0	0	0
Baixa Grande do Ribeiro (PI)	2201150	Baixa Grande do Ribeiro	0.349	0.62	0.153	0.449	1	PI	RuralRemoto	62.21	52.53	4.21	4.09	RuralRemoto	2	Nordeste	22	PI	81707.7	6296.6	23743.8	22237.5	133986	14465.9	148451	14116.7	81.61	700.98	502.22	72.3	12.31	3.73862e+06	1	3	1	0	0	1	0	0	0	0	0	0	0	0	0	0	0
Barra D'Alcântara (PI)	2201176	Barra D´Alcântara	0.376	0.651	0.183	0.447	1	PI	RuralRemoto	64.03	45.72	2.77	6.85	RuralRemoto	2	Nordeste	22	PI	1360.43	523.059	3199.12	9362.56	14445.2	651.847	15097	3919.27	96.15	599.6	284.59	49.62	8.86	1.11351e+06	0	2	0	0	0	0	0	0	0	0	0	0	0	0	0	1	0
Barras (PI)	2201200	Barras	0.417	0.639	0.243	0.466	1	PI	RuralAdjacente	63.36	48.16	3.91	6.01	RuralAdjacente	2	Nordeste	22	PI	12509.1	6366.75	50548.6	90586.3	160011	10474.9	170486	3801.24	94.05	398.56	84.54	100	6.9	7.91257e+06	5	14	0	0	3	0	0	0	0	0	0	0	0	1	1	0	0
Barreiras do Piauí (PI)	2201309	Barreiras do Piauí	0.413	0.679	0.211	0.49	1	PI	RuralRemoto	65.76	39.73	3.61	6.04	RuralRemoto	2	Nordeste	22	PI	1796.84	497.194	1473.26	5993.12	9760.41	382.61	10143	3136.37	95.72	689.79	526.24	98.2	0.65	641617	1	1	0	0	0	0	0	0	0	0	0	0	0	0	0	1	0
Barro Duro (PI)	2201408	Barro Duro	0.481	0.679	0.322	0.509	1	PI	RuralAdjacente	65.72	39.85	2.42	7.19	RuralAdjacente	2	Nordeste	22	PI	2270.24	4171.45	8201.43	13683.7	28326.9	1711.03	30037.9	4545	88.76	501.92	168.21	100	10.98	2.14381e+06	0	2	1	0	0	1	0	0	0	0	0	0	0	0	0	0	0
Batalha (PI)	2201507	Batalha	0.377	0.63	0.193	0.44	1	PI	RuralAdjacente	62.82	50.16	3.4	6.2	RuralAdjacente	2	Nordeste	22	PI	6635.75	3787.05	20318.9	54504.3	85246	4381.74	89627.7	3475.83	89.32	429.57	102.15	96.45	9.56	5.99012e+06	0	13	0	0	2	0	0	0	0	0	0	0	0	0	0	0	0
Bela Vista do Piauí (PI)	2201556	Bela Vista do Piauí	0.301	0.588	0.112	0.415	1	PI	RuralRemoto	60.29	60.29	3.15	5.44	RuralRemoto	2	Nordeste	22	PI	1990.78	414.337	2597.5	8700.06	13702.7	713.368	14416	3815.79	90.98	576.06	255.53	40.07	4.39	1.09599e+06	0	2	0	0	0	0	0	0	0	0	0	0	0	0	0	1	0
Belém do Piauí (PI)	2201572	Belém do Piauí	0.324	0.588	0.138	0.418	1	PI	RuralAdjacente	60.29	60.29	3.17	6.92	RuralAdjacente	2	Nordeste	22	PI	1009.04	324.343	1740.61	7315.52	10389.5	387.972	10777.5	3281.82	95.14	601.65	327.23	88.03	15.85	978966	0	2	0	0	0	0	0	0	0	0	0	0	0	0	0	1	0
Beneditinos (PI)	2201606	Beneditinos	0.392	0.672	0.188	0.476	1	PI	RuralAdjacente	65.3	41.27	2.54	7.13	RuralAdjacente	2	Nordeste	22	PI	2805.18	1027.34	7018.6	19745.6	30596.8	1503.83	32100.6	3238.88	87.42	402.41	108	89.72	8.69	1.82139e+06	0	5	0	0	0	1	0	0	0	0	0	0	0	0	0	0	0
Bertolínia (PI)	2201705	Bertolínia	0.441	0.69	0.264	0.471	1	PI	RuralRemoto	66.42	37.56	3.96	7.15	RuralRemoto	2	Nordeste	22	PI	3202.25	2579.97	6649.09	11227.2	23658.5	3396.22	27054.7	5086.42	92.02	571.96	211.94	89.52	1.71	1.62056e+06	0	3	0	0	0	0	0	0	0	0	0	0	0	0	0	1	0
Betânia do Piauí (PI)	2201739	Betânia do Piauí	0.257	0.564	0.083	0.363	1	PI	RuralAdjacente	58.84	66.61	3.68	5.14	RuralAdjacente	2	Nordeste	22	PI	3452.69	557.348	3655.52	12880.6	20546.1	1006.88	21553	3583.21	95.29	454.55	193.38	0.74	5.25	1.37371e+06	0	3	0	0	0	1	0	0	0	0	0	0	0	0	0	0	0
Boa Hora (PI)	2201770	Boa Hora	0.351	0.648	0.154	0.435	1	PI	RuralAdjacente	63.9	46.16	3.85	5.24	RuralAdjacente	2	Nordeste	22	PI	1512.17	558.813	3294.87	12881.3	18247.1	697.069	18944.2	3007.5	94.19	395.19	150.1	100	0.15	1.28618e+06	0	3	0	0	0	1	0	0	0	0	0	0	0	0	0	0	0
Bocaina (PI)	2201804	Bocaina	0.483	0.697	0.301	0.536	1	PI	RuralAdjacente	66.79	36.38	2.05	8.13	RuralAdjacente	2	Nordeste	22	PI	2843.72	649.463	3498.36	9704.5	16696	762.431	17458.5	4017.14	86.92	713.42	279.93	86.87	14.73	1.95938e+06	0	2	0	0	0	0	0	0	0	0	0	0	0	0	0	1	0
Bom Jesus (PI)	2201903	Bom Jesus	0.486	0.709	0.289	0.561	1	PI	Urbano	67.52	34.09	3.3	5.05	Urbano	2	Nordeste	22	PI	33096.4	22010.8	83154.2	44258.3	182520	21583.4	204103	9018.34	74.25	547.79	223.47	100	7.54	8.83213e+06	0	9	0	0	1	0	0	0	0	0	0	0	0	0	1	0	1
Bom Princípio do Piauí (PI)	2201919	Bom Princípio do Piauí	0.345	0.63	0.143	0.454	1	PI	RuralAdjacente	62.82	50.16	3.11	5.73	RuralAdjacente	2	Nordeste	22	PI	2498.24	584.246	2883.44	12570.7	18536.7	945.151	19481.8	3673.04	83.3	542.11	248.18	33.4	8.41	1.07995e+06	0	3	0	0	0	0	0	0	0	0	0	0	0	0	0	1	0
Bonfim do Piauí (PI)	2201929	Bonfim do Piauí	0.402	0.665	0.201	0.487	1	PI	RuralAdjacente	64.92	42.58	2.83	6.44	RuralAdjacente	2	Nordeste	22	PI	1560.19	514.209	3319.76	11128	16522.2	738.936	17261.1	3200.65	90.86	386.05	189.04	86.47	5.86	932500	0	3	0	0	0	0	0	0	0	0	0	0	0	0	0	1	0
Boqueirão do Piauí (PI)	2201945	Boqueirão do Piauí	0.316	0.656	0.122	0.395	1	PI	RuralAdjacente	64.33	44.64	3.07	6.86	RuralAdjacente	2	Nordeste	22	PI	1132.74	532.788	3749.12	12802.6	18217.2	711.589	18928.8	3056.49	91.18	463.55	174.95	98.21	11.03	1.37641e+06	0	3	0	0	0	1	0	0	0	0	0	0	0	0	0	0	0
Brasileira (PI)	2201960	Brasileira	0.396	0.654	0.216	0.439	1	PI	RuralAdjacente	64.26	44.89	3.3	6.58	RuralAdjacente	2	Nordeste	22	PI	1696.2	829.825	4635.71	15723.8	22885.6	1044.4	23930	3005.9	86.01	466.74	172.45	83.99	8.13	2.41076e+06	0	4	0	0	0	1	0	0	0	0	0	0	0	0	0	0	0
Brejo do Piauí (PI)	2201988	Brejo do Piauí	0.278	0.61	0.083	0.423	1	PI	RuralAdjacente	61.59	54.95	3.15	5.84	RuralAdjacente	2	Nordeste	22	PI	1455.7	553.317	2860.5	8950.82	13820.3	701.495	14521.8	3769.95	90.22	671.47	290.35	98.33	10.47	776961	0	2	0	0	0	0	0	0	0	0	0	0	0	0	0	1	0
Buriti dos Lopes (PI)	2202000	Buriti dos Lopes	0.382	0.604	0.199	0.464	1	PI	RuralAdjacente	61.26	56.28	4.14	5.99	RuralAdjacente	2	Nordeste	22	PI	14881.9	6920.09	21436.4	39939.1	83177.5	5151.51	88329	4630.86	87.55	413.46	126.97	87.13	3.91	4.58978e+06	0	9	0	0	1	0	0	0	0	0	0	0	0	0	0	0	0
Buriti dos Montes (PI)	2202026	Buriti dos Montes	0.368	0.648	0.173	0.443	1	PI	RuralAdjacente	63.9	46.16	3.52	6.22	RuralAdjacente	2	Nordeste	22	PI	3076.76	752.802	4061.7	17076.3	24967.5	1013.4	25980.9	3256.98	93.23	381.26	156.09	73.92	2.02	1.97383e+06	1	2	0	0	0	1	0	0	0	0	0	0	0	0	0	0	0
Cabeceiras do Piauí (PI)	2202059	Cabeceiras do Piauí	0.362	0.636	0.194	0.383	1	PI	RuralAdjacente	63.16	48.9	3.31	6.73	RuralAdjacente	2	Nordeste	22	PI	2562.74	930.631	5840.66	20526.3	29860.3	1204.55	31064.8	3129.33	94.28	366.86	194.29	98.39	9.99	1.85633e+06	0	4	0	0	0	1	0	0	0	0	0	0	0	0	0	0	0
Cajazeiras do Piauí (PI)	2202075	Cajazeiras do Piauí	0.333	0.626	0.136	0.432	1	PI	RuralAdjacente	62.57	51.12	2.84	6.38	RuralAdjacente	2	Nordeste	22	PI	1477.7	330.133	1821.91	7228.4	10858.1	537.92	11396.1	3408.93	86.56	752.68	303.85	100	11.93	998602	0	2	0	0	0	0	0	0	0	0	0	0	0	0	0	1	0
Cajueiro da Praia (PI)	2202083	Cajueiro da Praia	0.365	0.604	0.185	0.434	1	PI	RuralAdjacente	61.26	56.28	4.15	6.52	RuralAdjacente	2	Nordeste	22	PI	9178.93	1923.41	4750.68	15106.3	30959.3	1912.82	32872.1	4589.16	84.43	447.5	193.91	1.17	6.09	2.07091e+06	0	4	0	0	0	1	0	0	0	0	0	0	0	0	0	0	0
Caldeirão Grande do Piauí (PI)	2202091	Caldeirão Grande do Piauí	0.333	0.616	0.131	0.458	1	PI	RuralAdjacente	61.97	53.45	3.05	6.5	RuralAdjacente	2	Nordeste	22	PI	4349.9	626.168	2980.75	10934.7	18891.5	819.515	19711	3477.6	58.76	667.36	478.68	96.59	11.9	1.8531e+06	0	3	0	0	0	0	0	0	0	0	0	0	0	0	0	1	0
Campinas do Piauí (PI)	2202109	Campinas do Piauí	0.371	0.637	0.191	0.421	1	PI	RuralAdjacente	62.57	51.12	3.03	5.97	RuralAdjacente	2	Nordeste	22	PI	2546.9	635.908	4127.3	12022.8	19332.9	1004.97	20337.8	3762.09	88	416.66	194.38	94.14	0.01	1.61351e+06	0	3	0	0	0	0	0	0	0	0	0	0	0	0	0	1	0
Campo Alegre do Fidalgo (PI)	2202117	Campo Alegre do Fidalgo	0.277	0.626	0.085	0.4	1	PI	RuralRemoto					RuralRemoto	2	Nordeste	22	PI	890.128	431.797	3078.52	10580.4	14980.8	764.292	15745.1	3352.88	94.86	498.56	243.79	1.83	11.36	1.11519e+06	0	2	0	0	0	0	0	0	0	0	0	0	0	0	0	1	0
Campo Grande do Piauí (PI)	2202133	Campo Grande do Piauí	0.35	0.632	0.155	0.439	1	PI	RuralAdjacente	62.93	49.76	3.46	5.26	RuralAdjacente	2	Nordeste	22	PI	2021.79	663.391	4755.29	12024.1	19464.6	1099.92	20564.5	3677.49	94.28	499.57	179.34	44.45	13.81	1.51302e+06	0	3	0	0	0	0	0	0	0	0	0	0	0	0	0	1	0
Campo Largo do Piauí (PI)	2202174	Campo Largo do Piauí	0.336	0.632	0.164	0.367	1	PI	RuralAdjacente	62.89	49.93	4.96	5.05	RuralAdjacente	2	Nordeste	22	PI	2258.91	558.198	3118.54	14121.8	20057.5	685.023	20742.5	3049.02	94.22	351.44	136.65	100	9.98	1.45468e+06	0	3	0	0	0	1	0	0	0	0	0	0	0	0	0	0	0
Campo Maior (PI)	2202208	Campo Maior	0.5	0.706	0.325	0.545	1	PI	Urbano	67.36	34.57	3.04	7.08	Urbano	2	Nordeste	22	PI	13404.8	22333.8	114770	86137.8	236647	28859.2	265506	5876.63	80.52	562.79	138.54	98.86	0.64	10352909	0	19	0	0	2	0	0	0	0	0	0	0	0	0	0	0	0
Canavieira (PI)	2202251	Canavieira	0.388	0.654	0.223	0.402	1	PI	RuralRemoto	64.24	44.97	3.53	6.54	RuralRemoto	2	Nordeste	22	PI	2255.82	509.333	2687.06	9150.09	14602.3	721.657	15324	3907.18	95.18	659.91	403.19	56.12	9.57	1.54286e+06	0	2	0	0	0	0	0	0	0	0	0	0	0	0	0	1	0
Canto do Buriti (PI)	2202307	Canto do Buriti	0.426	0.654	0.227	0.522	1	PI	IntermediarioAdjacente	64.23	45.01	3	6.29	IntermediarioAdjacente	2	Nordeste	22	PI	11189	4674.82	35385.4	37901.3	89150.6	8995.52	98146.1	4898.73	93.21	522.25	181.23	100	3.68	4.94455e+06	0	10	0	0	1	0	0	0	0	0	0	0	0	0	1	0	1
Capitão de Campos (PI)	2202406	Capitão de Campos	0.396	0.658	0.213	0.442	1	PI	RuralAdjacente	64.48	44.1	3.12	6.66	RuralAdjacente	2	Nordeste	22	PI	1682.24	1108.62	8167.51	21249.7	32208.1	1672.61	33880.7	3092.43	82.94	430.75	156.72	84.76	4.24	2.12558e+06	0	5	1	0	1	0	0	0	0	0	0	0	0	0	0	0	0
Capitão Gervásio Oliveira (PI)	2202455	Capitão Gervásio Oliveira	0.288	0.619	0.092	0.42	1	PI	RuralRemoto	62.13	52.82	3.38	6.87	RuralRemoto	2	Nordeste	22	PI	1163.57	547.984	2306.02	9614.34	13631.9	1476.59	15108.5	3897.96	98.16	525.6	294.98	62.97	2.97	1.02255e+06	0	1	1	0	0	0	0	0	0	0	0	0	0	0	0	1	0
Caracol (PI)	2202505	Caracol	0.385	0.651	0.194	0.451	1	PI	RuralAdjacente	64.08	45.53	3.06	5.38	RuralAdjacente	2	Nordeste	22	PI	2098.68	1070.74	8421.09	21074.9	32665.4	1736.52	34402	3368.78	80.77	355.07	131.04	96.37	3.64	2.89215e+06	1	3	1	0	0	1	0	0	0	0	0	0	0	0	0	0	0
Caraúbas do Piauí (PI)	2202539	Caraúbas do Piauí	0.272	0.654	0.078	0.394	1	PI	RuralAdjacente	64.24	44.97	3.31	5.95	RuralAdjacente	2	Nordeste	22	PI	3162.7	572.922	3689.2	12274.4	19699.3	939.528	20638.8	3737.56	94.23	395.19	187.07	87.69	3.15	1.40382e+06	0	1	0	0	0	0	0	0	0	0	0	0	0	0	0	1	0
Caridade do Piauí (PI)	2202554	Caridade do Piauí	0.349	0.632	0.155	0.434	1	PI	RuralAdjacente	62.93	49.76	2.99	5.3	RuralAdjacente	2	Nordeste	22	PI	1792.78	469.711	2479.85	11228.1	15970.4	683.066	16653.5	3451.5	86.8	481.47	205.01	44.67	1.5	1348893	0	0	2	0	0	0	0	0	0	0	0	0	0	0	0	1	0
Castelo do Piauí (PI)	2202604	Castelo do Piauí	0.399	0.66	0.207	0.466	1	PI	IntermediarioAdjacente	64.58	43.76	3.14	6.95	IntermediarioAdjacente	2	Nordeste	22	PI	6010.45	9895.24	23587.8	37033	76526.4	5424.34	81950.8	4468.9	93.88	470.4	170.12	99.02	3.65	5.58409e+06	3	5	0	0	1	0	0	0	0	0	0	0	0	0	0	0	0
Caxingó (PI)	2202653	Caxingó	0.267	0.577	0.079	0.418	1	PI	RuralAdjacente	59.61	63.19	5.42	5.38	RuralAdjacente	2	Nordeste	22	PI	3406.33	784.51	4060.38	12707.3	20958.5	956.893	21915.4	4349.16	89.3	414.54	194.38	100	4.21	1.32537e+06	0	2	1	0	0	0	0	0	0	0	0	0	0	0	0	1	0
Cocal (PI)	2202703	Cocal	0.319	0.587	0.127	0.436	1	PI	RuralAdjacente	60.23	60.53	3.82	5.86	RuralAdjacente	2	Nordeste	22	PI	5192.16	3132.62	24150.3	49977.7	82452.8	5003.78	87456.5	3358.03	90.05	394.33	94.22	86.08	12.59	4.64988e+06	8	5	0	1	2	0	0	0	0	0	0	0	0	0	0	0	0
Cocal de Telha (PI)	2202711	Cocal de Telha	0.384	0.684	0.184	0.451	1	PI	RuralAdjacente	66.01	38.89	3.9	6.07	RuralAdjacente	2	Nordeste	22	PI	1016.11	564.064	4103.3	10663.7	16347.1	778.864	17126	3784.75	83.58	667.2	251.11	35.24	20.91	1.43774e+06	0	2	0	0	0	0	0	0	0	0	0	0	0	0	0	1	0
Cocal dos Alves (PI)	2202729	Cocal dos Alves	0.264	0.651	0.068	0.418	1	PI	RuralAdjacente	64.08	45.53	3.31	5.48	RuralAdjacente	2	Nordeste	22	PI	1225.03	626.459	3386.49	12830.5	18068.5	807.043	18875.5	3387.57	90.13	395.17	195.18	46.82	0.23	1.68869e+06	0	3	0	0	0	0	0	0	0	0	0	0	0	0	0	1	0
Coivaras (PI)	2202737	Coivaras	0.37	0.658	0.179	0.429	1	PI	RuralAdjacente	64.48	44.1	2.83	7.04	RuralAdjacente	2	Nordeste	22	PI	1423.05	412.06	2371.77	8930.19	13137.1	489.701	13626.8	3575.64	97.74	551.39	233.98	99.9	0.57	1.22752e+06	0	2	0	0	0	0	0	0	0	0	0	0	0	0	0	1	0
Colônia do Gurguéia (PI)	2202752	Colônia do Gurguéia	0.445	0.69	0.277	0.461	1	PI	RuralRemoto	66.38	37.69	4.08	6.46	RuralRemoto	2	Nordeste	22	PI	1846.14	1476.93	7955.99	12496.4	23775.5	1910.91	25686.4	4256.24	85.27	450.95	173.35	24.72	7.72	969380	0	3	0	0	0	1	0	0	0	0	0	0	0	0	0	0	0
Colônia do Piauí (PI)	2202778	Colônia do Piauí	0.335	0.635	0.136	0.435	1	PI	RuralAdjacente	63.1	49.14	3.16	5.52	RuralAdjacente	2	Nordeste	22	PI	3868.57	813.198	5240.36	15406	25328.2	1352.16	26680.3	3589.44	86.89	494.69	182.18	33.03	2.24	2.58008e+06	0	4	0	0	0	1	0	0	0	0	0	0	0	0	0	0	0
Conceição do Canindé (PI)	2202802	Conceição do Canindé	0.39	0.618	0.202	0.474	1	PI	RuralAdjacente	62.09	52.99	3.75	7.07	RuralAdjacente	2	Nordeste	22	PI	1932.37	492.352	3402.47	8728.7	14555.9	873.409	15429.3	3440.97	77.26	538.9	263.76	96.59	2.29	1.2685e+06	0	2	0	0	0	0	0	0	0	0	0	0	0	0	0	1	0
Coronel José Dias (PI)	2202851	Coronel José Dias	0.386	0.595	0.215	0.45	1	PI	RuralAdjacente	60.68	58.65	3.22	6.14	RuralAdjacente	2	Nordeste	22	PI	1739.35	1918.63	2536.78	9755.82	15950.6	796.261	16746.8	3687.92	94.91	473.57	253.72	17.52	2.15	1.27287e+06	0	2	0	0	0	0	0	0	0	0	0	0	0	0	0	1	0
Corrente (PI)	2202901	Corrente	0.474	0.706	0.277	0.544	1	PI	IntermediarioRemoto	67.36	34.57	2.84	5.43	IntermediarioRemoto	2	Nordeste	22	PI	16852.8	24229.4	56122.5	52180.6	149385	12314.6	161700	6364.13	78.81	359	154.01	12.26	8.31	5.10465e+06	4	9	0	0	2	0	0	0	0	0	0	0	0	0	0	0	0
Cristalândia do Piauí (PI)	2203008	Cristalândia do Piauí	0.416	0.632	0.248	0.458	1	PI	RuralRemoto	62.89	49.93	2.96	5.27	RuralRemoto	2	Nordeste	22	PI	4971.07	763.703	4195.01	15698.6	25628.4	1252.33	26880.7	3432.6	83.69	495.27	143.25	97.35	12.22	1.80191e+06	0	3	1	0	0	1	0	0	0	0	0	0	0	0	0	0	0
Cristino Castro (PI)	2203107	Cristino Castro	0.46	0.693	0.255	0.55	1	PI	RuralRemoto	66.57	37.07	3.3	5.77	RuralRemoto	2	Nordeste	22	PI	2295.85	1399.85	13342.7	20362.6	37401.1	2855.17	40256.2	4033.29	93.03	643.16	216.17	89.09	2.47	4.70688e+06	0	5	0	0	1	0	0	0	0	0	0	0	0	0	0	0	0
Curimatá (PI)	2203206	Curimatá	0.489	0.7	0.297	0.564	1	PI	RuralRemoto	66.99	35.73	2.96	5.97	RuralRemoto	2	Nordeste	22	PI	5557.5	1421.48	12200.5	21949.4	41128.9	2486.44	43615.3	4051.59	94.57	380.19	169.1	92.74	5.06	2.82958e+06	0	4	1	0	0	1	0	0	0	0	0	0	0	0	0	0	0
Currais (PI)	2203230	Currais	0.339	0.621	0.155	0.403	1	PI	RuralRemoto	62.25	52.36	3.06	5.27	RuralRemoto	2	Nordeste	22	PI	16445.1	1386.21	4404.37	9890.28	32126	2771.1	34897.1	7418.6	99.02	603.85	311.99	79.05	0	1.03864e+06	0	2	0	0	0	0	0	0	0	0	0	0	0	0	0	0	0
Curralinhos (PI)	2203255	Curralinhos	0.341	0.637	0.163	0.381	1	PI	RuralAdjacente	63.24	48.6	3.79	6.56	RuralAdjacente	2	Nordeste	22	PI	1094.85	396.984	1683.67	8196.1	11371.6	425.247	11796.9	2820.87	89.57	509.41	258.79	71.28	5.52	766753	0	2	0	0	0	0	0	0	0	0	0	0	0	0	0	1	0
Curral Novo do Piauí (PI)	2203271	Curral Novo do Piauí	0.35	0.561	0.167	0.458	1	PI	RuralAdjacente	58.67	67.35	3	5.2	RuralAdjacente	2	Nordeste	22	PI	1592.76	351.299	1669.87	10341.5	13955.4	659.912	14615.3	3001.09	83.63	444.15	255.6	96.81	0.18	888038	0	2	0	0	0	0	0	0	0	0	0	0	0	0	0	1	0
Demerval Lobão (PI)	2203305	Demerval Lobão	0.455	0.673	0.289	0.483	1	PI	RuralAdjacente	65.4	40.94	2.89	7.17	RuralAdjacente	2	Nordeste	22	PI	1300.17	2595.44	9652.46	25072.9	38621	1882.02	40503	3051.3	87.3	333.37	116.18	91.25	3.16	3.35798e+06	0	7	0	0	1	0	0	0	0	0	0	0	0	0	0	0	0
Dirceu Arcoverde (PI)	2203354	Dirceu Arcoverde	0.407	0.654	0.212	0.488	1	PI	RuralAdjacente	64.24	44.97	2.93	6.31	RuralAdjacente	2	Nordeste	22	PI	2240.21	725.441	4158.31	14284.3	21408.3	999.754	22408	3356	99.29	332.5	149.69	1.3	0.02	1651620	0	3	0	0	0	1	0	0	0	0	0	0	0	0	0	0	0
Dom Expedito Lopes (PI)	2203404	Dom Expedito Lopes	0.466	0.63	0.3	0.535	1	PI	RuralAdjacente	62.82	50.18	2.27	6.25	RuralAdjacente	2	Nordeste	22	PI	1949.98	1608.27	13744.7	13080	30383	3327.02	33710	5117.65	96.74	430.53	204.49	93.39	2.05	976928	0	2	1	0	0	1	0	0	0	0	0	0	0	0	0	0	0
Domingos Mourão (PI)	2203420	Domingos Mourão	0.338	0.63	0.168	0.366	1	PI	RuralAdjacente	62.82	50.16	3.83	5.77	RuralAdjacente	2	Nordeste	22	PI	1277.96	479.048	2439.46	9982.77	14179.2	567.35	14746.6	3458.39	95.98	502.82	248.06	91.43	5.62	1.33132e+06	0	2	0	0	0	0	0	0	0	0	0	0	0	0	0	1	0
Dom Inocêncio (PI)	2203453	Dom Inocêncio	0.279	0.636	0.077	0.444	1	PI	RuralAdjacente	63.16	48.9	3.04	6.75	RuralAdjacente	2	Nordeste	22	PI	3561.46	618.81	3906.31	18070.6	26157.1	970.832	27128	2934.02	94.16	441.73	136.5	46.9	7.35	2.33874e+06	0	5	0	0	1	0	0	0	0	0	0	0	0	0	0	0	0
Elesbão Veloso (PI)	2203503	Elesbão Veloso	0.404	0.637	0.224	0.463	1	PI	RuralAdjacente	63.24	48.6	2.61	8.65	RuralAdjacente	2	Nordeste	22	PI	4408.78	2418.45	19341.1	28713.6	54881.9	4320.33	59202.2	4083.19	86.43	566.03	246.05	93.04	14.53	4.21907e+06	0	7	0	0	1	0	0	0	0	0	0	0	0	0	0	0	0
Eliseu Martins (PI)	2203602	Eliseu Martins	0.449	0.7	0.271	0.476	1	PI	RuralRemoto	66.99	35.73	3.97	7.88	RuralRemoto	2	Nordeste	22	PI	1931.22	848.498	6053.45	10530	19363.2	1280.11	20643.3	4423.25	88.73	695.7	243.5	74.47	11.66	1.68611e+06	0	2	0	0	0	0	0	0	0	0	0	0	0	0	0	1	0
Esperantina (PI)	2203701	Esperantina	0.42	0.654	0.231	0.489	1	PI	IntermediarioAdjacente	64.26	44.89	3.91	6.09	IntermediarioAdjacente	2	Nordeste	22	PI	5326.24	9283.5	55663	75753	146026	13320	159346	4219.4	85.11	311.08	95.15	98.6	4.2	8.54673e+06	7	7	3	0	2	0	0	0	0	0	0	0	0	0	0	0	0
Fartura do Piauí (PI)	2203750	Fartura do Piauí	0.37	0.637	0.168	0.475	1	PI	RuralAdjacente	63.19	48.8	3.32	5.75	RuralAdjacente	2	Nordeste	22	PI	1598.49	389.03	1917.95	10477.9	14383.3	532.148	14915.5	2938.43	89.04	434.54	217.93	24.44	0.44	1.08135e+06	1	2	0	0	0	0	0	0	0	0	0	0	0	0	0	1	0
Flores do Piauí (PI)	2203800	Flores do Piauí	0.353	0.673	0.148	0.442	1	PI	RuralRemoto	65.4	40.94	3.01	5.95	RuralRemoto	2	Nordeste	22	PI	2495.51	600.005	3391.16	9939.89	16426.6	749.342	17175.9	3932.21	89.99	501.72	272.42	97.25	4.29	1.44057e+06	0	2	0	0	0	0	0	0	0	0	0	0	0	0	0	1	0
Floresta do Piauí (PI)	2203859	Floresta do Piauí	0.295	0.616	0.1	0.418	1	PI	RuralAdjacente	61.97	53.45	2.95	6.46	RuralAdjacente	2	Nordeste	22	PI	872.96	287.544	1650.7	6240	9051.21	375.42	9426.63	3798	94.82	697.49	489.6	97.51	11.99	850941	0	1	0	0	0	0	0	0	0	0	0	0	0	0	0	1	0
Floriano (PI)	2203909	Floriano	0.558	0.709	0.408	0.601	1	PI	Urbano	67.52	34.09	2.4	6.28	Urbano	2	Nordeste	22	PI	10880	68128.7	284246	118130	481385	68715.1	550100	9532.64	86.27	672.12	133.18	39.08	0.2	1.83409e+07	0	24	0	0	3	0	0	0	0	0	0	0	0	0	0	0	0
Francinópolis (PI)	2204006	Francinópolis	0.393	0.587	0.262	0.395	1	PI	RuralRemoto	60.23	60.53	3.02	7.69	RuralRemoto	2	Nordeste	22	PI	1162.31	696.19	4532.01	11337.1	17727.6	916.656	18644.3	3564.87	91.87	389.48	189.66	98.09	3.7	1.56674e+06	1	1	1	0	0	0	0	0	0	0	0	0	0	0	0	0	0
Francisco Ayres (PI)	2204105	Francisco Ayres	0.391	0.642	0.209	0.444	1	PI	RuralAdjacente	63.54	47.49	2.73	8.52	RuralAdjacente	2	Nordeste	22	PI	1940.23	570.879	2999.4	9910.14	15420.6	656.797	16077.4	3586.31	95.05	699.32	262.36	90.06	4.66	1.354e+06	0	2	0	0	0	0	0	0	0	0	0	0	0	0	0	1	0
Francisco Macedo (PI)	2204154	Francisco Macedo	0.356	0.63	0.168	0.427	1	PI	RuralAdjacente	62.82	50.16	2.87	6.93	RuralAdjacente	2	Nordeste	22	PI	961.502	350.456	1946.01	7028.75	10286.7	418.726	10705.4	3718.46	96.25	588.27	577.06	98.74	1.13	894265	0	1	0	0	0	0	0	0	0	0	0	0	0	0	0	1	0
Francisco Santos (PI)	2204204	Francisco Santos	0.438	0.637	0.26	0.506	1	PI	RuralAdjacente	63.24	48.6	2.41	5.93	RuralAdjacente	2	Nordeste	22	PI	3097.45	1117.3	9514.27	16910.5	30639.5	1899.53	32539.1	3775.27	83.79	491.17	149.07	71.61	3.49	1.44563e+06	0	4	0	0	0	1	0	0	0	0	0	0	0	0	0	0	0
Fronteiras (PI)	2204303	Fronteiras	0.421	0.632	0.219	0.541	1	PI	RuralAdjacente	62.93	49.76	2.57	6.42	RuralAdjacente	2	Nordeste	22	PI	2770.97	93341.1	34218.8	22249.5	152580	32399.1	184980	16631.9	86.42	738.59	319.1	78.34	6.38	3.2654e+06	0	6	0	0	1	0	0	0	0	0	0	0	0	0	0	0	0
Geminiano (PI)	2204352	Geminiano	0.322	0.621	0.126	0.426	1	PI	RuralAdjacente	62.25	52.36	2.61	5.73	RuralAdjacente	2	Nordeste	22	PI	2351.21	3456.94	4053.05	10226.6	20087.8	1849.08	21936.9	4006.73	95.55	453.86	245.18	88.71	0	785614	0	3	0	0	0	0	0	0	0	0	0	0	0	0	0	1	0
Gilbués (PI)	2204402	Gilbués	0.411	0.702	0.201	0.492	1	PI	RuralRemoto	67.14	35.27	3.6	5.11	RuralRemoto	2	Nordeste	22	PI	25213.9	2759.5	17455	22136	67564.4	5528.5	73092.9	7032.9	83.56	474.65	174.7	98.09	1.92	1.8826e+06	0	3	2	0	0	1	0	0	0	0	0	0	0	0	0	0	0
Guadalupe (PI)	2204501	Guadalupe	0.495	0.701	0.318	0.543	1	PI	IntermediarioAdjacente	67.04	35.59	2.63	5.93	IntermediarioAdjacente	2	Nordeste	22	PI	17336.1	135714	15648	24014.6	192712	5393.12	198106	19293.5	91.36	747.01	343.16	65.03	2.82	3.08319e+06	0	2	3	0	1	0	0	0	0	0	0	0	0	0	0	0	0
Guaribas (PI)	2204550	Guaribas	0.214	0.592	0.041	0.401	1	PI	RuralRemoto	60.53	59.28	4.16	3.22	RuralRemoto	2	Nordeste	22	PI	859.466	538.137	2080.42	10516	13994	377.799	14371.8	3265.58	99.13	485.84	272.15	31.13	0.49	1.01301e+06	0	2	0	0	0	0	0	0	0	0	0	0	0	0	0	1	0
Hugo Napoleão (PI)	2204600	Hugo Napoleão	0.405	0.648	0.245	0.418	1	PI	IntermediarioAdjacente	63.87	46.29	2.87	6.08	IntermediarioAdjacente	2	Nordeste	22	PI	1543.21	553.622	2783.27	8762.27	13642.4	628.723	14271.1	3784.43	81.02	605.91	291.58	100	7.85	1.19126e+06	0	2	0	0	0	0	0	0	0	0	0	0	0	0	0	1	0
Ilha Grande (PI)	2204659	Ilha Grande	0.405	0.577	0.258	0.447	1	PI	RuralAdjacente	59.61	63.19	3.5	7.45	RuralAdjacente	2	Nordeste	22	PI	6071.7	2260.62	6173.4	18963.9	33469.7	1950.96	35420.6	3973.59	91.71	391.05	160.36	48.11	5.35	2.09592e+06	0	4	0	0	0	0	0	0	0	0	0	0	0	0	0	0	0
Inhuma (PI)	2204709	Inhuma	0.449	0.654	0.265	0.523	1	PI	RuralAdjacente	64.23	45.01	2.84	7.04	RuralAdjacente	2	Nordeste	22	PI	4122.49	2108.01	13674.6	30445.8	50350.9	3041.62	53392.5	3591.1	94.3	409.27	193.14	9.25	0.36	3.00796e+06	0	7	0	0	1	0	0	0	0	0	0	0	0	0	0	0	0
Ipiranga do Piauí (PI)	2204808	Ipiranga do Piauí	0.47	0.654	0.332	0.479	1	PI	RuralAdjacente	64.26	44.89	2.05	6.42	RuralAdjacente	2	Nordeste	22	PI	3236.1	1434.66	9440.84	18085.4	32197	2308.14	34505.2	3699.89	84.33	399	137.54	90.54	1.32	2.46311e+06	0	5	0	0	0	1	0	0	0	0	0	0	0	0	0	0	0
Isaías Coelho (PI)	2204907	Isaías Coelho	0.36	0.637	0.175	0.418	1	PI	RuralAdjacente	63.24	48.6	3.62	5.81	RuralAdjacente	2	Nordeste	22	PI	3205.87	769.604	4715.23	16667	25357.7	1192.23	26549.9	3230.7	92.21	418.84	163.44	46.58	0.37	1.77092e+06	0	4	0	0	0	1	0	0	0	0	0	0	0	0	0	0	0
Itainópolis (PI)	2205003	Itainópolis	0.397	0.592	0.203	0.52	1	PI	RuralAdjacente	60.53	59.3	2.66	7.2	RuralAdjacente	2	Nordeste	22	PI	6440.5	1331.17	9156.7	21674.9	38603.2	2347.26	40950.5	3689.57	82.92	485.01	129.49	97.99	10.63	2.6419e+06	0	2	4	0	1	0	0	0	0	0	0	0	0	0	0	0	0
Itaueira (PI)	2205102	Itaueira	0.444	0.673	0.242	0.538	1	PI	RuralAdjacente	65.4	40.94	2.67	6.34	RuralAdjacente	2	Nordeste	22	PI	7894.59	1929.26	15700.7	22168.7	47693.3	3999.6	51692.9	4841.52	74.75	638.82	214.22	91.45	0.31	4.63882e+06	0	5	0	0	1	0	0	0	0	0	0	0	0	0	0	0	0
Jacobina do Piauí (PI)	2205151	Jacobina do Piauí	0.333	0.619	0.141	0.422	1	PI	RuralAdjacente	62.12	52.85	2.75	5.72	RuralAdjacente	2	Nordeste	22	PI	4839.69	923.62	3960.92	12271.1	21995.4	1323.24	23318.6	4077.39	96.8	646.47	192.78	97.02	3.22	1.06539e+06	0	3	0	0	0	1	0	0	0	0	0	0	0	0	0	0	0
Jaicós (PI)	2205201	Jaicós	0.385	0.639	0.183	0.488	1	PI	RuralAdjacente	63.36	48.16	2.54	6.31	RuralAdjacente	2	Nordeste	22	PI	6800.92	3744.93	21472.3	34715.2	66733.3	4674.72	71408.1	3965.35	83.92	349.25	119.6	74.13	8.48	3.98309e+06	1	8	0	0	1	0	0	0	0	0	0	0	0	0	0	0	0
Jardim do Mulato (PI)	2205250	Jardim do Mulato	0.427	0.644	0.282	0.428	1	PI	RuralAdjacente	63.61	47.24	3.37	6.39	RuralAdjacente	2	Nordeste	22	PI	1408.49	488.688	2453.54	9928.87	14279.6	540.275	14819.9	3439.28	87.29	513.68	231.86	32.34	4.92	1.1466e+06	0	2	0	0	0	0	0	0	0	0	0	0	0	0	0	1	0
Jatobá do Piauí (PI)	2205276	Jatobá do Piauí	0.361	0.648	0.156	0.465	1	PI	RuralAdjacente	63.9	46.16	3.02	7	RuralAdjacente	2	Nordeste	22	PI	5766.21	793.057	3267.23	11069.9	20896.4	1004.6	21901	4723.1	92.56	454.58	218.8	100	0.79	1.0239e+06	0	2	0	0	0	0	0	0	0	0	0	0	0	0	0	1	0
Jerumenha (PI)	2205300	Jerumenha	0.448	0.706	0.282	0.451	1	PI	RuralAdjacente	67.37	34.54	3.17	6.09	RuralAdjacente	2	Nordeste	22	PI	3196.11	1327.65	4824.92	9034.31	18383	1458.46	19841.4	4526.91	100.85	534.24	347.83	83.36	1.94	1.67305e+06	0	2	0	0	0	0	0	0	0	0	0	0	0	0	0	1	0
João Costa (PI)	2205359	João Costa	0.311	0.635	0.111	0.425	1	PI	RuralAdjacente	63.1	49.14	3.15	5.97	RuralAdjacente	2	Nordeste	22	PI	2497.42	414.388	1964.2	8042.8	12918.8	545.226	13464	4548.66	97.75	763.56	429.99	6.3	14.19	839348	0	1	0	0	0	0	0	0	0	0	0	0	0	0	0	1	0
Joaquim Pires (PI)	2205409	Joaquim Pires	0.364	0.636	0.172	0.442	1	PI	RuralAdjacente	63.16	48.9	4.03	5.15	RuralAdjacente	2	Nordeste	22	PI	4141.88	1244.14	8279.22	26654.8	40320	1849.8	42169.8	3050.92	89.75	405.46	145.92	85.25	0.68	3.84938e+06	0	3	4	0	1	0	0	0	0	0	0	0	0	0	0	0	0
Joca Marques (PI)	2205458	Joca Marques	0.307	0.595	0.116	0.419	1	PI	RuralRemoto	60.68	58.65	4.49	5.08	RuralRemoto	2	Nordeste	22	PI	2367.52	414.045	1986.12	10508.1	15275.8	731.137	16007	3138.62	92.08	502.11	211.79	33.74	16.62	1.0302e+06	0	1	2	0	0	0	0	0	0	0	0	0	0	0	0	1	0
José de Freitas (PI)	2205508	José de Freitas	0.402	0.654	0.208	0.479	1	PI	IntermediarioAdjacente	64.24	44.97	2.83	6.46	IntermediarioAdjacente	2	Nordeste	22	PI	10852.8	28791.1	40037.3	72570.8	152252	13986.8	166239	4481.44	96.2	371.99	100.93	41.72	0.7	1.08852e+07	3	16	0	0	3	0	0	0	0	0	0	0	0	0	1	0	1
Juazeiro do Piauí (PI)	2205516	Juazeiro do Piauí	0.329	0.63	0.137	0.411	1	PI	RuralAdjacente	62.82	50.16	3.36	5.7	RuralAdjacente	2	Nordeste	22	PI	2228.91	3643.89	4870.03	10374.5	21117.3	1094.09	22211.4	4669.21	67.79	440.5	192.09	100	15.26	1.36313e+06	0	2	0	0	0	0	0	0	0	0	0	0	0	0	0	1	0
Júlio Borges (PI)	2205524	Júlio Borges	0.382	0.651	0.229	0.374	1	PI	RuralRemoto	64.03	45.72	3.19	5.77	RuralRemoto	2	Nordeste	22	PI	3108.91	507.797	2727.23	12142	18486	739.732	19225.7	3575.54	97.04	552.94	253.69	86.96	2.32	1.50068e+06	0	3	0	0	0	0	0	0	0	0	0	0	0	0	0	1	0
Jurema (PI)	2205532	Jurema	0.348	0.636	0.155	0.426	1	PI	RuralAdjacente	63.16	48.9	3.59	5.96	RuralAdjacente	2	Nordeste	22	PI	1353.81	613.758	3514.32	10898.9	16380.8	853.264	17234	3815.37	92.05	515.77	251.77	95.74	2.81	1.46232e+06	0	2	0	0	0	0	0	0	0	0	0	0	0	0	0	1	0
Lagoinha do Piauí (PI)	2205540	Lagoinha do Piauí	0.457	0.691	0.313	0.442	1	PI	RuralAdjacente	66.46	37.44	2.49	6.77	RuralAdjacente	2	Nordeste	22	PI	901.547	314.162	1751.29	6110.4	9077.39	353.289	9430.68	3550.71	92.67	584.53	382.41	22.14	2.68	1.09094e+06	0	1	0	0	0	0	0	0	0	0	0	0	0	0	0	1	0
Lagoa Alegre (PI)	2205557	Lagoa Alegre	0.373	0.666	0.184	0.423	1	PI	RuralAdjacente	64.98	42.37	4	6.18	RuralAdjacente	2	Nordeste	22	PI	1611.3	937.349	5071.15	17151.8	24771.6	1074.97	25846.6	3227.59	96.91	365.8	142.23	34.3	5.89	2.07379e+06	0	4	0	0	0	1	0	0	0	0	0	0	0	0	0	0	0
Lagoa do Barro do Piauí (PI)	2205565	Lagoa do Barro do Piauí	0.303	0.623	0.108	0.415	1	PI	RuralAdjacente	62.38	51.84	3.23	6.34	RuralAdjacente	2	Nordeste	22	PI	1801.73	440.425	2770.94	10580.9	15594	666.237	16260.3	3595.02	95.07	581.27	301.95	9.67	3.32	1.54462e+06	0	2	0	0	0	0	0	0	0	0	0	0	0	0	0	1	0
Lagoa de São Francisco (PI)	2205573	Lagoa de São Francisco	0.312	0.604	0.129	0.389	1	PI	RuralAdjacente	61.26	56.28	3.38	5.45	RuralAdjacente	2	Nordeste	22	PI	768.497	1003.33	3898.09	14799.2	20469.2	695.235	21164.4	3295.61	90.75	367.82	145.94	2.52	0.53	1.39581e+06	0	3	0	0	0	1	0	0	0	0	0	0	0	0	0	0	0
Lagoa do Piauí (PI)	2205581	Lagoa do Piauí	0.383	0.648	0.21	0.413	1	PI	RuralAdjacente	63.9	46.16	2.54	5.88	RuralAdjacente	2	Nordeste	22	PI	1604.88	32081.8	11253.9	8945.26	53885.8	1611.46	55497.3	14366.4	92.31	582.86	370.06	0	0.11	1.0842e+06	0	1	1	0	0	0	0	0	0	0	0	0	0	0	0	1	0
Lagoa do Sítio (PI)	2205599	Lagoa do Sítio	0.382	0.619	0.22	0.409	1	PI	RuralAdjacente	62.14	52.79	3.28	5.9	RuralAdjacente	2	Nordeste	22	PI	2941.72	582.002	2994.86	10901.8	17420.4	752.929	18173.3	3744.76	94.61	445.2	204.99	100	10.74	1.26026e+06	0	2	0	0	0	0	0	0	0	0	0	0	0	0	0	0	0
Landri Sales (PI)	2205607	Landri Sales	0.451	0.672	0.275	0.495	1	PI	RuralRemoto	65.32	41.21	3.81	6.49	RuralRemoto	2	Nordeste	22	PI	10439.1	1533.12	6268.56	11775.6	30016.4	2080.48	32096.9	6077.8	85.47	645.59	210.3	85.15	1.43	1.44939e+06	0	3	0	0	0	0	0	0	0	0	0	0	0	0	0	1	0
Luís Correia (PI)	2205706	Luís Correia	0.348	0.591	0.154	0.463	1	PI	RuralAdjacente	60.47	59.52	3.45	4.78	RuralAdjacente	2	Nordeste	22	PI	12312.4	7431.87	32363.1	56978.5	109086	7452.32	116538	4100.28	85.65	380.95	100.57	3.58	16.09	7.42982e+06	7	8	0	0	2	0	0	0	0	0	0	0	0	0	1	0	1
Luzilândia (PI)	2205805	Luzilândia	0.38	0.562	0.21	0.466	1	PI	IntermediarioAdjacente	58.73	67.09	3.31	6.37	IntermediarioAdjacente	2	Nordeste	22	PI	7313.11	19051.4	29161.4	50634.2	106160	5860.52	112021	4533.23	97.23	319.45	114.23	65.79	2.25	4.71056e+06	4	7	1	0	2	0	0	0	0	0	0	0	0	0	0	0	0
Madeiro (PI)	2205854	Madeiro	0.362	0.644	0.182	0.404	1	PI	RuralRemoto	63.65	47.08	4.93	4.83	RuralRemoto	2	Nordeste	22	PI	3171.6	771.125	4257.62	16882.4	25082.7	969.041	26051.7	3333.13	94.76	376.23	160.04	82.34	7.3	1.17819e+06	0	4	0	0	0	1	0	0	0	0	0	0	0	0	0	0	0
Manoel Emídio (PI)	2205904	Manoel Emídio	0.442	0.663	0.291	0.449	1	PI	RuralRemoto	64.78	43.07	3.81	5.67	RuralRemoto	2	Nordeste	22	PI	4681.45	860.742	5453.4	11435.8	22431.4	1347.59	23779	4564.98	98.33	577.13	237.52	62.9	1.73	1.67066e+06	0	2	1	0	0	0	0	0	0	0	0	0	0	0	0	1	0
Marcolândia (PI)	2205953	Marcolândia	0.396	0.632	0.194	0.506	1	PI	IntermediarioAdjacente	62.93	49.76	3.46	4.61	IntermediarioAdjacente	2	Nordeste	22	PI	1148.54	1045.11	8451.23	16346.4	26991.2	1656.71	28648	3668.11	82.13	391.46	203.72	94.57	6.58	1.91499e+06	0	4	0	0	0	1	0	0	0	0	0	0	0	0	0	0	0
Marcos Parente (PI)	2206001	Marcos Parente	0.466	0.643	0.307	0.511	1	PI	IntermediarioAdjacente	63.59	47.31	3.81	7.27	IntermediarioAdjacente	2	Nordeste	22	PI	1808.86	638.187	4322.23	9193.47	15962.7	955.788	16918.5	3796.8	94.62	594.55	256.07	99.29	8.13	1.10158e+06	0	2	0	0	0	0	0	0	0	0	0	0	0	0	0	1	0
Massapê do Piauí (PI)	2206050	Massapê do Piauí	0.31	0.587	0.116	0.438	1	PI	RuralAdjacente	60.23	60.53	2.87	6.69	RuralAdjacente	2	Nordeste	22	PI	1682.92	481.339	2729.94	13086	17980.2	523.122	18503.3	2973.85	89.09	533.66	158.46	100	5.16	1.6079e+06	0	2	1	0	0	1	0	0	0	0	0	0	0	0	0	0	0
Matias Olímpio (PI)	2206100	Matias Olímpio	0.376	0.651	0.188	0.434	1	PI	RuralAdjacente	64.08	45.53	3.65	5.72	RuralAdjacente	2	Nordeste	22	PI	1338.19	1167.31	8216.69	21774.4	32496.6	1497.6	33994.2	3242.18	91.62	508.48	229.76	69.05	10.65	3.38703e+06	0	5	0	0	0	1	0	0	0	0	0	0	0	0	0	0	0
Miguel Alves (PI)	2206209	Miguel Alves	0.338	0.612	0.148	0.425	1	PI	RuralAdjacente	61.74	54.36	4.5	5.67	RuralAdjacente	2	Nordeste	22	PI	13720.5	4709.15	21270.8	64063	103763	4922	108685	3365.71	92.21	401.08	99.05	77.63	6.65	4.87335e+06	0	14	0	0	1	0	0	0	0	0	0	0	0	0	0	0	0
Miguel Leão (PI)	2206308	Miguel Leão	0.412	0.708	0.206	0.478	1	PI	RuralAdjacente	67.47	34.23	2.79	5.84	RuralAdjacente	2	Nordeste	22	PI	901.816	395.593	1318.05	4463.88	7079.34	292.074	7371.41	5883.01	95.33	1519.76	998.48	55.58	3.88	975913	0	1	0	0	0	0	0	0	0	0	0	0	0	0	0	1	0
Milton Brandão (PI)	2206357	Milton Brandão	0.297	0.635	0.123	0.336	1	PI	RuralAdjacente	63.1	49.14	3.69	5.36	RuralAdjacente	2	Nordeste	22	PI	1917.73	527.197	3067.45	13945.9	19458.3	768.33	20226.6	2987.68	97.51	377.09	210.25	72.53	0.1	1.6185e+06	0	3	0	0	0	0	0	0	0	0	0	0	0	0	0	1	0
Monsenhor Gil (PI)	2206407	Monsenhor Gil	0.44	0.661	0.274	0.471	1	PI	RuralAdjacente	64.65	43.52	3.14	7.25	RuralAdjacente	2	Nordeste	22	PI	3130.17	14745.7	19979	21616.3	59471.2	5493.04	64964.2	6284.63	89.25	491.63	151.33	83.02	6.34	2.05415e+06	0	3	2	0	1	0	0	0	0	0	0	0	0	0	0	0	0
Monsenhor Hipólito (PI)	2206506	Monsenhor Hipólito	0.409	0.62	0.201	0.549	1	PI	RuralAdjacente	62.21	52.53	2.41	6	RuralAdjacente	2	Nordeste	22	PI	3654.35	883.378	5734.34	14882.6	25154.7	1308.98	26463.7	3580.53	96.08	473.42	143.44	75.01	6.28	1.19266e+06	0	4	0	0	0	1	0	0	0	0	0	0	0	0	0	0	0
Monte Alegre do Piauí (PI)	2206605	Monte Alegre do Piauí	0.387	0.635	0.206	0.444	1	PI	RuralRemoto	63.1	49.14	3.46	5.49	RuralRemoto	2	Nordeste	22	PI	19711.5	2143.04	10157.8	22084.9	54097.3	3815.87	57913.2	5596.02	90.96	436.86	161.52	99.89	15.46	2.6637e+06	0	5	0	0	0	1	0	0	0	0	0	0	0	0	0	0	0
Morro Cabeça no Tempo (PI)	2206654	Morro Cabeça no Tempo	0.317	0.644	0.134	0.369	1	PI	RuralRemoto	63.65	47.08	3.06	5.67	RuralRemoto	2	Nordeste	22	PI	2912.95	409.372	1894.96	10168.6	15385.9	721.158	16107	3959.45	89.25	514.12	318.46	53.39	3.74	728229	0	2	0	0	0	0	0	0	0	0	0	0	0	0	0	1	0
Morro do Chapéu do Piauí (PI)	2206670	Morro do Chapéu do Piauí	0.297	0.612	0.113	0.378	1	PI	RuralRemoto	61.74	54.36	4.15	4.21	RuralRemoto	2	Nordeste	22	PI	1737.16	607.638	3417.4	14547.6	20309.8	722.211	21032	3236.2	93.55	450.56	204.07	61.09	5.67	1.51191e+06	0	3	0	0	0	1	0	0	0	0	0	0	0	0	0	0	0
Murici dos Portelas (PI)	2206696	Murici dos Portelas	0.312	0.651	0.111	0.422	1	PI	RuralAdjacente	64.03	45.72	4.67	4.6	RuralAdjacente	2	Nordeste	22	PI	4491.1	830.857	3904.21	18075.9	27302.1	889.539	28191.6	3330.77	82.3	335.05	127.21	76.98	6.01	1.98092e+06	0	4	0	0	0	1	0	0	0	0	0	0	0	0	0	0	0
Nazaré do Piauí (PI)	2206704	Nazaré do Piauí	0.38	0.618	0.21	0.424	1	PI	RuralAdjacente	62.09	52.99	3.13	7.83	RuralAdjacente	2	Nordeste	22	PI	2879.69	769.216	4625.4	14632.3	22906.6	1156.38	24063	3284.15	93.87	498.87	196.15	0.63	9.82	1.56817e+06	1	3	0	0	0	1	0	0	0	0	0	0	0	0	0	0	0
Nazária (PI)	2206720	Nazária	0.389	0.706	0.187	0.445	1	PI	RuralAdjacente	67.37	34.54	4.08	5.9	RuralAdjacente	2	Nordeste	22	PI	2761.37	1917.55	5451.28	17066.2	27196.4	1647.64	28844.1	3588.02	89.01	412.78	147.99	53.78	12.07	2.00988e+06	0	4	0	0	0	1	0	0	0	0	0	0	0	0	0	0	0
Nossa Senhora de Nazaré (PI)	2206753	Nossa Senhora de Nazaré	0.373	0.648	0.197	0.407	1	PI	RuralAdjacente	63.9	46.16	3.04	7.68	RuralAdjacente	2	Nordeste	22	PI	1422.37	519.173	2337.54	10108.9	14388	504.114	14892.1	3265.82	88.59	520.35	238.71	100	4.57	1.02915e+06	0	2	0	0	0	0	0	0	0	0	0	0	0	0	0	1	0
Nossa Senhora dos Remédios (PI)	2206803	Nossa Senhora dos Remédios	0.37	0.621	0.192	0.424	1	PI	RuralAdjacente	62.25	52.36	3.37	5.93	RuralAdjacente	2	Nordeste	22	PI	1386.41	1032.57	5689.43	20300.3	28408.7	967.172	29375.9	3576.32	96.1	365.38	140.36	89.14	3.06	2.30327e+06	0	4	0	0	0	1	0	0	0	0	0	0	0	0	0	0	0
Novo Oriente do Piauí (PI)	2206902	Novo Oriente do Piauí	0.39	0.647	0.19	0.483	1	PI	RuralAdjacente	63.8	46.54	2.77	7.52	RuralAdjacente	2	Nordeste	22	PI	1965.5	735.379	4490.9	13417.6	20609.4	951.978	21561.4	3318.16	75.71	438.86	186.45	22.5	0.09	1.22327e+06	0	3	0	0	0	1	0	0	0	0	0	0	0	0	0	0	0
Novo Santo Antônio (PI)	2206951	Novo Santo Antônio	0.246	0.564	0.074	0.355	1	PI	RuralAdjacente	58.84	66.61	3.58	6.41	RuralAdjacente	2	Nordeste	22	PI	2343.91	423.413	1916.51	7650.85	12334.7	637.064	12971.7	3979.06	82	638.89	399.88	37.2	0.94	907402	0	2	0	0	0	0	0	0	0	0	0	0	0	0	0	1	0
Oeiras (PI)	2207009	Oeiras	0.445	0.626	0.266	0.53	1	PI	IntermediarioAdjacente	62.57	51.12	2.52	6.41	IntermediarioAdjacente	2	Nordeste	22	PI	7417.07	13756.2	84146.8	68200.5	173521	18880.9	192402	5397.56	88.17	337.92	141.91	100	4.13	6.34581e+06	2	10	0	0	1	0	0	2	0	0	0	0	0	0	0	0	0
Olho D'Água do Piauí (PI)	2207108	Olho D´Água do Piauí	0.398	0.635	0.238	0.418	1	PI	RuralAdjacente	63.1	49.14	2.82	5.74	RuralAdjacente	2	Nordeste	22	PI	1986.38	359.916	1563.79	6359.76	10269.9	372.195	10642	4046.41	99.02	622.57	425.89	96.58	0.67	552816	0	1	0	0	0	0	0	0	0	0	0	0	0	0	0	0	0
Padre Marcos (PI)	2207207	Padre Marcos	0.352	0.574	0.173	0.44	1	PI	RuralAdjacente	59.44	63.95	3.03	6.35	RuralAdjacente	2	Nordeste	22	PI	1765.02	1066.9	7951.3	13442.9	24226.1	1723.16	25949.3	3901.56	86	502.97	226.06	70.01	0.34	1.79636e+06	0	3	0	0	0	1	0	0	0	0	0	0	0	0	0	0	0
Paes Landim (PI)	2207306	Paes Landim	0.45	0.619	0.33	0.447	1	PI	RuralRemoto	62.13	52.82	3.2	5.5	RuralRemoto	2	Nordeste	22	PI	1847.63	1287.31	3713.04	9030	15878	929.047	16807	4140.68	94.54	705.7	493.57	52.6	5.82	1.31946e+06	0	2	0	0	0	0	0	0	0	0	0	0	0	0	0	1	0
Pajeú do Piauí (PI)	2207355	Pajeú do Piauí	0.383	0.687	0.165	0.495	1	PI	RuralRemoto	66.23	38.17	3.07	6.75	RuralRemoto	2	Nordeste	22	PI	1629.36	388.279	2600.22	7296.85	11914.7	658.168	12572.9	3735.26	97.94	780.02	417.4	97.94	18.47	676189	0	2	0	0	0	0	0	0	0	0	0	0	0	0	0	1	0
Palmeira do Piauí (PI)	2207405	Palmeira do Piauí	0.428	0.648	0.25	0.485	1	PI	RuralRemoto	63.87	46.29	3.35	5.1	RuralRemoto	2	Nordeste	22	PI	10805.8	1192.36	4713.27	10838.2	27549.6	2212.97	29762.5	5960.85	95.64	564.89	281.12	90.68	4.51	875768	0	2	0	0	0	0	0	0	0	0	0	0	0	0	0	1	0
Palmeirais (PI)	2207504	Palmeirais	0.37	0.658	0.176	0.439	1	PI	RuralAdjacente	64.5	44.06	3.13	7.32	RuralAdjacente	2	Nordeste	22	PI	4941.37	1582.64	9243.36	28392.6	44159.9	1965.59	46125.5	3355.8	95.32	423.85	128.7	45.84	9.19	1.83786e+06	0	7	0	0	0	1	0	0	0	0	0	0	0	0	0	0	0
Paquetá (PI)	2207553	Paquetá	0.284	0.612	0.092	0.406	1	PI	RuralAdjacente	61.74	54.36	2.45	5.79	RuralAdjacente	2	Nordeste	22	PI	2021.75	393.922	1956.6	9206.55	13578.8	476.675	14055.5	3389.32	93.15	619.59	299.08	77.3	0.06	863541	0	2	0	0	0	0	0	0	0	0	0	0	0	0	0	1	0
Parnaguá (PI)	2207603	Parnaguá	0.362	0.648	0.162	0.453	1	PI	RuralRemoto	63.9	46.16	4.02	4.8	RuralRemoto	2	Nordeste	22	PI	10319.5	984.249	6356.52	21747.2	39407.5	2025.39	41432.9	4036.33	89.05	652.42	197.99	100	28.31	1.86062e+06	0	5	0	0	0	1	0	0	0	0	0	0	0	0	0	0	0
Parnaíba (PI)	2207702	Parnaíba	0.546	0.709	0.381	0.603	1	PI	Urbano	67.52	34.09	2.73	6.37	Urbano	2	Nordeste	22	PI	14974.9	124671	443082	281602	864330	103078	967408	6638.4	76.59	524.43	185.5	28.92	4.11	3.46696e+07	13	26	0	1	4	0	0	0	0	0	0	0	0	0	0	0	0
Passagem Franca do Piauí (PI)	2207751	Passagem Franca do Piauí	0.376	0.644	0.189	0.437	1	PI	RuralAdjacente	63.61	47.24	3.37	6.46	RuralAdjacente	2	Nordeste	22	PI	1968.94	775.778	3304.26	9805	15854	1290.01	17144	3771.23	96.1	539.74	323.78	99.67	0.13	997071	0	2	0	0	0	0	0	0	0	0	0	0	0	0	0	0	0
Patos do Piauí (PI)	2207777	Patos do Piauí	0.364	0.635	0.164	0.462	1	PI	RuralAdjacente	63.1	49.14	3.94	8.01	RuralAdjacente	2	Nordeste	22	PI	2779.21	581.981	4183.06	11603.5	19147.7	1282.9	20430.6	3345.99	93.32	451.28	193.27	100	8.46	1.9242e+06	0	3	0	0	0	1	0	0	0	0	0	0	0	0	0	0	0
Pau D'Arco do Piauí (PI)	2207793	Pau D´Arco do Piauí	0.282	0.632	0.101	0.353	1	PI	RuralAdjacente	62.93	49.76	2.69	6.4	RuralAdjacente	2	Nordeste	22	PI	1267.21	332.598	2080.78	7394.17	11074.8	506.45	11581.2	3082.57	96.57	589.18	288.17	64.72	10.02	762973	0	2	0	0	0	0	0	0	0	0	0	0	0	0	0	1	0
Paulistana (PI)	2207801	Paulistana	0.396	0.642	0.201	0.483	1	PI	IntermediarioAdjacente	63.54	47.49	2.7	5.69	IntermediarioAdjacente	2	Nordeste	22	PI	4827.11	71499	39913.2	42329.7	158569	8565.45	167134	8448.39	78.61	584.18	164.85	3.08	0.79	5.55534e+06	4	6	0	0	1	0	0	0	0	0	0	0	0	0	0	0	0
Pavussu (PI)	2207850	Pavussu	0.333	0.618	0.138	0.433	1	PI	RuralRemoto	62.09	52.99	3.31	6.31	RuralRemoto	2	Nordeste	22	PI	1816.88	447.457	2517.3	8106.86	12888.5	574.755	13463.2	3672.46	91.3	744.77	417.42	93.03	24.92	660752	0	2	0	0	0	0	0	0	0	0	0	0	0	0	0	1	0
Pedro Ii (PI)	2207900	Pedro II	0.385	0.684	0.188	0.444	1	PI	IntermediarioAdjacente	66.01	38.89	3.14	6.49	IntermediarioAdjacente	2	Nordeste	22	PI	5083.97	8720.36	42983.6	73757.9	130546	9295.8	139842	3729.11	93.27	420.13	176.27	72.62	2.68	1.02379e+07	3	12	0	0	2	0	0	0	0	0	0	0	0	0	1	0	1
Pedro Laurentino (PI)	2207934	Pedro Laurentino	0.325	0.632	0.133	0.407	1	PI	RuralRemoto	62.93	49.76	3.1	4.47	RuralRemoto	2	Nordeste	22	PI	995.481	343.396	2135.99	6291.15	9766.01	561.956	10328	4285.47	94.6	725.06	417.53	71.77	2.38	788718	0	2	0	0	0	0	0	0	0	0	0	0	0	0	0	1	0
Nova Santa Rita (PI)	2207959	Nova Santa Rita	0.321	0.63	0.133	0.395	1	PI	RuralAdjacente	62.82	50.16	2.77	5.2	RuralAdjacente	2	Nordeste	22	PI	1599.37	435.467	2723.68	9328.52	14087	690.5	14777.5	3525.18	94.94	576.89	253.19	91.77	12.71	1.50461e+06	0	2	0	0	0	0	0	0	0	0	0	0	0	0	0	1	0
Picos (PI)	2208007	Picos	0.545	0.718	0.37	0.61	1	PI	Urbano	68.1	32.32	2.26	5	Urbano	2	Nordeste	22	PI	24644.5	62807.5	363842	145227	596521	86307	682828	9300.68	78.41	711.37	103.51	18.1	0.59	2.58891e+07	6	30	0	0	6	0	0	0	0	0	0	0	0	0	0	0	0
Pimenteiras (PI)	2208106	Pimenteiras	0.376	0.665	0.187	0.428	1	PI	RuralRemoto	64.91	42.61	3.3	5.76	RuralRemoto	2	Nordeste	22	PI	6894.5	1387.19	7704.66	22907.8	38894.1	1855.8	40749.9	3479.03	94.53	416.92	190.67	79.82	0	3.03427e+06	0	6	0	0	1	0	0	0	0	0	0	0	0	0	0	0	0
Pio Ix (PI)	2208205	Pio IX	0.367	0.618	0.168	0.476	1	PI	RuralAdjacente	62.09	52.99	2.67	6.06	RuralAdjacente	2	Nordeste	22	PI	8172.27	5113.18	18261.9	35206.8	66754.1	5078.78	71832.9	4059.96	88.57	410.74	162.7	81.18	1.49	2.84332e+06	1	6	0	0	1	0	0	0	0	0	0	0	0	0	0	0	0
Piracuruca (PI)	2208304	Piracuruca	0.431	0.691	0.247	0.469	1	PI	IntermediarioAdjacente	66.46	37.44	3.09	6.19	IntermediarioAdjacente	2	Nordeste	22	PI	7430.51	6189.92	39544.3	53871.9	107037	9182.05	116219	4218.77	86.73	508.89	208.03	63.65	7.85	8.14177e+06	2	10	0	0	1	0	0	0	0	0	0	0	0	0	0	0	0
Piripiri (PI)	2208403	Piripiri	0.455	0.669	0.267	0.527	1	PI	Urbano	65.16	41.74	3.91	6.68	Urbano	2	Nordeste	22	PI	7960.94	31316.8	129891	122660	291829	30979.3	322809	5220.06	85.27	361.9	67.58	42.86	2.89	1.83594e+07	1	22	2	4	4	0	0	0	0	0	0	0	0	1	1	0	0
Porto (PI)	2208502	Porto	0.374	0.619	0.201	0.421	1	PI	RuralAdjacente	62.12	52.85	4.68	5.82	RuralAdjacente	2	Nordeste	22	PI	2025.28	1240.82	7483.07	24604.4	35353.6	1429.84	36783.4	3091.82	98.3	473.28	130.35	95.24	8.08	3.61842e+06	0	6	0	0	1	0	0	0	0	0	0	0	0	0	0	0	0
Porto Alegre do Piauí (PI)	2208551	Porto Alegre do Piauí	0.374	0.663	0.185	0.427	1	PI	RuralRemoto	64.78	43.07	4.72	5.04	RuralRemoto	2	Nordeste	22	PI	2467.96	496.286	2018.75	6487.13	11470.1	682.922	12153	4749.14	94.78	816.7	567.12	22.09	3.37	1.34288e+06	0	1	0	0	0	0	0	0	0	0	0	0	0	0	0	1	0
Prata do Piauí (PI)	2208601	Prata do Piauí	0.418	0.673	0.237	0.457	1	PI	RuralAdjacente	65.35	41.11	2.77	8.73	RuralAdjacente	2	Nordeste	22	PI	656.284	445.058	2804.89	7146.55	11052.8	622.461	11675.2	3784.52	92.51	716.53	449.66	81.65	0.63	624957	0	2	0	0	0	0	0	0	0	0	0	0	0	0	0	1	0
Queimada Nova (PI)	2208650	Queimada Nova	0.28	0.619	0.092	0.387	1	PI	RuralAdjacente	62.12	52.85	2.65	6.73	RuralAdjacente	2	Nordeste	22	PI	3524.11	794.369	6243.55	18511.6	29073.6	1464.59	30538.2	3565.47	90.73	420.64	185.23	74.36	6.54	2.1043e+06	0	4	0	0	0	1	0	0	0	0	0	0	0	0	0	0	0
Redenção do Gurguéia (PI)	2208700	Redenção do Gurguéia	0.402	0.637	0.231	0.44	1	PI	RuralRemoto	63.19	48.77	3.67	4.55	RuralRemoto	2	Nordeste	22	PI	4383.86	1044.17	6934.83	17781.3	30144.2	1648.88	31793.1	3783.54	91.42	384.22	129.39	89.29	1.79	1.85597e+06	0	3	1	0	0	1	0	0	0	0	0	0	0	0	0	0	0
Regeneração (PI)	2208809	Regeneração	0.43	0.693	0.242	0.474	1	PI	Urbano	66.57	37.07	2.73	6.82	Urbano	2	Nordeste	22	PI	6477.85	2425.72	16931.3	36634.5	62469.4	3724.09	66193.4	3766.13	77.95	529.36	132.39	85.34	1.14	6.14271e+06	0	6	3	0	1	0	0	0	0	0	0	0	0	0	0	0	0
Riacho Frio (PI)	2208858	Riacho Frio	0.395	0.626	0.21	0.47	1	PI	RuralRemoto	62.57	51.12	3	5.02	RuralRemoto	2	Nordeste	22	PI	3409.69	441.331	2270.01	9823.15	15944.2	674.083	16618.3	3921.25	93.38	541.64	339.29	76.59	7.76	647858	0	2	0	0	0	0	0	0	0	0	0	0	0	0	0	0	0
Ribeira do Piauí (PI)	2208874	Ribeira do Piauí	0.285	0.637	0.097	0.374	1	PI	RuralRemoto	63.24	48.6	3.6	4.77	RuralRemoto	2	Nordeste	22	PI	1377.19	364.619	1986.51	9057.98	12786.3	546.811	13333.1	3127.64	93.68	460.08	248.3	78.83	5.91	460947	0	2	0	0	0	0	0	0	0	0	0	0	0	0	0	1	0
Ribeiro Gonçalves (PI)	2208908	Ribeiro Gonçalves	0.439	0.665	0.234	0.544	1	PI	RuralRemoto	64.92	42.58	4.29	5.26	RuralRemoto	2	Nordeste	22	PI	40656.2	4114.12	14410.2	14418.3	73598.8	8074.32	81673.1	11938.8	77.16	671.66	307.44	89.83	7.18	2.0891e+06	0	4	0	0	0	1	0	0	0	0	0	0	0	0	0	0	0
Rio Grande do Piauí (PI)	2209005	Rio Grande do Piauí	0.414	0.687	0.215	0.482	1	PI	RuralRemoto	66.23	38.17	2.47	7.03	RuralRemoto	2	Nordeste	22	PI	2488.04	862.353	5871.1	13046.9	22268.4	1344.12	23612.5	3672.81	92.72	563.63	185.57	68.9	1.05	2.17201e+06	0	3	0	0	0	1	0	0	0	0	0	0	0	0	0	0	0
Santa Cruz do Piauí (PI)	2209104	Santa Cruz do Piauí	0.445	0.632	0.273	0.512	1	PI	RuralAdjacente	62.91	49.82	2.27	6.99	RuralAdjacente	2	Nordeste	22	PI	1711.3	954.318	5598.27	11745.1	20009	1167.06	21176	3514.69	94.87	472.77	188.39	96.95	2.34	1.52744e+06	0	3	0	0	0	0	0	0	0	0	0	0	0	0	0	0	0
Santa Cruz dos Milagres (PI)	2209153	Santa Cruz dos Milagres	0.392	0.619	0.227	0.428	1	PI	RuralAdjacente	62.14	52.79	2.61	6.51	RuralAdjacente	2	Nordeste	22	PI	2245.39	546.897	2884.26	8452.98	14129.5	653.827	14783.4	3896.51	98.41	551.18	355.52	100	3.71	907402	0	2	0	0	0	0	0	0	0	0	0	0	0	0	0	1	0
Santa Filomena (PI)	2209203	Santa Filomena	0.393	0.69	0.185	0.477	1	PI	RuralRemoto	66.38	37.69	4.27	4.71	RuralRemoto	2	Nordeste	22	PI	33701.4	8297.57	10226.4	13871.9	66097.3	5550.66	71648	11753.3	92.16	522.61	315.02	94.43	6.58	1.80444e+06	1	2	0	0	0	0	0	0	0	0	0	0	0	0	0	0	0
Santa Luz (PI)	2209302	Santa Luz	0.414	0.673	0.242	0.436	1	PI	RuralRemoto	65.35	41.11	3.3	5.31	RuralRemoto	2	Nordeste	22	PI	3713.62	698.134	3118.69	11290.9	18821.3	819.672	19641	3562.67	95.92	426.62	256.88	98.52	0.82	1.06257e+06	0	2	0	0	0	0	0	0	0	0	0	0	0	0	0	1	0
Santana do Piauí (PI)	2209351	Santana do Piauí	0.351	0.632	0.157	0.435	1	PI	RuralAdjacente	62.91	49.82	2.68	7.14	RuralAdjacente	2	Nordeste	22	PI	1756.72	530.892	2819.9	10485.4	15593	615.038	16208	3294.31	97.43	526.78	266.43	85.85	4.74	1.12091e+06	0	2	0	0	0	0	0	0	0	0	0	0	0	0	0	1	0
Santa Rosa de Viterbo (SP)	2209377	Santa Rosa do Piauí	0.655	0.806	0.504	0.692	1	PI	RuralAdjacente	58.33	68.91	2.74	5.96	RuralAdjacente	2	Nordeste	22	PI	1425.46	669.761	3177.33	10905.6	16178.2	718.522	16896.7	3281.55	90.95	478.02	207.95	92.62	3.19	1.46537e+06	1	2	0	0	0	0	0	0	0	0	0	0	0	0	0	1	0
Santo Antônio de Lisboa (PI)	2209401	Santo Antônio de Lisboa	0.443	0.606	0.266	0.541	1	PI	RuralAdjacente	61.38	55.8	2.56	6.4	RuralAdjacente	2	Nordeste	22	PI	2557.39	3267.64	6529.13	11350.6	23704.8	3374.63	27079.4	4507.23	96.4	426.01	239.2	49.33	6.63	1.16653e+06	0	3	0	0	0	0	0	0	0	0	0	0	0	0	0	0	0
Santo Antônio dos Milagres (PI)	2209450	Santo Antônio dos Milagres	0.444	0.648	0.334	0.405	1	PI	RuralAdjacente	63.87	46.29	3.08	6.56	RuralAdjacente	2	Nordeste	22	PI	195.993	345.619	1206.55	5274.25	7022.4	195.36	7217.77	3507.17	88.18	780.75	509.1	73.22	0.43	835039	0	1	0	0	0	0	0	0	0	0	0	0	0	0	0	1	0
Santo Inácio do Piauí (PI)	2209500	Santo Inácio do Piauí	0.427	0.69	0.225	0.503	1	PI	RuralAdjacente	66.42	37.56	2.41	6.59	RuralAdjacente	2	Nordeste	22	PI	1506.25	379.946	2419.23	7604.87	11910.3	592.031	12502.3	3422.48	97.33	636.51	286.4	76.5	0.14	1.49431e+06	0	2	0	0	0	0	0	0	0	0	0	0	0	0	0	1	0
São Braz do Piauí (PI)	2209559	São Braz do Piauí	0.35	0.63	0.153	0.445	1	PI	RuralAdjacente	62.82	50.16	3	6.2	RuralAdjacente	2	Nordeste	22	PI	865.074	428.874	2691.93	8991.48	12977.4	586.286	13563.6	3144.83	97.48	467.53	232	32.43	5.43	923928	0	2	0	0	0	0	0	0	0	0	0	0	0	0	0	1	0
São Félix do Piauí (PI)	2209609	São Félix do Piauí	0.481	0.679	0.338	0.485	1	PI	RuralAdjacente	65.76	39.73	2.84	8.74	RuralAdjacente	2	Nordeste	22	PI	1336.48	391.143	2289.21	6433.84	10450.7	533.636	10984.3	3579.12	92.4	787.09	344.14	81.02	0.52	1.27193e+06	0	1	0	0	0	0	0	0	0	0	0	0	0	0	0	1	0
São Francisco de Assis do Piauí (PI)	2209658	São Francisco de Assis do Piauí	0.241	0.616	0.06	0.379	1	PI	RuralRemoto	61.97	53.45	2.87	6.11	RuralRemoto	2	Nordeste	22	PI	1457.9	480.367	3003.42	11913.6	16855.2	677.79	17533	3144.94	93.28	368.66	185.77	95.54	0.27	1.21615e+06	1	2	0	0	0	0	0	0	0	0	0	0	0	0	0	1	0
São Francisco do Piauí (PI)	2209708	São Francisco do Piauí	0.348	0.612	0.166	0.415	1	PI	RuralAdjacente	61.74	54.36	3.42	6.97	RuralAdjacente	2	Nordeste	22	PI	2830.31	701.396	3656.39	13526.6	20714.7	892.374	21607	3429.14	95.61	552.83	194.75	80.27	6.21	2.03358e+06	0	3	0	0	0	1	0	0	0	0	0	0	0	0	0	0	0
São Gonçalo do Gurguéia (PI)	2209757	São Gonçalo do Gurguéia	0.384	0.63	0.201	0.447	1	PI	RuralRemoto	62.82	50.16	4.72	5.34	RuralRemoto	2	Nordeste	22	PI	2376.17	358.828	1837.21	7282.81	11855	542.725	12397.7	4388.58	95.36	560.88	348.83	95.99	11.87	640154	0	1	0	0	0	0	0	0	0	0	0	0	0	0	0	1	0
São Gonçalo do Piauí (PI)	2209807	São Gonçalo do Piauí	0.502	0.695	0.406	0.449	1	PI	RuralAdjacente	66.67	36.74	2.61	5.55	RuralAdjacente	2	Nordeste	22	PI	1255.81	930.372	3881.09	9968.96	16036.2	790.041	16826.3	3539.39	94.34	505.66	239.9	80.08	4.27	1.01207e+06	0	2	0	0	0	0	0	0	0	0	0	0	0	0	0	1	0
São João da Canabrava (PI)	2209856	São João da Canabrava	0.366	0.581	0.193	0.436	1	PI	RuralAdjacente	59.88	62.03	3.03	7.85	RuralAdjacente	2	Nordeste	22	PI	968.752	650.801	3587.95	9566.56	14774.1	659.628	15433.7	3472.15	86.34	487.47	255.63	91.73	7.7	1.21091e+06	0	2	0	0	0	0	0	0	0	0	0	0	0	0	0	1	0
São João da Fronteira (PI)	2209872	São João da Fronteira	0.359	0.621	0.158	0.473	1	PI	RuralAdjacente	62.25	52.36	3.09	5.01	RuralAdjacente	2	Nordeste	22	PI	1379.32	682.691	5019.91	12465.7	19547.6	1282.43	20830.1	3714.35	95.7	390.01	172.32	99.38	8.64	1.22804e+06	1	2	0	0	0	0	0	0	0	0	0	0	0	0	0	1	0
São João da Serra (PI)	2209906	São João da Serra	0.364	0.63	0.186	0.413	1	PI	RuralAdjacente	62.82	50.16	3.14	6.7	RuralAdjacente	2	Nordeste	22	PI	3706.05	711.773	4677.44	12191.2	21286.5	1201.65	22488.1	3652.45	93.4	612.67	268.97	75.66	15.04	2.06727e+06	0	3	0	0	0	1	0	0	0	0	0	0	0	0	0	0	0
São João da Varjota (PI)	2209955	São João da Varjota	0.368	0.632	0.179	0.441	1	PI	RuralAdjacente	62.89	49.93	2.68	6.51	RuralAdjacente	2	Nordeste	22	PI	1258.49	447.879	2262.45	10445.4	14414.3	491.807	14906.1	3206.98	86.99	434.71	433.99	28.67	11.6	746034	0	2	0	0	0	0	0	0	0	0	0	0	0	0	0	1	0
São João do Arraial (PI)	2209971	São João do Arraial	0.357	0.592	0.179	0.429	1	PI	RuralAdjacente	60.53	59.28	3.53	6.14	RuralAdjacente	2	Nordeste	22	PI	955.417	664.257	4073.93	15471.2	21164.8	730.048	21894.9	2984.17	80.55	367.87	136.36	100	2.6	1.30789e+06	0	4	0	0	0	1	0	0	0	0	0	0	0	0	0	0	0
São João do Piauí (PI)	2210003	São João do Piauí	0.451	0.637	0.271	0.532	1	PI	IntermediarioAdjacente	63.24	48.6	2.89	5.8	IntermediarioAdjacente	2	Nordeste	22	PI	3383.61	5094.54	37347.9	36234.5	82060.6	8311.57	90372.2	4621.91	84.36	577.4	130.33	100	6.04	7.12988e+06	0	8	2	0	1	0	0	0	0	0	0	0	0	0	1	0	1
São José do Divino (PI)	2210052	São José do Divino	0.363	0.648	0.178	0.413	1	PI	RuralAdjacente	63.87	46.29	3.09	4.79	RuralAdjacente	2	Nordeste	22	PI	3399.86	709.438	3805.7	12059.6	19974.6	968.202	20942.8	4073.69	87.56	519.23	332.98	73.91	11.91	1.54979e+06	0	2	0	0	0	0	0	0	0	0	0	0	0	0	0	1	0
São José do Peixe (PI)	2210102	São José do Peixe	0.408	0.645	0.229	0.46	1	PI	RuralRemoto	63.72	46.83	3.37	7.01	RuralRemoto	2	Nordeste	22	PI	2357.24	578.013	3409.17	8986.23	15330.7	839.774	16170.4	4370.39	78.89	812.75	283.71	86.82	11.82	1.47524e+06	0	2	0	0	0	0	0	0	0	0	0	0	0	0	0	1	0
São José do Piauí (PI)	2210201	São José do Piauí	0.357	0.632	0.169	0.427	1	PI	RuralAdjacente	62.91	49.82	2.36	6.47	RuralAdjacente	2	Nordeste	22	PI	2989.14	1015.08	5951.46	13360.5	23316.2	1434.27	24750.5	3745.54	90.59	384.82	186.6	90.9	1.01	1.7897e+06	0	3	0	0	0	1	0	0	0	0	0	0	0	0	0	0	0
São Julião (PI)	2210300	São Julião	0.436	0.654	0.25	0.507	1	PI	RuralAdjacente	64.23	45.01	2.41	6.87	RuralAdjacente	2	Nordeste	22	PI	1518.76	765.941	5582	12156.6	20023.3	1383.36	21406.6	3770.77	91.81	426.59	151.81	75.02	7.45	998702	1	2	0	0	0	1	0	0	0	0	0	0	0	0	0	0	0
São Lourenço do Piauí (PI)	2210359	São Lourenço do Piauí	0.399	0.63	0.23	0.439	1	PI	RuralAdjacente	62.82	50.16	2.93	8.07	RuralAdjacente	2	Nordeste	22	PI	1534.65	404.526	2412.65	9330.39	13682.2	592.795	14275	3227.45	87.91	509.49	259.39	31.68	6.33	1.27244e+06	0	2	0	0	0	0	0	0	0	0	0	0	0	0	0	1	0
São Luis do Piauí (PI)	2210375	São Luis do Piauí	0.39	0.621	0.22	0.433	1	PI	RuralAdjacente	62.25	52.36	2.27	7.96	RuralAdjacente	2	Nordeste	22	PI	541.782	282.797	1628.67	5816	8269.25	289.874	8559.13	3342.1	96.21	592.68	376.05	65.45	6.01	618360	0	1	0	0	0	0	0	0	0	0	0	0	0	0	0	1	0
São Miguel da Baixa Grande (PI)	2210383	São Miguel da Baixa Grande	0.342	0.637	0.152	0.412	1	PI	RuralAdjacente	63.19	48.77	2.77	8.52	RuralAdjacente	2	Nordeste	22	PI	583.6	311.865	1828.88	5717.36	8441.7	457.778	8899.48	4211.77	94.45	640.01	419.81	45.2	14.19	905403	0	1	0	0	0	0	0	0	0	0	0	0	0	0	0	0	0
São Miguel do Fidalgo (PI)	2210391	São Miguel do Fidalgo	0.348	0.645	0.184	0.355	1	PI	RuralRemoto	63.72	46.83	3.13	5.28	RuralRemoto	2	Nordeste	22	PI	1861.96	301.776	1638.95	6870.05	10672.7	471.161	11143.9	3744.59	88.8	715.24	520.22	91.7	7.36	822224	0	0	1	0	0	0	0	0	0	0	0	0	0	0	0	1	0
São Miguel do Tapuio (PI)	2210409	São Miguel do Tapuio	0.342	0.651	0.144	0.426	1	PI	RuralAdjacente	64.08	45.53	3.35	6.15	RuralAdjacente	2	Nordeste	22	PI	7092.6	1653.95	11523.9	35839.8	56110.2	2485.99	58596.2	3228.62	95.95	411.98	164.48	100	4.75	4.21982e+06	1	8	0	0	1	0	0	0	0	0	0	0	0	0	0	0	0
São Pedro do Piauí (PI)	2210508	São Pedro do Piauí	0.437	0.689	0.258	0.47	1	PI	RuralAdjacente	66.31	37.92	2.81	6.99	RuralAdjacente	2	Nordeste	22	PI	3279.3	3640.34	12609.7	27189.4	46718.7	3044.47	49763.2	3646.99	63.28	559.98	148.64	77.64	8.09	2.90474e+06	0	7	0	0	1	0	0	0	0	0	0	0	0	0	0	0	0
São Raimundo Nonato (PI)	2210607	São Raimundo Nonato	0.497	0.706	0.322	0.541	1	PI	IntermediarioAdjacente	67.36	34.57	2.78	5.83	IntermediarioAdjacente	2	Nordeste	22	PI	5200.24	11567.7	77186.3	62848.7	156803	16727.4	173530	5364.65	83.82	422.6	139.7	73.28	3.26	8.91429e+06	0	12	0	0	2	0	0	2	0	0	0	0	0	0	1	0	1
Sebastião Barros (PI)	2210623	Sebastião Barros	0.338	0.637	0.15	0.403	1	PI	RuralRemoto	63.24	48.6	3.02	5.49	RuralRemoto	2	Nordeste	22	PI	5232.37	479.171	2484.84	9608.69	17805.1	858.516	18663.6	5244.05	93.35	564.46	307.99	95.52		695924	0	2	0	0	0	0	0	0	0	0	0	0	0	0	0	1	0
Sebastião Leal (PI)	2210631	Sebastião Leal	0.369	0.69	0.171	0.425	1	PI	RuralRemoto	66.42	37.56	3.92	5.5	RuralRemoto	2	Nordeste	22	PI	30990.2	12491.2	11329.1	8648.59	63459	7673.48	71132.5	17282	94.2	694.99	356.88	86.26	8.18	1.62335e+06	0	2	0	0	0	0	0	0	0	0	0	0	0	0	0	1	0
Sigefredo Pacheco (PI)	2210656	Sigefredo Pacheco	0.356	0.656	0.17	0.403	1	PI	RuralAdjacente	64.33	44.64	3.19	6.43	RuralAdjacente	2	Nordeste	22	PI	3033.22	926.127	6171.79	20269.4	30400.6	1320.7	31721.3	3297.77	92	331.06	117.05	100	5.7	1.84372e+06	1	4	0	0	0	1	0	0	0	0	0	0	0	0	0	0	0
Simões (PI)	2210706	Simões	0.371	0.635	0.179	0.451	1	PI	RuralAdjacente	63.1	49.14	2.92	5.04	RuralAdjacente	2	Nordeste	22	PI	5100.28	1655.01	11930.2	28882.4	47567.9	3507.07	51075	3600.63	78.6	503.35	192.78	77.36	0.73	3.23407e+06	1	6	0	0	1	0	0	0	0	0	0	0	0	0	0	0	0
Simplício Mendes (PI)	2210805	Simplício Mendes	0.473	0.695	0.276	0.552	1	PI	RuralAdjacente	66.67	36.74	2.57	6.75	RuralAdjacente	2	Nordeste	22	PI	3969.59	2263.11	20885.9	23824.6	50943.2	4896.91	55840.1	4623.29	87.02	699.91	162.2	36.48	9.91	4.52107e+06	0	6	0	0	1	0	0	0	0	0	0	0	0	0	0	0	0
Socorro do Piauí (PI)	2210904	Socorro do Piauí	0.344	0.604	0.164	0.412	1	PI	RuralRemoto	61.26	56.28	3.85	5.72	RuralRemoto	2	Nordeste	22	PI	1134.23	460.004	3155.49	9443.06	14192.8	655.697	14848.5	3279.26	92.21	662.19	310.03	98.76	12.5	1.01133e+06	0	2	0	0	0	0	0	0	0	0	0	0	0	0	0	1	0
Sussuapara (PI)	2210938	Sussuapara	0.39	0.61	0.208	0.467	1	PI	RuralAdjacente	61.59	54.95	2.27	6.7	RuralAdjacente	2	Nordeste	22	PI	4325.67	3004.7	5770.99	12808	25909.4	2040.39	27949.8	4482.72	96.15	434.58	175.4	46.12	4.11	1.72495e+06	0	3	0	0	0	1	0	0	0	0	0	0	0	0	0	0	0
Tamboril do Piauí (PI)	2210953	Tamboril do Piauí	0.316	0.595	0.118	0.448	1	PI	RuralAdjacente	60.68	58.65	3.76	5.37	RuralAdjacente	2	Nordeste	22	PI	1425.21	341.509	1860.88	6530.94	10158.5	427.452	10586	3842.47	97.86	623.5	380.24	100	2.7	1.14977e+06	0	1	0	0	0	0	0	0	0	0	0	0	0	0	0	1	0
Tanque do Piauí (PI)	2210979	Tanque do Piauí	0.376	0.606	0.205	0.429	1	PI	RuralAdjacente	61.38	55.8	2.57	6.68	RuralAdjacente	2	Nordeste	22	PI	523.56	394.814	2256.55	7076.71	10251.6	456.155	10707.8	4085.38	95.6	887.99	414.54	100	17.62	1.55662e+06	0	0	1	0	0	0	0	0	0	0	0	0	0	0	0	1	0
Teresina (PI)	2211001	Teresina	0.62	0.734	0.488	0.664	1	PI	Urbano	69.06	32.67	2.05	4.18	Urbano	2	Nordeste	22	PI	29868.4	1.93566e+06	5.26419e+06	1.74958e+06	8.9793e+06	1.64839e+06	1.06277e+07	13049.1	68.43	1044.75	489.05	17.36	3.93	5.10571e+08	27	233	0	1	3	0	0	0	0	0	0	0	0	1	0	0	0
União (PI)	2211100	União	0.397	0.666	0.211	0.444	1	PI	RuralAdjacente	64.98	42.37	2.69	6.58	RuralAdjacente	2	Nordeste	22	PI	10833.6	28775.1	48713.3	90389.1	178711	28793	207504	4864.48	81.6	431.01	127.83	78.63	12.72	1.24138e+07	0	16	0	0	2	0	0	0	0	0	0	0	0	0	0	0	0
Uruçuí (PI)	2211209	Uruçuí	0.432	0.687	0.236	0.498	1	PI	IntermediarioRemoto	66.23	38.17	4.29	5.94	IntermediarioRemoto	2	Nordeste	22	PI	94513.5	99751.2	113546	49851.8	357663	69969.5	427632	21220.3	92.27	552.08	387.4	54.12	2.28	8.6559e+06	4	6	0	0	1	0	0	0	0	0	0	0	0	0	0	0	0
Valença do Piauí (PI)	2211308	Valença do Piauí	0.496	0.684	0.315	0.568	1	PI	Urbano	66.01	38.9	2.06	7.98	Urbano	2	Nordeste	22	PI	5739.26	5743.41	40207.6	41017.7	92708	8896.03	101604	4998.97	89.9	399.69	136.18	100	8.81	4.77714e+06	1	9	0	0	1	0	0	0	0	0	0	0	0	0	1	0	1
Várzea Branca (PI)	2211357	Várzea Branca	0.318	0.604	0.133	0.401	1	PI	RuralAdjacente	61.26	56.28	3.08	5.68	RuralAdjacente	2	Nordeste	22	PI	1524.05	435.5	2167.92	10780.4	14907.9	556.661	15464.5	3147.67	83.12	412.49	239.53	17.33	5.84	987414	0	2	0	0	0	0	0	0	0	0	0	0	0	0	0	0	0
Várzea Grande (PI)	2211407	Várzea Grande	0.421	0.648	0.234	0.492	1	PI	RuralAdjacente	63.9	46.16	2.46	8.09	RuralAdjacente	2	Nordeste	22	PI	819.145	1662.35	4383.64	9162.58	16027.7	983.646	17011.4	3923.28	91.65	624.84	236.41	61.23	11.56	1.36351e+06	0	2	0	0	0	0	0	0	0	0	0	0	0	0	0	1	0
Vera Mendes (PI)	2211506	Vera Mendes	0.358	0.561	0.196	0.418	1	PI	RuralAdjacente	58.67	67.35	3.03	6.36	RuralAdjacente	2	Nordeste	22	PI	1128.34	424.724	2469.95	7502.02	11525	502.283	12027.3	4026.55	86.6	668.86	665.52	31.21	20.76	427768	0	1	0	0	0	0	0	0	0	0	0	0	0	0	0	1	0
Vila Nova do Piauí (PI)	2211605	Vila Nova do Piauí	0.357	0.591	0.172	0.447	1	PI	RuralAdjacente	60.47	59.52	3.05	5.46	RuralAdjacente	2	Nordeste	22	PI	1542.81	493.798	4736.04	6887.05	13659.7	1307.18	14966.9	4865.7	86.98	743.94	353	88.3	17.81	974459	0	1	0	0	0	0	0	0	0	0	0	0	0	0	0	1	0
Wall Ferraz (PI)	2211704	Wall Ferraz	0.282	0.568	0.09	0.437	1	PI	RuralAdjacente	59.08	65.53	2.64	5.18	RuralAdjacente	2	Nordeste	22	PI	1756.22	480.908	2985.99	9410.69	14633.8	689.58	15323.4	3580.23	94.97	442.03	245.6	89.25	0.04	1.12015e+06	0	2	0	0	0	0	0	0	0	0	0	0	0	0	0	0	0
Abaíra (BA)	2900108	Abaíra	0.495	0.715	0.326	0.52	1	BA	RuralRemoto	67.91	32.89	2.18	11.64	RuralRemoto	2	Nordeste	29	BA	3270.76	3691.25	9953.62	16262	33177.6	1386.78	34564.4	4152.38	85.77	371.39	181.4	83.74	4.68	2.49939e+06	1	3	0	0	0	1	0	0	0	0	0	0	0	0	0	0	0
Abaré (BA)	2900207	Abaré	0.422	0.642	0.24	0.488	1	BA	RuralRemoto	63.5	47.63	3.07	5.82	RuralRemoto	2	Nordeste	29	BA	4978.44	2985.96	15017.5	35304.8	58286.7	2561.96	60848.7	3564.24	89.86	727.96	227.2	15.42	31.32	7.7732e+06	0	8	0	0	1	0	0	0	0	0	0	0	0	0	0	0	0
Acajutiba (BA)	2900306	Acajutiba	0.422	0.597	0.264	0.477	1	BA	RuralAdjacente	60.82	58.09	3.09	8.33	RuralAdjacente	2	Nordeste	29	BA	30235.5	4394.19	19470.8	28037.8	82138.3	2269.4	84407.7	5691.69	96.25	410.34	248.72	94.78	0.47	4.68568e+06	3	3	0	0	0	1	0	0	0	0	0	0	0	0	0	0	0
Adustina (BA)	2900355	Adustina	0.347	0.584	0.146	0.492	1	BA	RuralAdjacente	60.05	61.33	3.21	6.04	RuralAdjacente	2	Nordeste	29	BA	38174.8	4252.98	19602.5	29845.8	91876.1	504.91	92381	5881.89	94.54	286.1	201.55	92.46	0	2.72927e+06	2	1	0	1	0	0	0	0	0	0	0	0	0	0	0	0	0
Água Fria (BA)	2900405	Água Fria	0.382	0.627	0.208	0.427	1	BA	RuralAdjacente	62.63	50.89	2.84	8.07	RuralAdjacente	2	Nordeste	29	BA	13648	3013.79	12474.1	30944	60080	1745.85	61825.8	3931.44	91.07	425.87	228.2	15.81	0.97	3.40039e+06	1	6	0	0	1	0	0	0	0	0	0	0	0	0	0	0	0
Érico Cardoso (BA)	2900504	Érico Cardoso	0.379	0.67	0.174	0.467	1	BA	RuralAdjacente	65.2	41.62	2.61	8.23	RuralAdjacente	2	Nordeste	29	BA	4198.77	1121.18	7978.21	19852.8	33150.9	1047.4	34198.3	3150.47	90.71	498.65	277.49	95.9	5.65	1.08622e+06	0	5	0	0	0	1	0	0	0	0	0	0	0	0	0	0	0
Aiquara (BA)	2900603	Aiquara	0.436	0.628	0.261	0.505	1	BA	RuralAdjacente	62.65	50.83	3.57	8.3	RuralAdjacente	2	Nordeste	29	BA	11753.5	1361.31	4749	10012.4	27876.3	598.166	28474.4	6187.4	94.41	563.94	349.06		0.19	1.98867e+06	0	2	0	0	0	0	0	0	0	0	0	0	0	0	0	0	0
Alagoinhas (BA)	2900702	Alagoinhas	0.55	0.672	0.404	0.613	1	BA	Urbano	65.34	41.13	2.95	6.16	Urbano	2	Nordeste	29	BA	53629.8	553789	716811	250929	1.57516e+06	258359	1.83352e+06	12897.6	71.79	429.73	216.54	26.28	2.45	3.52869e+07	8	17	0	4	2	0	0	0	0	0	0	0	0	1	0	0	0
Alcobaça (BA)	2900801	Alcobaça	0.453	0.631	0.271	0.543	1	BA	RuralAdjacente	62.86	50.02	3.25	5.22	RuralAdjacente	2	Nordeste	29	BA	77112	6532.92	39242	44624.5	167511	11953.1	179465	8418.06	87.64	409.8	236.17	0	5.19	4.85753e+06	1	8	0	0	1	0	0	0	0	0	0	0	0	0	0	0	0
Almadina (BA)	2900900	Almadina	0.405	0.657	0.207	0.487	1	BA	IntermediarioAdjacente	64.41	44.35	2.83	7.29	IntermediarioAdjacente	2	Nordeste	29	BA	10966.9	1590.53	5863.6	14016.7	32437.7	650.496	33088.2	5202.55	98.71	481.52	270	85.79	0.25	2.13185e+06	1	2	0	0	0	1	0	0	0	0	0	0	0	0	0	0	0
Amargosa (BA)	2901007	Amargosa	0.487	0.666	0.314	0.552	1	BA	IntermediarioAdjacente	64.93	42.54	2.46	9.53	IntermediarioAdjacente	2	Nordeste	29	BA	17805	24741.1	70519.7	59962.8	173029	10425.5	183454	5342.28	89.88	424.85	192.04	30.56	3.32	8.13438e+06	0	10	0	1	1	0	0	0	0	0	0	0	0	0	0	0	0
Amélia Rodrigues (BA)	2901106	Amélia Rodrigues	0.513	0.673	0.363	0.552	1	BA	IntermediarioAdjacente	65.37	41.04	2.38	5.79	IntermediarioAdjacente	2	Nordeste	29	BA	18250	19846	56635.2	44289.2	139020	11959.4	150980	5993.64	82.65	355.89	176.35	0	4.78	6.69067e+06	0	7	0	0	0	0	0	0	0	0	0	0	0	0	0	0	0
América Dourada (BA)	2901155	América Dourada	0.391	0.618	0.213	0.453	1	BA	RuralAdjacente	62.05	53.16	3.29	4.96	RuralAdjacente	2	Nordeste	29	BA	13659.3	3831.41	12041.3	28721.3	58253.3	2150.74	60404.1	3786.61	85.53	366.32	208.34	0	0.4	1.87947e+06	2	4	0	0	1	0	0	0	0	0	0	0	0	0	0	0	0
Anagé (BA)	2901205	Anagé	0.308	0.649	0.104	0.431	1	BA	RuralAdjacente	63.94	46.02	2.76	6.91	RuralAdjacente	2	Nordeste	29	BA	11246.1	3907.68	22717	43141.2	81011.9	3375.4	84387.3	3309.31	95.54	600.69	291.82	77.67	6.65	7.99978e+06	5	6	0	0	0	0	0	0	0	0	0	0	0	0	1	0	1
Andaraí (BA)	2901304	Andaraí	0.375	0.641	0.168	0.488	1	BA	RuralAdjacente	63.43	47.88	4.8	6.31	RuralAdjacente	2	Nordeste	29	BA	5832.32	2408.55	14297.1	28259.6	50797.5	1928.86	52726.4	3780.21	88.02	533.36	256.92	48.46	9.44	4.26303e+06	0	5	0	0	1	0	0	0	0	0	0	0	0	0	0	0	0
Andorinha (BA)	2901353	Andorinha	0.383	0.613	0.195	0.471	1	BA	RuralAdjacente	61.75	54.33	3	7.43	RuralAdjacente	2	Nordeste	29	BA	6325.22	67969.4	30715.2	28156	133166	4931.81	138098	9578.8	92.41	456.9	271.14	81.88	4.52	2.44658e+06	4	3	0	1	0	0	0	0	0	0	0	0	0	0	0	0	0
Angical (BA)	2901403	Angical	0.426	0.687	0.244	0.462	1	BA	RuralAdjacente	66.2	38.27	3.79	6.42	RuralAdjacente	2	Nordeste	29	BA	20728.6	2309.9	14005.5	27039.5	64083.5	2070.49	66154	4700.77	96.46	401.73	247.88	35.54	6.11	2.55453e+06	0	3	0	1	0	0	0	0	0	0	0	0	0	0	0	0	0
Anguera (BA)	2901502	Anguera	0.427	0.629	0.27	0.457	1	BA	RuralAdjacente	62.75	50.43	2.25	8.94	RuralAdjacente	2	Nordeste	29	BA	2690.06	1212.26	6130.43	17376.2	27408.9	809.55	28218.5	2753.56	91.88	517.18	227.73	57.93	12.63	1.84098e+06	1	3	0	0	0	1	0	0	0	0	0	0	0	0	0	0	0
Antas (BA)	2901601	Antas	0.444	0.617	0.274	0.518	1	BA	RuralAdjacente	61.99	53.37	2.39	8.5	RuralAdjacente	2	Nordeste	29	BA	8922.68	2894.52	16435.7	28088.3	56341.2	2201.12	58542.3	3427.94	95.92	273.47	165.7	96	2.38	2.31124e+06	3	2	0	0	0	0	0	0	0	0	0	0	0	0	0	0	0
Antônio Cardoso (BA)	2901700	Antônio Cardoso	0.395	0.694	0.188	0.473	1	BA	RuralAdjacente	66.65	36.81	2.82	7.98	RuralAdjacente	2	Nordeste	29	BA	6729.83	3866.67	32971.9	22432.6	66001	7783.48	73784.4	6389.37	96.48	389.48	161.35	52.34	3.61	1.92173e+06	0	5	0	0	1	0	0	0	0	0	0	0	0	0	0	0	0
Antônio Gonçalves (BA)	2901809	Antônio Gonçalves	0.422	0.627	0.256	0.468	1	BA	RuralAdjacente	62.59	51.06	3.01	6.83	RuralAdjacente	2	Nordeste	29	BA	4807.83	2129.32	9174.63	19035	35146.8	1562.23	36709	3331.43	86.84	322.84	192.86	35.8	1.69	1.37214e+06	3	2	0	0	0	0	0	0	0	0	0	0	0	0	0	1	0
Aporá (BA)	2901908	Aporá	0.398	0.657	0.208	0.461	1	BA	RuralAdjacente	64.41	44.35	2.75	8.28	RuralAdjacente	2	Nordeste	29	BA	8236.97	3941.54	13794.7	33588.8	59562	1895.05	61457.1	3468.23	89.88	367.56	212.78	100	2.38	4.193e+06	5	2	0	0	0	0	0	0	0	0	0	0	0	0	0	0	0
Apuarema (BA)	2901957	Apuarema	0.386	0.65	0.194	0.456	1	BA	RuralAdjacente	63.97	45.93	3.53	6.79	RuralAdjacente	2	Nordeste	29	BA	10211.4	1572.46	7623.23	15609.1	35016.1	1311.61	36327.8	4867.71	94.07	342.28	188.79	99.26	1.61	1.69038e+06	1	2	0	0	0	1	0	0	0	0	0	0	0	0	0	0	0
Aracatu (BA)	2902005	Aracatu	0.342	0.661	0.133	0.454	1	BA	RuralAdjacente	64.68	43.41	2.99	7.6	RuralAdjacente	2	Nordeste	29	BA	7535.88	3498.34	12545.5	24628.5	48208.2	2213.96	50422.2	3671.88	93.75	499.12	245.81	80.15	6.69	1.03297e+06	0	5	0	1	0	1	0	0	0	0	0	0	0	0	0	0	0
Araças (BA)	2902054	Araças	0.363	0.617	0.177	0.439	1	BA	RuralAdjacente	61.99	53.37	3.56	5.28	RuralAdjacente	2	Nordeste	29	BA	5813.98	127266	44073.2	23965.4	201118	7637.25	208756	18044.4	79.55	626.08	437.77	0.25	0.58	5.51264e+06	0	4	0	0	0	1	0	0	0	0	0	0	0	0	0	0	0
Araci (BA)	2902104	Araci	0.362	0.604	0.182	0.431	1	BA	RuralAdjacente	61.21	56.49	5.03	5.65	RuralAdjacente	2	Nordeste	29	BA	47920	12524.4	56236.5	98968.2	215649	8540.28	224189	4341.73	94.59	402.12	142.85	56.18	16.74	1.02139e+07	8	3	0	2	1	0	0	0	0	0	0	0	0	0	0	0	0
Aramari (BA)	2902203	Aramari	0.454	0.638	0.285	0.516	1	BA	RuralAdjacente	63.27	48.48	2.95	7.11	RuralAdjacente	2	Nordeste	29	BA	7868.64	6587.21	9456.6	18499.1	42411.5	2114.04	44525.6	4435.26	92.2	361.36	189.72	80.67	5.18	2.18201e+06	3	1	0	0	0	0	0	0	0	0	0	0	0	0	0	0	0
Arataca (BA)	2902252	Arataca	0.372	0.637	0.175	0.463	1	BA	RuralAdjacente	63.23	48.62	3.54	5.7	RuralAdjacente	2	Nordeste	29	BA	30584.2	3482.1	11477.6	21166.3	66710.3	2025.38	68735.6	6607.29	94.82	423.68	244.99	89.6	3.07	3.16297e+06	1	4	0	0	0	1	0	0	0	0	0	0	0	0	0	0	0
Aratuípe (BA)	2902302	Aratuípe	0.435	0.631	0.268	0.486	1	BA	RuralAdjacente	62.86	50.02	3.47	6.08	RuralAdjacente	2	Nordeste	29	BA	10698.1	1675.79	8334.64	15658	36366.5	1633.9	38000.4	4423.8	92.94	368.94	170.06	35.86	2.09	1.58451e+06	0	4	0	0	0	1	0	0	0	0	0	0	0	0	0	0	0
Aurelino Leal (BA)	2902401	Aurelino Leal	0.365	0.626	0.177	0.44	1	BA	IntermediarioAdjacente	62.55	51.19	2.81	5.8	IntermediarioAdjacente	2	Nordeste	29	BA	20342.4	3507.01	12994.1	26527.2	63370.8	2908.49	66279.3	4873.84	86.75	529.65	186.92	77.93	8.31	4.70103e+06	2	3	0	1	1	0	0	0	0	0	0	0	0	0	0	0	0
Baianópolis (BA)	2902500	Baianópolis	0.383	0.622	0.193	0.469	1	BA	RuralAdjacente	62.34	52.02	3.44	6.13	RuralAdjacente	2	Nordeste	29	BA	23078.3	2521.03	14368.8	24479.4	64447.5	1952.78	66400.2	4789.75	90.67	478	224.59	100	8.96	2.26585e+06	2	4	0	0	0	0	0	0	0	0	0	0	0	0	0	0	0
Baixa Grande (BA)	2902609	Baixa Grande	0.422	0.699	0.229	0.469	1	BA	RuralAdjacente	66.91	35.98	2.8	7.95	RuralAdjacente	2	Nordeste	29	BA	11004.6	3523.76	20823.6	35692.4	71044.3	3098.14	74142.5	3694.38	93.12	356.79	187.79	39.35	4.06	2.92951e+06	0	6	0	1	1	0	0	0	0	0	0	0	0	0	0	0	0
Banzaê (BA)	2902658	Banzaê	0.393	0.641	0.21	0.45	1	BA	RuralAdjacente	63.43	47.88	3.62	7.38	RuralAdjacente	2	Nordeste	29	BA	3891.53	5278.78	9888.45	24258.5	43317.3	1244.15	44561.4	3772.87	89.15	347.05	158.38	87.18	4.72	3.29317e+06	0	6	0	0	1	0	0	0	0	0	0	0	0	0	0	0	0
Barra (BA)	2902708	Barra	0.378	0.651	0.194	0.428	1	BA	RuralRemoto	64.03	45.71	3.84	5.19	RuralRemoto	2	Nordeste	29	BA	20705.4	7094.17	50408.4	89654.4	167862	6949.21	174811	3542.85	86.33	255.55	125.14	65.73	10.75	5.87433e+06	7	4	0	3	0	0	0	0	0	0	0	0	0	0	0	0	0
Barra da Estiva (BA)	2902807	Barra da Estiva	0.412	0.693	0.2	0.506	1	BA	RuralAdjacente	66.55	37.16	3.03	5.46	RuralAdjacente	2	Nordeste	29	BA	20107	4307.88	34923.3	37207.8	96546	4251.61	100798	4756.85	93.99	363.17	207.72	92.45	1.08	2.76158e+06	0	6	0	2	0	0	0	0	0	0	0	0	0	0	0	0	0
Barra do Choça (BA)	2902906	Barra do Choça	0.316	0.642	0.107	0.46	1	BA	IntermediarioAdjacente	63.5	47.63	3.26	4.15	IntermediarioAdjacente	2	Nordeste	29	BA	70965.5	11421	43981.2	65587.3	191955	4385.1	196340	5643.9	92.16	413.32	151.11	39.14	1.11	7.37312e+06	4	8	0	0	1	0	0	0	0	0	0	0	0	0	0	0	0
Barra do Mendes (BA)	2903003	Barra do Mendes	0.468	0.664	0.311	0.495	1	BA	RuralAdjacente	64.84	42.86	2.69	7.87	RuralAdjacente	2	Nordeste	29	BA	6841.22	2460.49	16756.9	24402.7	50461.2	1563.73	52025	3716.87	91	440.16	229.83	100	7.12	901632	1	4	0	0	1	0	0	0	0	0	0	0	0	0	0	0	0
Barra do Rocha (BA)	2903102	Barra do Rocha	0.386	0.57	0.208	0.484	1	BA	RuralAdjacente	59.2	65	2.98	5.72	RuralAdjacente	2	Nordeste	29	BA	13006.1	1758.97	6613.25	14385.6	35763.9	1055.32	36819.3	5811.12	92.34	500.08	254.81	42.88	6.16	1.92805e+06	0	2	0	0	0	0	0	0	0	0	0	0	0	0	0	1	0
Barreiras (BA)	2903201	Barreiras	0.572	0.705	0.414	0.641	1	BA	Urbano	67.32	34.71	2.76	3.28	Urbano	2	Nordeste	29	BA	325103	262099	900398	256756	1.74436e+06	177222	1.92158e+06	13982.4	82.21	709.99	240.08	45.1	3.32	4.79961e+07	10	9	0	12	1	0	0	2	0	0	0	0	0	1	1	0	0
Barro Alto (BA)	2903235	Barro Alto	0.435	0.627	0.277	0.473	1	BA	RuralAdjacente	62.59	51.06	2.98	6.78	RuralAdjacente	2	Nordeste	29	BA	6068.69	2097.58	11220.6	24549.2	43936.1	1676.93	45613	3347.5	86.78	367.62	185.13	100	0.52	2.19847e+06	5	1	0	0	1	0	0	0	0	0	0	0	0	0	0	0	0
Barrocas (BA)	2903276	Barrocas	0.421	0.664	0.232	0.484	1	BA	RuralAdjacente	64.85	42.81	3.47	5.17	RuralAdjacente	2	Nordeste	29	BA	10558	110445	36669.6	27994.6	185667	8343.86	194011	13673.3	90.86	473.82	232.3	96.19	10.15	2.20671e+06	1	5	0	0	1	0	0	0	0	0	0	0	0	0	0	0	0
Barro Preto (BA)	2903300	Barro Preto	0.421	0.615	0.248	0.489	1	BA	RuralAdjacente	61.92	53.66	2.37	6.16	RuralAdjacente	2	Nordeste	29	BA	12185.2	1673.57	8234.44	15046.1	37139.3	2348.29	39487.6	6119.26	96.05	485.85	239.76	23.13	1.13	2.24629e+06	0	3	0	0	0	0	0	0	0	0	0	0	0	0	0	0	0
Belmonte (BA)	2903409	Belmonte	0.441	0.638	0.249	0.541	1	BA	IntermediarioAdjacente	63.27	48.48	2.52	6.56	IntermediarioAdjacente	2	Nordeste	29	BA	58698.9	9158.92	44482.6	45195.4	157536	7709.09	165245	7566.85	89.85	444.66	273.97	29.87	1.59	6.42354e+06	2	6	0	0	0	0	0	0	0	0	0	0	0	0	0	0	0
Belo Campo (BA)	2903508	Belo Campo	0.378	0.665	0.158	0.516	1	BA	RuralAdjacente	64.87	42.75	2.9	7.05	RuralAdjacente	2	Nordeste	29	BA	5464.44	2998.97	19021	29404.7	56889.1	3046.6	59935.7	3739.91	88.69	514.54	205.04	30.08	1.54	1.63266e+06	0	6	0	0	1	0	0	0	0	0	0	0	0	0	0	0	0
Biritinga (BA)	2903607	Biritinga	0.396	0.604	0.213	0.481	1	BA	RuralAdjacente	61.21	56.49	3.14	7.67	RuralAdjacente	2	Nordeste	29	BA	10772	6814.52	12300.4	29395	59281.9	3289.74	62571.7	4218.41	96.46	427.68	200.18	39.97	8.26	4.834e+06	4	2	0	0	1	0	0	0	0	0	0	0	0	0	0	0	0
Boa Nova (BA)	2903706	Boa Nova	0.319	0.648	0.121	0.414	1	BA	RuralAdjacente	63.89	46.22	3.26	7.07	RuralAdjacente	2	Nordeste	29	BA	11039.8	2437.3	13737.8	28634.1	55849	1820.36	57669.3	3742.57	92.49	401.01	206.23	42.76	1.32	3.83355e+06	1	6	0	0	1	0	0	0	0	0	0	0	0	0	0	0	0
Boa Vista do Tupim (BA)	2903805	Boa Vista do Tupim	0.365	0.643	0.174	0.435	1	BA	RuralAdjacente	63.55	47.46	3.42	6.31	RuralAdjacente	2	Nordeste	29	BA	23043.9	3196.5	16998.8	36230	79469.3	2920.15	82389.4	4577.19	94.58	415.35	198.18	49.93	10.25	2.34459e+06	1	6	0	0	0	0	0	0	0	0	0	0	0	0	0	0	0
Bom Jesus da Lapa (BA)	2903904	Bom Jesus da Lapa	0.486	0.646	0.321	0.552	1	BA	Urbano	63.74	46.77	2.91	5.11	Urbano	2	Nordeste	29	BA	59379.3	22279.5	153362	118287	353308	29588.7	382897	6029.12	83.51	551.11	227.11	72.21	3.2	1.43094e+07	7	12	0	2	3	0	0	0	0	0	0	0	0	1	1	0	0
Bom Jesus da Serra (BA)	2903953	Bom Jesus da Serra	0.298	0.648	0.102	0.399	1	BA	RuralAdjacente	63.89	46.22	2.47	6.45	RuralAdjacente	2	Nordeste	29	BA	3065.4	1127.58	5881.03	20161.4	30235.4	644.55	30879.9	3050.47	93.5	477.8	238.75	21.96	1.2	1.71982e+06	0	4	0	0	0	1	0	0	0	0	0	0	0	0	0	0	0
Boninal (BA)	2904001	Boninal	0.436	0.709	0.244	0.479	1	BA	RuralRemoto	67.51	34.11	2.94	8.92	RuralRemoto	2	Nordeste	29	BA	4436.5	2449.79	12577.7	24810.9	44274.9	1880.79	46155.7	3370.26	90.52	419.04	278.78	96.79	7.15	2.13347e+06	2	2	0	0	0	1	0	0	0	0	0	0	0	0	0	0	0
Bonito (BA)	2904050	Bonito	0.326	0.552	0.134	0.47	1	BA	RuralAdjacente	58.13	69.84	3.56	3.01	RuralAdjacente	2	Nordeste	29	BA	41941.3	5800.78	23410.1	40503.9	111656	2635.29	114291	7695.86	85.36	419.39	235.68	36.58	1.59	3.55466e+06	0	6	0	0	1	0	0	0	0	0	0	0	0	0	0	0	0
Boquira (BA)	2904100	Boquira	0.414	0.692	0.212	0.482	1	BA	RuralRemoto	66.54	37.18	3.12	7.82	RuralRemoto	2	Nordeste	29	BA	9356.63	3582.28	21891.2	37524.3	72354.5	2838.68	75193.1	3411.36	91.47	342.86	135.99	89.14	6.4	3.3527e+06	2	4	0	1	1	0	0	0	0	0	0	0	0	0	0	0	0
Botuporã (BA)	2904209	Botuporã	0.393	0.692	0.218	0.401	1	BA	RuralAdjacente	66.53	37.21	3.37	7.15	RuralAdjacente	2	Nordeste	29	BA	4792.13	2064.3	12958.5	21857.2	41672.1	2071.09	43743.2	3918.94	94.69	505.78	235.24	77.49	2.49	2.50949e+06	2	3	0	1	1	0	0	0	0	0	0	0	0	0	0	0	0
Brejões (BA)	2904308	Brejões	0.437	0.679	0.236	0.52	1	BA	RuralAdjacente	65.76	39.74	2.68	7.08	RuralAdjacente	2	Nordeste	29	BA	17057.8	4150.91	26826.6	27597.2	75632.6	4652.94	80285.5	5621.45	94.79	435.81	213.81	32.74	10.77	3003000	3	2	0	0	0	1	0	0	0	0	0	0	0	0	0	0	0
Brejolândia (BA)	2904407	Brejolândia	0.414	0.697	0.229	0.444	1	BA	RuralAdjacente	66.81	36.3	3.05	6.3	RuralAdjacente	2	Nordeste	29	BA	19298.3	1198.05	6613.79	18476.7	45586.8	1139.35	46726.2	4199.35	92.53	463.5	230.3	51.05	6.43	1689081	0	4	0	0	0	0	0	0	0	0	0	0	0	0	0	0	0
Brotas de Macaúbas (BA)	2904506	Brotas de Macaúbas	0.404	0.649	0.231	0.441	1	BA	RuralRemoto	63.94	46.02	3.97	10.3	RuralRemoto	2	Nordeste	29	BA	3834.7	1993.58	10574.8	20171.9	36575	1592.29	38167.3	3561.05	87.69	491.06	227.78	60.08	9.06	1.52429e+06	1	3	0	1	0	1	0	0	0	0	0	0	0	0	0	0	0
Brumado (BA)	2904605	Brumado	0.519	0.702	0.352	0.565	1	BA	Urbano	67.12	35.33	2.37	6.41	Urbano	2	Nordeste	29	BA	18952.2	311901	252319	113676	696849	49665	746514	11564.9	83.07	572.49	232.2	34.43	3	1.82724e+07	1	14	0	3	2	0	0	0	0	0	0	0	0	0	0	0	0
Buerarema (BA)	2904704	Buerarema	0.42	0.631	0.236	0.496	1	BA	IntermediarioAdjacente	62.83	50.13	2.67	7.21	IntermediarioAdjacente	2	Nordeste	29	BA	11580.8	6567.15	76294.6	36044.3	130487	16837.3	147324	7911.29	96.41	298.92	173.15	99.63	4.25	3.90557e+06	3	4	0	0	0	0	0	0	0	0	0	0	0	0	0	0	0
Buritirama (BA)	2904753	Buritirama	0.335	0.651	0.154	0.374	1	BA	RuralRemoto	64.03	45.71	4.53	4.86	RuralRemoto	2	Nordeste	29	BA	6588.66	1970.85	13884.1	37954.3	60397.9	1753.54	62151.5	3172.77	91.48	327.18	200.37	27.17	3.88	4.08758e+06	3	3	0	0	0	0	0	0	0	0	0	0	0	0	0	0	0
Caatiba (BA)	2904803	Caatiba	0.348	0.648	0.144	0.45	1	BA	RuralAdjacente	63.89	46.22	2.9	5.14	RuralAdjacente	2	Nordeste	29	BA	10488	1948.64	7737.01	21434.8	41608.5	1157.74	42766.3	3735.7	90.44	427.84	234.49		1.41	2.90933e+06	2	2	0	0	0	0	0	0	0	0	0	0	0	0	0	0	0
Cabaceiras do Paraguaçu (BA)	2904852	Cabaceiras do Paraguaçu	0.389	0.631	0.206	0.452	1	BA	RuralAdjacente	62.86	50.02	3.11	6.34	RuralAdjacente	2	Nordeste	29	BA	11576.6	2626.3	13217.2	32656.5	60076.7	1869.76	61946.4	3575.14	92.4	384.09	163.05	49.08	10.3	3.80338e+06	1	6	0	0	0	0	0	0	0	0	0	0	0	0	0	0	0
Cachoeira (BA)	2904902	Cachoeira	0.516	0.675	0.372	0.546	1	BA	Urbano	65.51	40.57	2.51	7.09	Urbano	2	Nordeste	29	BA	18107.1	74761.6	84034.3	52315.6	229219	18346.7	247565	7727.96	91.16	337.59	147.41	54.44	1.66	8.9299e+06	0	13	0	0	2	0	0	0	0	0	0	0	0	0	0	0	0
Caculé (BA)	2905008	Caculé	0.501	0.726	0.297	0.582	1	BA	IntermediarioAdjacente	68.53	31.05	2.93	7.92	IntermediarioAdjacente	2	Nordeste	29	BA	8939.64	6350.2	50888.8	37172.3	103351	14719.6	118071	5311.08	92.43	365.48	185.26	88.69	4.27	1.50941e+06	0	7	0	0	0	0	0	0	0	0	0	0	0	0	0	0	0
Caém (BA)	2905107	Caém	0.387	0.568	0.233	0.437	1	BA	RuralAdjacente	59.07	65.59	2.58	6.69	RuralAdjacente	2	Nordeste	29	BA	10188.8	1765.37	9747.83	21106.9	42808.9	1109.33	43918.2	4232.68	93.45	490.24	229.11	68.66	2.47	3.46305e+06	0	3	0	0	0	1	0	0	0	0	0	0	0	0	0	0	0
Caetanos (BA)	2905156	Caetanos	0.318	0.648	0.111	0.447	1	BA	RuralAdjacente	63.89	46.22	2.66	6.95	RuralAdjacente	2	Nordeste	29	BA	3988.9	1181.19	7977.4	22787.1	35934.5	868.299	36802.8	2693.02	97.17	339.26	184.88	99.44	0	3.60379e+06	1	4	0	0	0	0	0	0	0	0	0	0	0	0	0	0	0
Caetité (BA)	2905206	Caetité	0.454	0.726	0.247	0.522	1	BA	IntermediarioAdjacente	68.53	31.05	2.87	7.4	IntermediarioAdjacente	2	Nordeste	29	BA	14642.9	65764.1	108512	85569.8	274488	16982.7	291471	6133.14	79.17	514.88	230.16	58.75	6.27	1.50746e+07	0	9	0	3	1	0	0	0	0	0	0	0	0	1	1	0	0
Cafarnaum (BA)	2905305	Cafarnaum	0.417	0.611	0.237	0.499	1	BA	RuralAdjacente	61.68	54.59	3.28	5.47	RuralAdjacente	2	Nordeste	29	BA	8594.17	2941.43	16679.2	31114.6	59329.4	2485.05	61814.4	3591.36	80.12	455.13	313.75	77.52	6.5	4.06399e+06	1	3	0	2	0	1	0	0	0	0	0	0	0	0	0	0	0
Cairu (BA)	2905404	Cairu	0.437	0.694	0.247	0.487	1	BA	RuralAdjacente	66.65	36.81	3.22	4.48	RuralAdjacente	2	Nordeste	29	BA	23643.6	1.02036e+06	310320	29157.1	1.38348e+06	13875.4	1.39736e+06	90938.2	85.55	778.93	599.64	8.24	0.15	3.32914e+06	0	5	0	0	1	0	0	0	0	0	0	0	0	0	0	0	0
Caldeirão Grande (BA)	2905503	Caldeirão Grande	0.397	0.639	0.224	0.438	1	BA	RuralAdjacente	63.31	48.34	2.7	6.71	RuralAdjacente	2	Nordeste	29	BA	5645.68	2154.84	12078.9	26244.6	46124	1789.83	47913.9	3837.71	82.76	415.7	190	96.5	8.7	3.40191e+06	1	3	0	0	0	1	0	0	0	0	0	0	0	0	0	0	0
Camacan (BA)	2905602	Camacan	0.441	0.635	0.241	0.559	1	BA	IntermediarioAdjacente	63.08	49.21	2.73	6.05	IntermediarioAdjacente	2	Nordeste	29	BA	18192.2	24006.6	73215.8	57838.8	173253	15938.4	189192	6012.2	90.89	336.77	138.91	67.13	2.62	5.20766e+06	0	12	0	0	2	0	0	0	0	0	0	0	0	0	0	0	0
Camaçari (BA)	2905701	Camaçari	0.551	0.708	0.393	0.6	1	BA	Urbano	67.45	34.32	2.23	2.67	Urbano	2	Nordeste	29	BA	10289.6	5.98609e+06	2.84815e+06	537758	9.38229e+06	3.06374e+06	1.2446e+07	51221.6	56.31	690.05	557.35	19.05	1.11	1.16646e+08	18	23	0	11	1	0	0	0	0	0	0	0	0	1	1	0	0
Camamu (BA)	2905800	Camamu	0.377	0.694	0.164	0.472	1	BA	RuralAdjacente	66.62	36.91	3.95	4.73	RuralAdjacente	2	Nordeste	29	BA	58825.2	12882.6	56978.7	67842	196528	11120.4	207649	5905.83	94.74	236.35	131.74	43.29	1.65	2.93499e+06	3	6	0	0	1	0	0	0	0	0	0	0	0	0	0	0	0
Campo Alegre de Lourdes (BA)	2905909	Campo Alegre de Lourdes	0.365	0.648	0.148	0.505	1	BA	RuralAdjacente	63.88	46.26	3.27	5.58	RuralAdjacente	2	Nordeste	29	BA	12149.8	14020.3	28697.9	47675.3	102543	4915.66	107459	3825.39	91.48	349.84	165.22	98.06	13.64	2.75483e+06	0	6	0	2	1	0	0	0	0	0	0	0	0	0	1	0	1
Campo Formoso (BA)	2906006	Campo Formoso	0.421	0.627	0.238	0.499	1	BA	IntermediarioAdjacente	62.63	50.89	2.89	5.14	IntermediarioAdjacente	2	Nordeste	29	BA	41081.3	97247.7	100758	117351	356438	29413.3	385851	5790.26	78.47	317.65	148.37	57.35	7.12	8.37903e+06	8	9	0	4	1	0	0	0	0	0	0	0	0	0	0	0	0
Canápolis (BA)	2906105	Canápolis	0.435	0.67	0.252	0.486	1	BA	RuralAdjacente	65.21	41.57	2.6	6.35	RuralAdjacente	2	Nordeste	29	BA	7037.07	1511.92	6643.02	17171.1	32363.1	1059.26	33422.4	3562.39	86.33	561.33	195.81	77.88	2.57	1.17969e+06	0	5	0	0	1	0	0	0	0	0	0	0	0	0	0	0	0
Canarana (BA)	2906204	Canarana	0.421	0.611	0.243	0.501	1	BA	RuralAdjacente	61.68	54.59	2.81	5.61	RuralAdjacente	2	Nordeste	29	BA	20571.9	5230.26	25495.5	43161.2	94458.9	3577.82	98036.7	4075.52	89.85	381.45	244.45	96.76	2.35	4.43089e+06	8	3	0	0	0	0	0	0	0	0	0	0	0	0	0	0	0
Canavieiras (BA)	2906303	Canavieiras	0.439	0.668	0.23	0.551	1	BA	Urbano	65.05	42.13	2.8	6.72	Urbano	2	Nordeste	29	BA	41493.9	10204.5	49194.1	59689.4	160582	6203	166785	5158.67	92.04	299.55	168.61	74.29	1.98	7.45033e+06	5	3	0	2	0	0	0	0	0	0	0	0	0	0	0	0	0
Candeal (BA)	2906402	Candeal	0.453	0.664	0.302	0.464	1	BA	RuralAdjacente	64.85	42.81	2.73	8.4	RuralAdjacente	2	Nordeste	29	BA	3367.62	1225.37	7224.26	15272.9	27090.1	877.62	27967.7	3144.21	91.51	300.14	176.99	0	1.65	1.29959e+06	0	4	0	0	0	1	0	0	0	0	0	0	0	0	0	0	0
Candeias (BA)	2906501	Candeias	0.548	0.684	0.414	0.582	1	BA	Urbano	66.06	38.73	2.23	3.53	Urbano	2	Nordeste	29	BA	6811.09	936685	691753	206926	1.84218e+06	349802	2.19198e+06	26384.9	74.25	642.77	478.59	8.27	1.7	1.26758e+07	4	12	0	5	0	0	0	0	0	0	0	0	0	0	0	0	0
Candiba (BA)	2906600	Candiba	0.463	0.715	0.302	0.461	1	BA	RuralAdjacente	67.91	32.89	2.45	7.58	RuralAdjacente	2	Nordeste	29	BA	9614.94	2730.97	13353	22195.2	47894.1	1733.18	49627.3	3758.22	89.85	281.67	169.92	38.19	4.49	1.21174e+06	0	3	0	1	0	1	0	0	0	0	0	0	0	0	0	0	0
Cândido Sales (BA)	2906709	Cândido Sales	0.423	0.665	0.212	0.535	1	BA	IntermediarioAdjacente	64.87	42.75	2.61	6.02	IntermediarioAdjacente	2	Nordeste	29	BA	7979.78	5384.92	29012.2	49148.8	91525.6	3842.99	95368.6	3416.27	86.01	461.11	190.13	82.19	9.85	4.46256e+06	4	4	0	0	1	0	0	0	0	0	0	0	0	0	0	0	0
Cansanção (BA)	2906808	Cansanção	0.349	0.612	0.163	0.425	1	BA	RuralAdjacente	61.71	54.5	3.79	7.15	RuralAdjacente	2	Nordeste	29	BA	26152.7	6181.44	36184.3	56908.5	125427	4966.99	130394	3960.58	96.37	334.33	149.28	37.13	0.8	7.98259e+06	6	5	0	0	1	0	0	0	0	0	0	0	0	0	0	0	0
Canudos (BA)	2906824	Canudos	0.379	0.589	0.202	0.456	1	BA	RuralAdjacente	60.34	60.08	3.63	6.7	RuralAdjacente	2	Nordeste	29	BA	13133.1	3213.2	18938.3	27222.6	62507.2	3576.02	66083.2	4194.43	82.43	537.44	334.32	29.02	7.59	3.95582e+06	2	3	0	0	1	0	0	0	0	0	0	0	0	0	0	0	0
Capela do Alto Alegre (BA)	2906857	Capela do Alto Alegre	0.456	0.673	0.266	0.529	1	BA	RuralAdjacente	65.37	41.04	2.73	8.55	RuralAdjacente	2	Nordeste	29	BA	6363.52	29021.6	12163.6	21364	68912.7	1834.41	70747.1	6137.51	90.29	388.49	173.09	97.85	1.82	1.84353e+06	2	2	0	0	0	1	0	0	0	0	0	0	0	0	0	0	0
Capim Grosso (BA)	2906873	Capim Grosso	0.444	0.618	0.267	0.529	1	BA	Urbano	62.05	53.13	2.67	6.35	Urbano	2	Nordeste	29	BA	7709.96	9521.11	69676.7	48899.3	135807	10571.7	146379	5517.69	89.72	499.82	151.22	41.44	1.75	5.19307e+06	0	9	0	0	1	0	0	0	0	0	0	0	0	0	1	0	1
Caraíbas (BA)	2906899	Caraíbas	0.322	0.639	0.111	0.47	1	BA	RuralAdjacente	63.31	48.34	2.76	7.94	RuralAdjacente	2	Nordeste	29	BA	6358.2	1684.07	7198.05	19031	34271.3	1205.3	35476.6	3469.6	98.57	390.6	222.72	42.12	0.2	0	0	4	0	1	0	1	0	0	0	0	0	0	0	0	0	0	0
Caravelas (BA)	2906907	Caravelas	0.473	0.663	0.258	0.619	1	BA	RuralAdjacente	64.79	43.01	3.13	6.23	RuralAdjacente	2	Nordeste	29	BA	102882	38343.3	62630.5	45234	249090	13712.8	262803	12259.3	84.98	408.67	247.81	0	0	4563400	1	8	0	0	1	0	0	0	0	0	0	0	0	0	0	0	0
Cardeal da Silva (BA)	2907004	Cardeal da Silva	0.382	0.597	0.202	0.463	1	BA	RuralAdjacente	60.81	58.11	5.02	5.35	RuralAdjacente	2	Nordeste	29	BA	3395.42	27303.7	17831.2	18696.3	67226.6	2776.41	70003	8463.67	90.77	455.76	209.05	92.84	3.99	2.83837e+06	1	3	0	0	0	1	0	0	0	0	0	0	0	0	0	0	0
Carinhanha (BA)	2907103	Carinhanha	0.382	0.651	0.189	0.452	1	BA	RuralAdjacente	64.03	45.71	3.64	4.94	RuralAdjacente	2	Nordeste	29	BA	14689.2	4353.93	24453.2	50753.1	94249.5	3629.26	97878.8	3449.11	90.65	364.98	155.54	81.99	6.21	3.0617e+06	4	4	0	1	1	0	0	0	0	0	0	0	0	0	0	0	0
Casa Nova (BA)	2907202	Casa Nova	0.373	0.611	0.171	0.496	1	BA	Urbano	61.66	54.66	2.95	6.12	Urbano	2	Nordeste	29	BA	74707.7	22072.4	70680.2	120516	287976	17602.9	305579	4705.26	48.37	260.14	154.1	81.97	1.67	1.28828e+07	4	7	0	3	1	0	0	0	0	0	0	0	0	0	0	0	0
Castro Alves (BA)	2907301	Castro Alves	0.451	0.698	0.268	0.489	1	BA	IntermediarioAdjacente	66.87	36.1	2.49	7.62	IntermediarioAdjacente	2	Nordeste	29	BA	14745.5	31132.5	40935	48525.5	135338	10142	145480	5723.29	93.56	357.08	150.75	75.92	1.28	3.31887e+06	2	8	0	0	2	0	0	0	0	0	0	0	0	0	0	0	0
Catolândia (BA)	2907400	Catolândia	0.426	0.68	0.256	0.443	1	BA	RuralAdjacente	65.79	39.64	3.49	6.53	RuralAdjacente	2	Nordeste	29	BA	2886.7	1045.58	13599	7144.6	24675.9	3084.66	27760.5	10640.3	93.57	739.28	484.97	100	22.08	851439	0	1	0	0	0	0	0	0	0	0	0	0	0	0	0	1	0
Catu (BA)	2907509	Catu	0.536	0.679	0.39	0.58	1	BA	Urbano	65.72	39.85	2.38	5.22	Urbano	2	Nordeste	29	BA	7574.51	113123	157609	92603.5	370910	44193.3	415103	8127.33	73.7	524.49	250.18	34.06	12.11	1.08915e+07	0	15	0	0	1	0	0	0	0	0	0	0	0	0	0	0	0
Caturama (BA)	2907558	Caturama	0.394	0.649	0.216	0.435	1	BA	RuralRemoto	63.94	46.02	2.85	7.82	RuralRemoto	2	Nordeste	29	BA	5212.44	1215.72	5903.06	16025.2	28356.4	987.606	29344	3316.83	93.34	436.54	177.41	91.81	6.07	1.96822e+06	0	4	0	0	0	1	0	0	0	0	0	0	0	0	0	0	0
Central (BA)	2907608	Central	0.453	0.59	0.322	0.49	1	BA	RuralAdjacente	60.39	59.87	3.12	6.29	RuralAdjacente	2	Nordeste	29	BA	6607.28	3272.72	20133.2	32565.6	62578.8	2963.9	65542.7	3849.34	88.45	425.18	180.12	75.79	3.6	3.71547e+06	6	0	0	0	0	0	0	0	0	0	0	0	0	0	0	0	0
Chorrochó (BA)	2907707	Chorrochó	0.426	0.649	0.259	0.46	1	BA	RuralRemoto	63.93	46.06	3.21	7.86	RuralRemoto	2	Nordeste	29	BA	2784	1875.68	13060.5	21861.7	39581.9	2969.64	42551.5	3964.18	92.82	487.88	221.56	62.59	0.93	3.49695e+06	1	3	0	0	0	1	0	0	0	0	0	0	0	0	0	0	0
Cícero Dantas (BA)	2907806	Cícero Dantas	0.417	0.587	0.241	0.514	1	BA	IntermediarioAdjacente	60.2	60.66	2.73	8.09	IntermediarioAdjacente	2	Nordeste	29	BA	19593.3	6569.39	48565.7	59808.3	134537	6266.82	140804	4358.7	93.91	371.42	138.18	71.8	5.79	8.34378e+06	8	1	0	1	1	0	0	0	0	0	0	0	0	0	0	0	0
Cipó (BA)	2907905	Cipó	0.444	0.626	0.277	0.505	1	BA	IntermediarioAdjacente	62.55	51.19	2.92	6.67	IntermediarioAdjacente	2	Nordeste	29	BA	2958.93	3766.16	22226.3	30392.4	59343.8	2917.22	62261	3949.57	91.41	410.44	213.39	61.05	0.59	5.1557e+06	0	6	0	0	1	0	0	0	0	0	0	0	0	0	0	0	0
Coaraci (BA)	2908002	Coaraci	0.433	0.689	0.227	0.52	1	BA	Urbano	66.35	37.79	2.47	7.29	Urbano	2	Nordeste	29	BA	16112.8	5562.99	33716.7	39113.7	94506.1	4913.72	99419.9	4742.41	97.86	483.39	216.67	30.86	0.43	4.99104e+06	2	3	0	1	0	0	0	0	0	0	0	0	0	0	0	0	0
Cocos (BA)	2908101	Cocos	0.413	0.672	0.217	0.482	1	BA	RuralRemoto	65.34	41.13	3.1	6.53	RuralRemoto	2	Nordeste	29	BA	52296.1	6162.01	26448.4	36448.8	121355	3400.19	124756	6861.49	92.34	480.19	266.69	88.57	3.11	4.72996e+06	2	5	0	0	1	0	0	0	0	0	0	0	0	0	0	0	0
Conceição da Feira (BA)	2908200	Conceição da Feira	0.496	0.649	0.369	0.51	1	BA	IntermediarioAdjacente	63.93	46.06	2.7	6.62	IntermediarioAdjacente	2	Nordeste	29	BA	16174.7	10307.4	25493	35780.2	87755.2	7462.69	95217.9	4665.71	89.07	374.98	155.14	37.15	3.03	5.25376e+06	2	4	0	1	1	0	0	0	0	0	0	0	0	0	0	0	0
Conceição do Almeida (BA)	2908309	Conceição do Almeida	0.482	0.672	0.331	0.502	1	BA	RuralAdjacente	65.34	41.13	2.52	9.07	RuralAdjacente	2	Nordeste	29	BA	13480.6	5145.55	20871.7	30735.2	70233	2490.07	72723.1	4063.88	95.73	512.47	202.38	34.03	2.38	5.5944e+06	1	5	0	0	1	0	0	0	0	0	0	0	0	0	0	0	0
Conceição do Coité (BA)	2908408	Conceição do Coité	0.446	0.619	0.282	0.507	1	BA	Urbano	62.13	52.84	2.61	6.21	Urbano	2	Nordeste	29	BA	18378.9	68793.7	138085	109956	335213	26698.6	361912	5833.33	88.48	258.29	118.83	43.86	10.83	6.66609e+06	5	9	0	1	2	0	0	0	0	0	0	0	0	0	0	0	0
Conceição do Jacuípe (BA)	2908507	Conceição do Jacuípe	0.531	0.67	0.392	0.569	1	BA	Urbano	65.21	41.58	2.41	5.73	Urbano	2	Nordeste	29	BA	24736.4	397353	164390	47986.3	634466	163767	798233	26499.1	89.33	542.73	289.58	48.44	10.77	1.04526e+07	1	7	0	1	1	0	0	0	0	0	0	0	0	0	0	0	0
Conde (BA)	2908606	Conde	0.398	0.629	0.209	0.48	1	BA	RuralAdjacente	62.71	50.61	4.56	6.54	RuralAdjacente	2	Nordeste	29	BA	15322.2	7178.97	28681.2	45886	97068.4	4239.41	101308	4293.79	87.67	339.85	171.18	30.61	3.02	5.83722e+06	5	3	0	0	0	0	0	0	0	0	0	0	0	0	0	0	0
Condeúba (BA)	2908705	Condeúba	0.419	0.68	0.209	0.517	1	BA	RuralAdjacente	65.81	39.58	3.32	8.48	RuralAdjacente	2	Nordeste	29	BA	7997.29	3240.11	23349	29593.7	64180.2	2690.11	66870.3	3959.63	92.7	453.9	223.75	32.97	7.35	3.96701e+06	3	5	0	0	1	0	0	0	0	0	0	0	0	0	0	0	0
Contendas do Sincorá (BA)	2908804	Contendas do Sincorá	0.417	0.603	0.24	0.502	1	BA	RuralAdjacente	61.19	56.56	2.38	9.39	RuralAdjacente	2	Nordeste	29	BA	4588.02	985.994	4366.08	10234.1	20174.2	495.503	20669.7	4432.69	95.16	619.68	385.57	95.69	0.21	1.07267e+06	0	2	0	0	0	0	0	0	0	0	0	0	0	0	0	0	0
Coração de Maria (BA)	2908903	Coração de Maria	0.434	0.641	0.254	0.502	1	BA	RuralAdjacente	63.45	47.81	3.02	7.09	RuralAdjacente	2	Nordeste	29	BA	20156.1	19694.6	25667	42847.3	108365	9171.02	117536	5239.89	93.49	389.63	170.84	87.13	2.81	1.92503e+06	5	4	0	0	1	0	0	0	0	0	0	0	0	0	0	0	0
Cordeiros (BA)	2909000	Cordeiros	0.386	0.671	0.179	0.479	1	BA	RuralAdjacente	65.23	41.52	3.13	7.5	RuralAdjacente	2	Nordeste	29	BA	3117.16	1352.26	7503.68	16036.6	28009.7	1098.45	29108.2	3563.25	95.94	481.67	188.81	47.9	2.48	2.45974e+06	1	3	0	0	0	1	0	0	0	0	0	0	0	0	0	0	0
Coribe (BA)	2909109	Coribe	0.397	0.673	0.217	0.429	1	BA	RuralRemoto	65.37	41.04	3.09	6.3	RuralRemoto	2	Nordeste	29	BA	23300.3	3228.05	14627.3	29171.9	70327.5	2074.8	72402.3	5062.74	80.05	541.53	227.61	38.92	12.33	1.98324e+06	1	5	0	0	1	0	0	0	0	0	0	0	0	0	0	0	0
Coronel João Sá (BA)	2909208	Coronel João Sá	0.328	0.611	0.137	0.422	1	BA	RuralAdjacente	61.66	54.66	3.43	4.89	RuralAdjacente	2	Nordeste	29	BA	37168.9	4227.36	20853.1	33685.8	95935.2	1424.42	97359.6	5704.89	90.26	380.1	177.96	44.82	5.16	3.65705e+06	3	3	0	0	1	0	0	0	0	0	0	0	0	0	0	0	0
Correntina (BA)	2909307	Correntina	0.442	0.67	0.255	0.504	1	BA	RuralAdjacente	65.21	41.57	3.62	6.58	RuralAdjacente	2	Nordeste	29	BA	192284	59179.1	196154	71458.9	519076	52536.5	571613	18286.3	80.47	552.39	353.57	59.37	1.81	8.7063e+06	4	3	0	2	0	0	0	0	0	0	0	0	0	0	0	0	0
Cotegipe (BA)	2909406	Cotegipe	0.405	0.646	0.218	0.472	1	BA	RuralAdjacente	63.74	46.77	3.61	5.64	RuralAdjacente	2	Nordeste	29	BA	20082.6	2190.97	10620.5	26570.7	59464.8	1563.32	61028.1	4474.86	95.16	414.07	272.94	26.19	0.88	1.8085e+06	3	2	0	0	0	1	0	0	0	0	0	0	0	0	0	0	0
Cravolândia (BA)	2909505	Cravolândia	0.442	0.68	0.268	0.473	1	BA	RuralAdjacente	65.78	39.66	2.74	6.97	RuralAdjacente	2	Nordeste	29	BA	3780.33	1304.53	4425.96	11110.9	20621.7	568.129	21189.8	4202.66	96.84	611.02	389.87	28.85	0.47	1.33532e+06	0	3	0	0	0	0	0	0	0	0	0	0	0	0	0	1	0
Crisópolis (BA)	2909604	Crisópolis	0.366	0.641	0.159	0.48	1	BA	RuralAdjacente	63.43	47.88	3.7	6.72	RuralAdjacente	2	Nordeste	29	BA	20392.3	4390.56	21082.6	40164.9	86030.3	2935.06	88965.4	4435.85	92.18	361.91	148.45	33.2	2.16	5.89736e+06	4	3	0	0	1	0	0	0	0	0	0	0	0	0	0	0	0
Cristópolis (BA)	2909703	Cristópolis	0.427	0.657	0.252	0.47	1	BA	RuralAdjacente	64.39	44.42	3.39	5.91	RuralAdjacente	2	Nordeste	29	BA	8802.08	2045.35	13270.8	25119.2	49237.4	2603.28	51840.6	3903.66	90.01	512.57	220.09	48.42	1.25	2.36937e+06	1	4	0	0	1	0	0	0	0	0	0	0	0	0	0	0	0
Cruz das Almas (BA)	2909802	Cruz das Almas	0.574	0.705	0.452	0.592	1	BA	Urbano	67.32	34.71	2.15	6.32	Urbano	2	Nordeste	29	BA	44288.5	64151.3	242997	104133	455571	51713.5	507284	8659.09	83.12	368.54	135.87	27.23	2.11	1.84605e+07	2	11	0	2	1	0	0	0	0	0	0	0	0	0	0	0	0
Curaçá (BA)	2909901	Curaçá	0.424	0.648	0.234	0.504	1	BA	RuralAdjacente	63.88	46.26	2.85	6.87	RuralAdjacente	2	Nordeste	29	BA	37411.9	11795.5	30806.4	62534.2	142548	7570.35	150118	4667.13	89.27	381.05	213.23	31.86	10.17	8.05799e+06	6	3	0	1	1	0	2	0	0	0	0	0	0	0	0	0	0
Dário Meira (BA)	2910008	Dário Meira	0.348	0.641	0.159	0.415	1	BA	RuralAdjacente	63.45	47.81	3.45	5.35	RuralAdjacente	2	Nordeste	29	BA	17077.3	1755.74	7723.81	16039.4	42596.3	1073.63	43669.9	3400.82	97.15	387.8	170.37	38.92	12.73	2.76961e+06	1	3	0	1	0	1	0	0	0	0	0	0	0	0	0	0	0
Dias D'Ávila (BA)	2910057	Dias d´Ávila	0.54	0.716	0.375	0.585	1	BA	Urbano	67.93	32.83	2.33	3.12	Urbano	2	Nordeste	29	BA	2206.88	1.30048e+06	466505	127459	1.89665e+06	309532	2.20618e+06	33239.1	78.2	450.07	271.1	13.99	10.1	2.46574e+07	8	9	0	0	1	0	0	0	0	0	0	0	0	0	0	0	0
Dom Basílio (BA)	2910107	Dom Basílio	0.434	0.67	0.249	0.489	1	BA	RuralAdjacente	65.2	41.62	2.56	7.2	RuralAdjacente	2	Nordeste	29	BA	76240.1	6427.15	21838.4	21811.8	126317	3579.16	129897	11439.6	92.22	650.29	311.2	37.88	13.49	3.65658e+06	0	4	0	0	0	1	0	0	0	0	0	0	0	0	1	0	1
Dom Macedo Costa (BA)	2910206	Dom Macedo Costa	0.469	0.668	0.304	0.509	1	BA	RuralAdjacente	65.05	42.12	2.56	9.71	RuralAdjacente	2	Nordeste	29	BA	3635.38	818.702	3522.47	8784.64	16761.2	476.233	17237.4	4450.66	94.98	693.45	408.09	92.05	7.05	879129	0	0	2	0	0	0	0	0	0	0	0	0	0	0	0	1	0
Elísio Medrado (BA)	2910305	Elísio Medrado	0.472	0.686	0.293	0.524	1	BA	RuralAdjacente	66.13	38.5	2.25	10.57	RuralAdjacente	2	Nordeste	29	BA	7237.73	1631.24	7538.62	14881.4	31289	939.241	32228.3	4052.85	94.04	502.89	232.65	44.58	6.42	1.95325e+06	0	3	0	0	0	1	0	0	0	0	0	0	0	0	0	0	0
Encruzilhada (BA)	2910404	Encruzilhada	0.359	0.685	0.141	0.48	1	BA	IntermediarioAdjacente	66.12	38.54	3.08	4.89	IntermediarioAdjacente	2	Nordeste	29	BA	24132.6	5512.23	32894.5	44732.2	107272	6113.77	113385	4766.89	91.21	534.59	185.75	27.53	5.99	7.74466e+06	1	6	0	0	1	0	0	0	0	0	0	0	0	0	0	0	0
Entre Rios (BA)	2910503	Entre Rios	0.451	0.664	0.262	0.529	1	BA	IntermediarioAdjacente	64.84	42.86	3.52	5.07	IntermediarioAdjacente	2	Nordeste	29	BA	47464.9	116147	109743	80393.7	353748	17472.6	371221	9307.75	79.67	453.58	277.71	23.51	4.89	1.30716e+07	7	2	0	1	0	0	0	0	0	0	0	0	0	0	0	0	0
Esplanada (BA)	2910602	Esplanada	0.435	0.611	0.273	0.493	1	BA	IntermediarioAdjacente	61.66	54.66	3.52	5.91	IntermediarioAdjacente	2	Nordeste	29	BA	42291.1	283032	133396	68300.8	527021	23496.9	550518	16543	83.24	449.56	276.78	68.67	5.02	9.73717e+06	5	4	0	1	1	0	0	0	0	0	0	0	0	0	0	0	0
Euclides da Cunha (BA)	2910701	Euclides da Cunha	0.408	0.63	0.222	0.484	1	BA	RuralAdjacente	62.77	50.36	3.25	7.14	RuralAdjacente	2	Nordeste	29	BA	144336	33017.1	124497	103758	405607	18908.9	424516	7538.65	89.66	345.11	162	22.11	15.62	9.55596e+06	18	5	0	0	0	0	1	0	0	0	0	0	0	0	0	0	0
Eunápolis (BA)	2910727	Eunápolis	0.54	0.672	0.373	0.628	1	BA	Urbano	65.34	41.13	2.63	4.57	Urbano	2	Nordeste	29	BA	46012	424527	563942	189644	1.22413e+06	148140	1.37227e+06	13689	80.47	585.38	210.18	25.95	7.51	3.8657e+07	10	20	0	5	2	0	0	0	0	0	0	0	0	1	1	0	0
Fátima (BA)	2910750	Fátima	0.362	0.571	0.17	0.489	1	BA	RuralAdjacente	59.23	64.86	3.4	6.38	RuralAdjacente	2	Nordeste	29	BA	76920.5	8306.06	22577.6	31589.7	139394	3387.21	142781	8088.66	94.98	459.81	280.39	8.69	2.2	5.90172e+06	2	4	0	1	1	0	0	0	0	0	0	0	0	0	0	0	0
Feira da Mata (BA)	2910776	Feira da Mata	0.442	0.651	0.258	0.515	1	BA	RuralRemoto	64.03	45.71	3.17	5.38	RuralRemoto	2	Nordeste	29	BA	10460.8	649.383	6159.75	11791.8	29061.7	1238.84	30300.5	4903.79	93.73	535.07	295.07	98.43	0.25	1.33567e+06	0	3	0	0	0	1	0	0	0	0	0	0	0	0	0	0	0
Feira de Santana (BA)	2910800	Feira de Santana	0.585	0.716	0.44	0.634	1	BA	Urbano	67.93	32.83	2.25	4.6	Urbano	2	Nordeste	29	BA	48941.2	1.52407e+06	3.6268e+06	850614	6.05042e+06	1.12949e+06	7.17991e+06	12896	59.68	507.37	216.52	20.49	2.09	7.74569e+07	54	33	0	29	13	0	0	0	0	0	0	0	6	2	3	0	1
Filadélfia (BA)	2910859	Filadélfia	0.369	0.61	0.198	0.415	1	BA	RuralAdjacente	61.59	54.96	3.8	6.37	RuralAdjacente	2	Nordeste	29	BA	8805.36	5114.7	18439.7	30088.9	62448.7	2677.12	65125.8	3888.34	84.44	512.79	258.63	45.39	1.84	3.41535e+06	1	7	0	0	1	0	0	0	0	0	0	0	0	0	0	0	0
Firmino Alves (BA)	2910909	Firmino Alves	0.472	0.68	0.297	0.52	1	BA	RuralAdjacente	65.78	39.66	3.07	9	RuralAdjacente	2	Nordeste	29	BA	5524.19	1368.42	5087.92	10687.7	22668.2	698.006	23366.2	4339.14	95.9	440.6	287.66	71.59	1.01	1.52056e+06	1	2	0	0	0	0	0	0	0	0	0	0	0	0	0	0	0
Floresta Azul (BA)	2911006	Floresta Azul	0.454	0.686	0.271	0.502	1	BA	RuralAdjacente	66.13	38.51	2.5	8.15	RuralAdjacente	2	Nordeste	29	BA	12762.3	2249.41	10499.4	21420.4	46931.4	1261.42	48192.9	4520.91	96.28	376.89	189.29	92.86	7.4	2.65143e+06	1	3	0	0	0	1	0	0	0	0	0	0	0	0	0	0	0
Formosa do Rio Preto (BA)	2911105	Formosa do Rio Preto	0.449	0.655	0.241	0.572	1	BA	IntermediarioAdjacente	64.3	44.73	3.49	4.26	IntermediarioAdjacente	2	Nordeste	29	BA	406525	29077.3	139965	49009.4	624577	26492.6	651069	28892.8	91.16	684.16	541.08	99.11	2.25	9.32919e+06	1	5	0	0	0	1	0	0	0	0	0	0	0	0	0	0	0
Gandu (BA)	2911204	Gandu	0.484	0.674	0.287	0.586	1	BA	Urbano	65.45	40.78	2.8	4.94	Urbano	2	Nordeste	29	BA	28669.4	12575.5	82458	54506.1	178209	16071.2	194280	6405.76	88.49	392.47	161.59	36.5	1.54	4.76653e+06	5	2	0	3	1	0	0	0	0	0	0	0	0	0	0	0	0
Gavião (BA)	2911253	Gavião	0.422	0.663	0.235	0.482	1	BA	RuralAdjacente	64.77	43.11	2.77	7.96	RuralAdjacente	2	Nordeste	29	BA	3612.56	1239.77	4475.01	10024	19351.3	683.625	20034.9	4392.66	90.56	557.77	358.76		5.26	1.54336e+06	0	2	0	0	0	0	0	0	0	0	0	0	0	0	0	0	0
Gentio do Ouro (BA)	2911303	Gentio do Ouro	0.414	0.612	0.227	0.51	1	BA	RuralAdjacente	61.71	54.5	2.9	8.54	RuralAdjacente	2	Nordeste	29	BA	4410.31	1179.61	7871.4	17875.7	31337	1319.16	32656.2	3046.28	89.8	397.55	232.62	92.34	5.54	1.8937e+06	1	3	0	0	0	0	0	0	0	0	0	0	0	0	0	0	0
Glória (BA)	2911402	Glória	0.421	0.714	0.211	0.497	1	BA	RuralAdjacente	67.84	33.11	2.51	7.07	RuralAdjacente	2	Nordeste	29	BA	21423.5	3889.28	13774.5	31183.7	70271	3114.13	73385.1	4868.65	92.1	408.84	203.49	42.79	1.67	2.79041e+06	0	5	0	0	1	0	2	0	0	0	0	0	0	0	0	0	0
Gongogi (BA)	2911501	Gongogi	0.389	0.651	0.209	0.434	1	BA	RuralAdjacente	64.05	45.65	3.02	6.61	RuralAdjacente	2	Nordeste	29	BA	10220.7	1695.66	6763.24	16588.9	35268.5	1482.14	36750.6	4404.44	93.52	442.39	214.06	14.37	0.13	1.81344e+06	0	4	0	0	0	1	0	0	0	0	0	0	0	0	0	0	0
Governador Mangabeira (BA)	2911600	Governador Mangabeira	0.514	0.715	0.373	0.508	1	BA	Urbano	67.91	32.89	2.41	6.42	Urbano	2	Nordeste	29	BA	19152.9	5716.18	33133.2	37559.9	95562.2	5909.68	101472	5118.12	92.45	363.47	147.53	27.19	8.61	4.79311e+06	0	8	1	0	1	0	0	0	0	0	0	0	0	0	0	0	0
Guajeru (BA)	2911659	Guajeru	0.333	0.697	0.11	0.482	1	BA	RuralAdjacente	66.81	36.3	3.07	7.66	RuralAdjacente	2	Nordeste	29	BA	8039.5	1987.43	7470.09	19097.7	36594.7	1060.3	37655	3626.6	95.3	391.57	181.91	94.55	3.56	1.41393e+06	1	4	0	0	0	1	0	0	0	0	0	0	0	0	0	0	0
Guanambi (BA)	2911709	Guanambi	0.548	0.698	0.403	0.586	1	BA	Urbano	66.85	36.18	2.31	5.67	Urbano	2	Nordeste	29	BA	18083.3	51182.4	286251	134605	490122	54784.9	544907	6914.97	80.07	495.63	140.09	20.76	1.78	1.85403e+07	0	19	0	1	2	0	0	0	0	0	0	0	0	1	1	0	0
Guaratinga (BA)	2911808	Guaratinga	0.356	0.626	0.149	0.483	1	BA	RuralAdjacente	62.53	51.29	2.76	6.21	RuralAdjacente	2	Nordeste	29	BA	47529.1	7316.64	24559.3	41595.5	121001	4083.48	125084	5635.68	93.15	390.91	178.8	45.09	4.97	6.17729e+06	5	3	0	0	0	1	0	0	0	0	0	0	0	0	0	0	0
Heliópolis (BA)	2911857	Heliópolis	0.37	0.615	0.175	0.47	1	BA	RuralAdjacente	61.87	53.86	3.08	6.64	RuralAdjacente	2	Nordeste	29	BA	9277.61	2300.72	13603.6	24515	49696.9	2005.8	51702.7	4154.83	90.26	324.18	185.76	13.59	7.94	2.59087e+06	4	1	0	0	0	0	0	0	0	0	0	0	0	0	0	0	0
Iaçu (BA)	2911907	Iaçu	0.396	0.57	0.22	0.494	1	BA	IntermediarioAdjacente	59.2	65	3.33	7.53	IntermediarioAdjacente	2	Nordeste	29	BA	55684	8930.38	33615.6	49250.7	147481	4915.91	152397	5921.77	92.99	441.42	169.93	46.55	0.83	4.69558e+06	2	9	0	0	1	0	0	0	0	0	0	0	0	0	0	0	0
Ibiassucê (BA)	2912004	Ibiassucê	0.437	0.704	0.233	0.509	1	BA	RuralAdjacente	67.24	34.96	2.31	7.9	RuralAdjacente	2	Nordeste	29	BA	6292.19	2994.05	13418.5	18460.8	41165.5	2170.89	43336.4	4300.53	88.47	544.19	217.09	100	0.84	2.3152e+06	1	3	0	0	0	1	0	0	0	0	0	0	0	0	0	0	0
Ibicaraí (BA)	2912103	Ibicaraí	0.449	0.627	0.274	0.526	1	BA	IntermediarioAdjacente	62.59	51.06	2.29	7.81	IntermediarioAdjacente	2	Nordeste	29	BA	10491.1	6937.91	40483.7	48954.4	106867	4697.7	111565	4602.32	92.61	479.04	201.33	47.78	5.13	7.76593e+06	3	8	0	0	1	0	0	0	0	0	0	0	0	0	0	0	0
Ibicoara (BA)	2912202	Ibicoara	0.393	0.619	0.176	0.559	1	BA	RuralAdjacente	62.13	52.84	3.92	4.8	RuralAdjacente	2	Nordeste	29	BA	105161	13567.5	38600	33877.9	191206	7771.3	198978	11500.9	87.44	389.8	242.44	21.47	1.89	2.56965e+06	1	3	0	2	1	0	0	1	0	0	0	0	0	0	0	0	0
Ibicuí (BA)	2912301	Ibicuí	0.424	0.639	0.225	0.53	1	BA	RuralAdjacente	63.31	48.34	2.86	7.4	RuralAdjacente	2	Nordeste	29	BA	24629.6	3979.61	18537.4	29924.3	77070.9	3891.96	80962.9	5128.78	86.94	389.58	195.84	92.93	0.16	3.97268e+06	1	5	0	1	1	0	0	0	0	0	0	0	0	0	0	0	0
Ibipeba (BA)	2912400	Ibipeba	0.455	0.612	0.318	0.485	1	BA	RuralAdjacente	61.71	54.5	2.77	6.29	RuralAdjacente	2	Nordeste	29	BA	7600.45	6204.32	14700.3	31350.1	59855.2	3761.88	63617	3737.56	89.69	397.39	217.43	36.5	3.08	1.90992e+06	3	4	0	0	1	0	0	0	0	0	0	0	0	0	0	0	0
Ibipitanga (BA)	2912509	Ibipitanga	0.389	0.694	0.167	0.507	1	BA	RuralRemoto	66.65	36.81	2.69	8.36	RuralRemoto	2	Nordeste	29	BA	4069.87	1820.3	12471.2	24308	42669.4	1786.72	44456.1	3137.12	93.36	401.89	184.47	89.34	0.12	2.89863e+06	0	5	0	0	0	1	0	0	0	0	0	0	0	0	0	0	0
Ibiquera (BA)	2912608	Ibiquera	0.368	0.641	0.171	0.453	1	BA	RuralAdjacente	63.45	47.81	3.49	7.31	RuralAdjacente	2	Nordeste	29	BA	5078.75	702.733	2976.57	8864.49	17622.5	511.943	18134.5	3727.54	97.07	466.71	288.45	20.48	1.87	1.47016e+06	0	1	0	0	0	0	0	0	0	0	0	0	0	0	0	0	0
Ibirapitanga (BA)	2912707	Ibirapitanga	0.391	0.651	0.2	0.46	1	BA	IntermediarioAdjacente	64.05	45.65	3.77	5.69	IntermediarioAdjacente	2	Nordeste	29	BA	41811.7	5625.52	23777.2	43533.7	114748	3905.79	118654	5247.85	93.62	393.85	190.11	73.12	5.57	2472933	5	3	0	0	1	0	0	0	0	0	0	0	0	0	0	0	0
Ibirapuã (BA)	2912806	Ibirapuã	0.488	0.721	0.296	0.544	1	BA	RuralAdjacente	68.23	31.96	2.63	8.26	RuralAdjacente	2	Nordeste	29	BA	29156.9	14239.9	18965.1	17092.3	79454.2	5715.77	85169.9	10699.7	90.45	654.09	424.3	27.78	5.14	2.37229e+06	0	3	0	0	0	0	0	0	0	0	0	0	0	0	0	0	0
Ibirataia (BA)	2912905	Ibirataia	0.422	0.664	0.225	0.502	1	BA	IntermediarioAdjacente	64.84	42.86	2.82	6.28	IntermediarioAdjacente	2	Nordeste	29	BA	35536.2	6710.36	32790.8	41127.5	116165	5466.09	121631	6419.88	95.41	679.67	202.37	59.88	5.98	3.63449e+06	0	7	0	0	1	0	0	0	0	0	0	0	0	0	0	0	0
Ibitiara (BA)	2913002	Ibitiara	0.424	0.692	0.225	0.489	1	BA	RuralRemoto	66.54	37.18	3.37	9.28	RuralRemoto	2	Nordeste	29	BA	7072.57	3344.68	15782.7	27662.2	53862.2	2411.97	56274.2	3626.15	94.98	471.39	215.68	84.38	8.94	2.11118e+06	0	6	0	0	0	1	0	0	0	0	0	0	0	0	0	0	0
Ibititá (BA)	2913101	Ibititá	0.435	0.613	0.277	0.485	1	BA	RuralAdjacente	61.75	54.33	3.09	5.99	RuralAdjacente	2	Nordeste	29	BA	14823.1	5371.58	17674.8	32924.9	70794.4	2842.59	73637	4129.49	89.5	486.94	159.5	0	18.33	2.62697e+06	2	3	0	0	1	0	0	0	0	0	0	0	0	0	0	0	0
Ibotirama (BA)	2913200	Ibotirama	0.5	0.704	0.31	0.574	1	BA	IntermediarioRemoto	67.26	34.9	3.32	6.3	IntermediarioRemoto	2	Nordeste	29	BA	10988	13300.1	84955.2	45800.1	155043	17556.6	172600	6789.39	79.86	425.19	158.52	56.74	3.32	5.18677e+06	0	8	0	0	1	0	0	0	0	0	0	0	0	0	1	0	1
Ichu (BA)	2913309	Ichu	0.516	0.657	0.408	0.513	1	BA	RuralAdjacente	64.43	44.3	2.52	7.31	RuralAdjacente	2	Nordeste	29	BA	2263.11	1031.79	5462.44	10992.7	19750.1	733.858	20483.9	3897.99	92.88	571.47	290.15	26.25	0.02	1.21769e+06	0	3	0	0	0	1	0	0	0	0	0	0	0	0	0	0	0
Igaporã (BA)	2913408	Igaporã	0.468	0.704	0.284	0.513	1	BA	RuralAdjacente	67.24	34.96	2.86	7.33	RuralAdjacente	2	Nordeste	29	BA	7763.8	2542.91	15794.7	27962.2	54063.6	3405.57	57469.2	3782.36	71.76	621.33	330.13	77.71	4.37	3.57332e+06	0	7	0	0	1	0	0	0	0	0	0	0	0	0	0	0	0
Igrapiúna (BA)	2913457	Igrapiúna	0.342	0.694	0.128	0.45	1	BA	RuralAdjacente	66.65	36.81	4.1	3.41	RuralAdjacente	2	Nordeste	29	BA	38808.7	17241.7	18302.9	26565.5	100919	5028.7	105948	7937.93	97.42	483.79	308.33	31.13	3.03	5.10785e+06	1	5	0	1	1	0	0	0	0	0	0	0	0	0	0	0	0
Iguaí (BA)	2913507	Iguaí	0.411	0.696	0.198	0.505	1	BA	IntermediarioAdjacente	66.73	36.56	3.08	7.97	IntermediarioAdjacente	2	Nordeste	29	BA	16666.6	4565.92	27901.6	47252.9	96387	3422.07	99809.1	3880	91.9	252.89	123.24	72.48	1.17	5.27881e+06	0	7	0	1	1	0	0	0	0	0	0	0	0	0	0	0	0
Ilhéus (BA)	2913606	Ilhéus	0.521	0.708	0.329	0.607	1	BA	Urbano	67.45	34.32	2.21	5.01	Urbano	2	Nordeste	29	BA	90452.3	765426	937351	358882	2.15211e+06	415085	2.5672e+06	13934.7	75.92	466.7	167.37	41.04	1.44	3.40155e+07	13	1	0	14	2	0	2	1	0	0	0	0	0	2	1	0	0
Inhambupe (BA)	2913705	Inhambupe	0.381	0.63	0.184	0.478	1	BA	RuralAdjacente	62.79	50.28	3.29	7.28	RuralAdjacente	2	Nordeste	29	BA	98667.8	30435.4	55701.3	67637.5	252442	11434.6	263877	7271.33	94.54	284.81	117.51	38.41	2.55	7.7698e+06	2	8	0	0	1	0	0	0	0	0	0	0	0	0	0	0	0
Ipecaetá (BA)	2913804	Ipecaetá	0.363	0.642	0.163	0.456	1	BA	RuralAdjacente	63.5	47.63	2.73	7.37	RuralAdjacente	2	Nordeste	29	BA	8548.6	2197	9913.47	30528.6	51187.7	1274.06	52461.7	3421.27	94.54	455.39	184.41	34.63	11.85	3.73467e+06	5	1	0	0	0	1	0	0	0	0	0	0	0	0	0	0	0
Ipiaú (BA)	2913903	Ipiaú	0.498	0.679	0.315	0.578	1	BA	Urbano	65.72	39.85	2.26	7.4	Urbano	2	Nordeste	29	BA	20141.4	25356.8	120220	80457.7	246176	19607.9	265784	5982.09	90	305.31	143.63	97.39	10.92	4.39448e+06	1	7	0	3	1	0	0	0	0	0	0	0	0	0	0	0	0
Ipirá (BA)	2914000	Ipirá	0.382	0.615	0.182	0.497	1	BA	IntermediarioAdjacente	61.92	53.66	3.2	7.41	IntermediarioAdjacente	2	Nordeste	29	BA	33842	56294.6	88226.5	102286	280649	19352.4	300002	5054.62	92.82	328.01	124.55	53.22	6.21	7.71199e+06	4	9	0	1	1	0	0	0	0	0	0	0	0	0	0	0	0
Ipupiara (BA)	2914109	Ipupiara	0.464	0.686	0.298	0.488	1	BA	RuralRemoto	66.14	38.48	2.85	9.49	RuralRemoto	2	Nordeste	29	BA	2088.46	2072.9	13383	15839.3	33383.7	2014.28	35398	3810.33	88.18	645.73	325.97	16.21	23.98	2049363	1	2	0	0	0	1	0	0	0	0	0	0	0	0	0	0	0
Irajuba (BA)	2914208	Irajuba	0.378	0.643	0.184	0.458	1	BA	RuralAdjacente	63.55	47.46	3.38	9.19	RuralAdjacente	2	Nordeste	29	BA	3286.03	1291.13	6607.2	14876.9	26061.2	876.996	26938.2	3847.22	86	513.7	253.46	25.35	0.64	1.48243e+06	1	2	0	0	0	1	0	0	0	0	0	0	0	0	0	0	0
Iramaia (BA)	2914307	Iramaia	0.393	0.68	0.198	0.45	1	BA	RuralAdjacente	65.78	39.66	3.04	6.34	RuralAdjacente	2	Nordeste	29	BA	7653.61	1846.15	9728.31	23123.5	42351.6	1552.31	43903.9	3662.32	92.11	549.48	258.37	32.79	0	3.87255e+06	3	2	0	0	0	1	0	0	0	0	0	0	0	0	0	0	0
Iraquara (BA)	2914406	Iraquara	0.422	0.618	0.26	0.468	1	BA	RuralAdjacente	62.1	52.94	2.81	6.91	RuralAdjacente	2	Nordeste	29	BA	17950.5	12848	25259.2	41655.7	97713.5	4474.6	102188	4520.2	88.67	404.4	204.44	100	5.83	2.47256e+06	0	7	0	1	1	0	0	0	0	0	0	0	0	0	0	0	0
Irará (BA)	2914505	Irará	0.461	0.673	0.287	0.506	1	BA	RuralAdjacente	65.37	41.04	2.73	7.35	RuralAdjacente	2	Nordeste	29	BA	21224.7	5890.97	42212.3	52651.3	121979	8221.91	130201	4735.96	86.44	332.72	155.47	38.73	5.47	6.91323e+06	1	5	0	1	1	0	0	0	0	0	0	0	0	0	0	0	0
Irecê (BA)	2914604	Irecê	0.542	0.648	0.415	0.592	1	BA	Urbano	63.88	46.24	2.5	3.96	Urbano	2	Nordeste	29	BA	19033.5	51072.2	294017	119920	484043	56288	540331	8137.03	82.49	465.9	154.91	36.4	6.04	1.34085e+07	12	6	0	0	2	0	0	0	0	0	0	0	0	0	0	0	0
Itabela (BA)	2914653	Itabela	0.445	0.651	0.264	0.512	1	BA	Urbano	64.08	45.53	3.14	4.66	Urbano	2	Nordeste	29	BA	46652.6	19278.2	67101.5	56635.1	189667	15238.2	204906	7215.24	92.69	443.45	172.88	27.5	0.3	9.79304e+06	4	7	0	0	1	0	0	0	0	0	0	0	0	0	1	0	1
Itaberaba (BA)	2914703	Itaberaba	0.472	0.641	0.299	0.55	1	BA	Urbano	63.45	47.84	2.57	6.88	Urbano	2	Nordeste	29	BA	34960.4	24103.5	167682	107820	334566	29780.4	364347	5912.51	80.34	396.69	118.8	33.88	1.39	1.01061e+07	8	8	0	5	1	0	0	0	0	0	0	0	0	0	0	0	0
Itabuna (BA)	2914802	Itabuna	0.581	0.733	0.421	0.636	1	BA	Urbano	68.95	29.84	2.21	5.83	Urbano	2	Nordeste	29	BA	19532.9	473828	1.2839e+06	382639	2.1599e+06	284801	2.4447e+06	11942.3	78.66	948.93	194.47	18.72	4.23	6.52692e+07	16	10	0	17	0	0	0	1	0	0	0	0	0	0	0	0	0
Itacaré (BA)	2914901	Itacaré	0.384	0.663	0.175	0.487	1	BA	RuralAdjacente	64.79	43.03	3.47	4.53	RuralAdjacente	2	Nordeste	29	BA	25510.1	8615.02	59707	47869.5	141702	6900.28	148602	6105.25	85.42	382.08	172.65	37.89	4.21	2.52032e+06	4	4	0	1	0	0	0	0	0	0	0	0	0	0	0	0	0
Itaeté (BA)	2915007	Itaeté	0.373	0.618	0.192	0.436	1	BA	RuralAdjacente	62.05	53.15	4.05	7.43	RuralAdjacente	2	Nordeste	29	BA	15111.2	2795.14	13195.1	27262.6	58364.1	2354.88	60719	4066.36	93.55	381.48	165.98	96.69	2.96	1.98354e+06	1	6	0	0	1	0	0	0	0	0	0	0	0	0	0	0	0
Itagi (BA)	2915106	Itagi	0.397	0.583	0.213	0.503	1	BA	IntermediarioAdjacente	59.99	61.56	3.37	7.83	IntermediarioAdjacente	2	Nordeste	29	BA	17444.2	3216.37	16370	27405.8	64436.4	2187.89	66624.3	5104.13	90.7	415.55	222.06	50.98	0.54	3.75429e+06	1	3	0	0	0	0	0	0	0	0	0	0	0	0	0	0	0
Itagibá (BA)	2915205	Itagibá	0.421	0.662	0.24	0.469	1	BA	IntermediarioAdjacente	64.73	43.25	2.78	6.67	IntermediarioAdjacente	2	Nordeste	29	BA	34321	218435	75729.1	32746.8	361232	22721.2	383953	25243.4	79.58	465.03	318.44	8.97	2.58	4.1056e+06	0	3	0	2	0	1	0	0	0	0	0	0	0	0	0	0	0
Itagimirim (BA)	2915304	Itagimirim	0.493	0.686	0.304	0.573	1	BA	IntermediarioAdjacente	66.13	38.51	3.1	6.75	IntermediarioAdjacente	2	Nordeste	29	BA	21154	2039.4	13476.5	15613.1	52283.1	2849.29	55132.4	7754.2	87.5	618.47	268.68	66.37	7.77	2.51269e+06	0	2	1	0	0	1	0	0	0	0	0	0	0	0	0	0	0
Itaguaçu da Bahia (BA)	2915353	Itaguaçu da Bahia	0.378	0.618	0.194	0.449	1	BA	RuralAdjacente	62.05	53.16	5.1	5.01	RuralAdjacente	2	Nordeste	29	BA	9061.63	3676.71	9375.72	25542	47656	1587.9	49243.9	3728.06	85.78	397.95	197.06	99.82	9.63	2.88969e+06	0	4	0	0	0	0	0	0	0	0	0	0	0	0	0	0	0
Itaju do Colônia (BA)	2915403	Itaju do Colônia	0.431	0.63	0.25	0.509	1	BA	RuralAdjacente	62.79	50.28	2.7	5.85	RuralAdjacente	2	Nordeste	29	BA	16057.6	2163.34	7082.65	15569.8	40873.4	1149.91	42023.3	5774.02	91.34	507.52	292.19	57.76	6.87	2.27163e+06	0	3	0	0	0	1	0	0	0	0	0	0	0	0	0	0	0
Itajuípe (BA)	2915502	Itajuípe	0.451	0.657	0.27	0.516	1	BA	IntermediarioAdjacente	64.42	44.31	2.47	6.85	IntermediarioAdjacente	2	Nordeste	29	BA	23261.3	77226.6	42166.8	40529.6	183184	17956.2	201140	9535.43	97.43	353.7	168.73	38.85	10.01	5.58168e+06	1	5	0	1	1	0	0	0	0	0	0	0	0	0	0	0	0
Itamaraju (BA)	2915601	Itamaraju	0.462	0.646	0.262	0.581	1	BA	Urbano	63.76	46.7	2.63	5.25	Urbano	2	Nordeste	29	BA	113544	45246.4	181656	117692	458139	33383.6	491522	7758.22	90.25	399.4	139.01	23	3.96	1.39899e+07	14	6	0	1	2	0	1	0	0	0	0	0	0	1	1	0	0
Itamari (BA)	2915700	Itamari	0.428	0.675	0.223	0.52	1	BA	IntermediarioAdjacente	65.49	40.63	3.21	6.36	IntermediarioAdjacente	2	Nordeste	29	BA	16233.8	2386.52	10292.4	18083.5	46996.2	1891.37	48887.6	6185.17	95.73	518.99	287.8	100	1.98	1.65199e+06	1	2	0	0	0	0	0	0	0	0	0	0	0	0	0	0	0
Itambé (BA)	2915809	Itambé	0.39	0.635	0.197	0.476	1	BA	Urbano	63.09	49.16	2.76	5.65	Urbano	2	Nordeste	29	BA	34552	7078.94	30150.8	45559	117341	3970.83	121312	5250.22	95.62	356.29	137.67	98.72	10.43	5.41717e+06	3	3	0	2	1	0	0	0	0	0	0	0	0	0	0	0	0
Itanagra (BA)	2915908	Itanagra	0.399	0.664	0.197	0.484	1	BA	RuralAdjacente	64.85	42.81	3.57	4.89	RuralAdjacente	2	Nordeste	29	BA	5386.09	12032.1	8207.82	15300	40925.9	1885.73	42811.7	5639.79	89.86	551.48	216.72	99.02	9.21	900886	1	2	0	0	0	0	0	0	0	0	0	0	0	0	0	0	0
Itanhém (BA)	2916005	Itanhém	0.496	0.721	0.311	0.544	1	BA	IntermediarioAdjacente	68.23	31.96	2.38	8.06	IntermediarioAdjacente	2	Nordeste	29	BA	44598.8	7780.26	33330.1	35980	121689	4920.36	126610	6268.11	92.54	414.31	175.43	47.46	1.42	2.76164e+06	0	7	1	0	1	0	0	0	0	0	0	0	0	0	0	0	0
Itaparica (BA)	2916104	Itaparica	0.522	0.689	0.371	0.558	1	BA	Urbano	66.34	37.84	2.76	5.05	Urbano	2	Nordeste	29	BA	3330.18	11881.9	61189.8	41476.4	117878	9695.89	127574	6145.19	86.02	292.97	163.41	42.54	2.08	4.74944e+06	0	7	0	0	1	0	0	0	0	0	0	0	0	0	1	0	1
Itapé (BA)	2916203	Itapé	0.448	0.715	0.266	0.473	1	BA	RuralAdjacente	67.91	32.89	2.47	5.88	RuralAdjacente	2	Nordeste	29	BA	11869	2209.45	10379.8	21108	45566.2	1221.29	46787.5	4258.83	96.84	425.97	217.61	99.78	4.02	3.22383e+06	0	4	0	0	0	0	0	0	0	0	0	0	0	0	0	0	0
Itapebi (BA)	2916302	Itapebi	0.394	0.689	0.18	0.494	1	BA	RuralAdjacente	66.31	37.94	3.21	5.37	RuralAdjacente	2	Nordeste	29	BA	22635.6	232995	15624	24226.2	295480	3015.78	298496	28436.3	95.95	545	324.35	93.33	3.26	3.93697e+06	1	4	0	0	0	1	0	0	0	0	0	0	0	0	0	0	0
Itapetinga (BA)	2916401	Itapetinga	0.529	0.68	0.368	0.592	1	BA	Urbano	65.78	39.66	2.34	6.58	Urbano	2	Nordeste	29	BA	25487.2	492847	258753	132166	909253	113347	1.0226e+06	14969.1	85.11	438.83	150.89	34.8	2.65	1.57472e+07	1	12	0	2	1	0	0	0	0	0	0	0	0	0	0	0	0
Itapicuru (BA)	2916500	Itapicuru	0.311	0.577	0.119	0.44	1	BA	RuralAdjacente	59.6	63.23	3.94	6.44	RuralAdjacente	2	Nordeste	29	BA	90944.2	12786.2	35908.5	60126.2	199765	5608.08	205373	6362.64	86.9	290.11	141.59	40.07	1.91	7.75699e+06	1	8	0	1	1	0	0	0	0	0	0	0	0	0	0	0	0
Itapitanga (BA)	2916609	Itapitanga	0.409	0.651	0.216	0.486	1	BA	IntermediarioAdjacente	64.05	45.65	2.37	6.14	IntermediarioAdjacente	2	Nordeste	29	BA	12424.7	1885.58	8897.01	20844.8	44052.1	2439.44	46491.6	4554.87	95.69	418.16	238.83	45.96	3.37	2.8979e+06	3	1	0	0	0	0	0	0	0	0	0	0	0	0	0	0	0
Itaquara (BA)	2916708	Itaquara	0.393	0.639	0.2	0.475	1	BA	RuralAdjacente	63.31	48.34	3.5	8.08	RuralAdjacente	2	Nordeste	29	BA	11189.5	3404.33	7664.36	15113.8	37371.9	1253.41	38625.3	5030.65	87.02	439.69	232.13	45.26	1.13	1.86662e+06	0	4	0	0	0	1	0	0	0	0	0	0	0	0	0	0	0
Itarantim (BA)	2916807	Itarantim	0.443	0.685	0.247	0.514	1	BA	Urbano	66.1	38.62	2.34	6.98	Urbano	2	Nordeste	29	BA	24841.3	13555.7	24546.6	32828.3	95771.9	4754.07	100526	5419.77	92.56	378.34	223.63	39.12	1.92	4.43876e+06	2	3	0	1	1	0	0	0	0	0	0	0	0	0	0	0	0
Itatim (BA)	2916856	Itatim	0.447	0.673	0.264	0.504	1	BA	IntermediarioAdjacente	65.4	40.95	3.28	6.71	IntermediarioAdjacente	2	Nordeste	29	BA	3060.91	6980.94	76643.2	31395.9	118081	17578.7	135660	9330.74	91.64	483.96	218.19	95.58	6.03	1.71654e+06	2	5	0	0	1	0	0	0	0	0	0	0	0	0	0	0	0
Itiruçu (BA)	2916906	Itiruçu	0.464	0.68	0.278	0.529	1	BA	IntermediarioAdjacente	65.78	39.66	2.73	7.82	IntermediarioAdjacente	2	Nordeste	29	BA	11136.3	3189.38	17743.3	23553.4	55622.4	2887.92	58510.3	4609.65	94.88	412.14	197.77	59.25	0.51	1.73694e+06	1	3	0	1	0	1	0	0	0	0	0	0	0	0	0	0	0
Itiúba (BA)	2917003	Itiúba	0.385	0.641	0.196	0.455	1	BA	RuralAdjacente	63.45	47.81	4.64	7.25	RuralAdjacente	2	Nordeste	29	BA	22749.1	5291.48	34745.2	67956.4	130742	4950.93	135693	3757.56	94.2	289.63	131.57	39.83	1.57	3.26907e+06	3	7	0	1	1	0	0	0	0	0	0	0	0	0	1	0	1
Itororó (BA)	2917102	Itororó	0.444	0.603	0.274	0.53	1	BA	Urbano	61.16	56.71	2.93	8.02	Urbano	2	Nordeste	29	BA	13709.2	6491.73	29054.2	39965.3	89220.4	3538.68	92759	4658.68	86.03	364.87	152.89	52.34	7.2	4.78686e+06	0	6	0	0	1	0	0	0	0	0	0	0	0	0	0	0	0
Ituaçu (BA)	2917201	Ituaçu	0.42	0.661	0.207	0.542	1	BA	RuralAdjacente	64.68	43.41	3.45	7.38	RuralAdjacente	2	Nordeste	29	BA	17491.3	4266.1	19870.6	35305.2	76933.2	2346.59	79279.8	4373.58	92.14	427.99	221.51	100	1.51	4.5317e+06	1	5	0	0	0	0	0	2	0	0	0	0	0	0	0	0	0
Ituberá (BA)	2917300	Ituberá	0.418	0.626	0.23	0.506	1	BA	IntermediarioAdjacente	62.55	51.19	3.41	4.69	IntermediarioAdjacente	2	Nordeste	29	BA	39495.8	16283.4	59591.1	45828.7	161199	16520.1	177719	6683.18	87.24	348.91	159.55	69.29	2.21	6.06161e+06	3	4	0	1	1	0	0	0	0	0	0	0	0	0	0	0	0
Iuiú (BA)	2917334	Iuiú	0.414	0.658	0.233	0.463	1	BA	RuralAdjacente	64.49	44.08	3.87	4.21	RuralAdjacente	2	Nordeste	29	BA	10906.8	2250.86	12574.7	22460	48192.4	2122.22	50314.6	4613.9	93.56	481.53	291.73	99.92	9.38	2.0809e+06	0	3	0	0	0	1	0	0	0	0	0	0	0	0	0	0	0
Jaborandi (BA)	2917359	Jaborandi	0.374	0.67	0.18	0.433	1	BA	RuralAdjacente	65.21	41.57	2.6	5.66	RuralAdjacente	2	Nordeste	29	BA	121014	10001.3	25725.6	17619.3	174360	2469.27	176829	19700.3	86.37	903.39	627.82	50.06	1.33	3.86857e+06	0	4	0	0	0	1	0	0	0	0	0	0	0	0	0	0	0
Jacaraci (BA)	2917409	Jacaraci	0.445	0.709	0.247	0.504	1	BA	RuralAdjacente	67.52	34.1	2.28	8.52	RuralAdjacente	2	Nordeste	29	BA	7662.45	1759.72	12329.4	26008.6	47760.2	1643.15	49403.4	3617.7	91.35	467.54	224.54	91.79	3.06	3.91078e+06	0	6	0	0	1	0	0	0	0	0	0	0	0	0	0	0	0
Jacobina (BA)	2917508	Jacobina	0.496	0.646	0.328	0.577	1	BA	Urbano	63.76	46.7	2.44	6.17	Urbano	2	Nordeste	29	BA	28611.8	178156	273275	137426	617469	48565.8	666035	8400.52	76.12	502.46	174.83	25.64	10.62	1.56186e+07	6	11	0	2	1	0	0	0	0	0	0	0	0	0	0	0	0
Jaguaquara (BA)	2917607	Jaguaquara	0.439	0.679	0.231	0.54	1	BA	Urbano	65.76	39.74	2.55	7	Urbano	2	Nordeste	29	BA	30191.3	14108	103085	91916.8	239301	17736	257037	5038.06	92.18	323.45	150.29	35.85	11.38	8.26724e+06	9	6	0	1	1	0	0	0	0	0	0	0	0	0	0	0	0
Jaguarari (BA)	2917706	Jaguarari	0.465	0.668	0.287	0.526	1	BA	RuralAdjacente	65.05	42.13	2.32	7.43	RuralAdjacente	2	Nordeste	29	BA	8308.58	267017	117925	59311.3	452562	39279.3	491841	16209.9	85.34	399.61	230.61	86.15	0.89	5.46253e+06	0	9	0	1	1	0	0	0	0	0	0	0	0	0	1	0	1
Jaguaripe (BA)	2917805	Jaguaripe	0.407	0.669	0.216	0.465	1	BA	RuralAdjacente	65.13	41.85	3.5	5.49	RuralAdjacente	2	Nordeste	29	BA	26795.7	4326.56	16512.3	31488.9	79123.4	3262.07	82385.5	5003.07	81.72	415.62	278.1	43.12	3.23	3.12345e+06	1	5	0	0	1	0	0	0	0	0	0	0	0	0	0	0	0
Jandaíra (BA)	2917904	Jandaíra	0.375	0.624	0.198	0.428	1	BA	RuralAdjacente	62.45	51.57	4.96	5.86	RuralAdjacente	2	Nordeste	29	BA	69196.5	4090.05	12764.3	19992.7	106044	3407.12	109451	10603.6	93.45	359.06	215.5	72.84	1.04	1.32789e+06	0	3	0	0	0	0	0	0	0	0	0	0	0	0	0	0	0
Jequié (BA)	2918001	Jequié	0.504	0.68	0.33	0.569	1	BA	Urbano	65.78	39.66	2.36	6.97	Urbano	2	Nordeste	29	BA	27521.4	216298	582754	287299	1.11387e+06	141631	1.2555e+06	8264.19	77.48	451.68	173.55	37.67	1.99	4.22794e+07	0	27	0	11	0	0	0	0	0	0	0	0	0	1	1	0	0
Jeremoabo (BA)	2918100	Jeremoabo	0.383	0.57	0.203	0.484	1	BA	RuralAdjacente	59.2	65	4.09	7.01	RuralAdjacente	2	Nordeste	29	BA	47541.9	9192.24	48359.6	66726.3	171820	6355.88	178176	4731.05	87.15	410.04	141.74	40.02	3.42	7.65667e+06	5	6	0	3	2	0	0	0	0	0	0	0	0	1	1	0	0
Jiquiriçá (BA)	2918209	Jiquiriçá	0.426	0.68	0.225	0.506	1	BA	RuralAdjacente	65.78	39.66	2.98	7.28	RuralAdjacente	2	Nordeste	29	BA	14709.6	4731.24	13850.1	26637.5	59928.4	1920.68	61849.1	4390.51	95.8	391.52	211.11	65.49	2.85	3.34933e+06	2	2	0	0	0	1	0	0	0	0	0	0	0	0	0	0	0
Jitaúna (BA)	2918308	Jitaúna	0.401	0.688	0.207	0.454	1	BA	RuralAdjacente	66.29	37.98	2.66	7.06	RuralAdjacente	2	Nordeste	29	BA	14758.4	3168.41	15947.5	30699.9	64574.3	1974.27	66548.6	4714.74	92.24	522.42	230.21	97.85	6.6	3.08579e+06	1	5	0	0	1	0	0	0	0	0	0	0	0	0	0	0	0
João Dourado (BA)	2918357	João Dourado	0.431	0.577	0.267	0.52	1	BA	IntermediarioAdjacente	59.6	63.23	3.03	4.9	IntermediarioAdjacente	2	Nordeste	29	BA	20190.5	6446.17	33310.3	41185.1	101132	6143.77	107276	4797.88	93.27	341.64	203.84	6.97	2.12	5.72896e+06	6	0	0	1	0	0	0	0	0	0	0	0	0	0	0	0	0
Juazeiro (BA)	2918407	Juazeiro	0.531	0.668	0.369	0.609	1	BA	Urbano	65.05	42.13	2.48	4.21	Urbano	2	Nordeste	29	BA	188408	217385	792062	407287	1.60514e+06	194578	1.79972e+06	9090.23	72.97	579.96	131.41	50.37	0.69	7.4367e+07	13	45	0	2	4	0	0	0	0	0	0	0	0	1	1	0	0
Jucuruçu (BA)	2918456	Jucuruçu	0.354	0.618	0.147	0.487	1	BA	RuralAdjacente	62.1	52.94	3.09	5.17	RuralAdjacente	2	Nordeste	29	BA	31250.3	22408.2	8951.89	19448.7	82059.1	1439.09	83498.2	8383.35	94.95	456.66	257.72	92.26	0.85	2.8516e+06	1	4	0	0	1	0	0	0	0	0	0	0	0	0	0	0	0
Jussara (BA)	2918506	Jussara	0.394	0.577	0.226	0.47	1	BA	RuralAdjacente	59.6	63.23	2.98	5.49	RuralAdjacente	2	Nordeste	29	BA	5996.19	2756.2	12899.5	28287	49938.9	1710.19	51649.1	3431.15	96.32	477.34	239.38	0	10.25	2.54725e+06	0	3	0	0	0	0	0	0	0	0	0	0	0	0	0	0	0
Jussari (BA)	2918555	Jussari	0.426	0.657	0.24	0.489	1	BA	RuralAdjacente	64.41	44.35	2.39	6.91	RuralAdjacente	2	Nordeste	29	BA	11095.8	2886.52	7610.24	15719.6	37312.2	1425.62	38737.8	5990.08	96.36	472.91	241.69	47.95	1.63	1.5138e+06	0	3	0	0	0	1	0	0	0	0	0	0	0	0	0	0	0
Jussiape (BA)	2918605	Jussiape	0.449	0.656	0.272	0.507	1	BA	RuralAdjacente	64.34	44.62	2.18	9.52	RuralAdjacente	2	Nordeste	29	BA	4984.72	1707.88	7120.78	13946.6	27760	1005.69	28765.7	3608.34	92.43	592.4	215	83.6	2.24	2.09559e+06	1	3	0	0	0	1	0	0	0	0	0	0	0	0	0	0	0
Lafaiete Coutinho (BA)	2918704	Lafaiete Coutinho	0.395	0.635	0.201	0.483	1	BA	RuralAdjacente	63.09	49.16	2.9	8.07	RuralAdjacente	2	Nordeste	29	BA	5776.54	906.412	3685.55	8688.28	19056.8	552.542	19609.3	5026.74	85.7	716.33	431.27	100	6.8	1.82781e+06	0	2	0	0	0	0	0	0	0	0	0	0	0	0	0	1	0
Lagoa Real (BA)	2918753	Lagoa Real	0.36	0.69	0.153	0.441	1	BA	RuralAdjacente	66.4	37.64	2.94	7.07	RuralAdjacente	2	Nordeste	29	BA	6489.88	2680.8	8973.22	24996.2	43140.1	1567.77	44707.9	3208.55	87.68	387.04	185.97	90.75	0.12	3.71441e+06	0	6	0	0	0	1	0	0	0	0	0	0	0	0	0	0	0
Laje (BA)	2918803	Laje	0.431	0.699	0.221	0.517	1	BA	RuralAdjacente	66.91	35.98	3.03	6.5	RuralAdjacente	2	Nordeste	29	BA	23760.5	5191.36	50131.9	43293.8	122378	13253.8	135631	6107.87	92.92	416.01	177.57	31.62	4.2	5.14128e+06	0	4	2	0	0	0	0	0	0	0	0	0	0	0	0	0	0
Lajedão (BA)	2918902	Lajedão	0.496	0.657	0.316	0.587	1	BA	RuralAdjacente	64.42	44.31	2.61	8.57	RuralAdjacente	2	Nordeste	29	BA	15349	1772.73	5928.63	8949.23	31999.6	1220.37	33220	8899.01	88.39	661.43	474.5	36.68	1.31	1.45113e+06	0	2	0	0	0	0	0	0	0	0	0	0	0	0	0	1	0
Lajedinho (BA)	2919009	Lajedinho	0.341	0.619	0.144	0.444	1	BA	RuralAdjacente	62.13	52.84	3.6	6.32	RuralAdjacente	2	Nordeste	29	BA	6156.02	750.789	6493.33	7925.14	21325.3	1537.22	22862.5	5817.43	89.63	597.24	431.48	27	9.16	839305	0	1	0	0	0	0	0	0	0	0	0	0	0	0	0	0	0
Lajedo do Tabocal (BA)	2919058	Lajedo do Tabocal	0.4	0.635	0.205	0.492	1	BA	RuralAdjacente	63.09	49.16	3.04	6.42	RuralAdjacente	2	Nordeste	29	BA	10291.8	3497.32	8438.82	17039.7	39267.6	1235.44	40503.1	4876.95	91.99	420.02	215.33	24.01	2.56	1.06562e+06	2	2	0	0	0	0	0	0	0	0	0	0	0	0	0	0	0
Lamarão (BA)	2919108	Lamarão	0.39	0.657	0.194	0.466	1	BA	RuralAdjacente	64.43	44.3	3.14	8.05	RuralAdjacente	2	Nordeste	29	BA	4400.8	1451.17	5852.44	18321.2	30025.6	766.477	30792.1	3411.11	97.45	412.83	208.33	41.41	4	2.04147e+06	0	4	0	0	0	1	0	0	0	0	0	0	0	0	0	0	0
Lapão (BA)	2919157	Lapão	0.447	0.619	0.276	0.522	1	BA	IntermediarioAdjacente	62.13	52.84	3.08	4.93	IntermediarioAdjacente	2	Nordeste	29	BA	20164.7	9773.62	26646.1	46554.2	103139	4426.13	107565	4193.39	75.19	361.3	168.76	0	6.8	4.89081e+06	5	4	0	2	1	0	0	0	0	0	0	0	0	0	0	0	0
Lauro de Freitas (BA)	2919207	Lauro de Freitas	0.616	0.725	0.455	0.707	1	BA	Urbano	68.49	31.19	2.69	3.02	Urbano	2	Nordeste	29	BA	1114.78	876055	1.8702e+06	341271	3.08864e+06	563536	3.65218e+06	22349.2	60.38	506.78	356.08	20.32	2.19	5.67473e+07	12	22	0	2	4	0	0	0	0	0	0	0	0	1	0	0	0
Lençóis (BA)	2919306	Lençóis	0.478	0.646	0.314	0.538	1	BA	RuralAdjacente	63.74	46.77	4.05	5.67	RuralAdjacente	2	Nordeste	29	BA	4204.7	3474.26	24238.3	19046	50963.2	3512.03	54475.3	5254.17	85.4	503.27	287.42	90.27	7.17	2.6333e+06	2	2	0	0	0	1	0	0	0	0	0	0	0	0	0	0	0
Licínio de Almeida (BA)	2919405	Licínio de Almeida	0.488	0.714	0.308	0.529	1	BA	RuralAdjacente	67.84	33.11	2.4	8.06	RuralAdjacente	2	Nordeste	29	BA	7092.48	1915.44	16115.3	21025.8	46149.1	2690.58	48839.6	3964.26	86.98	507.32	224.31	100	0.29	4.4097e+06	1	4	0	0	1	0	0	0	0	0	0	0	0	0	0	0	0
Livramento de Nossa Senhora (BA)	2919504	Livramento de Nossa Senhora	0.486	0.67	0.318	0.539	1	BA	RuralAdjacente	65.2	41.62	2.55	6.83	RuralAdjacente	2	Nordeste	29	BA	98236	17164.3	87433.9	69017.1	271851	12656.7	284508	6662.17	72.33	438.29	185.23	28.72	7.27	1.24652e+07	3	9	0	0	1	0	0	0	0	0	0	0	0	0	0	0	0
Luís Eduardo Magalhães (BA)	2919553	Luís Eduardo Magalhães	0.547	0.721	0.325	0.7	1	BA	Urbano	68.23	31.96	2.76	0.85	Urbano	2	Nordeste	29	BA	267742	443479	813438	118074	1.64273e+06	257012	1.89974e+06	31568.2	76.67	662.35	471.34	40.38	5.97	2.14377e+07	1	12	0	1	1	0	0	0	0	0	0	0	0	0	0	0	0
Macajuba (BA)	2919603	Macajuba	0.374	0.648	0.18	0.447	1	BA	RuralAdjacente	63.88	46.26	3.26	8.19	RuralAdjacente	2	Nordeste	29	BA	8973.6	2159.64	9298.58	21725.8	42157.6	1364.73	43522.3	3875.88	89.68	394.15	227.5	49.86	4.75	2.63926e+06	0	3	0	0	0	0	0	0	0	0	0	0	0	0	0	0	0
Macarani (BA)	2919702	Macarani	0.449	0.682	0.258	0.515	1	BA	Urbano	65.91	39.23	3.12	7	Urbano	2	Nordeste	29	BA	19875.4	3431.04	20425.8	33475.3	77207.5	2932.24	80139.8	4689.83	90.82	425.66	226.91	100	6.97	3.99796e+06	2	3	0	1	0	0	0	0	0	0	0	0	0	0	0	0	0
Macaúbas (BA)	2919801	Macaúbas	0.432	0.69	0.244	0.479	1	BA	RuralRemoto	66.4	37.62	2.8	7.5	RuralRemoto	2	Nordeste	29	BA	13964.4	6264.39	52255.5	80162.5	152647	6682.4	159329	3385.16	88.3	378.63	150.28	58.73	0.35	8.82772e+06	6	6	0	5	0	0	0	0	0	0	0	0	0	0	0	0	0
Macururé (BA)	2919900	Macururé	0.392	0.618	0.213	0.458	1	BA	RuralRemoto	62.05	53.16	2.51	8.12	RuralRemoto	2	Nordeste	29	BA	1619.27	922.283	6921.63	17013.4	26476.6	1005.3	27481.9	3406.71	97.56	488.54	218.36	81.16	11.07	1.88441e+06	1	3	0	0	0	1	0	0	0	0	0	0	0	0	0	0	0
Madre de Deus (BA)	2919926	Madre de Deus	0.565	0.708	0.426	0.599	1	BA	Urbano	67.45	34.32	2.2	4.06	Urbano	2	Nordeste	29	BA	1094.27	60727.6	175988	79925.3	317735	29659.1	347394	19983.5	85.15	1453.83	994.29	13.79	0.04	1.07208e+07	0	5	0	0	1	0	0	0	0	0	0	0	0	0	0	0	0
Maetinga (BA)	2919959	Maetinga	0.311	0.675	0.104	0.428	1	BA	RuralAdjacente	65.47	40.71	2.71	7.86	RuralAdjacente	2	Nordeste	29	BA	1758.1	978.838	6779.38	13600.2	23116.5	1073.28	24189.8	3440.45	58.25	1148.64	374.63	50.28	4.52	4.1933e+06	1	4	0	0	1	0	0	0	0	0	0	0	0	0	0	0	0
Maiquinique (BA)	2920007	Maiquinique	0.42	0.635	0.231	0.506	1	BA	RuralAdjacente	63.08	49.21	3.23	6.78	RuralAdjacente	2	Nordeste	29	BA	9595.73	19603.9	14536.2	16979.6	60715.4	2943.12	63658.6	7248.75	92.25	386.16	220.67	17.86	0.33	2.14139e+06	1	1	0	1	0	0	0	0	0	0	0	0	0	0	0	0	0
Mairi (BA)	2920106	Mairi	0.384	0.603	0.2	0.468	1	BA	RuralAdjacente	61.16	56.71	3.08	8.31	RuralAdjacente	2	Nordeste	29	BA	11217.1	3178	22746.8	36743.3	73885.2	3628.53	77513.7	4008.99	89.47	423.44	155	50.14	10.79	2.05005e+06	0	7	0	0	1	0	0	0	0	0	0	0	0	0	0	0	1
Malhada (BA)	2920205	Malhada	0.391	0.627	0.221	0.431	1	BA	RuralAdjacente	62.59	51.06	3.79	4.3	RuralAdjacente	2	Nordeste	29	BA	18610.1	4523.79	13862.8	30136.2	67132.9	2602.1	69735	4356.26	97.15	416.02	255.25	90.49	0.48	2.40264e+06	0	5	0	0	1	0	0	0	0	0	0	0	0	0	0	0	0
Malhada de Pedras (BA)	2920304	Malhada de Pedras	0.379	0.671	0.181	0.448	1	BA	RuralAdjacente	65.23	41.52	3.62	6.76	RuralAdjacente	2	Nordeste	29	BA	5042.32	1806.79	7537.97	15229.7	29616.8	1151.61	30768.4	3640.37	96.66	437.75	227.06	39.64	2.36	2.46982e+06	2	2	0	1	0	0	0	0	0	0	0	0	0	0	0	0	0
Manoel Vitorino (BA)	2920403	Manoel Vitorino	0.357	0.648	0.154	0.455	1	BA	RuralAdjacente	63.89	46.22	2.61	7.01	RuralAdjacente	2	Nordeste	29	BA	14366.2	2153.45	11711.7	27576.8	55808.1	2225.03	58033.1	4032.88	88.41	396.71	233.67	96.39	0.26	2.14783e+06	2	3	0	0	0	0	0	0	0	0	0	0	0	0	0	0	0
Mansidão (BA)	2920452	Mansidão	0.389	0.697	0.218	0.386	1	BA	RuralRemoto	66.81	36.3	3.98	5.77	RuralRemoto	2	Nordeste	29	BA	6732.53	1102.65	7286.88	22287.6	37409.6	1154.36	38564	3062.09	95.7	305.87	210.4	99.07	1.41	2.25325e+06	2	1	0	0	0	0	0	0	0	0	0	0	0	0	0	0	0
Maracás (BA)	2920502	Maracás	0.412	0.629	0.238	0.467	1	BA	IntermediarioAdjacente	62.71	50.61	2.88	6.53	IntermediarioAdjacente	2	Nordeste	29	BA	18747.5	9128.05	33818.2	46583.1	108277	4318.4	112595	4574.25	88.57	469.07	240.37	37.39	4.89	4.67499e+06	2	4	0	1	1	0	0	0	0	0	0	0	0	0	0	0	0
Maragogipe (BA)	2920601	Maragogipe	0.456	0.698	0.277	0.491	1	BA	IntermediarioAdjacente	66.87	36.1	3.1	7.37	IntermediarioAdjacente	2	Nordeste	29	BA	38955	13700.8	50558.6	84217.7	187432	10182.1	197614	4615.54	88.03	380.27	223.27	97.19	9.39	1.24076e+07	5	8	0	1	0	0	0	0	0	0	0	0	0	0	0	0	0
Maraú (BA)	2920700	Maraú	0.354	0.67	0.127	0.521	1	BA	RuralAdjacente	65.17	41.73	4.01	4.42	RuralAdjacente	2	Nordeste	29	BA	37241.1	5904.85	29355	37654.5	110155	3220.46	113376	5936.84	87.52	370.04	185.03	98.34	6.07	4.98234e+06	2	6	0	0	1	0	0	0	0	0	0	0	0	0	0	0	0
Marcionílio Souza (BA)	2920809	Marcionílio Souza	0.408	0.611	0.228	0.487	1	BA	RuralAdjacente	61.68	54.59	3.4	6.81	RuralAdjacente	2	Nordeste	29	BA	12142.6	1822.04	9849.36	21102.2	44916.2	1609.57	46525.8	4427.65	94.2	454.31	255.86	0	0.06	2.02013e+06	2	3	0	0	0	0	0	0	0	0	0	0	0	0	0	0	0
Mascote (BA)	2920908	Mascote	0.356	0.61	0.159	0.464	1	BA	RuralAdjacente	61.62	54.82	3.17	6.19	RuralAdjacente	2	Nordeste	29	BA	17201.6	3787.65	18503.6	29444.4	68937.2	3561.86	72499.1	4952.12	94.05	376.33	219.93	97.67	1.08	4.21007e+06	0	6	0	0	1	0	0	0	0	0	0	0	0	0	0	0	0
Mata de São João (BA)	2921005	Mata de São João	0.506	0.686	0.338	0.56	1	BA	Urbano	66.13	38.51	2.38	5.49	Urbano	2	Nordeste	29	BA	13086.6	105892	331571	96073.5	546623	67153.9	613777	15264.3	48.78	652.3	473.71	45.68	3.01	1.20228e+07	0	14	0	1	0	0	0	0	0	0	0	0	0	2	2	0	0
Matina (BA)	2921054	Matina	0.383	0.685	0.212	0.386	1	BA	RuralAdjacente	66.12	38.54	3.27	5.7	RuralAdjacente	2	Nordeste	29	BA	4567.5	1141.13	6856.97	20146.2	32711.8	1222.38	33934.1	3047.79	93.32	440.11	205.01	48.29	2.94	1.9891e+06	0	4	0	0	0	1	0	0	0	0	0	0	0	0	0	0	0
Medeiros Neto (BA)	2921104	Medeiros Neto	0.516	0.721	0.325	0.585	1	BA	IntermediarioAdjacente	68.23	31.96	2.78	7.67	IntermediarioAdjacente	2	Nordeste	29	BA	34657.4	29199.1	49466.3	38229.8	151553	9394.07	160947	7471.65	94.51	452.06	196	37.2	1.73	4.46003e+06	2	7	0	0	1	0	0	0	0	0	0	0	0	0	0	0	0
Miguel Calmon (BA)	2921203	Miguel Calmon	0.425	0.617	0.251	0.494	1	BA	IntermediarioAdjacente	61.99	53.37	2.66	7.48	IntermediarioAdjacente	2	Nordeste	29	BA	17928	9929.13	39069.5	49029	115956	5014.79	120970	4570.79	93.3	290.38	141.81	73.93	8.29	4.85921e+06	4	3	0	2	0	0	0	0	0	0	0	0	0	0	0	0	1
Milagres (BA)	2921302	Milagres	0.476	0.664	0.311	0.523	1	BA	RuralAdjacente	64.85	42.81	2.79	7.43	RuralAdjacente	2	Nordeste	29	BA	1633.96	5295.42	23283.6	20191	50404	4126.45	54530.5	5291.14	92.06	360.31	175.64	43.28	7.86	1.7471e+06	4	0	0	0	0	0	0	0	0	0	0	0	0	0	0	0	0
Mirangaba (BA)	2921401	Mirangaba	0.361	0.568	0.188	0.441	1	BA	RuralAdjacente	59.07	65.59	3.4	6.27	RuralAdjacente	2	Nordeste	29	BA	9908.48	2307.83	13292.2	32532.9	58041.5	1818.78	59860.2	3667.23	95.07	335.12	167.72	67.17	7.08	3.15947e+06	1	4	0	1	0	1	0	0	0	0	0	0	0	0	0	0	0
Mirante (BA)	2921450	Mirante	0.286	0.648	0.085	0.426	1	BA	RuralAdjacente	63.89	46.22	2.66	5.2	RuralAdjacente	2	Nordeste	29	BA	6810.17	1710.05	5916.55	18539.4	32976.1	765.336	33741.5	3209.8	91.28	380.2	188.72	93.01	0.27	1.53472e+06	0	4	0	0	0	1	0	0	0	0	0	0	0	0	0	0	0
Monte Santo (BA)	2921500	Monte Santo	0.283	0.587	0.097	0.398	1	BA	RuralAdjacente	60.19	60.7	4.42	7.37	RuralAdjacente	2	Nordeste	29	BA	20668	6847.15	46589.5	104188	178293	6031.93	184325	3520.33	94.56	332.1	135.69	51.06	7.56	7.4279e+06	5	12	0	1	3	0	0	0	0	0	0	0	0	0	0	0	0
Morpará (BA)	2921609	Morpará	0.439	0.692	0.254	0.48	1	BA	RuralRemoto	66.53	37.21	3.47	8.64	RuralRemoto	2	Nordeste	29	BA	5712.31	1491.76	7952.16	15614.3	30770.6	1158.81	31929.4	3853.88	95.01	452.69	284.21	55.38	5.29	2.66106e+06	1	2	0	0	0	0	0	0	0	0	0	0	0	0	0	0	0
Morro do Chapéu (BA)	2921708	Morro do Chapéu	0.433	0.63	0.245	0.525	1	BA	RuralAdjacente	62.77	50.36	3.49	6.01	RuralAdjacente	2	Nordeste	29	BA	24107.7	31616.7	42772.6	60988.4	159485	5073.34	164559	4674.04	87.03	450.8	138.65	45.59	12.4	5.80832e+06	11	5	0	0	1	0	0	0	0	0	0	0	0	0	0	0	0
Mortugaba (BA)	2921807	Mortugaba	0.472	0.725	0.289	0.502	1	BA	RuralAdjacente	68.49	31.19	2.74	8.35	RuralAdjacente	2	Nordeste	29	BA	6945.21	1889.83	13067.5	21038.3	42940.8	1893.61	44834.4	3591.93	89.07	514.46	241.46	100	12.92	1.84421e+06	0	5	0	1	1	0	0	0	0	0	0	0	0	0	0	0	0
Mucugê (BA)	2921906	Mucugê	0.401	0.694	0.198	0.469	1	BA	RuralAdjacente	66.61	36.95	3.49	6.91	RuralAdjacente	2	Nordeste	29	BA	110587	11056.4	34912.8	20094.7	176650	5239.02	181889	17244	84.19	806.34	498.58	92.67	4.88	2.19387e+06	1	4	0	0	0	1	0	0	0	0	0	0	0	0	0	0	0
Mucuri (BA)	2922003	Mucuri	0.525	0.679	0.351	0.607	1	BA	IntermediarioAdjacente	65.72	39.85	3.08	4.1	IntermediarioAdjacente	2	Nordeste	29	BA	54585.6	807507	212533	91036.5	1.16566e+06	99002.5	1.26467e+06	35087.7	84.77	728.32	483.05	85.09	7.2	1.83355e+07	2	11	0	0	1	0	0	0	0	0	0	0	0	0	0	0	0
Mulungu do Morro (BA)	2922052	Mulungu do Morro	0.362	0.615	0.19	0.407	1	BA	RuralAdjacente	61.87	53.86	3.26	4.45	RuralAdjacente	2	Nordeste	29	BA	5433.61	1537.59	9712.47	24069.5	40753.2	1744.23	42497.5	3463.53	84.58	464.81	277.55	98.28	6.05	2.62067e+06	0	2	0	2	0	0	0	0	0	0	0	0	0	0	0	1	0
Mundo Novo (BA)	2922102	Mundo Novo	0.416	0.68	0.215	0.493	1	BA	RuralAdjacente	65.79	39.61	3.08	8.04	RuralAdjacente	2	Nordeste	29	BA	30732.3	3960.41	25388.8	40744	100826	3177.75	104003	4259.11	91.9	310.17	183.51	44.27	0.92	2.38939e+06	0	6	0	0	1	0	0	0	0	0	0	0	0	0	0	0	0
Muniz Ferreira (BA)	2922201	Muniz Ferreira	0.483	0.698	0.328	0.493	1	BA	RuralAdjacente	66.87	36.1	2.52	6.92	RuralAdjacente	2	Nordeste	29	BA	4037.02	1232.22	7724.2	14066.4	27059.8	1934.05	28993.9	3966.33	92.68	366.15	199.53	0	0.66	1.41879e+06	0	3	0	0	0	1	0	0	0	0	0	0	0	0	0	0	0
Muquém de São Francisco (BA)	2922250	Muquém de São Francisco	0.372	0.622	0.176	0.469	1	BA	RuralAdjacente	62.34	52.02	3.86	4.18	RuralAdjacente	2	Nordeste	29	BA	19072	1669.16	9078.27	21009.5	50829	2373.52	53202.5	5179.37	91.4	422.97	221.66	14.43	5.77	1.32321e+06	1	3	0	0	0	0	0	0	0	0	0	0	0	0	0	0	0
Muritiba (BA)	2922300	Muritiba	0.529	0.675	0.403	0.544	1	BA	Urbano	65.51	40.57	2.29	7.27	Urbano	2	Nordeste	29	BA	21817.7	27572.6	44875.8	51242.3	145508	13033.6	158542	5486.45	92.49	426.27	158.79	95.29	7.64	7.87293e+06	2	7	0	0	1	0	0	0	0	0	0	0	0	0	0	0	0
Mutuípe (BA)	2922409	Mutuípe	0.458	0.628	0.255	0.601	1	BA	RuralAdjacente	62.65	50.83	2.7	7.45	RuralAdjacente	2	Nordeste	29	BA	22080.6	6167.39	39173.5	39283.8	106705	6645.19	113350	5280.47	91.67	406.93	216.45	25.35	8.92	4.14368e+06	1	5	0	0	0	0	0	0	0	0	0	0	0	0	0	0	0
Nazaré (BA)	2922508	Nazaré	0.513	0.688	0.37	0.529	1	BA	Urbano	66.28	38.02	3.16	6.88	Urbano	2	Nordeste	29	BA	6818.8	17423.2	66768.4	48134.1	139145	15247	154392	5661.8	91.36	276.32	129	94.32	1.88	5.06238e+06	3	6	0	0	1	0	0	0	0	0	0	0	0	0	0	0	0
Nilo Peçanha (BA)	2922607	Nilo Peçanha	0.384	0.64	0.193	0.459	1	BA	RuralAdjacente	63.41	47.97	3.64	5.35	RuralAdjacente	2	Nordeste	29	BA	23669.7	3512.59	12527.9	25209.1	64919.2	1680.79	66600	5315.24	87.85	419.39	266.98	98.16	1.14	3.69099e+06	2	3	0	0	1	0	0	0	0	0	0	0	0	0	0	0	0
Nordestina (BA)	2922656	Nordestina	0.346	0.612	0.156	0.432	1	BA	RuralAdjacente	61.71	54.5	4.22	7.23	RuralAdjacente	2	Nordeste	29	BA	3345.61	1764.3	9958.35	22649.4	37717.6	1442.91	39160.5	3158.62	84.26	402.73	183.78	51.74	0	2.33882e+06	0	5	0	0	1	0	0	0	0	0	0	0	0	0	0	0	0
Nova Canaã (BA)	2922706	Nova Canaã	0.392	0.664	0.189	0.479	1	BA	RuralAdjacente	64.85	42.81	2.9	7.6	RuralAdjacente	2	Nordeste	29	BA	13317.4	2314.49	14141.7	30584.3	60357.8	1622.9	61980.7	3705.43	93.12	340.81	208.31	50.57	6.6	3.26405e+06	2	5	0	1	0	0	0	0	0	0	0	0	0	0	0	0	0
Nova Fátima (BA)	2922730	Nova Fátima	0.462	0.597	0.307	0.538	1	BA	RuralAdjacente	60.82	58.09	2.61	6.36	RuralAdjacente	2	Nordeste	29	BA	3475.11	1818.17	10687.2	14333.4	30313.9	2033.33	32347.3	4255.1	95.51	487.04	287.8		3.35	2.82347e+06	0	3	0	0	0	1	0	0	0	0	0	0	0	0	0	0	0
Nova Ibiá (BA)	2922755	Nova Ibiá	0.395	0.631	0.203	0.482	1	BA	RuralAdjacente	62.83	50.13	3.17	5.93	RuralAdjacente	2	Nordeste	29	BA	19923	2031.29	6942.29	14727.8	43624.4	1373.68	44998	6768.66	96.28	407.78	213.11	99.68	0.11	1.44127e+06	0	3	0	0	0	1	0	0	0	0	0	0	0	0	0	0	0
Nova Itarana (BA)	2922805	Nova Itarana	0.351	0.61	0.153	0.464	1	BA	RuralAdjacente	61.59	54.96	4.28	7.2	RuralAdjacente	2	Nordeste	29	BA	3378.76	1066.93	5346.18	13770.6	23562.5	782.795	24345.3	3273.1	94.02	411.81	215.51	61.89	10.86	1.78037e+06	0	3	0	0	0	1	0	0	0	0	0	0	0	0	0	0	0
Nova Redenção (BA)	2922854	Nova Redenção	0.378	0.603	0.193	0.464	1	BA	RuralAdjacente	61.19	56.56	4.14	7.3	RuralAdjacente	2	Nordeste	29	BA	5051.1	1531.49	6467.17	14206.8	27256.6	911.985	28168.6	3506.17	96.43	330.35	223.64	34.05	4.84	1.43887e+06	1	2	0	0	0	0	0	0	0	0	0	0	0	0	0	0	0
Nova Soure (BA)	2922904	Nova Soure	0.405	0.629	0.227	0.465	1	BA	RuralAdjacente	62.75	50.43	3.37	7.72	RuralAdjacente	2	Nordeste	29	BA	12798.4	5787.23	26165.3	46060.8	90811.8	3946.29	94758	3926.66	90.25	330.23	255.19	22.6	2.94	3.94138e+06	4	1	0	1	0	0	0	0	0	0	0	0	0	0	0	0	0
Nova Viçosa (BA)	2923001	Nova Viçosa	0.455	0.646	0.263	0.556	1	BA	Urbano	63.76	46.7	3.4	4.96	Urbano	2	Nordeste	29	BA	44030.2	38159.9	93440.4	71650.6	247281	26682.6	273964	7109.11	88.22	443.28	228.29	83.45	5.93	9.83122e+06	1	11	0	0	2	0	0	0	0	0	0	0	0	1	1	0	0
Novo Horizonte (BA)	2923035	Novo Horizonte	0.429	0.714	0.209	0.528	1	BA	RuralRemoto	67.84	33.11	2.28	9.47	RuralRemoto	2	Nordeste	29	BA	5242.21	1340.04	9642.44	18893.8	35118.5	1543.64	36662.1	3435.04	94.89	374.18	185.45	87.44	5.99	1.5185e+06	1	3	0	0	0	0	0	0	0	0	0	0	0	0	0	0	0
Novo Triunfo (BA)	2923050	Novo Triunfo	0.422	0.641	0.265	0.442	1	BA	RuralAdjacente	63.45	47.81	3.08	6.66	RuralAdjacente	2	Nordeste	29	BA	4073.03	1944.83	7454.77	26217.5	39690.1	907.695	40597.8	2696.27	99.09	327.74	183.2	61.4	0.33	2.71304e+06	2	2	0	0	1	0	0	0	0	0	0	0	0	0	0	0	0
Olindina (BA)	2923100	Olindina	0.423	0.675	0.227	0.493	1	BA	IntermediarioAdjacente	65.51	40.57	3.62	6.44	IntermediarioAdjacente	2	Nordeste	29	BA	14035.7	5669.6	34776.5	47516.2	101998	6340.06	108338	4343.42	91.66	321.41	169.73	39.35	6.7	6.1573e+06	1	6	0	0	1	0	0	0	0	0	0	0	0	0	0	0	0
Oliveira dos Brejinhos (BA)	2923209	Oliveira dos Brejinhos	0.393	0.69	0.195	0.452	1	BA	RuralRemoto	66.4	37.62	4.43	8.76	RuralRemoto	2	Nordeste	29	BA	6926.92	3352.02	30912.6	37837.9	79029.4	5310.29	84339.7	3861.88	89.87	371.94	172.57	87.95	3.16	3.08301e+06	0	6	0	0	0	0	0	0	0	0	0	0	0	0	0	0	0
Ouriçangas (BA)	2923308	Ouriçangas	0.391	0.643	0.205	0.452	1	BA	RuralAdjacente	63.55	47.46	2.93	9.7	RuralAdjacente	2	Nordeste	29	BA	6418.04	1317.44	6026.04	15571	29332.5	1507.41	30839.9	3721.48	91.12	461.11	222.11	86.05	4.98	1.45927e+06	0	3	0	0	0	1	0	0	0	0	0	0	0	0	0	0	0
Ourolândia (BA)	2923357	Ourolândia	0.352	0.568	0.17	0.452	1	BA	RuralAdjacente	59.07	65.59	3.74	3.95	RuralAdjacente	2	Nordeste	29	BA	12135.1	11204.6	18241.4	31738.3	73319.5	3227.7	76547.2	4645.7	90.6	448.4	206.33	83.62	5.6	5.04597e+06	0	8	0	0	1	0	0	0	0	0	0	0	0	0	0	0	0
Palmas de Monte Alto (BA)	2923407	Palmas de Monte Alto	0.415	0.692	0.194	0.532	1	BA	RuralAdjacente	66.53	37.21	3.2	5.64	RuralAdjacente	2	Nordeste	29	BA	16338.4	4505	18079	39437	78359.4	3088.02	81447.4	3919.7	91.07	314.62	184.52	84.21	1.35	3.49659e+06	0	3	0	2	0	0	0	0	0	0	0	0	0	0	0	0	0
Palmeiras (BA)	2923506	Palmeiras	0.511	0.694	0.356	0.54	1	BA	RuralAdjacente	66.61	36.95	4.21	8.4	RuralAdjacente	2	Nordeste	29	BA	4215.14	3929.48	11294.3	15760.2	35199.1	1548.48	36747.6	4370.55	96.05	368.24	217.99	0	0	1.87618e+06	1	2	0	1	0	0	0	0	0	0	0	0	0	0	0	0	0
Paramirim (BA)	2923605	Paramirim	0.499	0.67	0.308	0.603	1	BA	RuralAdjacente	65.2	41.62	2.55	8.6	RuralAdjacente	2	Nordeste	29	BA	7962.36	5218.82	34289.7	35135.5	82606.4	5320.38	87926.7	4187.39	92.03	669.98	149.28	56.21	0.26	3.74749e+06	1	8	0	1	1	0	0	0	0	0	0	0	0	0	0	0	0
Paratinga (BA)	2923704	Paratinga	0.371	0.657	0.194	0.401	1	BA	RuralAdjacente	64.42	44.32	3.68	6.32	RuralAdjacente	2	Nordeste	29	BA	15862.4	4601.35	28193.2	55520.1	104177	4639.51	108817	3691.83	92.3	329.21	150.53	51.09	6.54	4.35727e+06	3	5	0	1	0	1	0	0	0	0	0	0	0	0	0	0	0
Paripiranga (BA)	2923803	Paripiranga	0.405	0.592	0.223	0.504	1	BA	RuralAdjacente	60.49	59.47	3.12	8.44	RuralAdjacente	2	Nordeste	29	BA	46397.6	6482.25	48029.2	45982.8	146892	3216.45	150108	5403.08	95.84	286.49	151.5	9.39	2.47	3.23751e+06	2	4	0	2	0	1	0	0	0	0	0	0	0	0	0	0	0
Pau Brasil (BA)	2923902	Pau Brasil	0.401	0.587	0.217	0.507	1	BA	RuralAdjacente	60.2	60.66	3.27	6.27	RuralAdjacente	2	Nordeste	29	BA	14107.4	2926.91	9190.99	21257.2	47482.5	1498.3	48980.8	4513.11	93.06	508.91	297.39	46.47	2.86	2.56411e+06	1	3	0	1	0	1	0	0	0	0	0	0	0	0	0	0	0
Paulo Afonso (BA)	2924009	Paulo Afonso	0.551	0.732	0.378	0.604	1	BA	Urbano	68.9	29.99	2.36	5.25	Urbano	2	Nordeste	29	BA	16743.9	1.43483e+06	390801	212145	2.05453e+06	69557.9	2.12408e+06	19591.4	82.98	580.97	259.83	38.75	3.19	3.52135e+07	0	24	0	2	2	0	0	0	0	0	0	0	0	0	0	0	0
Pé de Serra (BA)	2924058	Pé de Serra	0.41	0.653	0.233	0.452	1	BA	RuralAdjacente	64.15	45.28	2.79	6.88	RuralAdjacente	2	Nordeste	29	BA	7723.32	2390.99	12994.3	27140.4	50249.1	2213.38	52462.4	3814.89	93.64	408.5	179.33	63.98	8.92	2.4708e+06	0	5	0	0	1	0	0	0	0	0	0	0	0	0	0	0	0
Pedrão (BA)	2924108	Pedrão	0.419	0.666	0.256	0.43	1	BA	RuralAdjacente	64.94	42.52	2.34	9.96	RuralAdjacente	2	Nordeste	29	BA	4456.35	1000.6	4449.68	13610.8	23517.4	556.054	24073.4	3490.93	78.12	476.53	242.84		2.08	2.20985e+06	0	3	0	0	0	1	0	0	0	0	0	0	0	0	0	0	0
Pedro Alexandre (BA)	2924207	Pedro Alexandre	0.319	0.649	0.123	0.408	1	BA	RuralAdjacente	63.93	46.06	3.51	4.81	RuralAdjacente	2	Nordeste	29	BA	23994.8	2458.97	12126.7	32897.1	71477.4	1181.89	72659.3	4275.34	95.18	319.34	179.44	18.37	1.06	4.36748e+06	3	3	0	0	0	1	0	0	0	0	0	0	0	0	0	0	0
Piatã (BA)	2924306	Piatã	0.419	0.687	0.228	0.47	1	BA	RuralRemoto	66.22	38.23	2.8	9.01	RuralRemoto	2	Nordeste	29	BA	6207.39	2169.72	16591.4	33071.9	58040.4	2111.66	60152.1	3344.57	93.52	440.57	207.19	91.14	6.11	2.77397e+06	2	4	0	0	0	0	0	0	0	0	0	0	0	0	0	0	0
Pilão Arcado (BA)	2924405	Pilão Arcado	0.304	0.607	0.119	0.389	1	BA	RuralRemoto	61.41	55.7	3.22	5.91	RuralRemoto	2	Nordeste	29	BA	18861.8	3073.51	23592.5	62356.8	107885	3595.46	111480	3397.23	95.54	262.34	160.94	90.02	0.53	4.05554e+06	3	2	0	2	0	1	0	0	0	0	0	0	0	0	0	0	0
Pindaí (BA)	2924504	Pindaí	0.447	0.697	0.267	0.481	1	BA	RuralAdjacente	66.81	36.3	2.78	6.67	RuralAdjacente	2	Nordeste	29	BA	7165.33	2235.54	12385.8	28351.8	50138.5	1969.49	52108	3334.06	76.39	434.28	230.21	65.15	4.85	1.7591e+06	0	5	0	0	0	0	0	0	0	0	0	0	0	0	0	0	0
Pindobaçu (BA)	2924603	Pindobaçu	0.406	0.637	0.218	0.481	1	BA	IntermediarioAdjacente	63.23	48.62	2.88	5.55	IntermediarioAdjacente	2	Nordeste	29	BA	6615.18	2650.11	19076	38690.8	67032	2506.14	69538.1	3456.34	93.39	460.43	176.6	88.83	3.94	3.86926e+06	1	7	0	0	1	0	0	0	0	0	0	0	0	0	0	0	0
Pintadas (BA)	2924652	Pintadas	0.438	0.641	0.266	0.492	1	BA	RuralAdjacente	63.45	47.81	2.86	6.99	RuralAdjacente	2	Nordeste	29	BA	7588.3	1668.4	9747.24	20843.8	39847.8	1929.81	41777.6	4038.43	93.7	470.98	279.45	38.59	3.41	2.16668e+06	0	3	0	0	0	0	0	0	0	0	0	0	0	0	0	0	0
Piraí do Norte (BA)	2924678	Piraí do Norte	0.334	0.696	0.121	0.444	1	BA	RuralAdjacente	66.73	36.56	3.62	5.34	RuralAdjacente	2	Nordeste	29	BA	9748.53	1606.8	7879.22	19380	38614.6	1118.48	39733.1	4039.97	95.15	296.9	151.47	43.11	4.13	1646990	1	2	0	0	0	1	0	0	0	0	0	0	0	0	0	0	0
Piripá (BA)	2924702	Piripá	0.406	0.69	0.204	0.475	1	BA	RuralAdjacente	66.4	37.64	2.36	6.96	RuralAdjacente	2	Nordeste	29	BA	3220.51	1704.44	9189.16	23214.1	37328.2	1108.2	38436.4	3005.43	94.38	424.07	214.12	100	1.75	2.15113e+06	4	2	0	0	0	1	0	0	0	0	0	0	0	0	0	0	0
Piritiba (BA)	2924801	Piritiba	0.428	0.666	0.238	0.496	1	BA	IntermediarioAdjacente	64.93	42.54	2.84	7.83	IntermediarioAdjacente	2	Nordeste	29	BA	12200.4	5367.2	24142.2	36948.1	78657.9	3755.49	82413.4	3677.36	87.43	313.84	180.92	0	1.66	2.53473e+06	0	6	0	0	0	0	0	0	0	0	0	0	0	0	0	0	0
Planaltino (BA)	2924900	Planaltino	0.363	0.635	0.163	0.463	1	BA	RuralAdjacente	63.09	49.16	3.13	7.77	RuralAdjacente	2	Nordeste	29	BA	7226.88	1177.56	7261.19	16908.8	32574.5	1290.66	33865.1	3838.71	93.4	433.93	174.88	65.56	13.7	928927	0	4	0	1	0	1	0	0	0	0	0	0	0	0	0	0	0
Planalto (BA)	2925006	Planalto	0.392	0.611	0.195	0.506	1	BA	RuralAdjacente	61.68	54.59	2.4	6.52	RuralAdjacente	2	Nordeste	29	BA	12754.3	5928.09	36489.2	42498.3	97669.8	5785.76	103456	4223.19	93.27	345.54	158.9	96.24	9.62	4.78851e+06	4	3	0	2	1	0	0	0	0	0	0	0	0	0	0	0	0
Poções (BA)	2925105	Poções	0.43	0.665	0.229	0.521	1	BA	Urbano	64.87	42.75	3.22	7.88	Urbano	2	Nordeste	29	BA	15274	12299.7	97230.2	76942.3	201746	15544.2	217290	4854.57	89.59	327.24	116.66	41.55	2.45	1.08274e+07	4	11	0	0	2	0	0	0	0	0	0	0	0	1	1	0	0
Pojuca (BA)	2925204	Pojuca	0.524	0.68	0.369	0.572	1	BA	Urbano	65.79	39.61	2.38	4.52	Urbano	2	Nordeste	29	BA	8272.69	527445	225498	83195.3	844411	94690.4	939102	28402.5	83.7	507.42	365.53	14.01	2.92	1.28862e+07	10	2	0	0	1	0	0	0	0	0	0	0	0	0	0	0	0
Ponto Novo (BA)	2925253	Ponto Novo	0.37	0.627	0.184	0.44	1	BA	RuralAdjacente	62.63	50.89	2.44	5.46	RuralAdjacente	2	Nordeste	29	BA	16119.8	4413.09	14353	29867.9	64753.8	2541.36	67295.2	4275.15	95.6	478.92	187.25	56.04	4.71	2.93291e+06	2	5	0	0	1	0	0	0	0	0	0	0	0	0	0	0	0
Porto Seguro (BA)	2925303	Porto Seguro	0.495	0.702	0.277	0.625	1	BA	Urbano	67.12	35.33	3.16	2.36	Urbano	2	Nordeste	29	BA	43938.2	113660	683834	243889	1.08532e+06	95941.1	1.18126e+06	9318.16	74.29	451.58	200.99	54	4.82	4.46229e+07	11	25	0	2	4	0	4	0	0	0	0	0	0	2	1	0	0
Potiraguá (BA)	2925402	Potiraguá	0.416	0.657	0.241	0.455	1	BA	RuralAdjacente	64.4	44.4	3.09	4.62	RuralAdjacente	2	Nordeste	29	BA	15346.7	2906.48	11674.5	19231.3	49159	1922.84	51081.9	5197.05	86.28	486.98	225.22	100	5.79	1.23638e+06	3	1	0	0	0	1	0	0	0	0	0	0	0	0	0	0	0
Prado (BA)	2925501	Prado	0.471	0.646	0.283	0.57	1	BA	RuralAdjacente	63.76	46.7	3.52	4.55	RuralAdjacente	2	Nordeste	29	BA	116170	14082.4	61890.7	55301	247444	7943.63	255388	9249.15	87.71	538.19	255.01	44.39	0.92	1.14422e+07	1	10	0	0	1	0	1	0	0	0	0	0	0	0	0	0	0
Presidente Dutra (BA)	2925600	Presidente Dutra	0.468	0.61	0.334	0.503	1	BA	RuralAdjacente	61.59	54.96	2.93	5.77	RuralAdjacente	2	Nordeste	29	BA	9754	4204.8	14859.6	25307.2	54125.7	2067.66	56193.3	4085	88.99	511.22	261.81	87.91	8.5	2.0749e+06	0	6	0	0	1	0	0	0	0	0	0	0	0	0	0	0	0
Presidente Jânio Quadros (BA)	2925709	Presidente Jânio Quadros	0.322	0.671	0.108	0.46	1	BA	RuralAdjacente	65.23	41.52	2.75	8.13	RuralAdjacente	2	Nordeste	29	BA	5290.12	1711.89	10434.5	23616.8	41053.2	1603.73	42657	3123.45	91.96	603.28	198.59	48.95	1.44	3.32874e+06	1	6	0	0	1	0	0	0	0	0	0	0	0	0	0	0	0
Presidente Tancredo Neves (BA)	2925758	Presidente Tancredo Neves	0.387	0.626	0.19	0.486	1	BA	RuralAdjacente	62.55	51.19	3.18	5.44	RuralAdjacente	2	Nordeste	29	BA	27537.3	7609.8	25998.2	42865	104010	4638.76	108649	4554.18	90.26	328.88	138.68	42.14	8.3	5.54758e+06	1	7	0	0	0	1	0	0	0	0	0	0	0	0	0	0	0
Queimadas (BA)	2925808	Queimadas	0.434	0.631	0.27	0.481	1	BA	RuralAdjacente	62.86	50.02	3.63	7.45	RuralAdjacente	2	Nordeste	29	BA	14595.4	4997.08	30175.1	47755	97522.7	4373.09	101896	4144.97	91.71	318.84	174.14	82.98	0.41	6.00663e+06	5	1	0	2	0	1	0	0	0	0	0	0	0	0	0	0	0
Quijingue (BA)	2925907	Quijingue	0.343	0.571	0.169	0.42	1	BA	RuralAdjacente	59.23	64.86	3.77	6.69	RuralAdjacente	2	Nordeste	29	BA	32206.8	4756.68	21736.8	49984.6	108685	2615.64	111301	4085.47	90.8	379.3	203.54	81.23	0.3	8.27841e+06	5	4	0	0	1	0	0	0	0	0	0	0	0	0	0	0	0
Quixabeira (BA)	2925931	Quixabeira	0.412	0.629	0.249	0.445	1	BA	RuralAdjacente	62.75	50.43	3.43	6.96	RuralAdjacente	2	Nordeste	29	BA	3617.08	1739.58	7626.3	17556	30539	989.083	31528.1	3302.06	90.32	279.96	157.57	84.57	1.26	1.25449e+06	1	2	0	0	0	1	0	1	0	0	0	0	0	0	0	0	0
Rafael Jambeiro (BA)	2925956	Rafael Jambeiro	0.353	0.641	0.162	0.422	1	BA	RuralAdjacente	63.43	47.88	2.81	7.7	RuralAdjacente	2	Nordeste	29	BA	6115.15	5745.21	67000.6	45932.9	124794	16379.2	141173	5524.28	97.52	481.29	227.18	32.6	2.34	3.3616e+06	0	8	0	1	1	0	0	0	0	0	0	0	0	0	0	0	0
Remanso (BA)	2926004	Remanso	0.432	0.626	0.253	0.51	1	BA	IntermediarioAdjacente	62.53	51.29	2.4	6.02	IntermediarioAdjacente	2	Nordeste	29	BA	45069	6765.45	57804.6	72891.8	182531	8215.51	190746	4872.32	89.15	274.68	141.3	31.72	0.59	5.21261e+06	3	6	0	2	1	0	0	0	0	0	0	0	0	0	0	0	0
Retirolândia (BA)	2926103	Retirolândia	0.478	0.631	0.322	0.537	1	BA	RuralAdjacente	62.86	50.02	2.74	6.37	RuralAdjacente	2	Nordeste	29	BA	3520.88	10109.8	16314.3	23366.6	53311.5	3119.61	56431.1	4679.59	95.62	412.66	251.08	34.71	3.31	3.42624e+06	1	3	0	0	0	0	0	0	0	0	0	0	0	0	0	0	0
Riachão das Neves (BA)	2926202	Riachão das Neves	0.389	0.648	0.209	0.435	1	BA	RuralAdjacente	63.88	46.26	3.78	5.87	RuralAdjacente	2	Nordeste	29	BA	129880	10897.4	67322.4	39861.9	247962	15642.5	263605	12014.2	95.48	541.34	341.76	39.68	7.55	4.96192e+06	2	8	0	2	0	0	0	0	0	0	0	0	0	0	0	0	0
Riachão do Jacuípe (BA)	2926301	Riachão do Jacuípe	0.48	0.626	0.338	0.522	1	BA	IntermediarioAdjacente	62.54	51.24	2.8	6.95	IntermediarioAdjacente	2	Nordeste	29	BA	13521.8	11085.6	53447	57862.2	135916	7899.16	143816	4347.38	91.88	425.83	190.11	47.41	0.77	1.03193e+07	4	6	0	1	1	0	0	0	0	0	0	0	0	0	0	0	0
Riacho de Santana (BA)	2926400	Riacho de Santana	0.451	0.69	0.284	0.468	1	BA	RuralAdjacente	66.4	37.64	2.98	6.93	RuralAdjacente	2	Nordeste	29	BA	19952.4	3943.33	34110.4	53176.2	111182	4595.58	115778	3777.3	87.38	397.6	171.42	94.96	5.59	5.90509e+06	0	9	0	2	1	0	0	0	0	0	0	0	0	0	1	0	1
Ribeira do Amparo (BA)	2926509	Ribeira do Amparo	0.33	0.565	0.143	0.446	1	BA	RuralAdjacente	58.87	66.48	3.95	7.01	RuralAdjacente	2	Nordeste	29	BA	14774	2467.8	11520.5	28584.9	57347.2	1731.54	59078.8	4140.94	93.48	421.18	169.9	37.72	13.56	3.99823e+06	0	6	0	0	1	0	0	0	0	0	0	0	0	0	0	0	0
Ribeira do Pombal (BA)	2926608	Ribeira do Pombal	0.45	0.586	0.291	0.535	1	BA	Urbano	60.14	60.93	3.67	6.69	Urbano	2	Nordeste	29	BA	18150.9	12947.2	121657	89457.7	242213	22810.7	265024	5490.33	87.36	249.71	131.51	99.06	6.86	8.67451e+06	6	7	0	4	1	0	0	0	0	0	0	0	0	0	0	0	0
Ribeirão do Largo (BA)	2926657	Ribeirão do Largo	0.364	0.63	0.161	0.474	1	BA	RuralAdjacente	62.77	50.36	2.7	4.11	RuralAdjacente	2	Nordeste	29	BA	20182.8	1907.4	8263.85	19961.8	50315.8	1159.87	51475.7	6004.39	58.24	471.35	253.37		2.1	1.61359e+06	2	2	0	1	0	1	0	0	0	0	0	0	0	0	0	0	0
Rio de Contas (BA)	2926707	Rio de Contas	0.494	0.693	0.338	0.514	1	BA	RuralAdjacente	66.55	37.16	2.38	9.19	RuralAdjacente	2	Nordeste	29	BA	10893.6	2729.73	19689.9	23684.8	56998	2189.85	59187.9	4560.28	92.98	479.53	202.34	85.63	7.87	1.65063e+06	0	5	0	0	1	0	0	0	0	0	0	0	0	0	0	0	0
Rio do Antônio (BA)	2926806	Rio do Antônio	0.385	0.615	0.196	0.472	1	BA	RuralAdjacente	61.87	53.86	3.01	7.01	RuralAdjacente	2	Nordeste	29	BA	5800.97	2783.59	15242.7	27709.2	51536.5	2203.84	53740.4	3634.54	95.16	346.36	187.89	0	1.83	2.60351e+06	2	3	0	0	0	0	0	0	0	0	0	0	0	0	0	0	0
Rio do Pires (BA)	2926905	Rio do Pires	0.434	0.67	0.236	0.516	1	BA	RuralRemoto	65.2	41.62	2.71	8.76	RuralRemoto	2	Nordeste	29	BA	5342.74	2073.6	12705.3	22451.2	42572.9	1790.73	44363.6	3720.84	93.81	371.35	197.94	40.32	2.32	2.15405e+06	1	4	0	0	1	0	0	0	0	0	0	0	0	0	0	0	0
Rio Real (BA)	2927002	Rio Real	0.412	0.613	0.224	0.509	1	BA	IntermediarioAdjacente	61.75	54.33	3.16	5.88	IntermediarioAdjacente	2	Nordeste	29	BA	435224	29540.8	100499	68492.6	633756	13273.3	647029	17427.5	93.09	345.76	156.9	38.54	3.55	8.24036e+06	2	9	0	0	1	0	0	0	0	0	0	0	0	0	0	0	0
Rodelas (BA)	2927101	Rodelas	0.5	0.664	0.352	0.535	1	BA	IntermediarioAdjacente	64.85	42.81	2.81	6.28	IntermediarioAdjacente	2	Nordeste	29	BA	3116.66	2594.9	9194.19	16581	31486.8	2032.06	33518.8	4308.89	88.46	517.36	371.53	91.22	4.81	2.80766e+06	2	1	0	0	0	1	1	0	0	0	0	0	0	0	0	0	0
Ruy Barbosa (BA)	2927200	Ruy Barbosa	0.447	0.68	0.267	0.492	1	BA	IntermediarioAdjacente	65.79	39.61	3.01	8.6	IntermediarioAdjacente	2	Nordeste	29	BA	24670.9	27264.2	43861.5	51758.9	147556	9157.49	156713	5246.68	93.54	288.92	138.09	93.52	4.16	2.79324e+06	3	6	0	0	1	0	0	0	0	0	0	0	0	0	0	0	0
Salinas da Margarida (BA)	2927309	Salinas da Margarida	0.466	0.607	0.356	0.469	1	BA	RuralAdjacente	61.41	55.7	2.32	7.03	RuralAdjacente	2	Nordeste	29	BA	25651.2	5876.03	18023.3	27823.1	77373.7	2592.4	79966	5938.81	90.88	376.69	216.37	31.19	2.02	4.0335e+06	3	2	0	0	1	0	0	0	0	0	0	0	0	0	0	0	0
Salvador (BA)	2927408	Salvador	0.654	0.744	0.525	0.715	1	BA	Urbano	69.64	36.35	1.69	4.56	Urbano	2	Nordeste	29	BA	20955.3	7.49154e+06	2.32816e+07	4.27964e+06	3.50737e+07	5.68895e+06	4.07627e+07	15229.2	49.08	414.74	219.02	3.86	0.82	5.49471e+08	33	190	0	41	11	0	0	0	0	0	0	4	0	10	5	0	0
Santa Bárbara (BA)	2927507	Santa Bárbara	0.417	0.646	0.239	0.47	1	BA	RuralAdjacente	63.74	46.77	2.41	8.05	RuralAdjacente	2	Nordeste	29	BA	11614.8	7586.48	31291.9	34280.3	84773.4	6261.03	91034.4	4775.2	95.71	298.17	147.41	31.4	0.84	2.72257e+06	7	0	0	0	0	1	0	0	0	0	0	0	0	0	0	0	0
Santa Brígida (BA)	2927606	Santa Brígida	0.316	0.584	0.134	0.405	1	BA	RuralAdjacente	60.05	61.33	3.31	5.88	RuralAdjacente	2	Nordeste	29	BA	10601.8	2538.03	14600.9	29210.3	56951.1	2064.09	59015.2	3918.93	92.8	371.71	172.37	30.23	1.56	2.42661e+06	2	5	0	0	1	0	0	0	0	0	0	0	0	0	0	0	0
Santa Cruz Cabrália (BA)	2927705	Santa Cruz Cabrália	0.486	0.692	0.273	0.607	1	BA	IntermediarioAdjacente	66.53	37.2	3.1	2.85	IntermediarioAdjacente	2	Nordeste	29	BA	33240.9	17372.1	59755.6	52132.5	162501	9853.07	172354	6578.91	82.52	404.93	180	66.53	6.61	7.09727e+06	0	7	0	0	1	0	0	0	0	0	0	0	0	0	0	0	0
Santa Cruz da Vitória (BA)	2927804	Santa Cruz da Vitória	0.43	0.651	0.26	0.47	1	BA	IntermediarioAdjacente	64.05	45.65	2.65	7.01	IntermediarioAdjacente	2	Nordeste	29	BA	8701.68	1380.23	6700.45	14404	31186.4	1026.13	32212.5	4827.29	76.03	416.48	249.23	46.51	1.3	1.83622e+06	0	2	0	0	0	0	0	0	0	0	0	0	0	0	0	1	0
Santa Inês (BA)	2927903	Santa Inês	0.464	0.679	0.283	0.519	1	BA	IntermediarioAdjacente	65.76	39.74	2.61	9.82	IntermediarioAdjacente	2	Nordeste	29	BA	3026.69	2676.88	12684.5	18168.2	36556.4	2008.01	38564.4	3721.35	87.29	444.47	236.92	98.18	0.24	1.63704e+06	2	3	0	0	1	0	0	0	0	0	0	0	0	0	0	0	0
Santaluz (BA)	2928000	Santaluz	0.458	0.641	0.277	0.541	1	BA	IntermediarioAdjacente	63.43	47.88	2.68	5.98	IntermediarioAdjacente	2	Nordeste	29	BA	16216.2	12002.4	45033.4	58089.8	131342	6837.83	138180	4086.22	93.28	375.55	161.88	82.88	3.08	9.65332e+06	6	1	0	2	1	0	0	0	0	0	0	0	0	0	0	0	0
Santa Luzia (BA)	2928059	Santa Luzia	0.378	0.638	0.184	0.459	1	BA	RuralAdjacente	63.27	48.48	3.61	6.27	RuralAdjacente	2	Nordeste	29	BA	16509.4	3364.42	12033.7	26622.3	58529.8	1603.3	60133.1	4510.43	95.5	382.39	214.45	99.86	4.82	1.94225e+06	2	4	0	0	0	0	0	0	0	0	0	0	0	0	0	0	0
Santa Maria da Vitória (BA)	2928109	Santa Maria da Vitória	0.449	0.7	0.251	0.515	1	BA	Urbano	66.99	35.73	3.58	5.85	Urbano	2	Nordeste	29	BA	25311.9	20215.6	86172.5	73062.8	204763	15245.4	220008	5457.09	77.93	533.81	160.05	24.97	0.83	1.38119e+07	6	6	0	1	1	0	0	0	0	0	0	0	0	0	0	0	0
Santana (BA)	2928208	Santana	0.471	0.67	0.297	0.524	1	BA	RuralAdjacente	65.21	41.57	3.65	7.69	RuralAdjacente	2	Nordeste	29	BA	35222.5	9512.16	32553.2	42131	119419	6425.98	125845	5085.26	91.55	360.98	181.2	59.27	0.51	5.7222e+06	0	5	0	1	0	1	0	0	0	0	0	0	0	0	0	0	0
Santanópolis (BA)	2928307	Santanópolis	0.427	0.666	0.26	0.451	1	BA	RuralAdjacente	64.94	42.52	2.25	9.27	RuralAdjacente	2	Nordeste	29	BA	6546.05	1349.62	6025.11	17559.3	31480.1	800.942	32281	3676.23	91.07	471.88	203.28	34.95	1.24	3.21838e+06	0	4	0	0	0	1	0	0	0	0	0	0	0	0	0	0	0
Santa Rita de Cássia (BA)	2928406	Santa Rita de Cássia	0.453	0.698	0.281	0.474	1	BA	IntermediarioAdjacente	66.85	36.18	3.3	6.14	IntermediarioAdjacente	2	Nordeste	29	BA	19053.5	3342.96	30185.7	49846.2	102428	3843.96	106272	4046.77	90.16	354.52	153.26	99.86	1.56	4.83507e+06	1	6	0	2	1	0	0	0	0	0	0	0	0	0	1	0	1
Santa Teresinha (BA)	2928505	Santa Teresinha	0.414	0.709	0.214	0.467	1	BA	RuralAdjacente	67.51	34.11	2.88	9.95	RuralAdjacente	2	Nordeste	29	BA	4350.04	2821.28	8093.43	18167.2	33432	2139.09	35571	3683.07	91.38	581.06	328.51	41.93	10.08	1.97539e+06	0	4	0	0	0	1	0	0	0	0	0	0	0	0	0	0	0
Santo Amaro (BA)	2928604	Santo Amaro	0.516	0.646	0.386	0.55	1	BA	Urbano	63.76	46.7	2.15	5.94	Urbano	2	Nordeste	29	BA	27454.5	121111	131705	101156	381426	57357.8	438784	7589.97	90.09	262.01	128.22	89.51	10.1	8.5414e+06	3	11	0	2	1	0	0	0	0	0	0	0	0	1	1	0	0
Santo Antônio de Jesus (BA)	2928703	Santo Antônio de Jesus	0.56	0.743	0.401	0.591	1	BA	Urbano	69.58	28.07	2.15	6.01	Urbano	2	Nordeste	29	BA	37860.9	161067	586957	156149	942034	146652	1.08869e+06	11970.3	78.99	491.49	149.8	26.15	2.86	2.2391e+07	4	16	1	0	2	0	0	0	0	0	0	0	1	0	0	0	0
Santo Estêvão (BA)	2928802	Santo Estêvão	0.43	0.687	0.231	0.5	1	BA	IntermediarioAdjacente	66.2	38.29	3.65	6.92	IntermediarioAdjacente	2	Nordeste	29	BA	15332.5	101403	152609	83309.7	352654	37427.1	390081	8143.49	82.08	345.47	188.58	95.5	5.28	8.08462e+06	0	12	0	2	1	0	0	0	0	0	0	0	0	0	0	0	0
São Desidério (BA)	2928901	São Desidério	0.398	0.655	0.199	0.485	1	BA	RuralAdjacente	64.3	44.73	3.64	5.3	RuralAdjacente	2	Nordeste	29	BA	613895	56704.2	187734	61716.8	920050	38985.1	959035	34632.2	86.66	778.99	613.13	23.17	1.22	1.37852e+07	0	10	0	1	0	0	0	0	0	0	0	0	0	0	0	0	0
São Domingos (BA)	2928950	São Domingos	0.469	0.63	0.335	0.49	1	BA	RuralAdjacente	62.77	50.36	2.75	6.7	RuralAdjacente	2	Nordeste	29	BA	4678.98	2709.91	9133.1	17765.2	34287.2	1155.62	35442.9	3843.71	97.02	446.51	181.48		7.11	3.04893e+06	0	4	0	0	0	1	0	0	0	0	0	0	0	0	0	0	0
São Félix (BA)	2929008	São Félix	0.489	0.637	0.343	0.535	1	BA	Urbano	63.23	48.62	2.29	6.39	Urbano	2	Nordeste	29	BA	23939.9	5553.19	32679.6	27784	89956.7	5502.95	95459.7	6770.67	98.52	1028.87	185.69	98.77	1	4.41152e+06	0	3	3	0	1	0	0	0	0	0	0	0	0	0	0	0	0
São Félix do Coribe (BA)	2929057	São Félix do Coribe	0.462	0.692	0.279	0.512	1	BA	Urbano	66.53	37.22	3.28	5.63	Urbano	2	Nordeste	29	BA	22023.2	5391.65	24456.7	25831.6	77703.1	4215.57	81918.7	6281.14	78.6	433.05	218.3	24.04	4.33	2.4401e+06	2	5	0	0	1	0	0	0	0	0	0	0	0	0	0	0	0
São Felipe (BA)	2929107	São Felipe	0.464	0.709	0.271	0.52	1	BA	RuralAdjacente	67.52	34.08	2.56	8.69	RuralAdjacente	2	Nordeste	29	BA	22714.5	5343.38	30816.1	39662.2	98536.2	5037.84	103574	5100.91	90.58	397.48	168.8	34.16	1.17	4.95283e+06	1	5	0	0	1	0	0	0	0	0	0	0	0	0	0	0	0
São Francisco do Conde (BA)	2929206	São Francisco do Conde	0.518	0.689	0.365	0.552	1	BA	Urbano	66.34	37.84	2.51	3.9	Urbano	2	Nordeste	29	BA	6724.07	2.06496e+06	1.81869e+06	231154	4.12153e+06	1.20238e+06	5.32391e+06	160494	81.09	2155.08	2035.77	4.44	1.59	3.61579e+07	0	14	0	1	0	0	0	0	0	0	0	0	0	0	0	0	0
São Gabriel (BA)	2929255	São Gabriel	0.435	0.57	0.272	0.531	1	BA	RuralAdjacente	59.19	65.05	2.95	4.49	RuralAdjacente	2	Nordeste	29	BA	10971.2	3872.74	16745.9	35346.6	66936.4	2162.76	69099.2	3751.52	92.49	442.9	179.24	0	3.34	3842900	1	6	0	0	1	0	0	0	0	0	0	0	0	0	0	0	0
São Gonçalo dos Campos (BA)	2929305	São Gonçalo dos Campos	0.473	0.641	0.31	0.533	1	BA	IntermediarioAdjacente	63.45	47.81	2.55	7.37	IntermediarioAdjacente	2	Nordeste	29	BA	21237.8	67768.6	61553.1	54394.2	204954	21398.4	226352	6799.61	86.75	393.14	180.26	44.03	0.87	4.09037e+06	1	10	0	0	2	0	0	0	0	0	0	0	0	0	0	0	0
São José da Vitória (BA)	2929354	São José da Vitória	0.361	0.649	0.156	0.463	1	BA	RuralAdjacente	63.94	46.02	3.28	6.89	RuralAdjacente	2	Nordeste	29	BA	3938.41	1477.8	5766.52	12472.4	23655.1	678.979	24334.1	4257.94	98.24	482.31	323.2	99.74	7.21	1.85951e+06	1	2	0	0	0	0	0	0	0	0	0	0	0	0	0	0	0
São José do Jacuípe (BA)	2929370	São José do Jacuípe	0.377	0.59	0.201	0.451	1	BA	RuralAdjacente	60.37	59.98	2.85	6.8	RuralAdjacente	2	Nordeste	29	BA	8047.57	2490.97	11433.7	20386.3	42358.5	2042.94	44401.5	4347.54	86.19	294.93	191.69	59.29	0.75	1.36801e+06	1	2	0	0	0	0	0	1	0	0	0	0	0	0	0	0	0
São Miguel das Matas (BA)	2929404	São Miguel das Matas	0.435	0.709	0.224	0.519	1	BA	RuralAdjacente	67.52	34.1	2.8	8.31	RuralAdjacente	2	Nordeste	29	BA	11941.6	2182.2	21107.1	20269.1	55500	5312.26	60812.3	5839.47	91.81	385.06	232	96.5	4.46	3.271e+06	1	3	0	0	0	0	0	0	0	0	0	0	0	0	0	0	0
São Sebastião do Passé (BA)	2929503	São Sebastião do Passé	0.508	0.668	0.354	0.553	1	BA	Urbano	65.05	42.13	2.38	4.83	Urbano	2	Nordeste	29	BA	18242.1	204548	138594	78664.1	440048	47288.7	487337	11561.1	79.69	488.98	273.68	16.55	4.34	1.08698e+07	3	9	0	0	1	0	0	0	0	0	0	0	0	0	0	0	0
Sapeaçu (BA)	2929602	Sapeaçu	0.49	0.709	0.319	0.519	1	BA	RuralAdjacente	67.52	34.08	2.32	8.07	RuralAdjacente	2	Nordeste	29	BA	34252	6762.56	27427.2	31499.5	99941.3	4645.19	104587	6301.53	83.96	518.57	167.02	74.92	1.43	4626549	1	7	0	0	0	0	0	0	0	0	0	0	0	0	0	0	0
Sátiro Dias (BA)	2929701	Sátiro Dias	0.33	0.604	0.145	0.411	1	BA	RuralAdjacente	61.21	56.49	2.7	7.37	RuralAdjacente	2	Nordeste	29	BA	15321.8	12544.3	17238.2	35586.9	80691.1	2599.28	83290.4	4480.87	94.21	372.31	154.52	79.7	9.48	4.27783e+06	4	3	0	0	1	0	0	0	0	0	0	0	0	0	0	0	0
Saubara (BA)	2929750	Saubara	0.502	0.646	0.376	0.521	1	BA	RuralAdjacente	63.74	46.77	2.79	7.44	RuralAdjacente	2	Nordeste	29	BA	11153.8	7219.22	26582.6	23195.3	68150.9	2986.9	71137.8	6351.02	93.23	350.16	236.45	9.48	9.53	2.86044e+06	2	1	0	0	0	0	0	0	0	0	0	0	0	0	0	0	0
Saúde (BA)	2929800	Saúde	0.424	0.627	0.257	0.473	1	BA	RuralAdjacente	62.63	50.89	2.7	8.24	RuralAdjacente	2	Nordeste	29	BA	5038.09	2271.9	12548.6	23254.1	43112.7	1665.08	44777.8	3779.67	91.22	472.83	184.89	80.4	17.25	2.58288e+06	1	3	0	0	0	1	0	0	0	0	0	0	0	0	0	0	0
Seabra (BA)	2929909	Seabra	0.458	0.638	0.281	0.535	1	BA	RuralAdjacente	63.28	48.46	3.51	6.55	RuralAdjacente	2	Nordeste	29	BA	13859.3	12018.7	114587	71079.3	211544	19504.8	231049	5525.5	90.81	342.46	171.67	83.79	3.73	5.55168e+06	1	4	0	3	0	0	0	0	0	0	0	0	0	0	0	0	0
Sebastião Laranjeiras (BA)	2930006	Sebastião Laranjeiras	0.46	0.699	0.279	0.499	1	BA	RuralAdjacente	66.91	35.98	3.95	5.31	RuralAdjacente	2	Nordeste	29	BA	12883.7	1664.55	8957.65	21154.1	44659.9	1351.08	46011	4436.08	90.77	494.15	277.04	0	1.49	3.38945e+06	1	4	0	0	0	1	0	0	0	0	0	0	0	0	0	0	0
Senhor do Bonfim (BA)	2930105	Senhor do Bonfim	0.524	0.648	0.368	0.602	1	BA	Urbano	63.88	46.24	2.42	6.68	Urbano	2	Nordeste	29	BA	10704.6	50261.1	280218	133048	474233	48304.6	522537	7020.43	88.71	433.34	123.29	50.37	1.34	1.26342e+07	6	9	0	4	2	0	0	0	0	0	0	0	0	0	0	0	0
Serra do Ramalho (BA)	2930154	Serra do Ramalho	0.413	0.642	0.25	0.438	1	BA	RuralAdjacente	63.5	47.63	4.28	4.56	RuralAdjacente	2	Nordeste	29	BA	24059.5	4951.89	30838.1	59794.3	119644	5149.37	124793	3943.41	81.4	315.27	171	48.49	1.69	4.93051e+06	8	1	0	1	0	0	0	0	0	0	0	0	0	0	0	0	0
Sento Sé (BA)	2930204	Sento Sé	0.387	0.648	0.193	0.465	1	BA	RuralAdjacente	63.88	46.26	3.19	4.94	RuralAdjacente	2	Nordeste	29	BA	33129.7	5230.9	36607.5	74425.8	149394	5665.56	155059	4142.54	86.87	268.91	149.73	45.24	2.18	8.30255e+06	6	0	0	3	0	0	0	0	0	0	0	0	0	0	0	0	0
Serra Dourada (BA)	2930303	Serra Dourada	0.436	0.67	0.271	0.456	1	BA	RuralAdjacente	65.21	41.57	3.4	6.58	RuralAdjacente	2	Nordeste	29	BA	23403.5	4476.38	19562.7	35423	82865.7	2592.43	85458.1	4718.31	96.62	422.75	186.63	48.21	0.96	4.63373e+06	0	7	0	1	0	1	0	0	0	0	0	0	0	0	0	0	0
Serra Preta (BA)	2930402	Serra Preta	0.383	0.617	0.196	0.463	1	BA	RuralAdjacente	61.99	53.37	2.82	9.55	RuralAdjacente	2	Nordeste	29	BA	6880.73	3540.2	13849.5	28561.9	52832.3	1865.14	54697.5	3551.55	88.24	418.65	192.14	56.78	8.65	2.19854e+06	3	4	0	0	0	0	0	0	0	0	0	0	0	0	0	0	0
Serrinha (BA)	2930501	Serrinha	0.488	0.663	0.328	0.535	1	BA	Urbano	64.79	43.01	2.8	6.01	Urbano	2	Nordeste	29	BA	19468.4	118370	209144	140933	487916	43052.8	530969	6870.27	91.44	407.97	107.22	23.06	3.66	6.92888e+06	5	9	0	8	1	0	0	0	0	0	0	0	0	1	1	0	0
Serrolândia (BA)	2930600	Serrolândia	0.447	0.666	0.275	0.489	1	BA	RuralAdjacente	64.93	42.54	2.95	8.18	RuralAdjacente	2	Nordeste	29	BA	4660.47	3574.36	14386.1	23558.6	46179.6	1842.98	48022.5	3889.41	88.19	394.31	197.6	47.33	3.62	2.33287e+06	1	3	0	0	0	1	0	0	0	0	0	0	0	0	0	0	0
Simões Filho (BA)	2930709	Simões Filho	0.545	0.694	0.398	0.585	1	BA	Urbano	66.62	36.91	2.2	2.92	Urbano	2	Nordeste	29	BA	4927.62	1.06321e+06	1.26397e+06	248702	2.5808e+06	673236	3.25404e+06	27571.9	79.76	556.96	397.53	24.38	0.46	3.81689e+07	2	12	0	4	2	0	0	0	0	0	0	0	0	1	1	0	0
Sítio do Mato (BA)	2930758	Sítio do Mato	0.389	0.64	0.219	0.42	1	BA	RuralAdjacente	63.41	47.97	4.22	5.22	RuralAdjacente	2	Nordeste	29	BA	15061.3	1639.73	9089.74	23393.6	49184.4	1588.34	50772.7	4213.15	92.66	344.5	176.13	89.99	1.86	2.18117e+06	0	4	0	1	0	0	0	0	0	0	0	0	0	0	0	0	0
Sítio do Quinto (BA)	2930766	Sítio do Quinto	0.359	0.571	0.154	0.526	1	BA	RuralAdjacente	59.23	64.86	3.13	5.27	RuralAdjacente	2	Nordeste	29	BA	15202	3334.23	12204.3	25118.2	55858.7	1891.13	57749.9	4582.23	96.54	304.34	193.6	50.19	0.93	1.91226e+06	4	1	0	0	0	0	0	0	0	0	0	0	0	0	0	0	0
Sobradinho (BA)	2930774	Sobradinho	0.524	0.639	0.398	0.567	1	BA	Urbano	63.31	48.34	2.64	4.52	Urbano	2	Nordeste	29	BA	14923.2	354708	34011.1	44309.3	447952	4966.47	452918	20598.4	93.05	450.91	294.09	43.06	8.44	6.78902e+06	5	2	0	2	0	0	1	0	0	0	0	0	0	0	0	0	0
Souto Soares (BA)	2930808	Souto Soares	0.397	0.607	0.217	0.474	1	BA	RuralAdjacente	61.41	55.7	2.98	5.4	RuralAdjacente	2	Nordeste	29	BA	5122.35	2619.59	14771	30332.7	52845.7	2282.93	55128.6	3467.43	92.47	479.65	176.9	100	1.72	3.08581e+06	0	4	0	1	0	1	0	0	0	0	0	0	0	0	0	0	0
Tabocas do Brejo Velho (BA)	2930907	Tabocas do Brejo Velho	0.446	0.671	0.282	0.47	1	BA	RuralAdjacente	65.27	41.38	3.54	7.46	RuralAdjacente	2	Nordeste	29	BA	10888	1686.35	11717.6	21321.8	45613.8	2021.56	47635.3	4168.3	88.75	453.01	181.25	43.16	5.67	2.16928e+06	0	5	0	0	1	0	0	0	0	0	0	0	0	0	0	0	0
Tanhaçu (BA)	2931004	Tanhaçu	0.439	0.661	0.233	0.55	1	BA	RuralAdjacente	64.68	43.41	2.57	7.56	RuralAdjacente	2	Nordeste	29	BA	10991.5	3973.68	28154.3	37950.2	81069.7	4282.99	85352.7	4262.94	88.03	388.12	214.26	0.81	1	5.22115e+06	2	6	0	0	0	0	0	0	0	0	0	0	0	0	0	0	0
Tanque Novo (BA)	2931053	Tanque Novo	0.415	0.69	0.22	0.471	1	BA	RuralAdjacente	66.41	37.61	3.19	7.04	RuralAdjacente	2	Nordeste	29	BA	8064.77	2956.53	27716.9	29383	68121.2	6325.02	74446.2	4614.53	94.5	435.66	190.46	78.08	5.98	1.75843e+06	0	7	0	0	1	0	0	0	0	0	0	0	0	0	0	0	0
Tanquinho (BA)	2931103	Tanquinho	0.492	0.641	0.35	0.53	1	BA	RuralAdjacente	63.45	47.81	2.34	8.35	RuralAdjacente	2	Nordeste	29	BA	3170.18	2416.12	9684.84	14800.6	30071.7	1169.33	31241	3901.23	92.98	436.45	223.99	71.24	2.24	1.34252e+06	2	1	0	0	0	1	0	0	0	0	0	0	0	0	0	0	0
Taperoá (BA)	2931202	Taperoá	0.381	0.626	0.188	0.471	1	BA	RuralAdjacente	62.54	51.24	3.77	4.94	RuralAdjacente	2	Nordeste	29	BA	37545.6	5011.83	21724.3	38992.3	103274	3181.06	106455	5665.22	93.35	293.53	171.51	88.18	5.43	4.23333e+06	3	3	0	1	0	0	0	0	0	0	0	0	0	0	0	0	0
Tapiramutá (BA)	2931301	Tapiramutá	0.395	0.643	0.199	0.483	1	BA	IntermediarioAdjacente	63.55	47.46	3.53	4.52	IntermediarioAdjacente	2	Nordeste	29	BA	29633.6	8865.24	19764.5	41133.3	99396.5	3002.74	102399	6195.5	90.95	445.36	233.67	45.3	11.05	2.88437e+06	0	5	0	1	1	0	0	0	0	0	0	0	0	0	0	0	0
Teixeira de Freitas (BA)	2931350	Teixeira de Freitas	0.539	0.679	0.366	0.629	1	BA	Urbano	65.72	39.85	2.73	4.75	Urbano	2	Nordeste	29	BA	55796.6	200385	671960	239832	1.16797e+06	134952	1.30293e+06	9408.02	84.22	692.37	185.82	17.56	17.83	2.96803e+07	13	24	0	0	5	0	0	0	0	0	0	0	0	1	1	0	0
Teodoro Sampaio (BA)	2931400	Teodoro Sampaio	0.474	0.709	0.312	0.482	1	BA	RuralAdjacente	67.51	34.11	2.51	8.28	RuralAdjacente	2	Nordeste	29	BA	5381.07	3111.32	16283.4	15323.4	40099.2	3331.01	43430.2	5500.97	96.66	406.01	202.4	100	0.17	2.70788e+06	0	4	0	0	0	0	0	0	0	0	0	0	0	0	0	0	0
Teofilândia (BA)	2931509	Teofilândia	0.377	0.63	0.174	0.49	1	BA	RuralAdjacente	62.77	50.36	3.47	4.89	RuralAdjacente	2	Nordeste	29	BA	9717.47	4706.5	20977.4	39312.6	74713.9	3291.92	78005.9	3630.88	97.42	354.61	153.19	69.98	6.91	4.20403e+06	6	2	0	0	1	0	0	0	0	0	0	0	0	0	0	0	0
Teolândia (BA)	2931608	Teolândia	0.342	0.664	0.137	0.439	1	BA	RuralAdjacente	64.84	42.86	3.62	4.82	RuralAdjacente	2	Nordeste	29	BA	20315.3	3745.15	13601.1	28087.1	65748.6	3213.92	68962.5	4643.94	85.79	435.95	210.13	32.75	1.47	3.51568e+06	1	5	0	0	1	0	0	0	0	0	0	0	0	0	0	0	0
Terra Nova (BA)	2931707	Terra Nova	0.463	0.668	0.307	0.485	1	BA	RuralAdjacente	65.05	42.13	2.38	6.56	RuralAdjacente	2	Nordeste	29	BA	4289.48	16560.2	12755.1	24357.7	57962.4	5797.72	63760.1	4978.93	93.74	306.33	160.96	96.47	0.82	2.33093e+06	0	5	0	0	0	1	0	0	0	0	0	0	0	0	0	0	0
Tremedal (BA)	2931806	Tremedal	0.352	0.675	0.136	0.477	1	BA	RuralAdjacente	65.47	40.71	3.07	8.4	RuralAdjacente	2	Nordeste	29	BA	8545.02	2157.4	13930.8	30862.5	55495.7	1962.11	57457.8	3373.52	92.97	377.82	164.1	76.92	3.13	4.25948e+06	1	5	0	1	1	0	0	0	0	0	0	0	0	0	0	0	0
Tucano (BA)	2931905	Tucano	0.398	0.589	0.226	0.472	1	BA	RuralAdjacente	60.34	60.08	3.63	6.83	RuralAdjacente	2	Nordeste	29	BA	51632.1	11141.6	68060.9	92865.3	223700	9902.32	233602	4458.83	87.41	347.37	165.01	23.13	12.93	8.84395e+06	12	4	0	1	2	0	0	0	0	0	0	0	0	0	0	0	0
Uauá (BA)	2932002	Uauá	0.421	0.629	0.249	0.475	1	BA	RuralAdjacente	62.71	50.61	3.09	7.92	RuralAdjacente	2	Nordeste	29	BA	15019.3	7309.54	27960.7	44019.2	94308.8	3643.18	97951.9	4030.61	91.63	418.07	193.99	34.01	2.99	4.2576e+06	4	3	1	1	1	0	0	0	0	0	0	0	0	0	0	0	0
Ubaíra (BA)	2932101	Ubaíra	0.421	0.662	0.227	0.495	1	BA	RuralAdjacente	64.73	43.25	3.06	8.06	RuralAdjacente	2	Nordeste	29	BA	23817.6	5642.91	24320.6	36187.5	89968.6	2819.2	92787.8	4695.98	91.04	323.19	200.91	81.77	1.17	4.19451e+06	1	4	0	2	0	0	0	0	0	0	0	0	0	0	0	0	0
Ubaitaba (BA)	2932200	Ubaitaba	0.434	0.646	0.245	0.518	1	BA	IntermediarioAdjacente	63.76	46.7	2.48	6.14	IntermediarioAdjacente	2	Nordeste	29	BA	11790.7	12487.6	59970.3	40428.7	124677	13261.9	137939	6664.7	92.31	345.87	181.67	85.29	1.21	4.98802e+06	0	5	0	1	0	0	0	0	0	0	0	0	0	0	0	0	0
Ubatã (BA)	2932309	Ubatã	0.443	0.67	0.243	0.534	1	BA	IntermediarioAdjacente	65.21	41.57	2.65	7.72	IntermediarioAdjacente	2	Nordeste	29	BA	15020.1	6235.62	38128.7	43144.2	102529	7065.43	109594	4381.13	93.46	276.89	135.02	28.73	6.91	5.02648e+06	2	3	0	0	1	0	0	1	0	0	0	0	0	0	0	0	0
Uibaí (BA)	2932408	Uibaí	0.466	0.63	0.316	0.508	1	BA	RuralAdjacente	62.79	50.28	2.65	6.71	RuralAdjacente	2	Nordeste	29	BA	8334.52	4130.14	13611.1	25651.7	51727.5	1627.16	53354.6	3907.33	90.44	397.14	195.65	89.93	9.11	3.38316e+06	0	5	0	0	1	0	0	0	0	0	0	0	0	0	0	0	0
Umburanas (BA)	2932457	Umburanas	0.328	0.566	0.137	0.454	1	BA	RuralAdjacente	58.97	66	3.05	3.99	RuralAdjacente	2	Nordeste	29	BA	5343.42	2083.35	11480.5	32367.7	51274.9	1909.75	53184.7	3126.67	89.26	297.01	169.45	95.75	3.84	3.03064e+06	0	4	0	0	0	1	0	0	0	0	0	0	0	0	0	0	0
Una (BA)	2932507	Una	0.366	0.631	0.161	0.483	1	BA	RuralAdjacente	62.83	50.13	2.38	4.1	RuralAdjacente	2	Nordeste	29	BA	42977.5	58340.6	71355.2	47305.8	219979	11760.1	231739	9613.34	77.65	566.31	292.91	88.6	3.89	5.71482e+06	0	6	0	2	1	0	0	0	0	0	0	0	0	0	0	0	1
Urandi (BA)	2932606	Urandi	0.468	0.709	0.252	0.573	1	BA	RuralAdjacente	67.51	34.11	3.47	6.24	RuralAdjacente	2	Nordeste	29	BA	13476.4	30595.5	22640.1	30371.9	97083.9	8755.47	105839	6414.9	93.39	408.73	231.98	0	6.09	1.34032e+06	4	1	0	0	0	0	0	0	0	0	0	0	0	0	0	0	0
Uruçuca (BA)	2932705	Uruçuca	0.438	0.715	0.239	0.491	1	BA	IntermediarioAdjacente	67.91	32.89	2.47	5.88	IntermediarioAdjacente	2	Nordeste	29	BA	23414.4	9801.88	28120.5	37861.4	99198.1	4410.22	103608	5222.2	91.67	393.49	209.57	45.55	3.74	5.54093e+06	0	5	0	1	0	0	0	0	0	0	0	0	0	0	0	0	0
Utinga (BA)	2932804	Utinga	0.38	0.586	0.196	0.477	1	BA	IntermediarioAdjacente	60.14	60.93	3.99	5.99	IntermediarioAdjacente	2	Nordeste	29	BA	11882.7	3749.99	23625	32902	72159.6	3696.09	75855.7	4169.5	92.61	462.09	248.74	38.19	4.13	4.36014e+06	0	6	0	0	0	0	0	0	0	0	0	0	0	0	0	0	0
Valença (BA)	2932903	Valença	0.489	0.67	0.312	0.56	1	BA	Urbano	65.17	41.73	2.44	5.57	Urbano	2	Nordeste	29	BA	70585.8	92419.2	373969	150211	687185	80832.6	768018	8655.77	78.01	207.35	112.07	48.07	5.89	1.23344e+07	8	5	0	8	1	0	0	0	0	0	0	0	0	0	0	0	0
Valente (BA)	2933000	Valente	0.49	0.657	0.342	0.523	1	BA	IntermediarioAdjacente	64.39	44.43	2.74	6.34	IntermediarioAdjacente	2	Nordeste	29	BA	6496.48	12869.7	40258.8	45652.2	105277	6385.22	111662	4543	91.71	360.29	173.8	0	6.43	4.88391e+06	1	5	0	1	1	0	0	0	0	0	0	0	0	0	0	0	0
Várzea da Roça (BA)	2933059	Várzea da Roça	0.37	0.642	0.175	0.45	1	BA	RuralAdjacente	63.5	47.63	3.02	7.2	RuralAdjacente	2	Nordeste	29	BA	5045.04	2531.18	12293.3	25944.4	45813.9	1635.36	47449.3	3441.6	93.81	364.03	162.8	77.08	1.57	3.34663e+06	2	4	0	0	0	1	0	0	0	0	0	0	0	0	0	0	0
Várzea do Poço (BA)	2933109	Várzea do Poço	0.461	0.689	0.285	0.498	1	BA	RuralAdjacente	66.31	37.94	2.81	8.64	RuralAdjacente	2	Nordeste	29	BA	5359.66	1806.97	10809.6	16413.2	34389.4	2160.13	36549.6	4218.55	91.32	344.16	170.88	25.69	5.96	1.58928e+06	1	1	0	0	0	0	0	1	0	0	0	0	0	0	0	0	0
Várzea Nova (BA)	2933158	Várzea Nova	0.394	0.544	0.237	0.476	1	BA	RuralAdjacente	57.65	72.08	3.63	5.42	RuralAdjacente	2	Nordeste	29	BA	8039.95	2496.31	14528	25241.3	50305.6	2176.34	52482	3998.02	79.41	332.51	161.81	94.92	12.08	1.68367e+06	5	1	0	0	0	0	0	0	0	0	0	0	0	0	0	0	0
Varzedo (BA)	2933174	Varzedo	0.418	0.675	0.23	0.472	1	BA	RuralAdjacente	65.51	40.57	2.62	8.19	RuralAdjacente	2	Nordeste	29	BA	9960	7078.79	9039.28	16773.6	42851.7	2205.66	45057.4	4939.96	95.23	427.49	198.35	22.15	0.33	2.75873e+06	0	4	0	0	0	1	0	0	0	0	0	0	0	0	0	0	0
Vera Cruz (BA)	2933208	Vera Cruz	0.521	0.689	0.355	0.579	1	BA	Urbano	66.34	37.84	2.74	5.16	Urbano	2	Nordeste	29	BA	12829.8	37319.5	128451	75441.1	254041	21087.9	275129	7319.8	80.89	385.19	152.63	56.96	0.57	5.43226e+06	5	6	0	2	0	0	0	0	0	0	0	0	0	0	0	0	0
Vereda (BA)	2933257	Vereda	0.405	0.638	0.211	0.495	1	BA	RuralAdjacente	63.28	48.46	2.64	6.86	RuralAdjacente	2	Nordeste	29	BA	23501.3	13098.9	7147.25	14101.4	57848.9	1556.89	59405.8	8733.58	96.47	542.87	322.95	67.35	0.12	2.44741e+06	0	3	0	0	0	0	0	0	0	0	0	0	0	0	0	0	0
Vitória da Conquista (BA)	2933307	Vitória da Conquista	0.538	0.679	0.362	0.633	1	BA	Urbano	65.72	39.85	2.07	5.36	Urbano	2	Nordeste	29	BA	68352.9	556778	1.852e+06	537719	3.01485e+06	491970	3.50682e+06	11446.2	76.5	571.63	195.5	21.26	2.96	7.33728e+07	1	43	0	10	3	0	0	0	0	0	0	0	0	2	1	0	0
Wagner (BA)	2933406	Wagner	0.456	0.613	0.294	0.526	1	BA	RuralAdjacente	61.76	54.27	3.51	6.52	RuralAdjacente	2	Nordeste	29	BA	6138.26	2290.71	10618.6	20110.9	39158.5	1510.15	40668.6	4527.29	96.73	355.35	164.64	92.85	0.95	1.03858e+06	1	3	0	0	0	1	0	0	0	0	0	0	0	0	0	0	0
Wanderley (BA)	2933455	Wanderley	0.397	0.662	0.182	0.52	1	BA	RuralAdjacente	64.73	43.25	3.07	4.85	RuralAdjacente	2	Nordeste	29	BA	27520.6	1697.88	13341.3	22932.7	65492.6	1524.96	67017.5	5367.84	90.09	469.69	236.7	45.15	6.68	2.8637e+06	1	4	0	0	1	0	0	0	0	0	0	0	0	0	0	0	0
Wenceslau Guimarães (BA)	2933505	Wenceslau Guimarães	0.372	0.664	0.169	0.46	1	BA	RuralAdjacente	64.84	42.86	3	4.46	RuralAdjacente	2	Nordeste	29	BA	78736.9	7203.03	27399.1	45097.7	158437	4014.06	162451	7323.87	94.22	310.74	163.15	74.17	1.03	4.59577e+06	3	7	0	1	1	0	0	0	0	0	0	0	0	0	0	0	0
Xique-Xique (BA)	2933604	Xique-Xique	0.416	0.613	0.25	0.47	1	BA	Urbano	61.76	54.27	3.84	5.48	Urbano	2	Nordeste	29	BA	30501.1	7368.69	65055.2	83151.3	186076	11897	197973	4345.14	89.66	355.71	170.51	31.25	14.99	6.67884e+06	0	8	0	4	1	0	0	3	0	0	0	0	0	0	0	0	0
Abadia dos Dourados (MG)	3100104	Abadia dos Dourados	0.575	0.799	0.387	0.616	1	MG	RuralAdjacente	72.92	20.51	2.54	7.12	RuralAdjacente	3	Sudeste	31	MG	20586.8	5826.01	16947.8	16845.1	60205.7	3466.55	63672.2	9497.65	87.05	568.34	428.15	7.9	0.49	1.69815e+06	0	2	0	0	0	0	0	0	0	0	0	0	0	0	0	1	0
Abaeté (MG)	3100203	Abaeté	0.587	0.792	0.385	0.664	1	MG	Urbano	72.5	21.59	2.41	6.99	Urbano	3	Sudeste	31	MG	31883.5	30690.3	94263.6	51349.3	208187	18138	226325	9970.25	81.71	573.73	365.99	1.65	9	6.11934e+06	2	4	0	0	1	0	0	0	0	0	0	0	0	0	0	0	0
Abre Campo (MG)	3100302	Abre Campo	0.54	0.746	0.36	0.586	1	MG	RuralAdjacente	69.78	29.33	2.68	7.46	RuralAdjacente	3	Sudeste	31	MG	20715.5	14454.3	37438.2	27633.4	100241	6572.57	106814	8024.49	78.19	505.25	344.7	89.63	1.95	2.82812e+06	1	5	0	0	0	0	0	0	0	0	0	0	0	0	0	0	0
Acaiaca (MG)	3100401	Acaiaca	0.518	0.724	0.341	0.564	1	MG	RuralAdjacente	68.42	33.65	2.24	9.05	RuralAdjacente	3	Sudeste	31	MG	2822	1269.09	6979.79	10542.3	21613.2	827.074	22440.2	5718.71	76.33	597.46	412.01	31.91	0.38	1.07876e+06	0	1	1	0	0	0	0	0	0	0	0	0	0	0	0	0	0
Açucena (MG)	3100500	Açucena	0.443	0.757	0.229	0.501	1	MG	RuralAdjacente	70.43	27.39	2.58	9.04	RuralAdjacente	3	Sudeste	31	MG	7558.96	1777.26	13204.4	23655.1	46195.7	2770.61	48966.3	4754.93	80.84	580.51	236.4	85.93	16.08	2.12179e+06	0	2	3	0	0	0	0	0	0	0	0	0	0	0	0	0	0
Água Boa (MG)	3100609	Água Boa	0.451	0.702	0.238	0.548	1	MG	RuralAdjacente	67.14	38.02	2.53	5.89	RuralAdjacente	3	Sudeste	31	MG	19359.4	4454.49	17302.4	30389.4	71505.8	2664.28	74170	4881.86	82.59	361.02	207.92	62.81	0.42	2.52314e+06	3	3	0	0	0	0	0	0	0	0	0	0	0	0	0	0	0
Água Comprida (MG)	3100708	Água Comprida	0.604	0.82	0.401	0.67	1	MG	RuralAdjacente	74.21	17.3	2.75	7.27	RuralAdjacente	3	Sudeste	31	MG	43434.6	4419.15	18843.1	9548.36	76245.3	3104.31	79349.6	39282	83.7	1968.21	1623	44.89	5.75	2.01976e+06	0	1	0	0	0	0	0	0	0	0	0	0	0	0	0	0	0
Aguanil (MG)	3100807	Aguanil	0.574	0.798	0.373	0.637	1	MG	RuralAdjacente	72.85	20.68	2.39	9.1	RuralAdjacente	3	Sudeste	31	MG	6923.06	2521.71	8099.9	10843.5	28388.1	904.277	29292.4	7234.48	92.55	686.12	521.78	96.47	0.58	1.35312e+06	0	0	2	0	0	0	0	0	0	0	0	0	0	0	0	1	0
Águas Formosas (MG)	3100906	Águas Formosas	0.508	0.711	0.344	0.537	1	MG	IntermediarioAdjacente	67.64	36.29	2.74	6.85	IntermediarioAdjacente	3	Sudeste	31	MG	7769.23	9111.36	36250.5	39307.6	92438.8	5762.48	98201.2	5313.34	83.15	561.87	198.7	72.83	6.25	5.74629e+06	0	6	0	0	1	0	0	0	0	0	0	0	0	0	0	0	0
Águas Vermelhas (MG)	3101003	Águas Vermelhas	0.466	0.702	0.283	0.509	1	MG	RuralAdjacente	67.11	38.14	3.66	5.07	RuralAdjacente	3	Sudeste	31	MG	23748.8	6591.54	61764.8	26820.4	118926	13226.1	132152	10390.9	84.53	368.42	158.04	42.72	4.92	1.51976e+06	1	4	0	1	1	0	0	0	0	0	0	0	0	0	0	0	0
Aimorés (MG)	3101102	Aimorés	0.593	0.783	0.437	0.609	1	MG	IntermediarioAdjacente	71.99	22.95	2.15	8.97	IntermediarioAdjacente	3	Sudeste	31	MG	25323.4	59748.7	96529.3	59132.9	240734	13561.6	254296	10184.5	81.54	486.46	196.6	76.81	5.08	6.75624e+06	3	6	0	0	1	0	0	0	0	0	0	0	0	0	0	0	0
Aiuruoca (MG)	3101201	Aiuruoca	0.55	0.787	0.327	0.647	1	MG	RuralAdjacente	72.21	22.38	2.18	8.97	RuralAdjacente	3	Sudeste	31	MG	8385.23	4145.18	17289.5	14603.4	44423.3	2709.09	47132.4	7635.25	87.96	485.24	376.06	58.01	3.28	1.28069e+06	1	1	0	0	0	0	0	0	0	0	0	0	0	0	0	0	0
Alagoa (MG)	3101300	Alagoa	0.542	0.776	0.358	0.572	1	MG	RuralAdjacente	71.53	24.22	2.31	9.07	RuralAdjacente	3	Sudeste	31	MG	4378.9	601.977	4649.24	8462.44	18092.6	499.733	18592.3	6863.16	83.13	1312.64	1061.87	34.6	1.97	2.45765e+06	0	1	0	0	0	0	0	0	0	0	0	0	0	0	0	1	0
Albertina (MG)	3101409	Albertina	0.546	0.79	0.324	0.637	1	MG	RuralAdjacente	72.38	21.91	2.59	8.03	RuralAdjacente	3	Sudeste	31	MG	3999.85	1126.99	13135.3	9428.22	27690.3	3125.8	30816.1	10578.8	85.23	889.76	761.27	96.66	1.11	1.84893e+06	1	0	0	0	0	0	0	0	0	0	0	0	0	0	0	0	0
Além Paraíba (MG)	3101508	Além Paraíba	0.65	0.759	0.524	0.689	1	MG	Urbano	70.55	27.05	2.21	8.9	Urbano	3	Sudeste	31	MG	7052.87	105687	306555	77280.8	496575	68417.8	564993	16452.4	65.96	399.91	214.2	41.79	2.32	6.77961e+06	4	3	0	0	0	0	0	0	0	0	0	0	0	0	0	0	0
Alfenas (MG)	3101607	Alfenas	0.675	0.809	0.527	0.72	1	MG	Urbano	73.56	18.88	2.24	6.31	Urbano	3	Sudeste	31	MG	82592.9	222856	659837	165492	1.13078e+06	153625	1.2844e+06	17422.2	78.56	1165.44	267.35	8.91	1.48	1.17249e+07	0	15	0	0	2	0	0	0	0	0	0	0	0	0	0	0	0
Alfredo Vasconcelos (MG)	3101631	Alfredo Vasconcelos	0.573	0.758	0.433	0.572	1	MG	Urbano	70.5	27.17	2.58	5	Urbano	3	Sudeste	31	MG	11367.9	5033.33	10394.8	14392.8	41188.9	2190.19	43379.1	7137.06	87.62	563.05	429.45	74.26	0.96	1.88642e+06	2	0	0	0	0	0	0	0	0	0	0	0	0	0	0	0	0
Almenara (MG)	3101706	Almenara	0.529	0.711	0.349	0.598	1	MG	Urbano	67.64	36.28	2.42	6.99	Urbano	3	Sudeste	31	MG	13397.7	53011.6	105171	79657.3	251237	13313.8	264551	6822.02	86.67	422.85	146.89	82.54	1.72	7.48074e+06	5	6	0	0	1	0	0	0	0	0	0	0	0	0	0	0	0
Alpercata (MG)	3101805	Alpercata	0.549	0.747	0.381	0.58	1	MG	RuralAdjacente	69.79	29.31	2.35	7.72	RuralAdjacente	3	Sudeste	31	MG	3021.91	4188.02	13102.6	16755.5	37068	1957	39025	5441.3	85.83	447.98	219.53	37.32	6.68	2.14196e+06	0	3	0	0	0	1	0	0	0	0	0	0	0	0	0	0	0
Alpinópolis (MG)	3101904	Alpinópolis	0.633	0.81	0.477	0.655	1	MG	Urbano	73.6	18.79	2.36	6.61	Urbano	3	Sudeste	31	MG	34160.5	25436.4	87065.9	39204.4	185867	17420.4	203288	10994.5	85.12	572.32	417.77	25.98	3.81	4.1912e+06	0	5	0	0	1	0	0	0	0	0	0	0	0	0	0	0	0
Alterosa (MG)	3102001	Alterosa	0.565	0.754	0.386	0.62	1	MG	RuralAdjacente	70.23	27.97	2.52	7.81	RuralAdjacente	3	Sudeste	31	MG	28784.2	8843.75	36786	29844.8	104259	4296.88	108556	7915.68	86.94	415.56	290.82	39.38	3.58	2.2987e+06	1	4	0	0	1	0	0	0	0	0	0	0	0	0	0	0	0
Alto Caparaó (MG)	3102050	Alto Caparaó	0.57	0.784	0.343	0.69	1	MG	RuralAdjacente	72.02	22.88	2.71	6.33	RuralAdjacente	3	Sudeste	31	MG	10808	1849.36	11871.4	12840.6	37369.4	1021.24	38390.6	7247.62	84.79	688.64	555.71	22.49	1.92	1.73703e+06	1	0	1	0	0	0	0	0	0	0	0	0	0	0	0	1	0
Alto Rio Doce (MG)	3102100	Alto Rio Doce	0.493	0.752	0.291	0.547	1	MG	RuralAdjacente	70.12	28.31	2.52	8.96	RuralAdjacente	3	Sudeste	31	MG	28524.4	4382.22	18620.6	25573.8	77101	2207.31	79308.3	6523.14	88.89	541.6	256.37	69.93	5.8	3.95762e+06	2	3	0	0	1	0	0	0	0	0	0	0	0	0	0	0	0
Alvarenga (MG)	3102209	Alvarenga	0.482	0.701	0.301	0.53	1	MG	RuralAdjacente	67.04	38.39	2.51	8.11	RuralAdjacente	3	Sudeste	31	MG	4125.81	960.906	5390.06	10517.9	20994.7	656.042	21650.7	4873	90.84	694.84	484.04	80.42	2.96	1.81107e+06	1	1	0	0	0	0	0	0	0	0	0	0	0	0	0	1	0
Alvinópolis (MG)	3102308	Alvinópolis	0.574	0.742	0.429	0.594	1	MG	RuralAdjacente	69.52	30.15	2.58	8.9	RuralAdjacente	3	Sudeste	31	MG	9185.92	38660	49598.4	33347.6	130792	23131.3	153923	10084.7	90.1	437.43	281.43	52.63	0.66	2.29919e+06	1	6	0	0	0	0	0	0	0	0	0	0	0	0	0	0	0
Alvorada de Minas (MG)	3102407	Alvorada de Minas	0.434	0.743	0.208	0.53	1	MG	RuralAdjacente	69.59	29.93	4.67	7.12	RuralAdjacente	3	Sudeste	31	MG	5324.78	894.907	4054.13	9552.12	19825.9	2159.82	21985.8	6196.66	53.15	1706.25	1438.38	62.9	20.82	3.18708e+06	0	0	1	0	0	0	0	0	0	0	0	0	0	0	0	0	0
Amparo do Serra (MG)	3102506	Amparo do Serra	0.458	0.707	0.25	0.542	1	MG	RuralAdjacente	67.42	37.06	2.85	9.46	RuralAdjacente	3	Sudeste	31	MG	4451.66	1078.41	5897.35	12054.4	23481.9	794.325	24276.2	4805.26	90.56	524.87	370.13	69.5	4.71	1.24674e+06	0	1	1	0	0	0	0	0	0	0	0	0	0	0	0	0	0
Andradas (MG)	3102605	Andradas	0.644	0.84	0.439	0.723	1	MG	Urbano	75.37	14.62	2.45	7.93	Urbano	3	Sudeste	31	MG	58370.2	92078.5	196381	79393.2	426223	57449.8	483673	12966.4	66.09	504.17	378.34	34.31	0.67	9.68342e+06	2	2	0	0	0	0	0	0	0	0	0	0	0	0	0	0	0
Cachoeira de Pajeú (MG)	3102704	Cachoeira de Pajeú	0.417	0.678	0.224	0.477	1	MG	RuralAdjacente	65.7	43.3	3.57	6.98	RuralAdjacente	3	Sudeste	31	MG	4677.69	2700.58	30360.3	19007.5	56746.1	5718.52	62464.6	6969.94	89.39	453.7	184.32	38.53	15.75	760389	1	4	0	0	0	1	0	0	0	0	0	0	0	0	0	0	0
Andrelândia (MG)	3102803	Andrelândia	0.571	0.725	0.402	0.638	1	MG	IntermediarioAdjacente	68.52	33.34	2.68	8.64	IntermediarioAdjacente	3	Sudeste	31	MG	15014.1	8905.84	40072.1	26332.3	90324.4	7061.94	97386.3	8017.97	88.55	528.72	222.95	42.66	0.79	3.38759e+06	1	3	0	0	0	1	0	0	0	0	0	0	0	0	0	0	0
Angelândia (MG)	3102852	Angelândia	0.413	0.654	0.188	0.574	1	MG	RuralAdjacente	64.26	48.94	4.46	3.82	RuralAdjacente	3	Sudeste	31	MG	14339.5	1594.8	9413.49	18389.3	43737	1086.46	44823.5	5600.84	85.51	555.24	330.03	53.56	2.83	2.31686e+06	1	3	0	0	0	1	0	0	0	0	0	0	0	0	0	0	0
Antônio Carlos (MG)	3102902	Antônio Carlos	0.564	0.766	0.389	0.601	1	MG	Urbano	70.93	25.92	2.14	6.02	Urbano	3	Sudeste	31	MG	11904.8	29630.9	29212	24249.5	94997.1	9536.32	104533	9407.26	86.47	422.37	198.75	37.41	5.01	2.88356e+06	1	3	0	0	0	1	0	0	0	0	0	0	0	0	0	0	0
Antônio Dias (MG)	3103009	Antônio Dias	0.497	0.766	0.293	0.547	1	MG	RuralAdjacente	70.97	25.8	2.96	6.12	RuralAdjacente	3	Sudeste	31	MG	13105	5022.55	24798.1	24510.2	67435.9	9206.75	76642.6	8006.12	70.76	725.52	533.1	31.91	1.68	4.12881e+06	1	3	0	0	0	1	0	0	0	0	0	0	0	0	0	0	0
Antônio Prado de Minas (MG)	3103108	Antônio Prado de Minas	0.59	0.739	0.46	0.604	1	MG	RuralAdjacente	69.35	30.68	2.38	9.64	RuralAdjacente	3	Sudeste	31	MG	2340.33	8805.77	3856.6	5781.24	20783.9	341.74	21125.7	12627.4	94.02	1405.79	1089.42	68.45	1.56	1.26117e+06	0	0	0	0	0	0	0	0	0	0	0	0	0	0	0	1	0
Araçaí (MG)	3103207	Araçaí	0.576	0.737	0.441	0.589	1	MG	RuralAdjacente	69.19	31.17	2.36	6.48	RuralAdjacente	3	Sudeste	31	MG	2988.12	13524	5833.41	7351.68	29697.2	2535.63	32232.8	14344.8	92.94	1072.19	727.87	17.11	13.48	1.23683e+06	0	1	0	0	0	0	0	0	0	0	0	0	0	0	0	1	0
Aracitaba (MG)	3103306	Aracitaba	0.525	0.759	0.334	0.571	1	MG	RuralAdjacente	70.55	27.05	2.58	9.83	RuralAdjacente	3	Sudeste	31	MG	1451.72	662.096	3279.16	6722.57	12115.5	358.091	12473.6	6063.99	95.79	1086.77	895.43	48.51	0.86	1.07675e+06	0	1	0	0	0	0	0	0	0	0	0	0	0	0	0	0	0
Araçuaí (MG)	3103405	Araçuaí	0.516	0.723	0.339	0.56	1	MG	IntermediarioAdjacente	68.4	33.72	3.16	7.5	IntermediarioAdjacente	3	Sudeste	31	MG	5582.71	31031.8	79103.2	71331.3	187049	8364.45	195413	5421.98	84.75	614.92	159.75	55.33	8.11	9.80344e+06	10	2	1	0	1	0	0	0	0	0	0	0	0	0	0	0	0
Araguari (MG)	3103504	Araguari	0.673	0.815	0.533	0.703	1	MG	Urbano	73.92	17.99	2.04	6.55	Urbano	3	Sudeste	31	MG	161648	821580	744573	244372	1.97217e+06	175615	2.14779e+06	19564.7	68.39	616.06	357.18	15.81	3.63	4.34865e+07	17	0	0	0	1	0	0	0	0	0	0	0	0	0	0	0	0
Arantina (MG)	3103603	Arantina	0.606	0.758	0.515	0.571	1	MG	RuralAdjacente	70.48	27.23	2.49	8.26	RuralAdjacente	3	Sudeste	31	MG	9118.87	1647.26	6888.14	8571.56	26225.8	684.89	26910.7	9532.66	93.56	883.65	667.47	75.46	1.61	1.07701e+06	0	1	0	0	0	0	0	0	0	0	0	0	0	0	0	1	0
Araponga (MG)	3103702	Araponga	0.393	0.667	0.181	0.503	1	MG	RuralAdjacente	65.03	45.85	3.31	5.39	RuralAdjacente	3	Sudeste	31	MG	11706.7	2013.48	8669.31	17346	39735.4	925.058	40660.5	4979.85	76.39	504.77	334.52	55.01	7.42	2.13656e+06	1	2	1	0	0	1	0	0	0	0	0	0	0	0	0	0	0
Araporã (MG)	3103751	Araporã	0.605	0.79	0.41	0.683	1	MG	Urbano	72.42	21.8	2.57	4.45	Urbano	3	Sudeste	31	MG	13576.7	788412	132602	25330.7	959922	36209.1	996131	159816	78.32	1882.82	1121.2	54.31	5.87	2.95234e+06	1	0	2	0	0	1	0	0	0	0	0	0	0	0	0	0	0
Arapuá (MG)	3103801	Arapuá	0.648	0.81	0.493	0.681	1	MG	RuralAdjacente	73.57	18.86	2.11	8.45	RuralAdjacente	3	Sudeste	31	MG	7587.3	13226.9	14409.3	8411.01	43634.5	5215.38	48849.9	17622.6	92.01	881	581.97	88.57	6.87	1.32738e+06	0	1	0	0	0	0	0	0	0	0	0	0	0	0	0	1	0
Araújos (MG)	3103900	Araújos	0.608	0.788	0.45	0.634	1	MG	IntermediarioAdjacente	72.28	22.19	2.39	6.79	IntermediarioAdjacente	3	Sudeste	31	MG	49202.3	11140.1	32892.8	17847.3	111083	5074.6	116157	14733.3	86.53	468.16	356.37	19.21	4.25	2.19155e+06	1	1	0	0	0	0	0	0	0	0	0	0	0	0	0	0	0
Araxá (MG)	3104007	Araxá	0.683	0.771	0.582	0.711	1	MG	Urbano	71.23	25.07	2.05	6.36	Urbano	3	Sudeste	31	MG	52786.2	870319	1.05418e+06	220440	2.19773e+06	375455	2.57318e+06	27466.9	69.8	464.19	397.35	65.01	2.1	3.37103e+07	8	6	0	2	0	0	0	0	0	0	0	0	0	0	0	0	0
Arceburgo (MG)	3104106	Arceburgo	0.571	0.725	0.397	0.646	1	MG	IntermediarioAdjacente	68.48	33.46	2.35	9.01	IntermediarioAdjacente	3	Sudeste	31	MG	10305.6	41263.3	73516.1	21791.6	146877	27379.7	174256	18325.4	79.09	624.72	501.25	23.23	0.22	3.90896e+06	0	3	0	0	0	1	0	0	0	0	0	0	0	0	0	0	0
Arcos (MG)	3104205	Arcos	0.669	0.825	0.541	0.672	1	MG	Urbano	74.48	16.65	2	5.63	Urbano	3	Sudeste	31	MG	17730.9	240503	222175	80002	560411	79205.1	639616	17484.4	75.52	595.8	442.5	27.02	1.43	1.15271e+07	4	7	0	0	2	0	0	0	0	0	0	0	0	0	0	0	0
Areado (MG)	3104304	Areado	0.605	0.785	0.415	0.68	1	MG	Urbano	72.1	22.67	2.42	8.03	Urbano	3	Sudeste	31	MG	22736.6	11052.2	52302.2	28489.7	114581	6616.83	121198	8827.85	89.99	431.87	338.81	12.23	0.68	2421979	4	0	0	0	0	0	0	0	0	0	0	0	0	0	0	0	0
Argirita (MG)	3104403	Argirita	0.551	0.759	0.364	0.604	1	MG	RuralAdjacente	70.55	27.05	2.05	10.94	RuralAdjacente	3	Sudeste	31	MG	3447.41	738.987	5417.77	8725.96	18330.1	664.966	18995.1	6547.77	93.89	838.84	636.78	95.16	0.34	1.55522e+06	0	1	0	0	0	0	0	0	0	0	0	0	0	0	0	1	0
Aricanduva (MG)	3104452	Aricanduva	0.413	0.697	0.213	0.474	1	MG	RuralAdjacente	66.82	39.15	3.81	5.8	RuralAdjacente	3	Sudeste	31	MG	4700.14	728.608	5205.45	11552.4	22186.6	608.596	22795.2	4778.87	88.96	635.52	348.61	65.08	9.07	1.55919e+06	0	1	1	0	0	0	0	0	0	0	0	0	0	0	0	1	0
Arinos (MG)	3104502	Arinos	0.514	0.744	0.334	0.548	1	MG	RuralAdjacente	69.66	29.71	3.54	5.44	RuralAdjacente	3	Sudeste	31	MG	28041.1	12617.4	39601.1	39188.3	119448	6143.22	125591	7105.98	75.42	476.94	240.03	31.32	15.81	3.73275e+06	4	2	0	1	0	1	0	0	0	0	0	0	0	0	0	0	0
Astolfo Dutra (MG)	3104601	Astolfo Dutra	0.632	0.807	0.488	0.64	1	MG	RuralAdjacente	73.4	19.29	2.11	8.59	RuralAdjacente	3	Sudeste	31	MG	6455.91	62615.3	48805.3	26499.3	144376	17884.4	162260	12434.7	91.23	428.15	284.89	67.24	1.6	2.44598e+06	2	2	0	0	0	1	0	0	0	0	0	0	0	0	0	0	0
Ataléia (MG)	3104700	Ataléia	0.46	0.715	0.255	0.533	1	MG	RuralAdjacente	67.89	35.42	3.82	7.39	RuralAdjacente	3	Sudeste	31	MG	17610	3663.44	16433.9	31187.7	68895.1	1591.45	70486.6	4877.62	86.2	418.92	241.81	40.91	0.75	3.54907e+06	1	3	0	0	0	1	0	0	0	0	0	0	0	0	0	0	0
Augusto de Lima (MG)	3104809	Augusto de Lima	0.51	0.72	0.325	0.568	1	MG	RuralAdjacente	68.19	34.42	2.88	7.37	RuralAdjacente	3	Sudeste	31	MG	9701.45	5439.04	12180.9	12729.7	40051.1	2357.41	42408.5	8546.65	88.3	537.67	393.11	20.64	0.83	1.37077e+06	1	1	0	0	0	0	0	0	0	0	0	0	0	0	0	0	0
Baependi (MG)	3104908	Baependi	0.581	0.785	0.399	0.625	1	MG	Urbano	72.07	22.75	2.5	8.06	Urbano	3	Sudeste	31	MG	15055	21957.2	65347.6	40054	142414	7530.38	149944	8197.25	69	552.85	225.09	63.61	0.36	3.15345e+06	2	6	0	0	1	0	0	0	0	0	0	0	0	0	0	0	0
Baldim (MG)	3105004	Baldim	0.592	0.766	0.459	0.591	1	MG	RuralAdjacente	70.97	25.8	2.48	9.43	RuralAdjacente	3	Sudeste	31	MG	9157.27	16780.9	13263.3	18092	57293.5	3347.34	60640.9	7659.58	87.6	568.28	353.91	72.45	1.91	1.81994e+06	2	1	1	0	0	1	0	0	0	0	0	0	0	0	0	0	0
Bambuí (MG)	3105103	Bambuí	0.645	0.811	0.502	0.658	1	MG	Urbano	73.64	18.68	2.1	8.27	Urbano	3	Sudeste	31	MG	58922.2	21657.2	98025.7	50423.2	229028	15288.9	244317	10758.6	64.89	509.24	275.35	30.55	2.69	4.49869e+06	0	6	1	0	1	0	0	0	0	0	0	0	0	0	0	0	0
Bandeira (MG)	3105202	Bandeira	0.431	0.705	0.233	0.487	1	MG	RuralAdjacente	67.29	37.49	2.79	7.78	RuralAdjacente	3	Sudeste	31	MG	5724.42	911.792	5381.54	12292.9	24310.7	791.237	25101.9	5032.46	77.6	567.94	354.39	86.2	1.85	1.32768e+06	0	1	1	0	0	0	0	0	0	0	0	0	0	0	0	0	0
Bandeira do Sul (MG)	3105301	Bandeira do Sul	0.539	0.79	0.303	0.653	1	MG	IntermediarioAdjacente	72.38	21.91	2.6	6.23	IntermediarioAdjacente	3	Sudeste	31	MG	2734.03	6030.88	14049.7	11703.1	34517.6	2316.64	36834.3	6897.8	78.37	494.23	471.27	97.81	0.4	959851
Barão de Cocais (MG)	3105400	Barão de Cocais	0.613	0.761	0.502	0.604	1	MG	Urbano	70.66	26.71	2.29	5.54	Urbano	3	Sudeste	31	MG	5317.3	551792	226305	73325.7	856741	63402.5	920143	32363	73.38	902.98	528.74	26.72	8.54	1.8824e+07	3	7	0	0	1	0	0	0	0	0	0	0	0	0	0	0	0
Barão de Monte Alto (MG)	3105509	Barão de Monte Alto	0.497	0.723	0.304	0.558	1	MG	RuralAdjacente	68.4	33.72	2.23	10.59	RuralAdjacente	3	Sudeste	31	MG	4521.98	1603.11	6764.77	13717.4	26607.3	659.911	27267.2	4761.16	92.55	572.07	285.49	86	0.82	1.19697e+06	0	3	0	0	0	0	0	0	0	0	0	0	0	0	0	1	0
Barbacena (MG)	3105608	Barbacena	0.664	0.791	0.542	0.683	1	MG	Urbano	72.47	21.67	1.93	6.67	Urbano	3	Sudeste	31	MG	52640.6	277372	772624	291187	1.39382e+06	185043	1.57887e+06	12498.5	64.05	803.79	133.87	15.15	4.63	3.0688e+07	15	9	0	0	3	0	0	0	0	0	0	0	0	1	1	0	0
Barra Longa (MG)	3105707	Barra Longa	0.487	0.724	0.296	0.538	1	MG	RuralAdjacente	68.42	33.65	2.17	10.44	RuralAdjacente	3	Sudeste	31	MG	5668.95	2205.11	9593.34	13816.1	31283.5	1243.77	32527.3	5291.57	89.45	518.68	277.05	61.54	12.96	1.32721e+06	0	1	2	0	0	1	0	0	0	0	0	0	0	0	0	0	0
Barroso (MG)	3105905	Barroso	0.602	0.771	0.458	0.619	1	MG	Urbano	71.23	25.07	2.02	5.69	Urbano	3	Sudeste	31	MG	2511.93	105864	80735.6	43153.3	232265	32368.5	264633	13485.9	66.41	485.25	356.61	60.79	2.25	5.25327e+06	4	4	0	0	0	0	0	0	0	0	0	0	0	0	0	0	0
Bela Vista de Minas (MG)	3106002	Bela Vista de Minas	0.574	0.707	0.454	0.59	1	MG	Urbano	67.4	37.12	2.12	6.01	Urbano	3	Sudeste	31	MG	775.453	48190.3	36874.3	23176.2	109016	6135.05	115151	11501.3	82.44	662.15	499.15	22.57	0.88	4.63524e+06	5	0	0	0	0	0	0	0	0	0	0	0	0	0	0	0	0
Belmiro Braga (MG)	3106101	Belmiro Braga	0.521	0.776	0.315	0.579	1	MG	RuralAdjacente	71.58	24.08	2.85	8.4	RuralAdjacente	3	Sudeste	31	MG	5050.73	4501.15	7168.42	9649.7	26370	3761.04	30131	8851.66	81.31	1083.02	903.13	92.42	0	2.65859e+06	0	1	0	0	0	0	0	0	0	0	0	0	0	0	0	1	0
Belo Horizonte (MG)	3106200	Belo Horizonte	0.726	0.784	0.617	0.792	1	MG	Urbano	72.03	22.86	1.65	6.22	Urbano	3	Sudeste	31	MG	833.082	1.04383e+07	3.34272e+07	6.06867e+06	4.99349e+07	9.26815e+06	5.92031e+07	24923	44.12	1273.95	411.25	4.32	1.92	9.86034e+08	300	175	128	4	72	0	0	0	0	0	0	0	0	12	4	0	0
Belo Oriente (MG)	3106309	Belo Oriente	0.544	0.711	0.397	0.569	1	MG	Urbano	67.66	36.23	2.76	5.6	Urbano	3	Sudeste	31	MG	11948.4	925047	140628	65695.6	1.14332e+06	80591.1	1.22391e+06	52310.6	79.04	614.16	325.24	61.22	11.25	5.19128e+06	3	2	3	0	1	0	0	0	0	0	0	0	0	0	0	0	0
Belo Vale (MG)	3106408	Belo Vale	0.56	0.757	0.394	0.589	1	MG	RuralAdjacente	70.41	27.44	2.16	8.57	RuralAdjacente	3	Sudeste	31	MG	6039.85	18340.1	15781.4	19200.9	59362.3	2266.14	61628.4	8177.87	80.98	1058.31	775.79	100	7.86	5.60559e+06	0	3	0	0	0	1	0	0	0	0	0	0	0	0	0	0	0
Berilo (MG)	3106507	Berilo	0.497	0.762	0.32	0.503	1	MG	RuralRemoto	70.72	26.52	2.99	5.09	RuralRemoto	3	Sudeste	31	MG	5075.83	2475	15524.3	27949.3	51024.5	1955.27	52979.8	4304.85	84.33	495.11	253.9	44.21	8.46	3.8421e+06	0	0	5	0	0	1	0	0	0	0	0	0	0	0	0	0	0
Bertópolis (MG)	3106606	Bertópolis	0.437	0.711	0.236	0.496	1	MG	RuralAdjacente	67.64	36.29	3.16	5.82	RuralAdjacente	3	Sudeste	31	MG	3934.18	2482.53	5243.21	11905.9	23565.8	803.911	24369.7	5417.9	90.58	718.1	342.4	32.73	2.84	1.97987e+06	0	2	0	0	0	0	1	0	0	0	0	0	0	0	0	1	0
Berizal (MG)	3106655	Berizal	0.44	0.682	0.284	0.44	1	MG	RuralAdjacente	65.91	42.48	3.78	5.42	RuralAdjacente	3	Sudeste	31	MG	2078.69	1702.41	5220.97	10983.3	19985.4	976.644	20962	4795.71	86.63	553.57	373.02	54.86	5.76	1.06422e+06	0	2	0	0	0	0	0	0	0	0	0	0	0	0	0	0	0
Betim (MG)	3106705	Betim	0.612	0.779	0.465	0.634	1	MG	Urbano	71.76	23.6	2.5	3.21	Urbano	3	Sudeste	31	MG	10123	9.57023e+06	6.7677e+06	1.19118e+06	1.75392e+07	5.84568e+06	2.33849e+07	61939.1	69.13	1091.16	700.61	4.81	1.54	2.69049e+08	67	18	5	10	9	0	0	1	0	0	0	0	0	4	1	0	0
Bias Fortes (MG)	3106804	Bias Fortes	0.515	0.749	0.353	0.516	1	MG	RuralAdjacente	69.91	28.94	2.66	8.45	RuralAdjacente	3	Sudeste	31	MG	3407.89	1195.62	5291.32	10187.9	20082.7	739.521	20822.2	5485.3	86.63	769.59	554.04	77.17	1.75	1.70714e+06	0	1	0	0	0	0	0	0	0	0	0	0	0	0	0	1	0
Bicas (MG)	3106903	Bicas	0.673	0.784	0.548	0.71	1	MG	Urbano	72.03	22.86	2.21	9.86	Urbano	3	Sudeste	31	MG	2882.51	14651.5	63655.3	30270	111459	9100.71	120560	8830.29	84.78	498.49	322.15	26.53	4.66	2.64245e+06	4	1	0	0	0	0	0	0	0	0	0	0	0	0	0	0	0
Biquinhas (MG)	3107000	Biquinhas	0.563	0.792	0.372	0.606	1	MG	RuralAdjacente	72.5	21.59	2.35	8.58	RuralAdjacente	3	Sudeste	31	MG	5395.07	1037.01	6302.25	7735.97	20470.3	1046.34	21516.6	8168.81	81.99	1018.75	895.04	4.57	0.6	323326	0	1	0	0	0	0	0	0	0	0	0	0	0	0	0	0	0
Boa Esperança (MG)	3107109	Boa Esperança	0.617	0.805	0.43	0.679	1	MG	Urbano	73.27	19.6	2.38	6.74	Urbano	3	Sudeste	31	MG	66638.1	34577.9	202936	87615.1	391767	35979.8	427747	11107.7	64.81	506.83	359.04	38.91	5.5	1.05818e+07	3	4	0	0	1	0	0	0	0	0	0	0	0	0	0	0	0
Bocaina de Minas (MG)	3107208	Bocaina de Minas	0.529	0.774	0.31	0.618	1	MG	RuralAdjacente	71.45	24.46	2.72	6.72	RuralAdjacente	3	Sudeste	31	MG	3277.9	12584.5	11275.7	12343.6	39481.8	1159.33	40641.1	8128.22	91.4	455.67	333.96	89.36	2.89	1.25705e+06	2	0	0	0	0	0	0	0	0	0	0	0	0	0	0	1	0
Bocaiúva (MG)	3107307	Bocaiúva	0.577	0.792	0.422	0.575	1	MG	Urbano	72.54	21.49	2.34	4.88	Urbano	3	Sudeste	31	MG	35091.2	80994.1	130143	102081	348309	44946.3	393255	8439.86	71.16	323.3	157.11	44.48	1.76	6.22079e+06	0	10	3	0	1	0	0	0	0	0	0	0	0	0	0	0	0
Bom Despacho (MG)	3107406	Bom Despacho	0.665	0.786	0.529	0.706	1	MG	Urbano	72.13	22.58	2.22	6.14	Urbano	3	Sudeste	31	MG	50347.4	100506	316354	100661	567868	62473.3	630341	13815.4	70.45	625.87	320.83	31.31	2.93	1.20609e+07	5	0	10	0	2	0	0	0	0	0	0	0	0	0	0	0	0
Bom Jardim de Minas (MG)	3107505	Bom Jardim de Minas	0.576	0.797	0.407	0.588	1	MG	IntermediarioAdjacente	72.83	20.74	2.39	8.73	IntermediarioAdjacente	3	Sudeste	31	MG	2396.68	33263.1	23112.8	15293.6	74066.1	3773.57	77839.6	11951.4	80.6	681.13	377.68	30.98	4.04	1.76271e+06	1	2	0	0	0	1	0	0	0	0	0	0	0	0	0	0	0
Bom Jesus da Penha (MG)	3107604	Bom Jesus da Penha	0.618	0.787	0.472	0.634	1	MG	RuralAdjacente	72.24	22.28	2.42	7.61	RuralAdjacente	3	Sudeste	31	MG	22407.9	5262.68	16990.8	10406.9	55068.3	2040.49	57108.8	14711.2	73.41	1071.75	812.81	25.97	2.77	2.10117e+06	1	1	0	0	0	0	0	0	0	0	0	0	0	0	0	1	0
Bom Jesus do Amparo (MG)	3107703	Bom Jesus do Amparo	0.555	0.75	0.372	0.613	1	MG	RuralAdjacente	69.98	28.72	2.3	8.12	RuralAdjacente	3	Sudeste	31	MG	4759.14	2152.74	13953.5	13280.6	34146	1826	35972	6546.31	89.34	515.16	398.86	23.17	1.44	1.63897e+06	1	1	0	0	0	0	0	0	0	0	0	0	0	0	0	0	0
Bom Jesus do Galho (MG)	3107802	Bom Jesus do Galho	0.47	0.709	0.276	0.529	1	MG	RuralAdjacente	67.53	36.66	2.3	8.75	RuralAdjacente	3	Sudeste	31	MG	16265.2	4307.25	19765.7	30955.2	71293.4	2599.8	73893.2	4805.75	88	400.46	185.25	38.04	2.3	2.16872e+06	5	0	0	0	1	0	0	0	0	0	0	0	0	0	0	0	0
Bom Repouso (MG)	3107901	Bom Repouso	0.539	0.781	0.304	0.66	1	MG	RuralAdjacente	71.83	23.4	2.34	5.01	RuralAdjacente	3	Sudeste	31	MG	19142.3	5291.9	20929	22838.3	68201.6	2965.86	71167.4	6805.72	86.85	528.65	344.23	99.3	2.97	3.57772e+06	1	4	0	0	0	0	0	0	0	0	0	0	0	0	0	0	0
Bom Sucesso (MG)	3108008	Bom Sucesso	0.59	0.783	0.414	0.633	1	MG	Urbano	71.99	22.95	2.12	7.95	Urbano	3	Sudeste	31	MG	25575.2	20448.3	67162.5	37265.6	150452	12422.3	162874	9445.26	86.83	438.2	221.73	72.97	12.36	2.66948e+06	0	7	0	0	1	0	0	0	0	0	0	0	0	0	0	0	0
Bonfim (MG)	3108107	Bonfim	0.515	0.742	0.314	0.586	1	MG	RuralAdjacente	69.5	30.2	2.23	10.36	RuralAdjacente	3	Sudeste	31	MG	7325.95	2787.38	14731.5	15638.3	40483.1	1804.33	42287.4	6204.14	78.13	630.91	391.55	63.31	9.3	1.77689e+06	2	1	0	0	0	1	0	0	0	0	0	0	0	0	0	0	0
Bonfinópolis de Minas (MG)	3108206	Bonfinópolis de Minas	0.567	0.787	0.394	0.589	1	MG	RuralAdjacente	72.24	22.29	2.79	5.8	RuralAdjacente	3	Sudeste	31	MG	39250.7	7704.26	24500.3	15000.9	86456.2	3386.83	89843	15313.3	81.79	675.15	537	71.52	1.55	2.07468e+06	0	1	1	0	0	0	0	0	0	0	0	0	0	0	0	0	0
Bonito de Minas (MG)	3108255	Bonito de Minas	0.336	0.673	0.148	0.381	1	MG	RuralRemoto	65.35	44.61	5.07	6.18	RuralRemoto	3	Sudeste	31	MG	3486.95	1152.16	7719.25	20511.5	32869.9	1108.21	33978.1	3513.4	78.23	513.21	271.66	83.26	7.92	2.15862e+06	2	2	1	0	0	1	0	0	0	0	0	0	0	0	0	0	0
Borda da Mata (MG)	3108305	Borda da Mata	0.615	0.776	0.443	0.678	1	MG	IntermediarioAdjacente	71.55	24.17	2.14	8.88	IntermediarioAdjacente	3	Sudeste	31	MG	10605.9	37052.9	63796.2	36086.1	147541	13337.1	160878	9392.16	80.06	475.69	376.31	28.33	2.25	5.06813e+06	2	3	0	1	0	0	0	0	0	0	0	0	0	0	0	0	0
Botelhos (MG)	3108404	Botelhos	0.602	0.824	0.371	0.714	1	MG	RuralAdjacente	74.41	16.82	2.31	8.36	RuralAdjacente	3	Sudeste	31	MG	26255.1	8877.46	45002.8	31636.6	111772	6863.46	118635	7943.45	80.6	437.89	363.19	94.37	0.6	3.18927e+06	2	0	0	0	0	0	0	0	0	0	0	0	0	0	0	0	0
Botumirim (MG)	3108503	Botumirim	0.479	0.732	0.329	0.455	1	MG	RuralAdjacente	68.92	32.04	4.77	4.74	RuralAdjacente	3	Sudeste	31	MG	9917.39	1069.15	6447.97	13935	31369.5	969.644	32339.2	4977.55	83.34	480.49	298.94	49.78	1.09	1.02932e+06	2	1	0	0	0	0	0	0	0	0	0	0	0	0	0	1	0
Brasilândia de Minas (MG)	3108552	Brasilândia de Minas	0.564	0.761	0.381	0.62	1	MG	Urbano	70.66	26.71	3.16	4.38	Urbano	3	Sudeste	31	MG	16870.4	8331.32	38879.6	31060	95141.2	7047.91	102189	7183.27	81.99	541.28	380.8	29.31	4.45	4.11187e+06	1	3	0	0	0	0	0	0	0	0	0	0	0	0	0	0	0
Brasília de Minas (MG)	3108602	Brasília de Minas	0.513	0.73	0.343	0.538	1	MG	IntermediarioAdjacente	68.8	32.42	2.72	6.24	IntermediarioAdjacente	3	Sudeste	31	MG	10857.7	10189.7	61279.3	68624.2	150951	8444.86	159396	5105.4	69.95	908.36	233.73	16.6	3.05	1.48377e+07	2	0	9	0	1	0	0	0	0	0	0	0	0	0	0	0	0
Brás Pires (MG)	3108701	Brás Pires	0.49	0.751	0.315	0.497	1	MG	RuralAdjacente	70.08	28.43	2.52	8.17	RuralAdjacente	3	Sudeste	31	MG	2276.51	668.599	5226.47	10821.2	18992.8	665.38	19658.1	4227.56	85.35	654.37	446.16	86.65	1.3	1595471	1	2	0	0	0	0	0	0	0	0	0	0	0	0	0	1	0
Brasópolis (MG)	3108909	Brasópolis	0.579	0.743	0.4	0.652	1	MG	RuralAdjacente	69.57	29.98	2.67	8.7	RuralAdjacente	3	Sudeste	31	MG	18703.7	12992.7	36450.6	29794.4	97941.5	8704.5	106646	7273.14	83.54	472.43	328.76	51.55	11.43	2.61748e+06	0	1	1	0	1	0	0	0	0	0	0	0	0	0	0	1	0
Braúnas (MG)	3108800	Braúnas	0.459	0.715	0.265	0.51	1	MG	RuralAdjacente	67.89	35.43	2.53	10.84	RuralAdjacente	3	Sudeste	31	MG	3311.59	45514.5	7346.41	13665.7	69838.2	1024.67	70862.9	14076.9	90.77	634.82	367.41	10.66	10.3	1.25334e+06	1	2	0	0	0	1	0	0	0	0	0	0	0	0	0	0	0
Brumadinho (MG)	3109006	Brumadinho	0.627	0.771	0.473	0.676	1	MG	Urbano	71.23	25.07	1.83	6.37	Urbano	3	Sudeste	31	MG	15511.6	787702	332982	110244	1.24644e+06	88741.6	1.33518e+06	39255	73.89	1453.98	1224.29	53.98	1.23	3.67895e+07	4	9	1	0	1	0	0	0	0	0	0	0	0	0	0	0	0
Bueno Brandão (MG)	3109105	Bueno Brandão	0.55	0.814	0.312	0.656	1	MG	RuralAdjacente	73.83	18.21	2.21	7.57	RuralAdjacente	3	Sudeste	31	MG	17415.4	4966.13	29534.2	22757.3	74673	3838.73	78511.8	7208.2	83.56	410.66	351.24	17.26	2.7	2.26885e+06	1	1	0	0	0	0	0	0	0	0	0	0	0	0	0	0	0
Buenópolis (MG)	3109204	Buenópolis	0.544	0.689	0.398	0.587	1	MG	RuralAdjacente	66.32	40.98	2.8	7.79	RuralAdjacente	3	Sudeste	31	MG	12295.8	4743.82	20662.6	22701.9	60404.2	3238.14	63642.3	6184.27	85.99	551.08	326.51	58.83	1.25	1.89893e+06	0	4	0	0	0	1	0	0	0	0	0	0	0	0	0	0	0
Bugre (MG)	3109253	Bugre	0.464	0.724	0.274	0.502	1	MG	Urbano	68.41	33.68	2.42	8.26	Urbano	3	Sudeste	31	MG	3234.46	735.377	3935.14	8986.1	16891.1	495.62	17386.7	4357.57	87.59	654.11	378.68	96.2	2.22	1.22528e+06	0	1	1	0	0	0	0	0	0	0	0	0	0	0	0	1	0
Buritis (MG)	3109303	Buritis	0.566	0.723	0.379	0.661	1	MG	IntermediarioAdjacente	68.37	33.81	3.21	4.81	IntermediarioAdjacente	3	Sudeste	31	MG	114565	29666.8	113753	54510.5	312495	23853.2	336349	14798.2	87.06	517.92	308.72	34.22	3.17	5.43539e+06	3	5	0	0	0	1	0	0	0	0	0	0	0	0	0	0	0
Buritizeiro (MG)	3109402	Buritizeiro	0.497	0.695	0.338	0.524	1	MG	Urbano	66.71	39.57	2.76	4.59	Urbano	3	Sudeste	31	MG	113500	12866	62180.2	62196.4	250743	19535.6	270279	10039.7	68.54	464.29	194.04	37.61	10.81	6.16154e+06	2	4	1	1	1	0	0	0	0	0	0	0	0	0	0	0	0
Cabeceira Grande (MG)	3109451	Cabeceira Grande	0.523	0.771	0.324	0.574	1	MG	RuralAdjacente	71.28	24.94	3.29	5.2	RuralAdjacente	3	Sudeste	31	MG	30073.1	43600.1	15695.6	19249.9	108619	2468.3	111087	17214.8	69.42	634.78	476.55	54.94	1.24	3.44399e+06	0	0	1	0	0	0	0	0	0	0	0	0	0	0	0	0	0
Cabo Verde (MG)	3109501	Cabo Verde	0.588	0.754	0.379	0.711	1	MG	RuralAdjacente	70.23	27.97	2.84	6.48	RuralAdjacente	3	Sudeste	31	MG	47931	6858.19	42275.5	30382.7	127447	5838.36	133286	9642.31	84.02	435.07	357.5	76.16	3.16	3.29445e+06	0	1	0	0	0	0	0	0	0	0	0	0	0	0	0	0	0
Cachoeira da Prata (MG)	3109600	Cachoeira da Prata	0.651	0.776	0.56	0.635	1	MG	RuralAdjacente	71.54	24.21	2.37	8.68	RuralAdjacente	3	Sudeste	31	MG	1258.59	8889.81	9716.33	9763.99	29628.7	2077.64	31706.4	8677.16	90.36	781.35	677.12	27.8	0.11	1.93924e+06	1	0	0	0	0	0	0	0	0	0	0	0	0	0	0	1	0
Cachoeira de Minas (MG)	3109709	Cachoeira de Minas	0.608	0.803	0.45	0.623	1	MG	RuralAdjacente	73.2	19.78	2.78	7.18	RuralAdjacente	3	Sudeste	31	MG	22920.4	31645.7	31760.8	23851.4	110178	12768.8	122947	11142.6	86.28	541.06	398.74	84.93	4.68	3.13849e+06	2	0	0	0	0	1	0	0	0	0	0	0	0	0	0	0	0
Cachoeira Dourada (MG)	3109808	Cachoeira Dourada	0.616	0.787	0.449	0.66	1	MG	RuralAdjacente	72.21	22.38	2.24	9.11	RuralAdjacente	3	Sudeste	31	MG	11533.8	3378.6	10667	15624.2	41203.6	1117.49	42321.1	16887.9	78.56	1770.33	1532.23	19.8	1.24	3.08817e+06	0	0	1	0	0	0	0	0	0	0	0	0	0	0	0	1	0
Caetanópolis (MG)	3109907	Caetanópolis	0.603	0.748	0.45	0.653	1	MG	Urbano	69.88	29.02	2.37	6.69	Urbano	3	Sudeste	31	MG	18232.5	47632.7	48351.9	22059	136276	12225.8	148502	14520.6	83.54	428.62	302.9	49.85	2.04	2.56755e+06	3	0	0	0	0	1	0	0	0	0	0	0	0	0	0	0	0
Caeté (MG)	3110004	Caeté	0.661	0.778	0.555	0.669	1	MG	Urbano	71.7	23.77	2.86	6.68	Urbano	3	Sudeste	31	MG	16004	44632	143491	87758.2	291885	25469.5	317354	7780.96	67.85	392.98	259.84	40.9	0.35	8.23744e+06	8	0	2	0	1	0	0	0	0	0	0	0	0	0	0	0	0
Caiana (MG)	3110103	Caiana	0.538	0.737	0.336	0.629	1	MG	RuralAdjacente	69.2	31.15	2.23	7.44	RuralAdjacente	3	Sudeste	31	MG	7471.81	1450.1	14348.4	12056.5	35326.9	3192.77	38519.6	7750.43	81.09	543.29	346.04	24.85	4.67	1.76785e+06	0	1	0	0	0	0	0	0	0	0	0	0	0	0	0	1	0
Cajuri (MG)	3110202	Cajuri	0.534	0.723	0.369	0.571	1	MG	RuralAdjacente	68.4	33.72	2.43	7.23	RuralAdjacente	3	Sudeste	31	MG	4503.8	7704.26	6729.17	9724.34	28661.6	2303.47	30965.1	7651.36	89.42	705.21	512.04	84.9	2.71	1.04308e+06	0	1	1	0	0	0	0	0	0	0	0	0	0	0	0	1	0
Caldas (MG)	3110301	Caldas	0.602	0.826	0.394	0.67	1	MG	RuralAdjacente	74.57	16.44	2.31	9.27	RuralAdjacente	3	Sudeste	31	MG	24295.4	18247.8	48953.6	27860.9	119358	9491.65	128849	9453.37	77.8	501.34	340.15	99.72	9.19	3.12421e+06	2	1	0	0	0	0	0	0	0	0	0	0	0	0	0	0	0
Camacho (MG)	3110400	Camacho	0.536	0.756	0.374	0.546	1	MG	RuralAdjacente	70.38	27.52	2.26	6.71	RuralAdjacente	3	Sudeste	31	MG	6551.02	1049.61	5137.64	8487.88	21226.1	487.238	21713.4	6884.4	89.58	933	692.45	94.57	3.82	1.31098e+06	0	0	1	0	0	0	0	0	0	0	0	0	0	0	0	1	0
Camanducaia (MG)	3110509	Camanducaia	0.559	0.801	0.327	0.667	1	MG	IntermediarioAdjacente	73.04	20.19	2.53	5.37	IntermediarioAdjacente	3	Sudeste	31	MG	41178	108527	121810	49507.4	321022	33559.2	354581	16825.5	67.67	571.36	411.02	57.97	5.22	4.60372e+06	4	0	0	0	0	0	0	0	0	0	0	0	0	0	0	0	0
Cambuí (MG)	3110608	Cambuí	0.654	0.801	0.521	0.67	1	MG	IntermediarioAdjacente	73.04	20.19	2.14	7.64	IntermediarioAdjacente	3	Sudeste	31	MG	11235.6	138267	189516	58922.3	397941	73328.7	471270	17789.8	60.02	470.88	334.61	16.18	6.06	6.43656e+06	7	3	0	0	1	0	0	0	0	0	0	0	0	0	0	0	0
Cambuquira (MG)	3110707	Cambuquira	0.6	0.827	0.388	0.673	1	MG	RuralAdjacente	74.61	16.35	2.45	8.91	RuralAdjacente	3	Sudeste	31	MG	50967	7236.62	42698.4	27697	128599	4438.44	133037	10510.1	81.29	462.49	295.58	25.45	3.68	2599446	2	2	0	0	0	1	0	0	0	0	0	0	0	0	0	0	0
Campanário (MG)	3110806	Campanário	0.534	0.728	0.369	0.567	1	MG	RuralAdjacente	68.69	32.77	3.08	7.28	RuralAdjacente	3	Sudeste	31	MG	3686.86	1388.56	11401.4	10050.4	26527.2	1884.03	28411.2	7982.92	86.34	870.67	484.66	81.36	4.08	1.27998e+06	0	2	0	0	0	0	0	0	0	0	0	0	0	0	0	1	0
Campanha (MG)	3110905	Campanha	0.63	0.803	0.456	0.682	1	MG	IntermediarioAdjacente	73.18	19.83	2.38	7.91	IntermediarioAdjacente	3	Sudeste	31	MG	21935	21600	73391.5	35010.2	151937	12646.4	164583	10663	67.98	459.89	308.38	36.27	0.63	4.663e+06	0	4	0	0	0	1	0	0	0	0	0	0	0	0	0	0	0
Campestre (MG)	3111002	Campestre	0.578	0.79	0.377	0.649	1	MG	IntermediarioAdjacente	72.38	21.91	2.23	6.88	IntermediarioAdjacente	3	Sudeste	31	MG	59859.4	15869.4	75694.1	39358.2	190781	13245.2	204026	9855.87	87.86	322.3	228.99	93.06	5.78	2.70033e+06	1	1	0	0	0	0	0	0	0	0	0	0	0	0	0	0	0
Campina Verde (MG)	3111101	Campina Verde	0.621	0.83	0.427	0.677	1	MG	IntermediarioAdjacente	74.8	15.91	2.4	8.78	IntermediarioAdjacente	3	Sudeste	31	MG	65048.2	51243.3	99220	44633.8	260145	23630.9	283776	14714.9	74.55	593.98	457.98	70.74	3.96	5.20424e+06	5	0	0	0	0	0	0	0	0	0	0	0	0	0	0	0	0
Campo Azul (MG)	3111150	Campo Azul	0.488	0.701	0.312	0.53	1	MG	RuralAdjacente	67.04	38.39	3.18	7.44	RuralAdjacente	3	Sudeste	31	MG	3695.42	803.574	4446.8	9392.99	18338.8	755.45	19094.2	5181.61	89.72	739.62	488.52	60.85	2.39	1.70783e+06	0	1	1	0	0	0	0	0	0	0	0	0	0	0	0	0	0
Campo Belo (MG)	3111200	Campo Belo	0.632	0.808	0.474	0.659	1	MG	Urbano	73.48	19.07	1.99	8.3	Urbano	3	Sudeste	31	MG	45048	87389.1	245557	105363	483357	41344.3	524701	10186.6	76.37	814.44	255.89	16.28	3.89	1.55681e+07	1	16	0	0	3	0	0	0	0	0	0	0	0	0	0	0	0
Campo do Meio (MG)	3111309	Campo do Meio	0.576	0.788	0.389	0.625	1	MG	IntermediarioAdjacente	72.25	22.25	3.23	7.18	IntermediarioAdjacente	3	Sudeste	31	MG	19096.4	4110.19	25632.2	26784.9	75623.7	2841.41	78465.1	6812.39	79.87	579.19	448.08	27.95	0.26	3.01563e+06	4	1	0	0	0	0	0	0	0	0	0	0	0	0	0	0	0
Campo Florido (MG)	3111408	Campo Florido	0.587	0.771	0.411	0.639	1	MG	RuralAdjacente	71.28	24.92	2.75	5.97	RuralAdjacente	3	Sudeste	31	MG	58712.1	60786.7	49868.7	18437.9	187805	17704.7	205510	29914.1	78.71	901.76	777.83	26.44	2.37	3.51432e+06	1	0	0	0	0	0	0	0	0	0	0	0	0	0	0	0	0
Campos Altos (MG)	3111507	Campos Altos	0.617	0.827	0.429	0.662	1	MG	Urbano	74.61	16.36	2.46	5.83	Urbano	3	Sudeste	31	MG	66899.9	10012	52588.1	35022.1	164522	6418.36	170941	12027.1	79.73	584.28	380.36	23.96	1.92	4.21385e+06	3	0	0	0	0	0	0	0	0	0	0	0	0	0	0	0	0
Campos Gerais (MG)	3111606	Campos Gerais	0.573	0.789	0.376	0.633	1	MG	IntermediarioAdjacente	72.34	22.02	2.73	6.04	IntermediarioAdjacente	3	Sudeste	31	MG	76574.7	28866.7	103620	58535.2	267596	15021.4	282617	10231.2	69.21	396.24	242.15	51.3	15.23	5.73492e+06	4	2	0	0	0	0	0	0	0	0	0	0	0	0	0	0	0
Canaã (MG)	3111705	Canaã	0.516	0.711	0.362	0.534	1	MG	RuralAdjacente	67.64	36.29	3.27	7.62	RuralAdjacente	3	Sudeste	31	MG	15041.9	1494.35	7319.22	11447.5	35303	1057.33	36360.3	7851.5	91.96	822.27	596.57	97.66	1.81	1.61118e+06	0	0	2	0	0	0	0	0	0	0	0	0	0	0	0	1	0
Canápolis (MG)	3111804	Canápolis	0.57	0.791	0.375	0.623	1	MG	Urbano	72.45	21.73	2.57	6.43	Urbano	3	Sudeste	31	MG	49967.4	52224	57440.4	29302	188934	20042.4	208976	18400.7	88.51	598.12	456.23	26.98	2.77	3.08935e+06	0	1	3	0	0	0	0	0	0	0	0	0	0	0	0	0	0
Cana Verde (MG)	3111903	Cana Verde	0.564	0.784	0.37	0.619	1	MG	RuralAdjacente	72.02	22.88	2.18	9.07	RuralAdjacente	3	Sudeste	31	MG	10370.7	2456.04	12947.4	13406.2	39180.3	1933.36	41113.7	7356.18	94.73	533.11	516.46	97.54	1.06	2.01086e+06	0	0	2	0	0	0	0	0	0	0	0	0	0	0	0	0	0
Candeias (MG)	3112000	Candeias	0.555	0.757	0.352	0.642	1	MG	RuralAdjacente	70.39	27.5	2.07	9.03	RuralAdjacente	3	Sudeste	31	MG	29658.7	11243.3	47722.3	32180.7	120805	7355.8	128161	8782.95	82.11	563.14	351.46	59.37	1.24	4.21854e+06	0	5	1	0	1	0	0	0	0	0	0	0	0	0	0	0	0
Cantagalo (MG)	3112059	Cantagalo	0.488	0.715	0.311	0.522	1	MG	RuralAdjacente	67.89	35.42	2.53	7.74	RuralAdjacente	3	Sudeste	31	MG	3044.7	1567.08	5238.33	10605.8	20455.9	682.112	21138.1	5044.88	87.12	601.42	365.01	47.55	5.28	875681	1	1	0	0	0	0	0	0	0	0	0	0	0	0	0	1	0
Caparaó (MG)	3112109	Caparaó	0.519	0.797	0.288	0.609	1	MG	RuralAdjacente	72.82	20.75	3.26	4.78	RuralAdjacente	3	Sudeste	31	MG	9055.42	1886.25	18233.8	13154.7	42330.2	4102	46432.2	8913.83	93.74	670.43	343.57	75.13	2.56	1.9669e+06	1	1	0	0	0	0	0	0	0	0	0	0	0	0	0	0	0
Capela Nova (MG)	3112208	Capela Nova	0.483	0.751	0.28	0.537	1	MG	RuralAdjacente	70.06	28.49	2.46	10.09	RuralAdjacente	3	Sudeste	31	MG	2708.28	1235.64	7988.19	11671	23603.2	938.642	24541.8	5158.01	88.74	662.89	491.34	85.25	0.98	1.92366e+06	1	1	0	0	0	0	0	0	0	0	0	0	0	0	0	1	0
Capelinha (MG)	3112307	Capelinha	0.49	0.72	0.285	0.574	1	MG	IntermediarioAdjacente	68.19	34.42	4.75	4.35	IntermediarioAdjacente	3	Sudeste	31	MG	37041.7	26766.3	103035	71021.5	237865	18210.9	256076	7359.35	79.24	396.37	203.33	43.15	7.55	5.68448e+06	3	7	0	0	1	0	0	0	0	0	0	0	0	0	0	0	0
Capetinga (MG)	3112406	Capetinga	0.58	0.805	0.372	0.653	1	MG	RuralAdjacente	73.29	19.57	2.49	7.1	RuralAdjacente	3	Sudeste	31	MG	17166.4	4037.86	19370.7	16405	56980	2643.74	59623.7	8410.73	85.72	676.53	493.59	31.66	6.07	2.35339e+06	2	0	0	0	0	0	0	0	0	0	0	0	0	0	0	0	0
Capim Branco (MG)	3112505	Capim Branco	0.588	0.761	0.444	0.603	1	MG	Urbano	70.63	26.79	2.62	6.97	Urbano	3	Sudeste	31	MG	1579.06	16439.4	18668.9	19525.2	56212.5	6109.45	62321.9	7018.23	69.06	486.89	266.12	91.6	0.61	1.56218e+06	2	1	0	0	0	2	0	0	0	0	0	0	0	0	0	0	0
Capinópolis (MG)	3112604	Capinópolis	0.629	0.787	0.478	0.661	1	MG	Urbano	72.21	22.38	2.59	7.54	Urbano	3	Sudeste	31	MG	47450.4	37887.2	70981.3	35225.8	191545	14695	206240	13482.4	74.59	656.33	500.79	87.01	2.38	4.39186e+06	1	4	0	0	0	0	0	0	0	0	0	0	0	0	0	0	0
Capitão Andrade (MG)	3112653	Capitão Andrade	0.494	0.719	0.319	0.526	1	MG	RuralAdjacente	68.16	34.51	2.8	9.34	RuralAdjacente	3	Sudeste	31	MG	3430.3	2475.82	6581.89	12549.4	25037.4	676.165	25713.6	5216.79	85.36	603.48	397.71	47.57	4.13	1.25292e+06	0	2	0	0	0	0	0	0	0	0	0	0	0	0	0	1	0
Capitão Enéas (MG)	3112703	Capitão Enéas	0.506	0.706	0.353	0.519	1	MG	RuralAdjacente	67.36	37.25	3.61	4.58	RuralAdjacente	3	Sudeste	31	MG	18916.5	51135.3	26733.5	32354	129139	26445.3	155585	10952	83.28	483.9	197.65	35.8	2.9	2.78755e+06	1	2	3	0	1	0	0	0	0	0	0	0	0	0	0	0	0
Capitólio (MG)	3112802	Capitólio	0.618	0.792	0.449	0.663	1	MG	RuralAdjacente	72.53	21.52	2.07	7.37	RuralAdjacente	3	Sudeste	31	MG	17170.2	15298.1	44302.9	21519.9	98291.2	7865.36	106157	12969.6	58.91	874.08	641.3	60.46	0.75	4.13608e+06	0	3	0	0	0	1	0	0	0	0	0	0	0	0	0	0	0
Caputira (MG)	3112901	Caputira	0.529	0.709	0.345	0.605	1	MG	RuralAdjacente	67.53	36.66	2.77	6.76	RuralAdjacente	3	Sudeste	31	MG	12049	2483.55	11481.6	20185.3	46199.5	1459.49	47659	5276.1	77.87	411.34	215.81	46.88	5.45	949210	1	3	0	0	0	1	0	0	0	0	0	0	0	0	0	0	0
Caraí (MG)	3113008	Caraí	0.424	0.698	0.225	0.487	1	MG	RuralAdjacente	66.88	38.95	4.13	6.57	RuralAdjacente	3	Sudeste	31	MG	10236.2	5861.55	23039.5	59211.9	98349.1	2415.69	100765	4509.9	86.5	446.18	198.93	51.51	9.21	4.88057e+06	3	5	0	0	1	0	0	0	0	0	0	0	0	0	0	0	0
Caranaíba (MG)	3113107	Caranaíba	0.535	0.753	0.389	0.524	1	MG	RuralAdjacente	70.18	28.12	2.14	6.9	RuralAdjacente	3	Sudeste	31	MG	1876.57	667.297	3883.09	8566.73	14993.7	441.195	15434.9	4694.31	92.18	835.99	643.06	96.58	0.11	1.62827e+06	0	1	0	0	0	0	0	0	0	0	0	0	0	0	0	1	0
Carandaí (MG)	3113206	Carandaí	0.572	0.791	0.399	0.594	1	MG	IntermediarioAdjacente	72.47	21.67	2.19	6.05	IntermediarioAdjacente	3	Sudeste	31	MG	33530	185164	97373.7	51623	367691	30045.4	397736	17040.2	70.43	675.9	401.16	16.44	12.32	6.1488e+06	4	3	0	0	0	0	0	0	0	0	0	0	0	0	0	0	0
Carangola (MG)	3113305	Carangola	0.637	0.784	0.47	0.702	1	MG	IntermediarioAdjacente	72.02	22.88	2.38	8.78	IntermediarioAdjacente	3	Sudeste	31	MG	14776.8	25746.1	158985	70617.5	270125	21083.7	291209	9009.9	60.45	576.21	215.63	68.5	8.03	6.2667e+06	2	6	1	0	1	0	0	0	0	0	0	0	0	0	0	0	0
[truncated: 928 more rows]
[truncated: 131 more columns]

## Sheet: Plan1
Variável	Label
[truncated: 202 more rows]
