# Supplementary material for: Intersectional equity in Brazil’s remote rural municipalities: the road to efficiency and effectiveness in local health systems
Source: Front Public Health. 2024 Sep 10;12:1401193. doi: 10.3389/fpubh.2024.1401193 (PMC11419982; doi:10.3389/fpubh.2024.1401193)
Supplement: Supplementary file 11 [file Data_Sheet_3.xls]

## Sheet: Sheet1
Territorialidade	CD_GCMUN	NM_MUN	IDHM	IDHMRenda	IDHMEducação	IDHMLongevidade	Anot2	SIG_UF	TIPO	Esperançadevidaaonascer	Mortalidadeinfantil	Taxadefecundidadetotal	Taxadeenvelhecimento	tipologia	CódigodaGrandeRegião	NomedaGrandeRegião	CódigodaUnidadedaFederação	SigladaUnidadedaFederação	NomedaUnidadedaFederação	ValoradicionadobrutodaAgrope	ValoradicionadobrutodaIndúst	ValoradicionadobrutodosServi	ValoradicionadobrutodaAdmini	Valoradicionadobrutototala	Impostoslíquidosdesubsídios	ProdutoInternoBrutoapreços	ProdutoInternoBrutopercapita	TIG	DPC	RPC	AB	INV	DPES	ESFEQUIPEDESAUDEDAFAMI	ESFSB_M1ESFCOMSAUDEBUCA	ESFSB_M2ESFCOMSAUDEBUCA	EACSEQUIPEDEAGENTESCOMU	NASF1NUCLEODEAPOIOASAU	NASF2NUCLEODEAPOIOASAU	EMSIEQMULTIDISCATBASICA	EACSSB_M1EQAGENTESCOMUNI	ESFREQUIPEDESAUDEDAFAM	ESFRSB_MIESFRIBEIRINHACO	ESFFSBESFFLUVIALCOMSAUD	EAB1EQUIPEDEATENCAOBASI	EAB1SBEQUIPEDEATENCAOBA	EMADEQUIPEMULTIDISCIPLINA	EMAPEQUIPEMULTIDISCIPLINA	ESF1SB_M1ESFTIPOICOMSA
Alta Floresta D'Oeste (RO)	1100015	Alta Floresta D´Oeste	0.641	0.763	0.526	0.657	2	RO	IntermediarioAdjacente	70.75	23.8	2.24	5.84	IntermediarioAdjacente	1	Norte	11	RO	Rondônia	162668	14441.3	130220	158948	466278	29351	495629	21600.7	88.9	735.17	455.03	21.22	1.78	1.2889e+07	6	1	0	1	1	0	0	0	0	0	0	0	0	0	0	0
Ariquemes (RO)	1100023	Ariquemes	0.702	0.806	0.6	0.716	2	RO	Urbano	73.36	19.2	1.91	4.36	Urbano	1	Norte	11	RO	Rondônia	170831	283899	1.13604e+06	703663	2.29443e+06	284398	2.57883e+06	23908.4	62.8	897	274.32	26.52	10.29	6.05977e+07	11	7	0	0	1	0	0	0	0	0	0	0	0	1	1	0
Cabixi (RO)	1100031	Cabixi	0.65	0.757	0.559	0.65	2	RO	RuralAdjacente	70.39	24.8	2.15	6.87	RuralAdjacente	1	Norte	11	RO	Rondônia	61501.1	3267.25	25546.6	43646.5	133961	5997.97	139959	26347.8	79.64	1632.71	891.55	21.32	12.11	5.18291e+06	2	1	0	0	0	1	0	0	0	0	0	0	0	0	0	0
Cacoal (RO)	1100049	Cacoal	0.718	0.821	0.62	0.727	2	RO	Urbano	74.27	14.3	1.9	5.57	Urbano	1	Norte	11	RO	Rondônia	193077	178514	1.07083e+06	564238	2.00666e+06	253988	2.26064e+06	26484	58.74	662.03	272.48	18.98	8.49	3.22756e+07	12	7	0	0	1	0	3	0	0	0	0	0	0	0	0	0
Cerejeiras (RO)	1100056	Cerejeiras	0.692	0.799	0.602	0.688	2	RO	Urbano	72.94	18.1	2.12	6.44	Urbano	1	Norte	11	RO	Rondônia	70991.7	16167.2	230623	112401	430183	76671.4	506854	31051.5	77.03	990.54	586.16	11.39	4.94	7.99962e+06	3	1	0	3	0	0	0	0	0	0	0	0	0	0	0	0
Colorado do Oeste (RO)	1100064	Colorado do Oeste	0.685	0.814	0.584	0.676	2	RO	IntermediarioAdjacente	73.81	16.1	1.89	7.51	IntermediarioAdjacente	1	Norte	11	RO	Rondônia	72324.3	20610.2	110968	108878	312781	22070.2	334851	21083.7	74.66	1054.53	424.07	42.49	21.32	8.63461e+06	3	1	0	0	0	0	0	0	0	0	0	0	0	0	0	0
Corumbiara (RO)	1100072	Corumbiara	0.613	0.774	0.473	0.63	2	RO	RuralRemoto	71.45	21.9	2.29	5.67	RuralRemoto	1	Norte	11	RO	Rondônia	238296	8457.17	33355.3	58591.5	338700	10547.5	349247	47253.1	88.01	956.94	789.33	27.21	0.28	5.20088e+06	2	1	0	0	0	0	0	0	0	0	0	0	0	0	0	0
Costa Marques (RO)	1100080	Costa Marques	0.611	0.751	0.493	0.616	2	RO	RuralRemoto	70.04	25.8	2.72	3.82	RuralRemoto	1	Norte	11	RO	Rondônia	67535.3	4286.65	45147	113579	230548	8220.39	238769	13025.4	83.71	538.72	327.54		3.04	5.98782e+06	1	3	0	1	0	0	0	0	0	0	0	0	0	0	0	0
Espigão D'Oeste (RO)	1100098	Espigão D´Oeste	0.672	0.819	0.536	0.691	2	RO	IntermediarioAdjacente	74.15	15.4	2.22	5.21	IntermediarioAdjacente	1	Norte	11	RO	Rondônia	128213	47841.7	193941	201263	571259	53501.3	624760	19298.2	76.4	632.37	332.42	2.75	5.16	1.27151e+07	7	0	0	0	0	0	0	0	0	0	0	0	0	0	0	0
Guajará-Mirim (RO)	1100106	Guajará-Mirim	0.657	0.823	0.519	0.663	2	RO	Urbano	74.39	14.8	2.61	4.82	Urbano	1	Norte	11	RO	Rondônia	49489.5	24140.9	394562	297713	765906	126978	892883	19337.4	71.93	959.32	408.9	10.8	2.65	2.67609e+07	7	3	0	1	0	0	0	0	0	0	0	0	0	0	0	0
Jaru (RO)	1100114	Jaru	0.689	0.825	0.577	0.687	2	RO	Urbano	74.51	14.6	2.11	5.62	Urbano	1	Norte	11	RO	Rondônia	169612	168855	647003	338745	1.32421e+06	176675	1.50089e+06	28988.7	67.72	836.86	266.27	47.46	7.49	2.56259e+07	14	3	0	0	2	0	0	0	0	0	0	0	0	1	0	0
Ji-Paraná (RO)	1100122	Ji-Paraná	0.714	0.81	0.617	0.728	2	RO	Urbano	73.6	16.2	2.26	5.05	Urbano	1	Norte	11	RO	Rondônia	140589	519085	1.80096e+06	800573	3.26121e+06	521760	3.78297e+06	29332.4	65.18	689.55	221.02	16.74	8.6	5.35398e+07	21	4	0	4	2	0	0	0	0	0	0	0	0	1	0	0
Machadinho D'Oeste (RO)	1100130	Machadinho D´Oeste	0.596	0.755	0.446	0.629	2	RO	RuralRemoto	70.32	25	2.54	4.05	RuralRemoto	1	Norte	11	RO	Rondônia	175136	35326.5	138281	251109	599853	33154	633007	15828.7	70.69	493.8	200.33	28.89	3.53	9.00752e+06	9	0	0	0	1	0	0	0	0	0	0	0	0	0	0	0
Nova Brasilândia D'Oeste (RO)	1100148	Nova Brasilândia D´Oeste	0.643	0.763	0.524	0.664	2	RO	RuralAdjacente	70.75	23.8	2.03	5.49	RuralAdjacente	1	Norte	11	RO	Rondônia	102520	13757.6	86327.7	133128	335734	23790.2	359524	17560	74.13	584.29	325.94	79.37	0.15	9.27088e+06	3	2	0	0	1	0	0	0	0	0	0	0	0	0	0	0
Ouro Preto do Oeste (RO)	1100155	Ouro Preto do Oeste	0.682	0.812	0.569	0.687	2	RO	Urbano	73.72	16.3	1.86	6.04	Urbano	1	Norte	11	RO	Rondônia	136452	77449.9	314695	240092	768689	65479.7	834168	23148.8	68.49	756.19	363.66	17.72	5.57	1.56279e+07	11	0	1	0	0	0	0	0	0	0	0	0	0	0	0	0
Pimenta Bueno (RO)	1100189	Pimenta Bueno	0.71	0.803	0.613	0.726	2	RO	Urbano	73.15	17.6	2.18	5.07	Urbano	1	Norte	11	RO	Rondônia	117084	148395	448038	249788	963305	200572	1.16388e+06	31747.9	82.81	901.53	543.41	16.27	3.12	2.23591e+07	5	3	0	0	0	0	0	0	0	0	0	0	0	0	0	0
Porto Velho (RO)	1100205	Porto Velho	0.736	0.819	0.638	0.764	2	RO	Urbano	74.14	15.52	2.13	3.52	Urbano	1	Norte	11	RO	Rondônia	647447	4.31175e+06	7.19492e+06	3.53288e+06	1.5687e+07	2.22508e+06	1.79121e+07	33825.5	64.65	669.43	372.02	6.27	0.91	2.4026e+08	25	53	0	0	2	0	0	0	0	0	0	0	0	4	1	1
Presidente Médici (RO)	1100254	Presidente Médici	0.664	0.792	0.55	0.671	2	RO	IntermediarioAdjacente	72.51	19.2	2.27	7.07	IntermediarioAdjacente	1	Norte	11	RO	Rondônia	107464	33043.3	126290	125738	392535	35216.3	427752	22529.8	86.53	1009.58	550.23	36.5	8.86	1.17049e+07	0	7	0	1	1	0	0	0	0	0	0	0	0	0	0	0
Rio Crespo (RO)	1100262	Rio Crespo	0.643	0.813	0.513	0.637	2	RO	RuralAdjacente	73.77	16.2	2.93	6.36	RuralAdjacente	1	Norte	11	RO	Rondônia	61266.9	2878.32	11443	31867.8	107456	3567.19	111023	29496.1	85.4	1529.52	974.79	93.76	14.99	3.37033e+06	1	0	0	0	0	0	0	0	0	0	0	0	0	0	0	0
Rolim de Moura (RO)	1100288	Rolim de Moura	0.7	0.808	0.598	0.709	2	RO	Urbano	73.46	16.9	1.99	5.56	Urbano	1	Norte	11	RO	Rondônia	95723.8	176673	527989	360165	1.16055e+06	122884	1.28343e+06	23310.6	68.18	854.92	463.19	29.08	2.84	3.12787e+07	9	5	0	0	0	0	0	0	0	0	0	0	0	0	0	0
Santa Luzia D'Oeste (RO)	1100296	Santa Luzia D´Oeste	0.67	0.812	0.564	0.657	2	RO	RuralAdjacente	73.73	16.3	2.32	6.89	RuralAdjacente	1	Norte	11	RO	Rondônia	51375	9397.24	27147.2	49160.9	137080	5531.22	142612	21957.1	87.65	1163.06	486.88	12.49	3.05	4.95179e+06	3	1	0	0	0	0	0	0	0	0	0	0	0	0	0	0
Vilhena (RO)	1100304	Vilhena	0.731	0.808	0.659	0.734	2	RO	Urbano	73.49	16.98	1.99	4.46	Urbano	1	Norte	11	RO	Rondônia	120729	316934	1.30716e+06	675243	2.42007e+06	411109	2.83118e+06	28353.2	60.45	917.09	385.23	52.77	4.3	4.43847e+07	20	5	0	0	4	0	5	0	0	0	0	0	0	1	1	0
São Miguel do Guaporé (RO)	1100320	São Miguel do Guaporé	0.646	0.781	0.537	0.644	2	RO	RuralRemoto	71.87	20.8	2.29	4.64	RuralRemoto	1	Norte	11	RO	Rondônia	203024	72792.4	147739	154599	578155	37648.8	615804	26768.3	73.84	928.75	456.59	83.75	6.76	1.42153e+07	0	2	0	1	0	1	0	0	0	0	0	0	0	0	0	0
Nova Mamoré (RO)	1100338	Nova Mamoré	0.587	0.769	0.424	0.619	2	RO	RuralRemoto	71.15	22.7	2.78	3.78	RuralRemoto	1	Norte	11	RO	Rondônia	199540	19160.1	97425.9	192660	508786	20475.3	529261	17305.7	81.23	647.99	425.95	88.29	6.19	1.28426e+07	4	1	0	0	0	0	0	0	0	0	0	0	0	0	0	0
Alvorada D'Oeste (RO)	1100346	Alvorada D´Oeste	0.643	0.763	0.534	0.654	2	RO	RuralAdjacente	70.75	23.8	1.87	6.12	RuralAdjacente	1	Norte	11	RO	Rondônia	81158.7	8650.84	60941.1	99174.7	249925	10422.5	260348	18065.9	59.7	867.75	542.02	81.06	5.11	8.09474e+06	3	0	0	0	0	0	0	0	0	0	0	1	0	0	0	0
Alto Alegre dos Parecis (RO)	1100379	Alto Alegre dos Parecis	0.592	0.777	0.443	0.603	2	RO	RuralAdjacente	71.64	21.4	2.69	4.86	RuralAdjacente	1	Norte	11	RO	Rondônia	133292	10227.6	43655.7	90257.6	277433	11248.5	288681	21802.1	84.62	833.15	472.47	37.2	10.77	7.11246e+06	5	1	0	0	1	0	0	0	0	0	0	0	0	0	0	0
Alto Paraíso (RO)	1100403	Alto Paraíso	0.625	0.804	0.457	0.664	2	RO	RuralAdjacente	73.22	17.4	2.93	4.92	RuralAdjacente	1	Norte	11	RO	Rondônia	102009	19731.7	84859.9	133713	340314	18150.1	358464	16728.8	91.35	494.81	304.23	32.2	5.8	6.47802e+06	3	0	0	1	0	0	0	0	0	0	0	0	0	0	0	0
Buritis (RO)	1100452	Buritis	0.616	0.751	0.479	0.65	2	RO	IntermediarioRemoto	70.08	25.7	2.57	3.8	IntermediarioRemoto	1	Norte	11	RO	Rondônia	189293	29260.4	207796	245751	672100	53930.8	726031	18309.2	71.08	470.14	213.35	35.22	9.87	1.2126e+07	3	4	0	2	0	0	0	0	0	0	0	0	0	0	0	0
Novo Horizonte do Oeste (RO)	1100502	Novo Horizonte do Oeste	0.634	0.799	0.527	0.606	2	RO	RuralAdjacente	72.92	18.2	2.26	6.51	RuralAdjacente	1	Norte	11	RO	Rondônia	56865.7	8202.04	34589.3	58410	158067	7690.56	165758	19414.1	75.05	656.01	342.56	24	1.24	3.92973e+06	2	1	0	1	0	0	0	0	0	0	0	0	0	0	0	0
Cacaulândia (RO)	1100601	Cacaulândia	0.646	0.801	0.506	0.664	2	RO	RuralAdjacente	73.08	17.8	2.53	5.93	RuralAdjacente	1	Norte	11	RO	Rondônia	74141.3	1981.88	20382.4	44047.6	140553	3883.67	144437	23184.1	72.8	1030.86	647.21	7.47	4.17	3.46416e+06	0	1	0	1	0	0	0	0	0	0	0	0	0	0	0	0
Campo Novo de Rondônia (RO)	1100700	Campo Novo de Rondônia	0.593	0.772	0.404	0.667	2	RO	RuralAdjacente	71.34	22.2	2.73	3.58	RuralAdjacente	1	Norte	11	RO	Rondônia	130140	16732.8	26164.8	94698.8	267737	6890.64	274627	19423.4	74.33	868.26	409.52	29.02	1.21	1.02907e+07	4	0	0	0	0	1	0	0	0	0	0	0	0	0	0	0
Candeias do Jamari (RO)	1100809	Candeias do Jamari	0.649	0.819	0.512	0.652	2	RO	Urbano	74.11	15.4	2.87	3.96	Urbano	1	Norte	11	RO	Rondônia	90307.3	142122	111729	179565	523723	24196.3	547919	20526.7	80.47	713.86	329.65	93.04	8.1	1.06799e+07	5	3	0	0	0	1	0	0	0	0	0	0	0	0	0	0
Castanheiras (RO)	1100908	Castanheiras	0.658	0.803	0.547	0.65	2	RO	RuralAdjacente	73.15	17.6	2.54	7.13	RuralAdjacente	1	Norte	11	RO	Rondônia	66789.4	1074.81	7601.28	26138.6	101604	2358.59	103963	34063.8	71.46	1935.53	1384.85	91.05	5.76	4.53993e+06	0	2	0	0	0	0	0	0	0	0	0	0	0	0	0	0
Chupinguaia (RO)	1100924	Chupinguaia	0.652	0.82	0.514	0.659	2	RO	RuralRemoto	74.21	15.2	2.92	3.45	RuralRemoto	1	Norte	11	RO	Rondônia	111320	38695.3	54137.2	85035.1	289188	15571.7	304759	27254.5	89.99	1046.14	692.31	80.57	6.95	6.74265e+06	4	0	0	0	0	1	0	0	0	0	0	0	0	0	0	0
Cujubim (RO)	1100940	Cujubim	0.612	0.789	0.439	0.663	2	RO	IntermediarioAdjacente	72.33	19.6	2.93	2.78	IntermediarioAdjacente	1	Norte	11	RO	Rondônia	99671.5	53221.2	62854	152530	368277	16600.6	384878	15263.8	62.57	408.83	224.23	90.34	4.71	5.4955e+06	2	1	0	0	0	0	0	0	0	0	0	0	0	0	0	0
Governador Jorge Teixeira (RO)	1101005	Governador Jorge Teixeira	0.596	0.762	0.444	0.627	2	RO	RuralAdjacente	70.71	23.9	2.52	5.68	RuralAdjacente	1	Norte	11	RO	Rondônia	96746.2	2851.04	17282.1	56283.8	173163	4758.42	177922	22907.4	78.15	892.91	530.46	86.5	2.18	4.28334e+06	4	0	0	0	0	0	0	0	0	0	0	0	0	0	0	0
Itapuã do Oeste (RO)	1101104	Itapuã do Oeste	0.614	0.751	0.488	0.633	2	RO	RuralAdjacente	70.08	25.7	2.99	4.7	RuralAdjacente	1	Norte	11	RO	Rondônia	57716.7	12686.9	34468.9	69393.5	174266	9748.47	184014	17595.6	74.03	687.96	326	87.18	26.17	2.83838e+06	0	3	0	0	0	0	0	0	0	0	0	0	0	0	0	0
Ministro Andreazza (RO)	1101203	Ministro Andreazza	0.638	0.776	0.518	0.647	2	RO	RuralAdjacente	71.55	21.6	2.41	5.84	RuralAdjacente	1	Norte	11	RO	Rondônia	79607.2	9981.36	48108.1	65002.6	202699	13709.6	216409	22402.6	92.05	562.94	273.65	23.7	5.47	3.26382e+06	3	1	0	0	0	0	0	0	0	0	0	0	0	0	0	0
Mirante da Serra (RO)	1101302	Mirante da Serra	0.643	0.8	0.494	0.673	2	RO	RuralAdjacente	72.99	18	2.39	6.72	RuralAdjacente	1	Norte	11	RO	Rondônia	64439.5	9286.69	60690.1	72000.1	206416	10629.5	217046	19827	70.22	783.93	278.86	27.63	4.19	4.82817e+06	1	2	0	1	0	0	0	0	0	0	0	0	0	0	0	0
Monte Negro (RO)	1101401	Monte Negro	0.607	0.762	0.454	0.645	2	RO	RuralAdjacente	70.71	23.9	2.47	5.49	RuralAdjacente	1	Norte	11	RO	Rondônia	96701.4	19050.6	60103.5	103113	278968	12800.1	291768	18405.8	75.58	1038.95	601.37	19.05	7.85	1.11535e+07	4	0	0	1	0	0	0	0	0	0	0	0	0	0	0	0
Nova União (RO)	1101435	Nova União	0.587	0.753	0.442	0.608	2	RO	RuralAdjacente	70.17	25.4	2.41	5.43	RuralAdjacente	1	Norte	11	RO	Rondônia	49503.2	2095.66	14375.9	47177.8	113153	4181.02	117334	16834.1	79.29	719.24	421.19	22	8.49	3.06585e+06	1	1	0	0	0	0	0	0	0	0	0	0	0	0	0	0
Parecis (RO)	1101450	Parecis	0.617	0.8	0.485	0.604	2	RO	RuralAdjacente	73	18	2.78	4.32	RuralAdjacente	1	Norte	11	RO	Rondônia	47930.6	2624.02	11502.1	42154.5	104211	3071.52	107283	17662.6	81.9	983.93	539.49	39.09	1.81	3.78538e+06	2	1	0	0	0	0	0	0	0	0	0	0	0	0	0	0
Pimenteiras do Oeste (RO)	1101468	Pimenteiras do Oeste	0.665	0.816	0.545	0.662	2	RO	RuralRemoto	73.98	15.7	2.81	5.18	RuralRemoto	1	Norte	11	RO	Rondônia	71494.5	3708.43	13504.2	24492.9	113200	3303.35	116503	53712.9	85.15	3411.14	2184.77	96.93	1.65	3.62125e+06	0	1	0	0	0	0	0	0	0	0	0	0	0	0	0	0
Primavera de Rondônia (RO)	1101476	Primavera de Rondônia	0.641	0.799	0.512	0.645	2	RO	RuralAdjacente	72.94	18.1	2.66	6.87	RuralAdjacente	1	Norte	11	RO	Rondônia	23769	1093.12	9001.03	25856.2	59719.3	2121.96	61841.3	21653.1	73.98	1394.14	783.97	94.99	8.15	2.44793e+06	1	1	0	0	0	0	0	0	0	0	0	0	0	0	0	0
São Felipe D'Oeste (RO)	1101484	São Felipe D´Oeste	0.649	0.78	0.571	0.615	2	RO	RuralAdjacente	71.78	21	1.93	7.08	RuralAdjacente	1	Norte	11	RO	Rondônia	32793	1304.04	14573	37202.5	85872.5	3357.98	89230.4	17252.6	89.04	1032.42	572.29	95.05	9.06	3.36413e+06	1	1	0	0	0	0	0	0	0	0	0	0	0	0	0	0
São Francisco do Guaporé (RO)	1101492	São Francisco do Guaporé	0.611	0.751	0.462	0.657	2	RO	RuralRemoto	70.04	25.8	2.53	3.9	RuralRemoto	1	Norte	11	RO	Rondônia	124254	10622.8	72245.4	128195	335317	17930.3	353247	17430.5	85.52	738.9	382.24		9.41	6.88144e+06	5	3	0	0	0	0	0	0	0	0	0	0	0	0	0	0
Seringueiras (RO)	1101500	Seringueiras	0.598	0.779	0.427	0.644	2	RO	RuralRemoto	71.75	21.1	2.52	4.52	RuralRemoto	1	Norte	11	RO	Rondônia	82757.3	7087.03	50401.8	81576.4	221823	14489.3	236312	19931.8	74.51	1036.83	568.09	34.5	15.19	7.79281e+06	3	1	0	0	0	0	0	0	0	0	0	0	0	0	0	0
Teixeirópolis (RO)	1101559	Teixeirópolis	0.643	0.818	0.498	0.653	2	RO	RuralAdjacente	74.09	15.5	2.37	7.63	RuralAdjacente	1	Norte	11	RO	Rondônia	42255.9	2477.89	11949.6	32315.1	88998.5	3329.77	92328.3	21431.8	93.55	1309.6	1025.25	27.1	28.69	3.10115e+06	2	0	0	0	0	0	0	0	0	0	0	0	0	0	0	0
Theobroma (RO)	1101609	Theobroma	0.589	0.757	0.434	0.622	2	RO	RuralAdjacente	70.4	24.8	2.35	5.53	RuralAdjacente	1	Norte	11	RO	Rondônia	92112.5	3242.89	18586.9	72057.7	186000	5508.57	191509	18336.7	70.25	939.74	451.95	25	5.55	6.40196e+06	4	1	0	0	1	0	0	0	0	0	0	0	0	0	0	0
Urupá (RO)	1101708	Urupá	0.609	0.772	0.471	0.621	2	RO	RuralAdjacente	71.32	22.2	2.17	5.86	RuralAdjacente	1	Norte	11	RO	Rondônia	78931.9	4661.88	45211.2	77608.3	206413	8967.58	215381	18782.7	83.96	883.52	386.74	11.87	4.86	6.38356e+06	2	1	0	0	0	0	0	0	0	0	0	0	0	0	0	0
Vale do Anari (RO)	1101757	Vale do Anari	0.584	0.756	0.421	0.626	2	RO	RuralRemoto	70.36	24.9	2.52	5.32	RuralRemoto	1	Norte	11	RO	Rondônia	61215.1	4650.33	21073	74487	161425	5360.4	166786	14886.3	85.73	831.56	448.03	18.67	5.12	5.65267e+06	1	1	0	1	0	0	0	0	0	0	0	0	0	0	0	0
Vale do Paraíso (RO)	1101807	Vale do Paraíso	0.627	0.792	0.485	0.641	2	RO	RuralAdjacente	72.5	19.2	1.85	5.77	RuralAdjacente	1	Norte	11	RO	Rondônia	72708.6	2122.89	17987.9	48656.9	141476	5087.57	146564	21474.6	71.55	1124.66	476.48	33.13	4.83	5.03773e+06	2	1	0	0	0	0	0	0	0	0	0	0	0	0	0	0
Acrelândia (AC)	1200013	Acrelândia	0.604	0.808	0.466	0.584	2	AC	RuralAdjacente	73.45	18.3	2.84	4.3	RuralAdjacente	1	Norte	12	AC	Acre	65080	10300.2	60469.2	99930.8	235780	17829.5	253610	16623.6	86.08	727.3	205.42	91.78	5.82	4.99396e+06	0	5	0	0	1	0	0	0	0	0	0	0	0	0	0	0
Assis Brasil (AC)	1200054	Assis Brasil	0.588	0.77	0.456	0.578	2	AC	RuralRemoto	71.19	24.3	2.88	4.17	RuralRemoto	1	Norte	12	AC	Acre	16913.8	2388.77	16990.5	54355.8	90648.9	2405.24	93054.1	12546.1	87.75	899.72	301.98	84.91	10.46	2.78043e+06	0	3	0	0	0	1	1	0	0	0	0	0	0	0	0	0
Brasiléia (AC)	1200104	Brasiléia	0.614	0.77	0.485	0.619	2	AC	IntermediarioRemoto	71.22	24.2	2.65	5.1	IntermediarioRemoto	1	Norte	12	AC	Acre	62441.1	29265	128740	172773	393220	61583	454803	17307.3	85.45	554.95	192.03	75.6	3.23	7.15823e+06	0	9	0	0	1	0	0	0	0	0	0	0	0	0	0	0
Bujari (AC)	1200138	Bujari	0.589	0.772	0.439	0.603	2	AC	RuralAdjacente	71.32	23.9	3.14	4.63	RuralAdjacente	1	Norte	12	AC	Acre	59824.1	4101.17	22756.5	68094.2	154776	2879.55	157656	15357.1	89.09	920.49	220.6	45.93	5	3.06313e+06	1	2	0	0	0	1	0	0	0	1	0	0	0	0	0	0
Capixaba (AC)	1200179	Capixaba	0.575	0.794	0.398	0.601	2	AC	RuralAdjacente	72.62	20.4	3.84	4.31	RuralAdjacente	1	Norte	12	AC	Acre	46667.3	2945.49	20265.8	79220	149099	4111.18	153210	13058	93.66	842.32	181.44	91.07	25.66	3.64766e+06	2	3	0	0	0	0	0	0	0	0	0	0	0	0	0	0
Cruzeiro do Sul (AC)	1200203	Cruzeiro do Sul	0.664	0.776	0.582	0.648	2	AC	Urbano	71.58	23.38	3.78	4.52	Urbano	1	Norte	12	AC	Acre	53940.1	107872	598709	558304	1.31883e+06	121553	1.44038e+06	16298.3	80.86	481.48	162.46	93.5	4.01	1.76005e+07	22	20	0	1	8	0	1	0	0	1	1	0	0	1	1	0
Epitaciolândia (AC)	1200252	Epitaciolândia	0.653	0.771	0.553	0.654	2	AC	IntermediarioRemoto	71.27	24.1	2.56	5.3	IntermediarioRemoto	1	Norte	12	AC	Acre	34178.4	12738.3	196070	116344	359330	63833	423163	22984.2	82.89	541.24	177.2	84.68	9.68	5.18105e+06	1	5	0	1	1	0	0	0	0	0	0	0	0	0	0	0
Feijó (AC)	1200302	Feijó	0.539	0.723	0.388	0.559	2	AC	IntermediarioRemoto	68.35	33.2	3.73	3.79	IntermediarioRemoto	1	Norte	12	AC	Acre	40979.2	10618.9	77885.1	212226	341709	15256.4	356965	10263.5	84.07	325.46	119.19	100	5.74	6.7788e+06	1	7	0	0	1	0	1	0	0	0	0	0	0	0	0	0
Jordão (AC)	1200328	Jordão	0.469	0.731	0.283	0.499	2	AC	RuralRemoto	68.83	31.6	3.84	1.98	RuralRemoto	1	Norte	12	AC	Acre	6754.14	1998.24	11458.5	60501.3	80712.2	1771.91	82484.1	9917.53	93.08	621.72	200.16	91.99	11.7	2.42969e+06	1	1	0	0	0	0	0	0	0	1	0	0	0	0	0	0
Mâncio Lima (AC)	1200336	Mâncio Lima	0.625	0.77	0.546	0.58	2	AC	RuralAdjacente	71.17	24.4	4.26	4.13	RuralAdjacente	1	Norte	12	AC	Acre	27386.8	6525.57	38971.5	128271	201155	4690.71	205845	10847.1	81.99	583.4	155.81	94.13	16.59	5.36814e+06	0	7	0	1	0	1	1	0	0	0	0	0	0	0	0	0
Manoel Urbano (AC)	1200344	Manoel Urbano	0.551	0.767	0.373	0.586	2	AC	RuralRemoto	71.04	24.7	3.71	3.9	RuralRemoto	1	Norte	12	AC	Acre	19194	15378.8	24053.9	64443.4	123070	8494.81	131565	13909	79.78	575.5	201.03	78.06	6.79	2.43177e+06	0	3	0	1	0	0	0	0	0	0	0	0	0	0	0	0
Marechal Thaumaturgo (AC)	1200351	Marechal Thaumaturgo	0.501	0.726	0.361	0.479	2	AC	RuralRemoto	68.55	32.5	4.26	2.22	RuralRemoto	1	Norte	12	AC	Acre	27933	5029.3	24770.7	134169	191902	3335.29	195237	10348.1	97.19	457.23	139.43	95.32	3.56	4.02256e+06	0	1	0	0	1	0	1	0	1	3	0	0	0	0	0	0
Plácido de Castro (AC)	1200385	Plácido de Castro	0.622	0.786	0.517	0.593	2	AC	RuralAdjacente	72.17	21.6	3.2	5.25	RuralAdjacente	1	Norte	12	AC	Acre	56487.5	7542.59	59197.4	124312	247540	17397.8	264938	13407.1	83.12	838.3	360.71	48.39	8.19	8.5051e+06	0	7	1	0	1	0	0	0	0	0	0	0	0	0	0	0
Porto Walter (AC)	1200393	Porto Walter	0.532	0.726	0.397	0.521	2	AC	RuralRemoto	68.58	32.4	4.22	2.41	RuralRemoto	1	Norte	12	AC	Acre	12748.4	3185.22	16833.8	83479.6	116247	2599.59	118847	9918.76	83.3	619.62	197.91	97.28	12.83	3.30424e+06	1	2	0	1	0	0	1	0	1	0	0	0	0	0	0	0
Rio Branco (AC)	1200401	Rio Branco	0.727	0.798	0.661	0.729	2	AC	Urbano	72.85	20.03	2.06	4.31	Urbano	1	Norte	12	AC	Acre	128862	703961	4.44928e+06	2.59347e+06	7.87558e+06	1.26804e+06	9.14362e+06	22448.3	57.41	388.18	251.71	82.34	2.01	103008693	22	16	0	21	3	0	0	9	0	0	0	0	0	2	0	2
Rodrigues Alves (AC)	1200427	Rodrigues Alves	0.567	0.736	0.477	0.518	2	AC	RuralAdjacente	69.18	30.4	4.22	3.09	RuralAdjacente	1	Norte	12	AC	Acre	29946.2	4545.56	25612.8	128299	188403	3130.5	191534	10118	84.67	472.75	149.21	94.28	11.63	4.50951e+06	4	2	0	1	0	1	0	0	0	0	0	0	0	0	0	0
Santa Rosa do Purus (AC)	1200435	Santa Rosa do Purus	0.517	0.781	0.34	0.702	2	AC	RuralRemoto	71.86	22.4	3.28	1.75	RuralRemoto	1	Norte	12	AC	Acre	12836.3	1851.24	10800.3	47998	73485.9	1711.81	75197.7	11498.1	94.42	741.59	278.24	94.68	6.42	2.38089e+06	0	2	0	0	0	0	2	0	0	0	0	0	0	0	0	0
Senador Guiomard (AC)	1200450	Senador Guiomard	0.64	0.786	0.513	0.649	2	AC	IntermediarioAdjacente	72.17	21.6	2.73	5.55	IntermediarioAdjacente	1	Norte	12	AC	Acre	73573.2	14702.6	98952	151086	338314	23083.5	361398	15696.6	89.69	694.69	312.94	47.36	3.66	6.64465e+06	0	8	0	0	1	0	0	0	0	0	0	0	0	0	0	0
Sena Madureira (AC)	1200500	Sena Madureira	0.603	0.81	0.456	0.593	2	AC	IntermediarioAdjacente	73.59	18	2.7	4.54	IntermediarioAdjacente	1	Norte	12	AC	Acre	88586.1	18480.8	130902	281115	519084	21151.1	540236	11783.2	87.4	515.17	127.55	99.18	2.13	7.33687e+06	2	10	0	1	1	0	1	0	3	0	0	0	0	0	0	0
Tarauacá (AC)	1200609	Tarauacá	0.539	0.72	0.392	0.554	2	AC	IntermediarioRemoto	68.21	33.7	4.89	3.95	IntermediarioRemoto	1	Norte	12	AC	Acre	57080.2	14623.5	116887	272753	461344	22343	483687	11363	92.83	408.71	124.19	87.78	11.19	8.73117e+06	2	8	0	0	0	0	0	0	0	0	0	0	0	0	0	0
Xapuri (AC)	1200708	Xapuri	0.599	0.773	0.448	0.621	2	AC	RuralAdjacente	71.38	23.7	2.88	5.49	RuralAdjacente	1	Norte	12	AC	Acre	59465.9	14517.2	60742.5	122521	257246	17845	275091	14236.5	91.94	528.96	239.53	100	0.18	5.64237e+06	2	3	0	1	1	0	0	0	0	0	0	0	0	0	0	0
Porto Acre (AC)	1200807	Porto Acre	0.576	0.771	0.418	0.593	2	AC	RuralAdjacente	71.24	24.2	3.73	5.4	RuralAdjacente	1	Norte	12	AC	Acre	64079.7	5104.96	32402.9	120234	221822	5677.03	227499	12294.6	82.63	490.65	205.35	99.12	5.79	5.64351e+06	0	5	0	0	1	0	0	0	0	0	0	0	0	0	0	0
Alvarães (AM)	1300029	Alvarães	0.527	0.778	0.377	0.499	2	AM	RuralRemoto	71.69	20.8	3.43	3.23	RuralRemoto	1	Norte	13	AM	Amazonas	60765.9	10666.8	31192.4	89953.9	192579	3467.37	196046	12221.6	95.34	558.48	206.8	100	10.24	3.13125e+06	0	3	0	1	0	1	0	0	0	1	0	0	0	0	0	0
Amaturá (AM)	1300060	Amaturá	0.56	0.773	0.455	0.499	2	AM	RuralRemoto	71.36	21.7	3.79	3.51	RuralRemoto	1	Norte	13	AM	Amazonas	13711.3	5271.62	16093.1	58394.4	93470.5	2011.48	95482	8276.87	82.99	897.58	392.02	33.77	9.67	2.84528e+06	0	2	0	0	0	0	5	1	0	0	0	0	0	0	0	0
Anamã (AM)	1300086	Anamã	0.594	0.741	0.526	0.537	2	AM	RuralRemoto	69.48	27	3.6	4.1	RuralRemoto	1	Norte	13	AM	Amazonas	36341.4	6716.91	18292.6	58239.2	119590	2234.14	121824	8948.45	93.98	801.21	233.2	37.9	10	1.86109e+06	1	3	0	1	0	1	0	0	0	0	0	0	0	0	0	0
Anori (AM)	1300102	Anori	0.561	0.757	0.433	0.54	2	AM	RuralRemoto	70.42	24.3	3.76	4.31	RuralRemoto	1	Norte	13	AM	Amazonas	61089.3	9732.57	30059.8	93344.7	194226	5317.43	199544	9497.56	91.37	903.56	231.36	71.96	4.5	5.34349e+06	1	6	0	1	1	0	0	0	0	0	0	0	0	0	0	0
Apuí (AM)	1300144	Apuí	0.637	0.772	0.54	0.621	2	AM	IntermediarioRemoto	71.29	21.9	2.64	3.18	IntermediarioRemoto	1	Norte	13	AM	Amazonas	58563.8	19793.2	44457.3	96160.8	218975	8161.62	227137	10337.1	93.61	787.72	229.96	80.33	10.03	5.11549e+06	0	8	0	0	0	0	0	0	0	1	0	0	0	0	0	0
Atalaia do Norte (AM)	1300201	Atalaia do Norte	0.45	0.733	0.259	0.481	2	AM	RuralRemoto	68.95	28.6	3.62	2.87	RuralRemoto	1	Norte	13	AM	Amazonas	19463.7	5497.21	22109.8	100534	147604	3371.49	150976	7578.72	98.72	537.95	244.79	0	0	4665523	3	3	0	2	1	0	0	0	0	0	0	0	0	0	0	0
Autazes (AM)	1300300	Autazes	0.577	0.799	0.446	0.539	2	AM	RuralRemoto	72.91	17.8	4.24	4.96	RuralRemoto	1	Norte	13	AM	Amazonas	79373.4	24475.5	71874	194188	369910	13046	382957	9679.17	97.76	1121.08	160.38	0	14.62	1.80299e+07	2	5	2	0	3	0	3	0	2	1	0	0	0	0	0	0
Barcelos (AM)	1300409	Barcelos	0.5	0.728	0.315	0.545	2	AM	IntermediarioRemoto	68.69	29.5	2.72	3.89	IntermediarioRemoto	1	Norte	13	AM	Amazonas	10810.6	13567.6	36473.4	124319	185171	5145.53	190316	6920.09	97.44	840.86	262.54	47.09	17.15	1.01804e+07	1	3	0	1	0	0	0	0	0	1	0	0	0	0	0	0
Barreirinha (AM)	1300508	Barreirinha	0.574	0.774	0.522	0.469	2	AM	RuralRemoto	71.45	21.5	4.86	4.88	RuralRemoto	1	Norte	13	AM	Amazonas	41507.5	14183.9	49822.6	165692	271206	8345.54	279552	8724.81	89.34	873.02	251.75	35.21	7.95	1.46016e+07	0	5	0	4	0	1	0	0	0	4	1	0	0	0	0	0
Benjamin Constant (AM)	1300607	Benjamin Constant	0.574	0.763	0.471	0.526	2	AM	IntermediarioRemoto	70.78	23.2	4.33	4.07	IntermediarioRemoto	1	Norte	13	AM	Amazonas	31394.3	27397.1	68083.4	210900	337775	13062.5	350838	8162.05	87.09	738.82	205.74	55.82	7.1	1.04236e+07	5	4	0	0	0	0	2	0	1	0	0	3	0	1	0	0
Beruri (AM)	1300631	Beruri	0.506	0.731	0.346	0.512	2	AM	RuralRemoto	68.85	29	4.58	4.1	RuralRemoto	1	Norte	13	AM	Amazonas	17995.6	9879.38	30656.7	103853	162384	3989.29	166374	8454.37	92.06	651.23	217.82	33.72	6.02	6.28221e+06	0	3	0	1	0	0	0	0	0	0	0	0	0	0	0	0
Boa Vista do Ramos (AM)	1300680	Boa Vista do Ramos	0.565	0.75	0.484	0.496	2	AM	RuralRemoto	69.99	25.5	4.47	4.06	RuralRemoto	1	Norte	13	AM	Amazonas	16132.1	8438.06	27661.2	92822.4	145054	3930.1	148984	7756.75	94.77	794.78	190.2	89.26	12.48	5.23425e+06	0	2	0	0	0	0	0	0	2	2	0	0	0	0	0	0
Boca do Acre (AM)	1300706	Boca do Acre	0.588	0.777	0.455	0.576	2	AM	IntermediarioRemoto	71.59	21.1	3.04	4.89	IntermediarioRemoto	1	Norte	13	AM	Amazonas	86601.7	59834.4	100484	156553	403474	25056.6	428530	12490.7	95.34	697.47	241.64	45.72	3.15	9.76101e+06	1	0	6	3	1	0	1	0	0	0	1	0	0	0	0	0
Borba (AM)	1300805	Borba	0.56	0.776	0.425	0.532	2	AM	RuralRemoto	71.53	21.3	4.04	4.58	RuralRemoto	1	Norte	13	AM	Amazonas	40314.7	18491.2	63939.9	193563	316309	10804.1	327113	7947.15	85.97	751.58	200.34	52.31	7.11	1.46688e+07	0	5	0	2	1	0	1	0	0	2	1	0	0	0	0	0
Caapiranga (AM)	1300839	Caapiranga	0.569	0.775	0.436	0.544	2	AM	RuralRemoto	71.49	21.4	4.05	3.69	RuralRemoto	1	Norte	13	AM	Amazonas	63541.7	8103.44	24760	70168.9	166574	2628.37	169202	12935	100	495.01	152.89	70.38	0	2500000	1	2	2	0	1	0	0	0	0	0	1	0	0	0	0	0
Canutama (AM)	1300904	Canutama	0.53	0.752	0.379	0.522	2	AM	RuralRemoto	70.1	25.2	3.39	4.35	RuralRemoto	1	Norte	13	AM	Amazonas	15018.3	6794.93	23231.8	76818.3	121863	4003.61	125867	8053.42	95.27	785.47	403.53	0	9.44	5.14309e+06	3	2	0	1	1	0	0	0	0	0	0	0	0	0	0	0
Carauari (AM)	1301001	Carauari	0.549	0.745	0.416	0.534	2	AM	Urbano	69.68	26.4	4.3	3.9	Urbano	1	Norte	13	AM	Amazonas	88515.6	24526	79457.4	128343	320842	16995.7	337838	11940.3	85.12	819.62	247.33	49.4	9.06	6.34635e+06	2	2	2	1	1	0	0	0	0	1	1	0	0	0	0	0
Careiro (AM)	1301100	Careiro	0.557	0.779	0.431	0.515	2	AM	RuralAdjacente	71.76	20.7	3.17	4.31	RuralAdjacente	1	Norte	13	AM	Amazonas	51929.4	26389.7	62329.1	176385	317033	11972.6	329006	8688	86.06	1146.12	272.5	71.86	12.81	8.91445e+06	2	5	0	0	2	0	1	0	0	5	0	0	0	0	0	0
Careiro da Várzea (AM)	1301159	Careiro da Várzea	0.568	0.779	0.45	0.523	2	AM	RuralAdjacente	71.76	20.7	3.3	5.6	RuralAdjacente	1	Norte	13	AM	Amazonas	136485	11260.7	28713.7	133590	310049	4082.25	314131	10393.1	98.08	826.28	168.57	87.43	7.48	3.98045e+06	0	1	0	0	1	0	0	0	0	8	1	0	0	0	0	0
Coari (AM)	1301209	Coari	0.586	0.78	0.425	0.606	2	AM	Urbano	71.79	19.58	3.15	3.65	Urbano	1	Norte	13	AM	Amazonas	91542.1	1.09172e+06	463251	481251	2.12777e+06	84498.3	2.21227e+06	25997	82.97	882.86	473.09	98.3	1.48	4.72555e+07	13	10	0	7	3	0	0	1	0	0	1	0	0	0	0	0
Codajás (AM)	1301308	Codajás	0.563	0.775	0.421	0.546	2	AM	IntermediarioRemoto	71.49	21.4	3.74	3.98	IntermediarioRemoto	1	Norte	13	AM	Amazonas	312019	17671.6	41422.8	126363	497477	7124.42	504601	17620.6	95.34	623.22	223.42	35.54	11.59	7.70025e+06	0	3	0	1	0	0	0	0	0	1	1	0	0	0	0	0
Eirunepé (AM)	1301407	Eirunepé	0.563	0.756	0.431	0.548	2	AM	IntermediarioRemoto	70.37	24.4	4.03	3.87	IntermediarioRemoto	1	Norte	13	AM	Amazonas	213286	20655.7	69042.5	167632	470616	11184.7	481801	13659.2	90.92	878.49	229.52	47.74	10.15	6.06639e+06	1	4	1	0	1	0	2	0	0	3	0	0	0	0	0	0
Envira (AM)	1301506	Envira	0.509	0.727	0.349	0.521	2	AM	IntermediarioRemoto	68.63	29.6	4.18	3.57	IntermediarioRemoto	1	Norte	13	AM	Amazonas	38537.2	9188.03	28813	92444.2	168982	3590.73	172573	8614.45	92.58	791.99	228.92	57.14	0.78	7.08689e+06	2	5	0	0	1	0	0	1	0	0	0	0	0	0	0	0
Fonte Boa (AM)	1301605	Fonte Boa	0.53	0.719	0.4	0.518	2	AM	IntermediarioRemoto	68.13	31.3	4.07	3.99	IntermediarioRemoto	1	Norte	13	AM	Amazonas	23280.8	12460.5	38365.1	106063	180170	6940.95	187111	10625.9	90.79	1542.76	242	64.52	5.42	5.04601e+06	0	6	0	1	0	0	0	0	0	0	1	0	0	0	0	0
Guajará (AM)	1301654	Guajará	0.532	0.762	0.387	0.51	2	AM	RuralAdjacente	70.7	23.5	3.85	3.18	RuralAdjacente	1	Norte	13	AM	Amazonas	16847.3	6469.88	24378.1	81198.4	128894	3719.28	132613	7951.37	88.51	886.19	333.09	31.45	2.91	5.76415e+06	1	3	0	1	0	1	0	0	0	1	1	0	0	0	0	0
Humaitá (AM)	1301704	Humaitá	0.605	0.791	0.451	0.621	2	AM	Urbano	72.47	18.9	2.99	4.28	Urbano	1	Norte	13	AM	Amazonas	145215	53567.7	213839	234570	647192	51228.8	698421	12680.1	90.64	729.84	289.83	28.75	4.44	8.13557e+06	0	11	0	0	0	0	0	0	0	2	1	0	0	0	0	0
Ipixuna (AM)	1301803	Ipixuna	0.481	0.772	0.302	0.476	2	AM	RuralRemoto	71.32	21.8	4.05	2.91	RuralRemoto	1	Norte	13	AM	Amazonas	15042.7	6979.51	24839.3	123361	170222	3256.32	173479	5843.2	98.13	580.71	156.42	46.79	6.06	7.13226e+06	2	1	0	1	0	1	0	0	0	1	1	0	0	0	0	0
Iranduba (AM)	1301852	Iranduba	0.613	0.799	0.476	0.607	2	AM	IntermediarioAdjacente	72.94	17.8	3.3	4.83	IntermediarioAdjacente	1	Norte	13	AM	Amazonas	107341	99891.2	162751	260930	630913	33286.9	664200	13752.7	75.06	804.87	200.98	36.53	6.12	2.54209e+07	0	10	5	0	4	0	0	0	0	8	0	0	0	1	1	0
Itacoatiara (AM)	1301902	Itacoatiara	0.644	0.811	0.534	0.618	2	AM	Urbano	73.66	15.31	2.84	5.03	Urbano	1	Norte	13	AM	Amazonas	397874	172886	826837	486190	1.88379e+06	150764	2.03455e+06	20077.1	83.69	713.91	206.2	59.04	5.16	4.20094e+07	6	19	0	2	5	0	0	0	1	1	0	0	0	0	0	0
Itamarati (AM)	1301951	Itamarati	0.477	0.772	0.266	0.529	2	AM	RuralRemoto	71.32	21.8	3.9	2.64	RuralRemoto	1	Norte	13	AM	Amazonas	28413.9	6069.1	18574.3	46682.2	99739.6	2558.12	102298	13029.9	95.38	1168.9	346.65	50.73	14.08	2.43177e+06	1	2	0	1	0	0	0	0	0	0	1	0	0	0	0	0
Itapiranga (AM)	1302009	Itapiranga	0.654	0.792	0.594	0.594	2	AM	IntermediarioAdjacente	72.54	18.7	3.4	5.24	IntermediarioAdjacente	1	Norte	13	AM	Amazonas	41096.9	8034.37	24874.6	50905.6	124912	4645.7	129557	14162.4	79.3	1284.29	503.97	48.49	4.32	5.76457e+06	0	4	0	0	0	1	0	0	0	0	0	0	0	0	0	0
Japurá (AM)	1302108	Japurá	0.522	0.748	0.345	0.552	2	AM	RuralRemoto	69.85	25.9	3.79	2.62	RuralRemoto	1	Norte	13	AM	Amazonas	15673.2	4588.62	11954.2	30535.3	62751.4	1378.26	64129.6	23277.5	91.67	2330.3	1037.25	45.88	7.09	3.13466e+06
Juruá (AM)	1302207	Juruá	0.522	0.704	0.376	0.538	2	AM	RuralRemoto	67.24	34.3	4.43	3.43	RuralRemoto	1	Norte	13	AM	Amazonas	19563.7	7143.72	17750.6	68875.8	113334	3164.71	116499	7918.6	98.41	1106.41	267.82	85.36	8.78	3.1986e+06	3	2	0	0	0	0	0	0	0	1	0	0	0	0	0	0
Jutaí (AM)	1302306	Jutaí	0.516	0.766	0.34	0.528	2	AM	IntermediarioRemoto	70.93	22.8	4.84	3.4	IntermediarioRemoto	1	Norte	13	AM	Amazonas	71651.6	13072	44713.9	92131.4	221569	6188.3	227757	15908.2	96.23	1354.36	599.94	54.99	5.7	8.91141e+06	6	2	0	2	1	0	2	0	0	0	0	0	0	0	0	0
Lábrea (AM)	1302405	Lábrea	0.531	0.744	0.374	0.538	2	AM	IntermediarioRemoto	69.62	26.6	3.99	4.22	IntermediarioRemoto	1	Norte	13	AM	Amazonas	172310	27382.6	96066.8	191882	487642	18851.9	506494	10994.2	100	75.97	75.97	70.78	0	3000000	4	7	0	1	1	0	16	0	0	0	1	0	0	1	1	0
Manacapuru (AM)	1302504	Manacapuru	0.614	0.795	0.481	0.604	2	AM	Urbano	72.69	17.23	2.77	4.88	Urbano	1	Norte	13	AM	Amazonas	545461	122255	308304	424093	1.40011e+06	51036.2	1.45115e+06	14902.4	85.55	713.23	160.25	30.91	9.14	3.01983e+07	7	11	1	3	4	0	0	0	0	0	1	1	0	0	0	0
Manaquiri (AM)	1302553	Manaquiri	0.596	0.748	0.51	0.556	2	AM	RuralAdjacente	69.88	25.8	3.29	4.49	RuralAdjacente	1	Norte	13	AM	Amazonas	74228.1	12893.7	33325.6	135368	255816	6628.12	262444	8174.55	83.7	629.26	215.34	69.34	10.26	4.60605e+06	3	2	0	1	0	1	0	0	0	0	0	0	0	0	0	0
Manaus (AM)	1302603	Manaus	0.737	0.826	0.658	0.738	2	AM	Urbano	74.54	14.24	2.06	3.88	Urbano	1	Norte	13	AM	Amazonas	206306	2.98395e+07	2.85039e+07	9.8057e+06	6.83554e+07	1.6512e+07	8.48674e+07	38880.7	52.9	570.84	403.48	39.8	1.76	7.39557e+08	146	101	0	0	7	0	0	0	0	3	4	0	0	10	3	0
Manicoré (AM)	1302702	Manicoré	0.582	0.747	0.456	0.58	2	AM	RuralRemoto	69.83	26	3.14	4.38	RuralRemoto	1	Norte	13	AM	Amazonas	129386	47073.2	111912	233090	521461	21589.6	543051	9740.64	92.19	565.63	194.62	55.74	7.24	1.04114e+07	2	10	0	2	1	0	0	0	0	0	1	0	0	0	0	0
Maraã (AM)	1302801	Maraã	0.498	0.763	0.348	0.466	2	AM	RuralRemoto	70.78	23.2	3.96	2.55	RuralRemoto	1	Norte	13	AM	Amazonas	15925.8	7676.07	17876.9	94362.3	135841	2837.01	138678	7609.64	95.14	977.8	394.13	38.29	8.44	6.67356e+06	2	3	0	0	0	0	0	0	1	1	1	0	0	0	0	0
Maués (AM)	1302900	Maués	0.588	0.8	0.464	0.549	2	AM	RuralRemoto	72.97	17.7	4.14	4.7	RuralRemoto	1	Norte	13	AM	Amazonas	59973.9	37108.5	123315	294406	514803	26896.4	541700	8476.64	84.34	825.26	180.01	40.83	10.71	1.09733e+07	5	11	0	0	2	0	3	0	0	0	1	0	0	0	0	0
Nhamundá (AM)	1303007	Nhamundá	0.586	0.779	0.503	0.513	2	AM	RuralRemoto	71.73	20.7	3.39	5.56	RuralRemoto	1	Norte	13	AM	Amazonas	19212.5	10055	35120.9	96683.5	161072	6047.23	167119	7893.03	92.06	980.08	316.07	100	14.88	8.10789e+06	0	3	0	0	1	0	0	0	0	4	1	0	0	0	0	0
Nova Olinda do Norte (AM)	1303106	Nova Olinda do Norte	0.558	0.78	0.412	0.541	2	AM	RuralRemoto	71.81	20.5	2.89	4.45	RuralRemoto	1	Norte	13	AM	Amazonas	31244.1	15864.9	49543.4	170803	267455	8842.37	276298	7391.99	95.53	685.49	151.02	87.95	8.1	3.19088e+06	1	5	0	1	2	0	0	0	0	4	0	0	0	0	0	0
Novo Airão (AM)	1303205	Novo Airão	0.57	0.776	0.434	0.551	2	AM	RuralAdjacente	71.55	21.2	3.52	4.56	RuralAdjacente	1	Norte	13	AM	Amazonas	14655.5	12792.5	40006.7	95223.8	162679	5881.3	168560	8664.53	95.03	603.11	221.54	21.35	8.13	6.82674e+06	0	4	2	0	1	0	0	0	0	0	0	0	0	0	0	0
Novo Aripuanã (AM)	1303304	Novo Aripuanã	0.554	0.759	0.421	0.532	2	AM	IntermediarioRemoto	70.52	24	3.73	4.71	IntermediarioRemoto	1	Norte	13	AM	Amazonas	42540.2	14610.6	36191.3	112338	205680	6229.66	211910	8263.52	91.4	662.36	219.98	36.24	17.09	6.24745e+06	1	3	0	3	1	0	0	0	1	0	1	0	0	0	0	0
Parintins (AM)	1303403	Parintins	0.658	0.8	0.605	0.589	2	AM	Urbano	72.97	17.7	3.27	4.9	Urbano	1	Norte	13	AM	Amazonas	250011	86908.8	288682	497751	1.12335e+06	53713.9	1.17707e+06	10300.5	91.38	784.38	176.45	53.47	8.46	2.27973e+07	18	1	10	5	4	0	0	0	0	0	1	0	0	0	0	0
Pauini (AM)	1303502	Pauini	0.496	0.724	0.317	0.531	2	AM	RuralRemoto	68.45	30.2	3.71	2.95	RuralRemoto	1	Norte	13	AM	Amazonas	32003.7	7294.34	27555.8	95214.8	162069	4342.76	166411	8566.43	94.26	1005.82	410.85		4.17	6.2448e+06	0	3	0	1	0	0	0	0	0	0	0	0	0	0	0	0
Presidente Figueiredo (AM)	1303536	Presidente Figueiredo	0.647	0.802	0.538	0.627	2	AM	RuralAdjacente	73.1	17.4	2.88	3.15	RuralAdjacente	1	Norte	13	AM	Amazonas	90362.4	435617	168780	234947	929706	27893.2	957599	26395.4	85.42	1243.09	680.73	76.69	5.4	2.32394e+07	0	13	0	0	1	0	0	0	0	0	0	0	0	0	0	0
Rio Preto da Eva (AM)	1303569	Rio Preto da Eva	0.611	0.785	0.493	0.59	2	AM	RuralAdjacente	72.12	19.8	2.6	3.51	RuralAdjacente	1	Norte	13	AM	Amazonas	141806	43812.3	67454.7	143462	396534	17565	414099	12417.9	88.79	902.45	148.94	100	6.71	4.0836e+06	1	6	6	0	0	0	0	0	0	1	0	0	0	0	0	0
Santa Isabel do Rio Negro (AM)	1303601	Santa Isabel do Rio Negro	0.479	0.737	0.323	0.677	2	AM	RuralRemoto	69.2	27.9	2.87	3.98	RuralRemoto	1	Norte	13	AM	Amazonas	15845.4	6001.99	20724.8	106716	149288	3243.07	152531	6063.41	95.28	670.82	299.05	2.96	7.64	6.50807e+06	2	1	0	1	0	0	0	1	0	1	1	0	0	0	0	0
Santo Antônio do Içá (AM)	1303700	Santo Antônio do Içá	0.49	0.759	0.353	0.438	2	AM	IntermediarioRemoto	70.52	24	3.21	3.1	IntermediarioRemoto	1	Norte	13	AM	Amazonas	30500.3	9464.24	31744.4	111929	183638	5785.33	189424	8768.8	96.57	1432.99	252.92	46.36	16.12	7.4456e+06	0	5	0	1	1	0	6	2	0	1	0	0	0	0	0	0
São Gabriel da Cachoeira (AM)	1303809	São Gabriel da Cachoeira	0.609	0.777	0.476	0.61	2	AM	IntermediarioRemoto	71.59	19.32	2.43	4.58	IntermediarioRemoto	1	Norte	13	AM	Amazonas	11903.2	24393.8	94711.7	206058	337067	20468.4	357535	7846.88	96.54	542.56	185.93	87.36	5.98	8.49857e+06	0	4	3	0	1	0	17	0	0	1	0	0	0	0	0	0
São Paulo de Olivença (AM)	1303908	São Paulo de Olivença	0.521	0.78	0.386	0.471	2	AM	RuralRemoto	71.77	20.6	3.65	3.9	RuralRemoto	1	Norte	13	AM	Amazonas	26811.8	14622.9	45972.2	189971	277378	6383.11	283761	7220.56	98.02	494.36	129.85	44.08	2.98	1828000	4	6	0	3	2	0	4	0	0	0	1	0	0	0	0	0
São Sebastião do Uatumã (AM)	1303957	São Sebastião do Uatumã	0.577	0.739	0.464	0.561	2	AM	RuralRemoto	69.34	27.4	4.05	3.32	RuralRemoto	1	Norte	13	AM	Amazonas	24928.3	6856.31	21860.9	65255.1	118901	3669.06	122570	8742.49	92.59	1112.46	423.89	66.08	7.35	7.6001e+06	0	4	0	0	1	0	0	0	0	0	1	0	0	0	0	0
Silves (AM)	1304005	Silves	0.632	0.791	0.584	0.546	2	AM	RuralAdjacente	72.47	18.9	4.44	4.45	RuralAdjacente	1	Norte	13	AM	Amazonas	41664.3	5557.34	15986	47997.6	111205	3116.85	114322	12465.6	86.6	1000.33	492.05	83.7	9.18	5.64469e+06	0	3	0	0	0	1	0	0	0	2	0	0	0	0	0	0
Tabatinga (AM)	1304062	Tabatinga	0.616	0.769	0.505	0.602	2	AM	Urbano	71.12	22.3	3.16	3.49	Urbano	1	Norte	13	AM	Amazonas	17755.7	43063.4	196514	311035	568369	48281.9	616651	9365.33	77.15	522.28	155.97	63.18	2.73	1.75105e+07	4	9	0	1	2	0	2	0	0	0	1	0	0	1	1	0
Tapauá (AM)	1304104	Tapauá	0.502	0.694	0.355	0.512	2	AM	IntermediarioRemoto	66.61	36.6	4.37	3.33	IntermediarioRemoto	1	Norte	13	AM	Amazonas	49248.3	11259.5	32837.5	96247.3	189593	4432.05	194025	11309.4	96.08	1416.6	478.48	29.11	7.4	1.18437e+07	0	4	1	0	1	0	0	0	0	2	0	0	0	0	0	0
Tefé (AM)	1304203	Tefé	0.639	0.801	0.511	0.637	2	AM	Urbano	73.04	17.5	3.44	3.88	Urbano	1	Norte	13	AM	Amazonas	167293	259995	253432	294097	974817	48149.6	1.02297e+06	17092.5	92.12	920.1	233.15	40.88	8.23	1.66022e+07	0	14	0	0	3	0	0	0	0	4	1	0	0	0	0	0
Tonantins (AM)	1304237	Tonantins	0.548	0.779	0.416	0.508	2	AM	RuralRemoto	71.74	20.7	4.33	3.27	RuralRemoto	1	Norte	13	AM	Amazonas	20603.7	7214.96	24124.4	93062.3	145005	2633.71	147639	7871.99	94.07	826.92	295.24	92.42	2.51	7.15216e+06	3	4	1	0	1	0	2	0	0	0	1	0	0	0	0	0
Uarini (AM)	1304260	Uarini	0.527	0.724	0.378	0.535	2	AM	RuralRemoto	68.43	30.3	4.35	2.95	RuralRemoto	1	Norte	13	AM	Amazonas	80053.8	9880.82	32803	69869.2	192607	5553.69	198161	14635.2	88.06	1109.4	347.51	100	8.07	4.34089e+06	3	2	0	0	0	1	0	0	0	0	0	0	0	0	0	0
Urucará (AM)	1304302	Urucará	0.62	0.754	0.575	0.551	2	AM	RuralRemoto	70.26	24.7	4.37	4.93	RuralRemoto	1	Norte	13	AM	Amazonas	168138	10470.4	35512.4	83590	297711	6202.85	303914	18695.5	83.43	1329.81	364.69	60.97	6.83	7.43426e+06	0	5	0	0	1	0	0	0	0	0	1	0	0	0	0	0
Urucurituba (AM)	1304401	Urucurituba	0.588	0.776	0.487	0.538	2	AM	RuralRemoto	71.53	21.3	4.01	4.88	RuralRemoto	1	Norte	13	AM	Amazonas	23356.5	11589.1	37535.4	105128	177609	6407.98	184017	7978.21	85.42	1000.88	262.7	43.32	6.43	5.55614e+06	1	6	0	0	1	0	0	0	2	1	1	0	0	0	0	0
Amajari (RR)	1400027	Amajari	0.484	0.815	0.319	0.437	2	RR	RuralAdjacente	73.9	15.3	4.06	3.88	RuralAdjacente	1	Norte	14	RR	Roraima	35935.5	12013.5	14551.7	122866	185366	2179.66	187546	14656.6	87.28	518.63	182.59	31.42	0.53	2.60999e+06	0	4	1	0	0	1	1	0	0	0	0	0	0	0	0	0
Alto Alegre (RR)	1400050	Alto Alegre	0.542	0.813	0.379	0.518	2	RR	RuralAdjacente	73.78	15.6	3.57	4	RuralAdjacente	1	Norte	14	RR	Roraima	100547	15906.9	37304.4	157038	310797	4601.83	315398	20335.2	93.13	1272.11	225.12	37.51	21.55	6.92481e+06	0	0	7	0	1	0	4	0	0	0	0	0	0	0	0	0
Boa Vista (RR)	1400100	Boa Vista	0.752	0.816	0.708	0.737	2	RR	Urbano	73.95	15.39	2.18	3.29	Urbano	1	Norte	14	RR	Roraima	91986.3	773067	4.51054e+06	4.10695e+06	9.48254e+06	1.08944e+06	1.0572e+07	26482	63.99	674.05	403.73	24.23	2.89	1.94195e+08	36	7	0	0	3	0	5	0	0	0	0	0	0	0	0	0
Bonfim (RR)	1400159	Bonfim	0.626	0.809	0.509	0.597	2	RR	RuralAdjacente	73.52	16.1	3.45	4.19	RuralAdjacente	1	Norte	14	RR	Roraima	129139	32485.4	40544	130503	332671	5243.93	337915	27231.4	78.11	1292.09	217.11	84.69	9.28	5.94111e+06	0	6	0	0	1	0	2	0	0	0	0	0	0	0	0	0
Cantá (RR)	1400175	Cantá	0.619	0.803	0.509	0.581	2	RR	RuralAdjacente	73.19	16.8	3.45	4.24	RuralAdjacente	1	Norte	14	RR	Roraima	37620.2	26935.2	31421	181195	277171	15869.6	293041	15982.6	87.31	663.61	197.47	65.04	17.55	7.27984e+06	0	7	0	0	0	0	0	0	0	0	0	0	0	0	0	0
Caracaraí (RR)	1400209	Caracaraí	0.624	0.78	0.518	0.601	2	RR	RuralAdjacente	71.77	20.3	3.47	3.77	RuralAdjacente	1	Norte	14	RR	Roraima	42392.4	19034.1	66260.9	227924	355611	22363.6	377975	17238.7	75.28	593.38	239.6	30.68	4.19	7.58655e+06	0	9	0	0	1	0	0	0	0	1	0	0	0	0	0	0
Caroebe (RR)	1400233	Caroebe	0.639	0.791	0.549	0.6	2	RR	RuralRemoto	72.48	18.5	3.29	3.93	RuralRemoto	1	Norte	14	RR	Roraima	58972.8	5602.05	28503	102098	195176	4213.98	199390	19607.6	95.62	869.81	182.92	58.13	3.49	3.26416e+06	2	2	0	0	0	0	0	0	0	0	0	0	0	0	0	0
Iracema (RR)	1400282	Iracema	0.582	0.81	0.434	0.56	2	RR	RuralAdjacente	73.61	15.9	2.64	3.68	RuralAdjacente	1	Norte	14	RR	Roraima	19456	5207.18	17263.5	117888	159815	2464.14	162279	13579.8	91.59	1296.52	201.89	24.71	4.48	4.4087e+06	0	5	0	0	0	1	0	0	0	0	0	0	0	0	0	0
Mucajaí (RR)	1400308	Mucajaí	0.665	0.813	0.547	0.661	2	RR	RuralAdjacente	73.79	15.5	3.27	4.54	RuralAdjacente	1	Norte	14	RR	Roraima	36070.4	21639.1	62062.6	177314	297086	22215	319301	17885	79.78	705.82	250.12	48.33	10.7	5.99728e+06	0	6	0	0	1	0	0	0	0	0	0	0	0	0	0	0
Normandia (RR)	1400407	Normandia	0.594	0.801	0.502	0.52	2	RR	RuralAdjacente	73.06	17.2	3.12	3.3	RuralAdjacente	1	Norte	14	RR	Roraima	30742.7	9539.15	18314.7	118167	176763	2038.12	178802	15837.2	80.43	612.84	179.43	44.51	16.9	3.03232e+06	0	3	0	0	0	1	0	0	0	0	0	0	0	0	0	0
Pacaraima (RR)	1400456	Pacaraima	0.65	0.788	0.558	0.624	2	RR	RuralRemoto	72.29	19	3.57	3	RuralRemoto	1	Norte	14	RR	Roraima	7556.87	3796.16	61748	169936	243038	15986.6	259024	14885.6	97.04	871.07	157.03	93.78	28.34	4.09116e+06	2	3	1	0	1	0	0	0	0	0	0	0	0	0	0	0
Rorainópolis (RR)	1400472	Rorainópolis	0.619	0.798	0.519	0.574	2	RR	RuralRemoto	72.86	17.6	2.84	3.16	RuralRemoto	1	Norte	14	RR	Roraima	63821.9	55081.6	125641	312711	557255	53801.5	611056	20258.5	76.59	893.66	166.55	43.95	5.68	1.19483e+07	4	8	0	0	1	0	0	0	1	0	0	0	0	0	0	0
São João da Baliza (RR)	1400506	São João da Baliza	0.655	0.78	0.587	0.614	2	RR	RuralRemoto	71.81	20.2	2.49	3.78	RuralRemoto	1	Norte	14	RR	Roraima	28798.8	17527.7	34523.8	83528.9	164379	44851.9	209231	25512.9	94.75	644.32	256.31	75.75	19.53	2.91902e+06	0	3	0	0	0	0	0	0	0	0	0	0	0	0	0	0
São Luiz (RR)	1400605	São Luiz	0.649	0.788	0.574	0.605	2	RR	RuralRemoto	72.29	19	2.37	3.76	RuralRemoto	1	Norte	14	RR	Roraima	29207.2	7529.52	21137.9	80170.5	138045	9582.59	147628	18485.8	83.32	1547.91	218.98	48.48	4.83	2.53747e+06	0	1	2	0	0	1	0	0	0	0	0	0	0	0	0	0
Uiramutã (RR)	1400704	Uiramutã	0.453	0.766	0.276	0.439	2	RR	RuralRemoto	70.95	22.4	3.45	2.88	RuralRemoto	1	Norte	14	RR	Roraima	5775.04	4010.65	6326.71	104744	120857	804.91	121662	11522.1	97.16	1050.85	312.22	52.34	34.41	3.11661e+06	2	2	0	0	1	0	0	0	0	0	0	0	0	0	0	0
Abaetetuba (PA)	1500107	Abaetetuba	0.628	0.798	0.537	0.579	2	PA	Urbano	72.89	19	2.37	4.91	Urbano	1	Norte	15	PA	Pará	147547	66684.9	553738	606515	1.37449e+06	120500	1.49499e+06	9480.05	91.66	402.63	160.78	33.79	5.75	4.16492e+07	5	11	2	8	2	0	0	2	0	1	1	0	0	0	0	0
Abel Figueiredo (PA)	1500131	Abel Figueiredo	0.622	0.8	0.481	0.625	2	PA	IntermediarioAdjacente	73	18.35	2.91	5.31	IntermediarioAdjacente	1	Norte	15	PA	Pará	15163.7	6980.33	23972.6	32696.8	78813.4	6355.27	85168.7	11456.6	64.3	647.49	269.4	63.1	0.98	1.73724e+06	1	2	0	0	0	1	0	0	0	0	0	0	0	0	0	0
Acará (PA)	1500206	Acará	0.506	0.757	0.332	0.517	2	PA	RuralAdjacente	70.44	25.6	3.26	4.75	RuralAdjacente	1	Norte	15	PA	Pará	330926	32312.7	110527	259632	733397	24083.3	757480	13626	90.17	424.07	133.66	52.24	7.42	1.45422e+07	0	8	0	4	1	0	0	0	0	0	0	0	0	0	0	0
Afuá (PA)	1500305	Afuá	0.489	0.774	0.311	0.485	2	PA	RuralRemoto	71.43	22.8	3.22	3.81	RuralRemoto	1	Norte	15	PA	Pará	112191	16968.4	50886	180160	360205	10253.9	370459	9446.15	95.37	389.73	161.79	68.17	8.68	7.36876e+06	1	2	0	3	0	0	0	0	0	0	0	0	0	0	0	0
Água Azul do Norte (PA)	1500347	Água Azul do Norte	0.564	0.797	0.399	0.563	2	PA	RuralRemoto	72.83	19.1	2.25	2.77	RuralRemoto	1	Norte	15	PA	Pará	146614	81940.6	51903.1	101237	381695	52893	434588	15843.5	87.52	662.37	236.42	28.61	1.36	9.30859e+06	0	5	0	1	1	0	0	0	0	0	0	0	0	0	0	0
Alenquer (PA)	1500404	Alenquer	0.564	0.779	0.436	0.529	2	PA	Urbano	71.72	22	3.33	5.76	Urbano	1	Norte	15	PA	Pará	186125	20966	125710	219101	551902	19623.8	571525	10064	96.39	396.35	101	49.97	4.42	1.16309e+07	7	2	0	4	0	0	0	0	0	0	0	0	0	0	0	0
Almeirim (PA)	1500503	Almeirim	0.642	0.809	0.497	0.659	2	PA	IntermediarioRemoto	73.55	17.4	2.53	3.72	IntermediarioRemoto	1	Norte	15	PA	Pará	62330.8	120050	136900	162155	481436	63438.9	544875	15974.5	95.56	512.09	272.47	44.74	0.85	9.22005e+06	4	3	0	5	0	0	0	0	0	0	0	0	0	0	0	0
Altamira (PA)	1500602	Altamira	0.665	0.811	0.548	0.662	2	PA	Urbano	73.64	17.27	2.35	4.39	Urbano	1	Norte	15	PA	Pará	251964	533753	1.22202e+06	497089	2.50483e+06	274093	2.77892e+06	24250.1	81.89	806.93	418.83	27.38	0.5	3.23227e+07	3	20	0	1	4	0	0	0	0	0	0	0	0	1	1	0
Anajás (PA)	1500701	Anajás	0.484	0.774	0.29	0.506	2	PA	RuralRemoto	71.43	22.8	4.09	3.49	RuralRemoto	1	Norte	15	PA	Pará	31427.2	8206.38	35923.8	130792	206350	8158.65	214508	7326.86	95.08	436.1	125.58	60.15	1.44	7.2502e+06	3	0	0	3	0	0	0	0	0	0	0	0	0	0	0	0
Ananindeua (PA)	1500800	Ananindeua	0.718	0.821	0.658	0.684	2	PA	Urbano	74.24	17.17	1.7	4.06	Urbano	1	Norte	15	PA	Pará	10378.9	1.10086e+06	4.25424e+06	1.73194e+06	7.09743e+06	1.06836e+06	8.16579e+06	15389.8	71.02	626.14	111.12	21.87	1.59	1.25578e+08	87	28	3	13	6	0	0	1	1	0	0	0	1	3	1	0
Anapu (PA)	1500859	Anapu	0.548	0.788	0.371	0.563	2	PA	RuralRemoto	72.25	20.6	3.07	3.18	RuralRemoto	1	Norte	15	PA	Pará	120157	18449.9	122930	118754	380292	36016.6	416308	14926.8	79.82	839.06	193.04	21.89	1.83	1.14937e+07	1	5	0	0	0	1	0	0	0	0	0	0	0	0	0	0
Augusto Corrêa (PA)	1500909	Augusto Corrêa	0.52	0.772	0.38	0.48	2	PA	RuralAdjacente	71.3	23.1	3.06	4.89	RuralAdjacente	1	Norte	15	PA	Pará	35795.8	13241.1	58184.8	208449	315671	10792.1	326463	7097.33	92.84	535.1	139.86	65.61	4.52	9.98146e+06	1	16	0	2	2	0	0	0	0	0	0	0	0	1	1	0
Aurora do Pará (PA)	1500958	Aurora do Pará	0.519	0.773	0.358	0.504	2	PA	RuralAdjacente	71.38	22.9	2.86	4.57	RuralAdjacente	1	Norte	15	PA	Pará	39711.6	8763.24	39749.7	125417	213642	7960.9	221603	7071.37	92.53	453.32	159.27	65.48	1.64	7.38433e+06	0	5	0	2	1	0	0	0	0	0	0	0	0	0	1	0
Aveiro (PA)	1501006	Aveiro	0.541	0.748	0.45	0.47	2	PA	RuralRemoto	69.87	27.3	3.7	5.17	RuralRemoto	1	Norte	15	PA	Pará	33279.7	3442.35	13283.4	71802.4	121808	1811.19	123619	7543.26	76.67	548.01	184.58	83.86	2.09	3.97908e+06	5	1	0	0	0	0	0	0	0	0	0	0	0	0	0	0
Bagre (PA)	1501105	Bagre	0.471	0.777	0.28	0.481	2	PA	RuralRemoto	71.59	22.3	3.76	3.09	RuralRemoto	1	Norte	15	PA	Pará	57319.9	5926.85	23145.7	114281	200673	3218.47	203892	6647.26	97.72	467.27	188.01	99.76	0.64	5.37094e+06	2	3	0	1	0	0	0	0	1	0	0	0	0	0	0	0
Baião (PA)	1501204	Baião	0.578	0.77	0.467	0.538	2	PA	RuralAdjacente	71.18	23.5	2.63	4.39	RuralAdjacente	1	Norte	15	PA	Pará	189616	15416.2	69402	190385	464819	9948.38	474768	10006.5	96.87	304.43	160.23	56.19	3.25	6.57977e+06	7	3	0	2	1	0	0	0	0	0	0	0	0	0	0	0
Bannach (PA)	1501253	Bannach	0.594	0.784	0.42	0.635	2	PA	RuralAdjacente	72.06	21.1	3.16	4.69	RuralAdjacente	1	Norte	15	PA	Pará	47112.9	1576.6	10243.1	19961.7	78894.4	2297.25	81191.7	24708.4	96.43	1845.2	734.37	15.96	3.87	2.88753e+06	0	2	0	0	0	0	0	0	0	0	0	0	0	0	0	0
Barcarena (PA)	1501303	Barcarena	0.662	0.801	0.564	0.643	2	PA	Urbano	73.04	18.6	2.37	3.51	Urbano	1	Norte	15	PA	Pará	79133.6	2.12363e+06	1.1961e+06	569580	3.96845e+06	1.40086e+06	5.36931e+06	43064.7	64.98	958.19	444.81	25.25	8.96	5.92994e+07	10	19	0	1	3	0	0	0	2	1	0	0	0	1	1	0
Belém (PA)	1501402	Belém	0.746	0.822	0.673	0.751	2	PA	Urbano	74.33	16.06	1.69	6.3	Urbano	1	Norte	15	PA	Pará	75550.2	3.46683e+06	1.80737e+07	5.31575e+06	2.69318e+07	5.47355e+06	3.24053e+07	21708.5	58.05	705.64	341.53	15.02	0.7	4.2527e+08	82	14	0	10	12	0	0	2	2	2	0	0	0	6	2	0
Belterra (PA)	1501451	Belterra	0.588	0.775	0.478	0.548	2	PA	RuralAdjacente	71.51	22.5	3.19	6.53	RuralAdjacente	1	Norte	15	PA	Pará	33639.2	8236.31	34235.5	81490	157601	6693.71	164295	9265.43	94.93	621.58	267.46	56.25	8.51	5.55005e+06	3	4	0	0	1	0	0	0	1	0	0	0	0	0	0	0
Benevides (PA)	1501501	Benevides	0.665	0.798	0.592	0.623	2	PA	Urbano	72.9	18.9	2.33	4.46	Urbano	1	Norte	15	PA	Pará	3674.95	413686	586109	243994	1.24746e+06	313098	1.56056e+06	24874.7	88.2	628.7	333.07	9.03	7.24	1.6792e+07	15	9	0	0	4	0	0	0	1	0	0	0	0	1	1	0
Bom Jesus do Tocantins (PA)	1501576	Bom Jesus do Tocantins	0.589	0.777	0.437	0.601	2	PA	RuralAdjacente	71.61	22.3	2.8	5.18	RuralAdjacente	1	Norte	15	PA	Pará	46943.7	6778.08	40336	71789.9	165848	8769.08	174617	10283.1	96.97	914.16	196.49	31.21	1.17	8.40497e+06	0	5	0	0	1	0	0	0	0	0	0	0	0	0	0	0
Bonito (PA)	1501600	Bonito	0.546	0.77	0.398	0.531	2	PA	RuralAdjacente	71.22	23.3	2.67	4.56	RuralAdjacente	1	Norte	15	PA	Pará	15552.6	43015.3	22684.5	58177.6	139430	20811.9	160242	9839.24	97.05	531.78	154.45	52.02	3.29	4.34021e+06	1	6	0	0	1	0	0	0	0	0	0	0	0	0	0	0
Bragança (PA)	1501709	Bragança	0.6	0.755	0.486	0.589	2	PA	Urbano	70.27	26.1	2.71	5.38	Urbano	1	Norte	15	PA	Pará	129709	69864.8	420537	459431	1.07954e+06	85302.3	1.16484e+06	9122.72	93.56	513.12	98.79	72.93	2.45	35135914	18	26	0	3	3	0	0	0	7	1	0	0	0	1	1	0
Brasil Novo (PA)	1501725	Brasil Novo	0.613	0.809	0.451	0.632	2	PA	RuralAdjacente	73.55	17.4	2.36	5.47	RuralAdjacente	1	Norte	15	PA	Pará	105931	13120.7	71416	69860.6	260328	16695.2	277024	18363	87.03	1075.62	245.67	50.49	0.62	5.68883e+06	2	5	0	1	1	0	0	0	0	0	0	0	0	0	0	0
Brejo Grande do Araguaia (PA)	1501758	Brejo Grande do Araguaia	0.591	0.743	0.473	0.588	2	PA	RuralAdjacente	69.57	28.2	3.12	5.32	RuralAdjacente	1	Norte	15	PA	Pará	23925.3	3087.4	18149.4	32677.5	77839.6	3995.35	81835	11088.8	92.97	908.68	298.37	15.71	2.53	2.04943e+06	0	4	0	0	0	0	0	0	0	0	0	0	0	0	0	0
Breu Branco (PA)	1501782	Breu Branco	0.568	0.781	0.422	0.555	2	PA	Urbano	71.87	21.6	3.4	3.74	Urbano	1	Norte	15	PA	Pará	82731.7	70910.7	136608	253355	543605	58382.6	601988	9114.67	92.95	522.84	176.15	42.75	2.48	1.24316e+07	4	4	0	4	0	0	0	0	0	0	0	0	0	1	0	0
Breves (PA)	1501808	Breves	0.503	0.778	0.312	0.524	2	PA	Urbano	71.65	22.2	3.32	4.21	Urbano	1	Norte	15	PA	Pará	42230.8	31375.6	222706	470425	766737	42585.3	809323	7880.38	86.05	622.01	81.91	28.07	10.33	2.72635e+07	5	6	0	9	1	0	0	0	4	1	1	0	0	0	0	0
Bujaru (PA)	1501907	Bujaru	0.552	0.779	0.437	0.495	2	PA	RuralAdjacente	71.76	21.9	3.2	5.08	RuralAdjacente	1	Norte	15	PA	Pará	215707	18102.7	53545.9	119908	407263	7254.42	414517	14228.9	89.65	286.45	114.81	38.98	0	5.24473e+06	0	5	0	2	1	0	0	0	0	0	0	0	0	0	0	0
Cachoeira do Piriá (PA)	1501956	Cachoeira do Piriá	0.473	0.779	0.303	0.449	2	PA	RuralAdjacente	71.73	22	3.52	2.61	RuralAdjacente	1	Norte	15	PA	Pará	25042	5561.3	26548.3	120867	178019	5450.49	183469	5412.08	98.14	300.75	159.16	36.82	7.85	8395580	2	6	0	1	1	0	0	0	0	0	0	0	0	0	0	0
Cachoeira do Arari (PA)	1502004	Cachoeira do Arari	0.546	0.778	0.398	0.525	2	PA	RuralRemoto	71.65	22.2	3.1	5.96	RuralRemoto	1	Norte	15	PA	Pará	65059	6082.28	27770.2	90087.8	188999	4879.36	193879	8157.47	96.67	423.75	154.06	18.12	1.24	5.7039e+06	1	1	0	5	0	0	0	0	0	0	0	0	0	0	0	0
Cametá (PA)	1502103	Cametá	0.577	0.754	0.474	0.538	2	PA	Urbano	70.21	26.2	2.93	5.29	Urbano	1	Norte	15	PA	Pará	281206	35861	262000	524812	1.10388e+06	47051.1	1.15093e+06	8346.73	94.8	518.88	70.84	69.37	4.66	1.60512e+07	13	7	0	9	3	0	0	0	3	0	0	0	0	1	1	0
Canaã dos Carajás (PA)	1502152	Canaã dos Carajás	0.673	0.801	0.569	0.67	2	PA	IntermediarioRemoto	73.06	19.88	3.02	2.86	IntermediarioRemoto	1	Norte	15	PA	Pará	65667.6	8.47639e+06	1.59875e+06	309112	1.04499e+07	260682	1.07106e+07	288812	89.35	4202.55	1687.03	6.08	2.46	6.22767e+07	2	9	0	2	1	0	0	0	0	0	0	0	0	0	0	0
Capanema (PA)	1502202	Capanema	0.655	0.794	0.58	0.61	2	PA	Urbano	72.62	19.6	2.05	6.23	Urbano	1	Norte	15	PA	Pará	80937.6	93461.5	540911	253164	968475	138967	1.10744e+06	16043.6	87.2	662.42	188.6	38.22	1.39	1.89959e+07	3	20	0	0	4	0	0	0	0	0	0	0	0	1	1	0
Capitão Poço (PA)	1502301	Capitão Poço	0.548	0.747	0.385	0.573	2	PA	RuralAdjacente	69.8	27.5	2.63	5.16	RuralAdjacente	1	Norte	15	PA	Pará	248654	40642	158288	204433	652017	27249.1	679266	12508.8	95.04	469.13	116.93	54.52	3.07	1.35921e+07	5	12	0	0	1	0	0	0	0	0	0	0	0	1	1	0
Castanhal (PA)	1502400	Castanhal	0.673	0.8	0.582	0.654	2	PA	Urbano	72.97	17.29	2.01	4.82	Urbano	1	Norte	15	PA	Pará	128363	605342	1.90668e+06	785869	3.42625e+06	614383	4.04063e+06	20123.4	85.85	886.22	214.78	27.62	2.46	8.69156e+07	27	22	0	1	8	0	0	0	0	0	0	0	0	1	1	0
Chaves (PA)	1502509	Chaves	0.453	0.769	0.234	0.516	2	PA	RuralRemoto	71.15	23.5	2.53	4.3	RuralRemoto	1	Norte	15	PA	Pará	70059.8	4289.86	14806.8	103496	192652	2701.54	195354	8236.88	97.05	476.91	133.15	27.78	8.14	4.79849e+06	1	0	0	3	0	0	0	0	1	0	1	0	0	0	0	0
Colares (PA)	1502608	Colares	0.602	0.763	0.528	0.541	2	PA	RuralAdjacente	70.8	24.5	3.01	7.29	RuralAdjacente	1	Norte	15	PA	Pará	13713	2679.85	16583.7	49684.2	82660.8	2589.34	85250.1	7054.21	98.3	439.11	193.96	45.71	13.66	2.37955e+06	0	3	0	1	1	0	0	0	0	0	0	0	0	0	0	0
Conceição do Araguaia (PA)	1502707	Conceição do Araguaia	0.64	0.77	0.54	0.631	2	PA	Urbano	71.2	23.4	2.79	6.36	Urbano	1	Norte	15	PA	Pará	77637.7	32247.2	210015	186498	506398	42680.2	549078	11471.6	88.89	645.57	145.48	66.12	2.2	1.43639e+07	1	11	0	3	2	0	0	0	0	0	0	0	0	1	1	0
Concórdia do Pará (PA)	1502756	Concórdia do Pará	0.566	0.741	0.438	0.56	2	PA	IntermediarioAdjacente	69.45	28.6	2.95	4.8	IntermediarioAdjacente	1	Norte	15	PA	Pará	42896.9	13531	75844	145122	277394	16051.8	293446	8807.42	93.08	515.74	155.79	70.15	4.17	6.22945e+06	0	7	0	1	1	0	0	0	0	0	0	0	0	0	0	0
Cumaru do Norte (PA)	1502764	Cumaru do Norte	0.55	0.795	0.33	0.635	2	PA	RuralAdjacente	72.71	19.4	3.17	2.41	RuralAdjacente	1	Norte	15	PA	Pará	171898	6153.82	40499.8	58726.6	277278	9907.14	287185	21315.6	90.01	942.76	492.64	58.01	0.46	1.91261e+06	1	4	0	0	1	0	0	0	0	0	0	0	0	0	0	0
Curionópolis (PA)	1502772	Curionópolis	0.636	0.809	0.536	0.592	2	PA	Urbano	73.53	17.4	2.82	6.53	Urbano	1	Norte	15	PA	Pará	61195	588478	160475	98371.3	908519	36011.1	944530	52681.7	88.18	1051.3	606.79	46.18	8.6	6.19644e+06	3	4	1	1	1	0	0	0	0	0	0	0	0	0	0	0
Curralinho (PA)	1502806	Curralinho	0.502	0.769	0.323	0.508	2	PA	RuralRemoto	71.15	23.5	4.12	3.8	RuralRemoto	1	Norte	15	PA	Pará	42714	7066.31	42513.4	154994	247287	7345.64	254633	7391.8	94.62	495.83	125.06	33.54	1.65	1.04598e+07	3	1	0	3	0	0	0	0	0	0	0	0	0	0	0	0
Curuá (PA)	1502855	Curuá	0.578	0.78	0.495	0.501	2	PA	RuralRemoto	71.8	21.7	3.68	4.51	RuralRemoto	1	Norte	15	PA	Pará	33841	4959.7	20182.8	68053.5	127037	3056.3	130093	9038.65	95.68	495.32	253.43	50.51	7.7	3.96017e+06	3	1	0	1	0	1	0	0	1	0	0	0	0	0	0	0
Curuçá (PA)	1502905	Curuçá	0.582	0.758	0.48	0.542	2	PA	RuralAdjacente	70.48	25.4	2.98	7.28	RuralAdjacente	1	Norte	15	PA	Pará	67247.3	9603.04	57168.3	147339	281358	9565.61	290924	7261.11	93.79	434.07	98.03	54.62	1.19	7.76271e+06	4	5	1	1	2	0	0	0	0	1	0	0	0	0	0	0
Dom Eliseu (PA)	1502939	Dom Eliseu	0.615	0.763	0.502	0.606	2	PA	Urbano	70.8	24.5	2.69	3.14	Urbano	1	Norte	15	PA	Pará	84584.2	39519.9	241646	203694	569444	59880.3	629324	10538.1	84.66	518.35	134	34.41	6.82	1.00675e+07	4	11	0	1	3	0	0	0	0	0	0	0	0	1	1	0
Eldorado dos Carajás (PA)	1502954	Eldorado dos Carajás	0.56	0.757	0.405	0.572	2	PA	IntermediarioAdjacente	70.42	25.6	3.42	3.97	IntermediarioAdjacente	1	Norte	15	PA	Pará	79453.8	41398.1	127763	128900	377515	38357.5	415872	12301	85.2	522.26	194.08	26.89	13.29	7.27073e+06	2	3	0	2	0	0	0	0	0	0	0	0	0	0	0	0
Faro (PA)	1503002	Faro	0.563	0.756	0.47	0.501	2	PA	RuralRemoto	70.35	25.8	3.69	5.22	RuralRemoto	1	Norte	15	PA	Pará	5626.07	2316.87	14877.3	33082.5	55902.8	2444.84	58347.6	8110.59	96.8	644.07	297.74	25.18	4.49	2.76876e+06	1	2	0	0	0	1	0	0	1	0	0	0	0	0	0	0
Floresta do Araguaia (PA)	1503044	Floresta do Araguaia	0.583	0.792	0.437	0.573	2	PA	RuralAdjacente	72.52	19.9	3.13	4.48	RuralAdjacente	1	Norte	15	PA	Pará	102002	13048.4	58643.7	87210.7	260905	12384.1	273289	13459.9	91.87	736.32	225.69	18	10.35	6.87575e+06	2	4	0	0	0	0	0	0	0	0	0	0	0	0	0	0
Garrafão do Norte (PA)	1503077	Garrafão do Norte	0.526	0.763	0.353	0.54	2	PA	RuralAdjacente	70.75	24.7	3.07	4.68	RuralAdjacente	1	Norte	15	PA	Pará	44374.5	8484.96	46568.2	118034	217462	7710.29	225172	8638.54	95.36	692.91	151.1	97.93	1.44	8.47704e+06	1	8	0	0	1	0	0	0	0	0	0	0	0	0	0	0
Goianésia do Pará (PA)	1503093	Goianésia do Pará	0.56	0.743	0.404	0.585	2	PA	IntermediarioAdjacente	69.58	28.2	2.91	3.36	IntermediarioAdjacente	1	Norte	15	PA	Pará	59858.5	16279.9	90518	158680	325336	22789	348125	8601	85.75	572.93	166.85	18.91	2.96	1.00495e+07	2	5	0	2	0	0	0	0	0	0	0	0	0	0	1	0
Gurupá (PA)	1503101	Gurupá	0.509	0.777	0.333	0.51	2	PA	RuralRemoto	71.59	22.3	3.37	4.09	RuralRemoto	1	Norte	15	PA	Pará	48677.2	8243.21	47769.7	159953	264643	7306.64	271950	8148.07	96.24	519.4	144.8	80.85	4.74	7.58551e+06	1	3	0	2	0	1	0	0	0	0	1	0	0	0	0	0
Igarapé-Açu (PA)	1503200	Igarapé-Açu	0.595	0.743	0.49	0.579	2	PA	IntermediarioAdjacente	69.55	28.3	2.54	6.36	IntermediarioAdjacente	1	Norte	15	PA	Pará	56276.5	23476.6	103929	138004	321686	25429.7	347116	8944.66	92.85	661.06	177.83	47.38	0.95	6.96101e+06	1	11	0	0	2	0	0	0	0	0	0	0	0	0	1	0
Igarapé-Miri (PA)	1503309	Igarapé-Miri	0.547	0.77	0.413	0.514	2	PA	IntermediarioAdjacente	71.18	23.5	2.88	5.19	IntermediarioAdjacente	1	Norte	15	PA	Pará	99426.9	25282.7	105019	266899	496628	25100	521728	8321.28	93.09	525.09	103.67	37.27	3.85	1.41747e+07	3	5	0	4	1	0	0	0	0	0	0	0	0	0	0	0
Inhangapi (PA)	1503408	Inhangapi	0.572	0.748	0.456	0.55	2	PA	RuralAdjacente	69.88	27.2	2.7	5.76	RuralAdjacente	1	Norte	15	PA	Pará	40565.4	12806.4	15582.5	44068.5	113023	7115.92	120139	10258.6	93.41	601.3	260.76	15.52	15.8	3.21351e+06	1	4	0	0	1	0	0	0	0	0	0	0	0	0	0	0
Ipixuna do Pará (PA)	1503457	Ipixuna do Pará	0.489	0.757	0.304	0.508	2	PA	RuralAdjacente	70.44	25.6	2.25	2.76	RuralAdjacente	1	Norte	15	PA	Pará	45039.7	158984	97831.2	250809	552663	25393.1	578056	9024.66	91.25	574.41	145.49	44.63	6.33	2.03658e+07	12	4	0	0	2	0	0	0	0	0	0	0	0	0	0	0
Irituia (PA)	1503507	Irituia	0.559	0.763	0.427	0.536	2	PA	RuralAdjacente	70.75	24.7	2.95	6.25	RuralAdjacente	1	Norte	15	PA	Pará	33662.7	7870.49	52410.5	118404	212347	8814.85	221162	6794.53	97.1	408.88	172.33	82.95	3.18	3.5173e+06	3	6	0	1	1	0	0	0	0	0	0	0	0	0	0	0
Itaituba (PA)	1503606	Itaituba	0.64	0.8	0.51	0.644	2	PA	Urbano	72.97	17.29	2.43	4	Urbano	1	Norte	15	PA	Pará	122129	330096	945001	435424	1.83265e+06	213966	2.04662e+06	20214.1	81.44	517.37	230.24	42.9	3.79	2.07989e+07	18	3	0	6	0	0	0	0	1	0	1	0	0	0	0	0
Itupiranga (PA)	1503705	Itupiranga	0.528	0.746	0.364	0.543	2	PA	Urbano	69.73	27.7	3.01	4.25	Urbano	1	Norte	15	PA	Pará	201106	40009.5	112722	206134	559972	21829.1	581801	10921.9	89.23	564.91	154.53	33.71	1.42	5.09557e+06	1	7	0	7	1	0	0	0	0	0	0	0	0	1	1	0
Jacareacanga (PA)	1503754	Jacareacanga	0.505	0.8	0.279	0.577	2	PA	RuralRemoto	73	18.35	2.79	2.17	RuralRemoto	1	Norte	15	PA	Pará	47714	257874	48640.6	161624	515853	10232.7	526086	63853.1	91.45	2759.42	1273.5	27.98	24.17	6.83432e+06	0	2	0	2	0	0	0	0	0	0	0	0	0	0	0	0
Jacundá (PA)	1503804	Jacundá	0.622	0.752	0.509	0.628	2	PA	Urbano	70.14	26.5	2.23	4.19	Urbano	1	Norte	15	PA	Pará	39316.1	29723.3	179767	201679	450486	39030.5	489517	8275.15	78.94	450.49	344.17	53.95	1.23	1.66334e+07	3	7	0	2	1	0	0	0	0	0	0	0	0	1	1	0
Juruti (PA)	1503903	Juruti	0.592	0.756	0.501	0.547	2	PA	IntermediarioRemoto	70.35	25.8	3.35	4.36	IntermediarioRemoto	1	Norte	15	PA	Pará	99663.5	528609	270852	257695	1.15682e+06	50391	1.20721e+06	20834.5	85.27	678.02	402.97	83.48	6.21	2.0135e+07	2	6	0	7	0	0	0	0	0	0	0	0	0	0	0	0
Limoeiro do Ajuru (PA)	1504000	Limoeiro do Ajuru	0.541	0.754	0.425	0.493	2	PA	RuralAdjacente	70.21	26.2	3.43	4.11	RuralAdjacente	1	Norte	15	PA	Pará	270102	5516.77	26008.9	118632	420259	4402.09	424661	14676.4	93.73	636.89	143.29	49.46	11.03	9.78585e+06	0	2	0	2	0	0	0	1	0	1	0	0	0	0	0	0
Mãe do Rio (PA)	1504059	Mãe do Rio	0.599	0.763	0.458	0.615	2	PA	Urbano	70.75	24.7	2.51	5.62	Urbano	1	Norte	15	PA	Pará	17233.9	13082.8	110361	131031	271709	20919.4	292628	9729.3	89.47	637.74	130.02	57.95	6.73	1.07576e+07	6	6	0	0	2	0	0	0	0	0	0	0	0	0	1	0
Magalhães Barata (PA)	1504109	Magalhães Barata	0.597	0.801	0.507	0.524	2	PA	RuralAdjacente	73.06	19.88	3.02	7.52	RuralAdjacente	1	Norte	15	PA	Pará	21484.9	2771.81	12067.7	36298.7	72623.1	1680.89	74304	8692.56	95.96	913.63	310.12	76.82	1.3	2.74312e+06	4	0	0	0	0	0	0	0	0	0	0	0	0	0	0	0
Marabá (PA)	1504208	Marabá	0.668	0.785	0.564	0.673	2	PA	Urbano	72.09	21.44	2.53	3.67	Urbano	1	Norte	15	PA	Pará	348435	5.39931e+06	3.47744e+06	1.23884e+06	1.0464e+07	953627	1.14177e+07	40872.3	61.63	658.15	497.2	26.27	2.83	1.04128e+08	20	0	0	19	0	0	0	1	0	0	0	0	0	0	0	0
Maracanã (PA)	1504307	Maracanã	0.57	0.764	0.454	0.534	2	PA	RuralAdjacente	70.85	24.4	2.82	7.29	RuralAdjacente	1	Norte	15	PA	Pará	55607.2	9502.07	39837.7	118580	223527	5600.87	229127	7774.15	97.79	653.01	136.92	47.12	2.03	7.80819e+06	7	4	0	1	1	0	0	0	0	0	0	0	0	0	0	0
Marapanim (PA)	1504406	Marapanim	0.609	0.76	0.521	0.57	2	PA	RuralAdjacente	70.61	25.1	2.63	7.92	RuralAdjacente	1	Norte	15	PA	Pará	35277.4	7747.75	50022.6	113554	206602	6833.74	213436	7532.32	80.15	484.69	152.45	29.81	5.68	8.19601e+06	2	5	0	0	1	0	0	0	0	0	0	0	0	0	0	0
Marituba (PA)	1504422	Marituba	0.676	0.793	0.628	0.621	2	PA	Urbano	72.6	19.7	1.84	3.45	Urbano	1	Norte	15	PA	Pará	1833.09	219827	924953	531925	1.67854e+06	254173	1.93271e+06	14695.1	87.76	562.77	182.81	27.02	0.71	4.0291e+07	4	18	0	2	2	0	0	0	0	0	0	0	0	0	0	0
Medicilândia (PA)	1504455	Medicilândia	0.582	0.8	0.408	0.605	2	PA	RuralAdjacente	72.99	18.7	2.75	3.87	RuralAdjacente	1	Norte	15	PA	Pará	347224	27877	129793	121114	626009	29457.8	655466	20744.6	95.05	506.28	183.75	56.19	1.21	7.03992e+06	2	4	0	1	0	1	0	0	0	0	0	0	0	0	0	0
Melgaço (PA)	1504505	Melgaço	0.418	0.776	0.207	0.454	2	PA	RuralRemoto	71.57	22.4	3.87	2.61	RuralRemoto	1	Norte	15	PA	Pará	21572.9	5252.82	25458.7	124189	176473	4617.42	181091	6548.45	96.61	559.99	146.45	36.6	2.27	7.67632e+06	3	0	0	2	1	0	0	0	1	1	1	0	0	0	0	0
Mocajuba (PA)	1504604	Mocajuba	0.575	0.754	0.467	0.539	2	PA	IntermediarioAdjacente	70.21	26.2	2.84	5.56	IntermediarioAdjacente	1	Norte	15	PA	Pará	144230	16524.1	61369	145605	367728	12616.1	380344	12215.6	86.43	563.29	141.9	42.63	0.32	9.95744e+06	0	7	0	1	1	0	0	0	0	0	0	0	0	0	0	0
Moju (PA)	1504703	Moju	0.547	0.757	0.375	0.578	2	PA	RuralAdjacente	70.44	25.6	3.14	3.9	RuralAdjacente	1	Norte	15	PA	Pará	182954	62680.5	232089	258828	736552	82306.4	818858	9974.64	94.48	385.06	131.7	13.77	0.68	1.24245e+07	1	5	0	2	1	0	0	0	0	0	0	0	0	0	0	0
	1504750	Mojuí dos Campos					2																					92.27	552.39	356.92	73.69	5.02	5.38482e+06	3	0	0	8	0	0	0	0	0	0	0	0	0	0	0	0
Monte Alegre (PA)	1504802	Monte Alegre	0.589	0.764	0.495	0.541	2	PA	Urbano	70.86	24.4	2.92	6.23	Urbano	1	Norte	15	PA	Pará	165597	23888.9	158145	249132	596763	27991.7	624755	10765.7	78.09	558.6	212.04	33.23	18.54	1.84495e+07	5	3	0	7	0	0	0	0	0	0	0	0	0	0	0	0
Muaná (PA)	1504901	Muaná	0.547	0.775	0.391	0.54	2	PA	RuralRemoto	71.51	22.5	3.02	4.19	RuralRemoto	1	Norte	15	PA	Pará	78518.4	7505.1	35721.7	131107	252852	6423.7	259276	6425.83	93.99	449.43	133.06	31.5	1.46	8.97259e+06	0	0	0	3	0	1	0	0	3	3	0	0	0	0	0	0
Nova Esperança do Piriá (PA)	1504950	Nova Esperança do Piriá	0.502	0.757	0.346	0.482	2	PA	RuralAdjacente	70.44	25.6	3.47	2.77	RuralAdjacente	1	Norte	15	PA	Pará	57260.8	7664.89	41466.4	95250.8	201643	7489.4	209132	9787.17	96	640.14	120.67	43.62	7.11	6.06308e+06	2	3	0	1	1	0	0	0	0	0	0	0	0	0	0	0
Nova Ipixuna (PA)	1504976	Nova Ipixuna	0.581	0.766	0.435	0.59	2	PA	RuralAdjacente	70.98	24	3.37	4.96	RuralAdjacente	1	Norte	15	PA	Pará	40032.8	6556.74	35861.3	67832.8	150284	8532.41	158816	9522.49	90.09	648.54	274.16	52.39	1.09	5.61341e+06	3	3	0	0	1	0	0	0	0	0	0	0	0	0	0	0
Nova Timboteua (PA)	1505007	Nova Timboteua	0.609	0.791	0.507	0.564	2	PA	RuralAdjacente	72.43	20.1	2.28	7.51	RuralAdjacente	1	Norte	15	PA	Pará	13516	5295.49	31630.6	59136.4	109579	6634.04	116213	7564.44	97.82	672.25	199.32	52.3	10.62	4.79454e+06	0	7	0	0	1	0	0	0	0	0	0	0	0	0	0	0
Novo Progresso (PA)	1505031	Novo Progresso	0.673	0.828	0.519	0.709	2	PA	IntermediarioRemoto	74.66	14.9	2.55	2.27	IntermediarioRemoto	1	Norte	15	PA	Pará	143134	68430.6	279928	124958	616451	83639.4	700091	27175.3	86	1040.36	418.77	98.92	8.63	1.52052e+07	1	8	0	0	1	0	0	0	0	0	0	0	0	0	0	0
Novo Repartimento (PA)	1505064	Novo Repartimento	0.537	0.741	0.376	0.557	2	PA	IntermediarioAdjacente	69.48	28.5	3.22	3.65	IntermediarioAdjacente	1	Norte	15	PA	Pará	225330	27990.4	211269	316599	781189	52230.4	833419	10977.7	87.95	609.29	177.97	46.86	3.77	2.36456e+07	6	4	0	5	1	0	0	0	0	0	0	0	0	0	0	0
Óbidos (PA)	1505106	Óbidos	0.594	0.756	0.499	0.556	2	PA	Urbano	70.35	25.8	3.64	6.03	Urbano	1	Norte	15	PA	Pará	528614	48485.2	151373	223621	952093	26977.1	979070	18778.8	90.68	449.6	143.46	34.01	3.76	1.40117e+07	3	4	0	5	1	0	0	0	1	0	0	0	0	0	0	0
Oeiras do Pará (PA)	1505205	Oeiras do Pará	0.507	0.754	0.344	0.502	2	PA	RuralAdjacente	70.21	26.2	4	3.9	RuralAdjacente	1	Norte	15	PA	Pará	158995	9409.63	45459.1	142271	356134	7636.84	363771	11188.8	93.85	410.98	191.11	0	0.04	8.55678e+06	2	3	0	4	0	0	0	0	0	0	0	0	0	0	0	0
Oriximiná (PA)	1505304	Oriximiná	0.623	0.778	0.52	0.599	2	PA	Urbano	71.66	22.1	3.18	4.71	Urbano	1	Norte	15	PA	Pará	162616	1.06225e+06	470556	295711	1.99113e+06	96792.4	2.08792e+06	28564.1	86.48	1293.93	353.62	11.2	0.87	4.58543e+07	6	6	0	4	2	0	2	0	0	0	0	0	0	0	0	0
Ourém (PA)	1505403	Ourém	0.568	0.727	0.438	0.575	2	PA	RuralAdjacente	68.63	31.2	2.83	6.22	RuralAdjacente	1	Norte	15	PA	Pará	56649.3	13846.4	41910.1	64727.1	177133	8723.89	185857	10416.8	84.39	878.12	246.13	36.06	6.34	3.55413e+06	1	6	0	0	1	0	0	0	0	0	0	0	0	0	0	0
Ourilândia do Norte (PA)	1505437	Ourilândia do Norte	0.624	0.795	0.467	0.653	2	PA	Urbano	72.72	19.4	2.81	2.86	Urbano	1	Norte	15	PA	Pará	46989.4	162053	183573	140054	532670	102935	635604	19359.3	76.46	799.47	370.96	32.62	3.46	9.92346e+06	5	8	0	0	1	0	5	0	0	0	0	0	0	0	1	0
Pacajá (PA)	1505486	Pacajá	0.515	0.746	0.338	0.541	2	PA	RuralRemoto	69.78	27.6	3.24	4.09	RuralRemoto	1	Norte	15	PA	Pará	300935	29088.5	124863	195915	650801	27730.5	678532	14223.2	90.7	537.81	155.56	58.84	2.15	1.51007e+07	5	2	0	5	0	1	0	0	0	0	0	0	0	1	0	0
Palestina do Pará (PA)	1505494	Palestina do Pará	0.589	0.761	0.467	0.574	2	PA	RuralAdjacente	70.63	25	3.4	5.91	RuralAdjacente	1	Norte	15	PA	Pará	18173.9	3272.22	14766.5	33326.3	69539	2946.68	72485.6	9551.41	98.96	982.21	304.09	21.58	4.26	2.79185e+06	1	2	0	1	0	0	0	0	0	0	0	0	0	0	0	0
Paragominas (PA)	1505502	Paragominas	0.645	0.781	0.514	0.667	2	PA	Urbano	71.87	23.14	2.89	2.69	Urbano	1	Norte	15	PA	Pará	227898	1.08825e+06	1.05992e+06	490071	2.86614e+06	269863	3.136e+06	27716.7	69.22	800.72	417.54	31.08	1.34	4.90875e+07	10	14	0	3	1	0	0	0	0	0	0	0	0	0	0	0
Parauapebas (PA)	1505536	Parauapebas	0.715	0.809	0.644	0.701	2	PA	Urbano	73.55	17.4	2.55	2.09	Urbano	1	Norte	15	PA	Pará	186153	1.64634e+07	4.24024e+06	1.29838e+06	2.21882e+07	847676	2.30358e+07	110604	81.98	1763.32	1320.74	35.86	2.07	2.30446e+08	6	30	0	3	4	0	0	0	0	0	0	0	0	2	1	0
Pau D'Arco (PA)	1505551	Pau D´Arco	0.574	0.748	0.443	0.571	2	PA	RuralAdjacente	69.86	27.3	2.82	5.85	RuralAdjacente	1	Norte	15	PA	Pará	26936.3	3265.79	22652.9	30751.2	83606.2	5630.85	89237	16275.2	93.62	2076.56	353.09	35.92	2.57	4.32618e+06	0	3	1	0	0	1	0	0	0	0	0	0	0	0	0	0
Peixe-Boi (PA)	1505601	Peixe-Boi	0.581	0.754	0.478	0.543	2	PA	RuralAdjacente	70.23	26.2	2.64	7.42	RuralAdjacente	1	Norte	15	PA	Pará	7339.9	2140.96	10055	32654.7	52190.6	1735.28	53925.9	6676.47	93.25	670.99	199.73	49.14	0.88	1.78305e+06	0	4	0	0	0	1	0	0	0	0	0	0	0	0	0	0
Piçarra (PA)	1505635	Piçarra	0.563	0.792	0.402	0.561	2	PA	RuralAdjacente	72.54	19.8	2.89	4.1	RuralAdjacente	1	Norte	15	PA	Pará	102149	12099.9	31429.2	57189.1	202867	9477.04	212344	16358.1	91.44	798.24	420.3	47.03	2.27	4.96066e+06	0	5	0	0	0	1	0	0	0	0	0	0	0	0	0	0
Placas (PA)	1505650	Placas	0.552	0.77	0.404	0.541	2	PA	RuralRemoto	71.18	23.5	3.07	3.1	RuralRemoto	1	Norte	15	PA	Pará	84232.9	8317.41	43900.8	113430	249881	9349.02	259230	8367.13	90.92	449.79	147.3	41.31	2.18	6.14338e+06	1	2	0	5	0	0	0	0	0	0	0	0	0	0	0	0
Ponta de Pedras (PA)	1505700	Ponta de Pedras	0.562	0.773	0.412	0.558	2	PA	RuralAdjacente	71.38	22.9	2.78	4.92	RuralAdjacente	1	Norte	15	PA	Pará	53064.6	5420.68	41466.5	114604	214556	7695.43	222251	7150.48	91.61	437.92	112.86	46.39	10.53	5.75338e+06	0	1	0	2	0	1	0	0	1	4	0	0	0	0	0	0
Portel (PA)	1505809	Portel	0.483	0.767	0.286	0.513	2	PA	IntermediarioRemoto	71.04	23.8	3.79	3.32	IntermediarioRemoto	1	Norte	15	PA	Pará	358746	34876.2	100409	277244	771275	16905.7	788181	12703.8	96.34	124.99	124.99	39.48	25.6	2.00856e+06	0	1	0	0	1	0	0	0	3	6	0	0	0	0	0	0
Porto de Moz (PA)	1505908	Porto de Moz	0.503	0.77	0.322	0.512	2	PA	RuralRemoto	71.2	23.4	3.59	3.15	RuralRemoto	1	Norte	15	PA	Pará	61990.6	12032.6	59478.3	177000	310502	12092.9	322595	7842.34	95.31	525.34	154.09	29.91	5.2	6.50157e+06	3	1	0	2	1	0	0	0	2	1	0	0	0	0	0	0
Prainha (PA)	1506005	Prainha	0.523	0.779	0.359	0.512	2	PA	RuralRemoto	71.76	21.9	3.44	3.85	RuralRemoto	1	Norte	15	PA	Pará	104893	10170.6	42788.7	129872	287724	5991.95	293716	9834.46	96.62	476.55	163.24	36.78	0.82	6.58002e+06	2	4	0	4	0	0	0	0	0	0	0	0	0	0	0	0
Primavera (PA)	1506104	Primavera	0.577	0.772	0.435	0.571	2	PA	RuralAdjacente	71.3	23.1	2.67	7.79	RuralAdjacente	1	Norte	15	PA	Pará	3154.98	101672	34693.7	49313.9	188834	48597	237431	21933.6	76.26	1007.64	532.22	93.23	7.35	5.36946e+06	0	5	0	0	1	0	0	0	0	0	0	0	0	0	0	0
Quatipuru (PA)	1506112	Quatipuru	0.543	0.732	0.397	0.55	2	PA	IntermediarioAdjacente	68.89	30.4	3.06	6.3	IntermediarioAdjacente	1	Norte	15	PA	Pará	23966.8	2787.38	18561.7	51565.8	96881.7	3356.54	100238	7366.12	97.18	545.08	236.2	58.67	7.44	3.61642e+06	0	4	0	0	0	0	0	0	0	0	0	0	0	0	0	0
Redenção (PA)	1506138	Redenção	0.672	0.804	0.561	0.674	2	PA	Urbano	73.23	18.1	2.56	4.33	Urbano	1	Norte	15	PA	Pará	75321.7	219992	973632	335350	1.6043e+06	263467	1.86776e+06	22028.9	75.81	269.83	255.64	41.14	0.1	1.50266e+07	2	9	1	4	1	0	0	0	0	0	0	0	0	1	1	0
Rio Maria (PA)	1506161	Rio Maria	0.638	0.804	0.495	0.651	2	PA	Urbano	73.23	18.1	2.69	5.41	Urbano	1	Norte	15	PA	Pará	138343	85983.2	128478	78158.5	430963	64778	495741	27249	83.37	345.42	337.33	37.16	2.36	3.4509e+06	0	6	0	0	1	0	0	0	0	0	0	0	0	0	0	0
Rondon do Pará (PA)	1506187	Rondon do Pará	0.602	0.788	0.457	0.606	2	PA	Urbano	72.29	20.5	2.27	4.5	Urbano	1	Norte	15	PA	Pará	85143.4	35113.6	170779	208742	499777	34933.7	534711	10212.8	85.7	548.39	205.97	99.82	2.57	1.59959e+07	4	6	0	6	1	0	0	0	0	0	0	0	0	0	0	0
Rurópolis (PA)	1506195	Rurópolis	0.548	0.764	0.392	0.548	2	PA	RuralRemoto	70.86	24.4	2.9	3.76	RuralRemoto	1	Norte	15	PA	Pará	67467.3	28922.3	80519.2	174178	351087	25236.4	376324	7450.48	86.79	451.1	167.74	45.18	3.33	1.22748e+07	3	3	0	7	1	0	0	0	1	0	0	0	0	0	0	0
Salinópolis (PA)	1506203	Salinópolis	0.647	0.798	0.541	0.628	2	PA	Urbano	72.87	19	2.88	5.18	Urbano	1	Norte	15	PA	Pará	14400.9	61939.2	241386	164783	482509	49679.8	532188	13083.9	76.63	713.02	227.1	36.28	5.51	1.46352e+07	0	16	0	1	1	0	0	0	0	0	0	0	0	0	0	0
Salvaterra (PA)	1506302	Salvaterra	0.608	0.793	0.488	0.58	2	PA	RuralRemoto	72.6	19.7	2.75	5.99	RuralRemoto	1	Norte	15	PA	Pará	26674.9	7967.48	47800.3	90050.3	172493	8149.64	180643	7605.36	96.85	435.75	165.31	25.53	4.54	4.06725e+06	0	5	0	1	1	0	0	0	0	0	0	0	0	0	0	0
Santa Bárbara do Pará (PA)	1506351	Santa Bárbara do Pará	0.627	0.784	0.546	0.575	2	PA	RuralAdjacente	72.06	21.1	2.62	5.04	RuralAdjacente	1	Norte	15	PA	Pará	7508.64	41595.3	35832.7	79856.7	164793	16597.3	181391	8605.28	91.83	540.52	264.28	63.63	1.96	5.87592e+06	0	6	0	1	1	0	0	0	0	0	0	0	0	0	0	0
Santa Cruz do Arari (PA)	1506401	Santa Cruz do Arari	0.557	0.775	0.461	0.483	2	PA	IntermediarioRemoto	71.51	22.5	2.5	5.06	IntermediarioRemoto	1	Norte	15	PA	Pará	24511.8	1347.91	7639.05	36866.8	70365.6	1482.48	71848.1	7094	94.17	580.54	171.44	15.5	1.36	2.82452e+06	2	2	0	0	0	0	0	0	0	0	0	0	0	0	0	0
Santa Isabel do Pará (PA)	1506500	Santa Isabel do Pará	0.659	0.798	0.576	0.622	2	PA	Urbano	72.87	19	2.33	4.71	Urbano	1	Norte	15	PA	Pará	100957	65998.7	281293	260656	708906	87803	796709	11252.8	88.7	478.73	133.88	48.98	2.96	1.21719e+07	1	17	0	1	2	0	0	0	0	1	0	0	0	0	0	0
Santa Luzia do Pará (PA)	1506559	Santa Luzia do Pará	0.546	0.724	0.424	0.53	2	PA	RuralAdjacente	68.41	31.9	2.92	5.72	RuralAdjacente	1	Norte	15	PA	Pará	22827.8	5385.47	43285.8	81062.7	152562	8476.53	161038	8113.58	92.54	636.16	159.26	30.74	10.27	4.06278e+06	2	7	0	0	1	0	0	0	0	0	0	0	0	0	0	0
Santa Maria das Barreiras (PA)	1506583	Santa Maria das Barreiras	0.544	0.783	0.37	0.622	2	PA	RuralRemoto	72	21.2	2.98	4.84	RuralRemoto	1	Norte	15	PA	Pará	190569	122232	82698	85520.8	481020	18446.4	499466	23286.2	92.91	739.3	241.38	37.94	1.94	7.31019e+06	3	4	0	0	1	0	0	0	0	0	0	0	0	0	1	0
Santa Maria do Pará (PA)	1506609	Santa Maria do Pará	0.598	0.764	0.471	0.593	2	PA	IntermediarioAdjacente	70.85	24.4	2.45	6.29	IntermediarioAdjacente	1	Norte	15	PA	Pará	59398.4	22067.4	95508.8	92645.5	269620	22048.7	291669	11732	88.43	633.36	148.93	34	0.4	6.80764e+06	3	4	0	0	1	0	0	0	0	0	0	2	0	0	0	0
Santana do Araguaia (PA)	1506708	Santana do Araguaia	0.602	0.774	0.478	0.527	2	PA	Urbano	71.43	22.8	2.64	2.88	Urbano	1	Norte	15	PA	Pará	210176	160078	299204	247614	917070	118984	1.03605e+06	14228.2	79.9	486.3	170.21	37.63	1.44	1.15371e+07	3	8	1	1	1	0	0	0	0	0	0	0	0	1	1	0
Santarém (PA)	1506807	Santarém	0.691	0.807	0.648	0.632	2	PA	Urbano	73.44	17.91	2.37	5.38	Urbano	1	Norte	15	PA	Pará	290407	476657	2.62448e+06	1.18467e+06	4.57621e+06	549960	5.12617e+06	16829.8	80.18	655.77	252.64	37.26	9.74	7.18623e+07	36	6	12	27	1	0	0	0	0	0	2	0	0	1	0	0
Santarém Novo (PA)	1506906	Santarém Novo	0.587	0.774	0.502	0.52	2	PA	RuralAdjacente	71.42	22.8	3.31	6.12	RuralAdjacente	1	Norte	15	PA	Pará	6920.91	1965.06	7263.77	27971.4	44121.2	1221.44	45342.6	6758.47	98.76	260.68	260.68	57.31	0	1.10683e+06	0	3	0	1	0	1	0	0	0	0	0	0	0	0	0	0
Santo Antônio do Tauá (PA)	1507003	Santo Antônio do Tauá	0.632	0.753	0.561	0.598	2	PA	RuralAdjacente	70.18	26.3	2.53	5.81	RuralAdjacente	1	Norte	15	PA	Pará	127920	34178.6	72228.1	128262	362589	23329.5	385919	12258.4	90.28	432.07	159.02	69.87	2.89	9.11063e+06	0	9	0	1	1	0	0	0	0	0	0	0	0	0	0	0
São Caetano de Odivelas (PA)	1507102	São Caetano de Odivelas	0.585	0.767	0.473	0.552	2	PA	RuralAdjacente	71.01	23.9	2.96	6.67	RuralAdjacente	1	Norte	15	PA	Pará	37316.8	5434.11	28895.4	69031.1	140677	5083.53	145761	8075.4	93.64	549.34	205.41	53.53	7.39	4.16629e+06	0	7	0	1	0	0	0	0	0	0	0	0	0	0	0	0
São Domingos do Araguaia (PA)	1507151	São Domingos do Araguaia	0.594	0.738	0.451	0.629	2	PA	IntermediarioAdjacente	69.25	29.2	3.05	5.97	IntermediarioAdjacente	1	Norte	15	PA	Pará	77032.8	15248	78084.3	99307.2	269672	15586.3	285259	11161.7	94.1	576.94	156.88	57.86	7.67	6.69973e+06	2	6	0	0	1	0	0	0	0	0	0	0	0	0	0	0
São Domingos do Capim (PA)	1507201	São Domingos do Capim	0.532	0.773	0.382	0.509	2	PA	RuralAdjacente	71.38	22.9	3.34	4.8	RuralAdjacente	1	Norte	15	PA	Pará	139550	12943.5	50335.1	136675	339504	7313.43	346817	10841.8	96.57	626.02	120.99	36.6	4.18	6.73012e+06	3	7	0	0	2	0	0	0	2	2	1	0	0	0	1	0
São Félix do Xingu (PA)	1507300	São Félix do Xingu	0.594	0.798	0.411	0.638	2	PA	Urbano	72.87	19	2.03	2.36	Urbano	1	Norte	15	PA	Pará	454994	193022	283344	434312	1.36567e+06	84655.7	1.45033e+06	11288.3	89.76	385.09	106.93	33.27	2.55	1.83773e+07	1	16	0	7	1	0	5	0	0	1	0	0	0	1	1	0
São Francisco do Pará (PA)	1507409	São Francisco do Pará	0.608	0.785	0.502	0.571	2	PA	RuralAdjacente	72.08	21	2.41	6.91	RuralAdjacente	1	Norte	15	PA	Pará	97852.6	11430.5	54378.9	65224.6	228887	11986.1	240873	15166.4	83.54	697.67	163.55	58.52	1.09	5.55341e+06	0	5	1	0	1	0	0	0	0	0	0	0	0	0	0	0
São Geraldo do Araguaia (PA)	1507458	São Geraldo do Araguaia	0.595	0.793	0.447	0.594	2	PA	IntermediarioAdjacente	72.55	19.8	2.63	5.41	IntermediarioAdjacente	1	Norte	15	PA	Pará	98403.2	95163.2	138961	119998	452525	69219.1	521744	20998.3	93.34	728.72	217.39	31.93	10.66	1.1755e+07	1	8	0	1	1	0	0	0	0	0	0	0	0	0	0	0
São João da Ponta (PA)	1507466	São João da Ponta	0.583	0.767	0.495	0.522	2	PA	RuralAdjacente	71	24	3.32	7.48	RuralAdjacente	1	Norte	15	PA	Pará	11824.8	1546.46	6304.13	25617.1	45292.5	1335.5	46628	7595.37	97.57	567.36	330.82	67.9	22.58	1.24172e+06	0	3	0	0	0	1	0	0	0	0	0	0	0	0	0	0
São João de Pirabas (PA)	1507474	São João de Pirabas	0.539	0.753	0.393	0.529	2	PA	IntermediarioAdjacente	70.18	26.3	3.1	7.01	IntermediarioAdjacente	1	Norte	15	PA	Pará	21401.6	9615.44	34113.6	96430.5	161561	7987.13	169548	7357.27	96.6	684.45	197.48	69.7	4.03	6.52026e+06	2	7	0	0	1	0	0	0	0	0	0	0	0	0	0	0
São João do Araguaia (PA)	1507508	São João do Araguaia	0.55	0.741	0.424	0.53	2	PA	RuralAdjacente	69.47	28.5	3.11	5.02	RuralAdjacente	1	Norte	15	PA	Pará	35625	7236.95	21094.6	64666.9	128623	5391.91	134015	9575.25	94.23	443.43	214.81	99.63	19.52	2.60681e+06	0	5	0	0	1	0	0	0	0	0	0	0	0	0	0	0
São Miguel do Guamá (PA)	1507607	São Miguel do Guamá	0.591	0.752	0.471	0.582	2	PA	Urbano	70.1	26.6	2.86	5.29	Urbano	1	Norte	15	PA	Pará	179242	39841.9	151241	225454	595779	35993.6	631773	10710.5	88.3	530.18	69.45	38.09	5.77	1.13439e+07	3	4	0	4	1	0	0	0	0	0	0	0	0	0	0	0
São Sebastião da Boa Vista (PA)	1507706	São Sebastião da Boa Vista	0.558	0.76	0.439	0.52	2	PA	RuralRemoto	70.62	25	3.49	4.75	RuralRemoto	1	Norte	15	PA	Pará	55128	5129.56	31087.1	108423	199767	5319.78	205087	7698.46	99.03	537.57	147.15	41.85	0.18	7.12741e+06	2	2	0	1	0	0	0	0	2	0	0	0	0	0	0	0
Sapucaia (PA)	1507755	Sapucaia	0.59	0.792	0.405	0.639	2	PA	RuralRemoto	72.52	19.9	3	3.61	RuralRemoto	1	Norte	15	PA	Pará	33572.7	6875.76	25697.5	32397	98543	7774.77	106318	17928.8	94.43	981.37	434.37	24.12	1.21	2.46814e+06	0	2	0	1	0	0	0	0	0	0	0	0	0	0	0	0
Senador José Porfírio (PA)	1507805	Senador José Porfírio	0.514	0.754	0.338	0.533	2	PA	RuralRemoto	70.24	26.2	3.35	3.14	RuralRemoto	1	Norte	15	PA	Pará	59348.6	6959.94	33282.8	57646.5	157238	6176.33	163414	14017.3	83.5	899.51	275.91	36.78	4.89	3.6062e+06	0	0	1	0	0	1	0	0	1	0	0	0	0	0	0	0
Soure (PA)	1507904	Soure	0.615	0.76	0.525	0.583	2	PA	Urbano	70.57	25.2	2.51	6.23	Urbano	1	Norte	15	PA	Pará	33853.2	7164.67	49150	99879.8	190048	7842.57	197890	7798.94	90.85	498.91	143.32	27.5	3.91	5.69825e+06	0	4	0	1	0	1	0	0	0	0	0	0	0	0	0	0
Tailândia (PA)	1507953	Tailândia	0.588	0.776	0.45	0.583	2	PA	Urbano	71.58	22.3	2.56	2.38	Urbano	1	Norte	15	PA	Pará	84360.6	104920	285770	386708	861758	89495.6	951254	8945.48	93.12	316.26	155.48	43.14	1.77	1.15213e+07	6	5	0	4	1	0	0	0	0	0	0	0	0	1	1	0
Terra Alta (PA)	1507961	Terra Alta	0.605	0.743	0.536	0.555	2	PA	RuralAdjacente	69.59	28.1	2.77	6.69	RuralAdjacente	1	Norte	15	PA	Pará	6573.78	2667	14696.6	45479.6	69417	2188.8	71605.8	6109.71	97.42	773.88	184.07	51.61	2.83	4.13967e+06	0	4	1	1	0	0	0	0	0	0	0	0	0	0	0	0
Terra Santa (PA)	1507979	Terra Santa	0.635	0.763	0.558	0.602	2	PA	Urbano	70.76	24.6	2.78	5.55	Urbano	1	Norte	15	PA	Pará	15434.5	272655	80859.8	85452.9	454403	10252.1	464655	24756.5	95.54	692.34	254.75	49.61	4.05	6.72791e+06	1	4	0	2	0	1	0	0	1	0	0	0	0	0	0	0
Tomé-Açu (PA)	1508001	Tomé-Açu	0.586	0.798	0.424	0.596	2	PA	Urbano	72.87	19	2.9	4.49	Urbano	1	Norte	15	PA	Pará	111046	58154.9	217023	269240	655464	57751.3	713215	11241.1	88.51	570.75	176.58	42.32	2.48	1.47549e+07	1	7	0	3	1	0	1	0	0	0	0	0	0	0	0	0
Tracuateua (PA)	1508035	Tracuateua	0.531	0.776	0.376	0.514	2	PA	RuralAdjacente	71.57	22.4	3.26	5.57	RuralAdjacente	1	Norte	15	PA	Pará	42828	10354.8	40280.2	131985	225448	7046.7	232494	7509.75	98.22	589.1	132.6	45.22	4.63	8.72306e+06	9	6	0	0	1	0	0	0	0	0	0	0	0	0	0	0
Trairão (PA)	1508050	Trairão	0.562	0.763	0.392	0.594	2	PA	RuralRemoto	70.8	24.5	2.76	3.06	RuralRemoto	1	Norte	15	PA	Pará	85780.1	11696.6	89298.4	75459.4	262234	24556.3	286791	15103	86.58	596.11	220.85	44.33	8.38	5.51096e+06	1	2	0	2	0	0	0	0	0	0	0	0	0	0	0	0
Tucumã (PA)	1508084	Tucumã	0.659	0.813	0.525	0.67	2	PA	Urbano	73.76	16.9	2.64	3.75	Urbano	1	Norte	15	PA	Pará	93338.6	137262	315221	160951	706774	121098	827871	20904.8	77.04	727.67	181.85	35.01	0.33	1.40706e+07	2	7	0	4	1	0	1	0	0	0	0	0	0	0	1	0
Tucuruí (PA)	1508100	Tucuruí	0.666	0.8	0.548	0.675	2	PA	Urbano	73	18.35	2.42	3.43	Urbano	1	Norte	15	PA	Pará	46385.6	4.0807e+06	549904	525876	5.20287e+06	115396	5.31826e+06	46791.4	92.09	840.95	227.39	39.87	5.29	4.96179e+07	17	4	3	0	3	0	0	0	0	0	0	0	0	1	1	0
Ulianópolis (PA)	1508126	Ulianópolis	0.604	0.759	0.425	0.682	2	PA	Urbano	70.55	25.3	2.42	2.13	Urbano	1	Norte	15	PA	Pará	1.01866e+06	142321	178696	208539	1.54821e+06	42696.9	1.59091e+06	26868.9	95.37	573.1	131	36.14	2.21	1.37459e+07	5	7	0	0	2	0	0	0	0	0	0	0	0	1	1	0
Uruará (PA)	1508159	Uruará	0.589	0.798	0.42	0.609	2	PA	IntermediarioRemoto	72.87	19	2.58	3.7	IntermediarioRemoto	1	Norte	15	PA	Pará	192105	30464.2	166842	178633	568044	42783.7	610827	13431.9	94.34	648.95	175.27	22.77	0.14	1.16246e+07	7	3	0	2	1	0	0	0	0	0	0	0	0	0	0	0
Vigia (PA)	1508209	Vigia	0.617	0.768	0.516	0.594	2	PA	Urbano	71.06	23.8	2.5	5.97	Urbano	1	Norte	15	PA	Pará	68688.6	14688.8	105490	179349	368217	20251.3	388468	7235.93	97.55	139.96	79.11	28.8	0	7.51374e+06	3	6	0	3	1	0	0	0	0	0	0	0	0	0	0	0
Viseu (PA)	1508308	Viseu	0.515	0.776	0.366	0.482	2	PA	RuralAdjacente	71.57	22.4	3.26	4.78	RuralAdjacente	1	Norte	15	PA	Pará	136504	18474.9	76803.3	245901	477684	13472	491156	7998.89	91.34	525.57	156.92	17.1	5.21	8.15208e+06	1	10	1	6	1	0	0	0	0	0	0	0	0	0	0	0
Vitória do Xingu (PA)	1508357	Vitória do Xingu	0.596	0.792	0.451	0.594	2	PA	RuralAdjacente	72.49	20	2.34	4.29	RuralAdjacente	1	Norte	15	PA	Pará	74359.3	3.71155e+06	92215.3	88753	3.96687e+06	84143.9	4.05102e+06	267677	84.79	2245.66	1187.18	6.6	0.77	1.55318e+07	0	5	0	1	0	1	0	0	0	0	0	0	0	0	0	0
Xinguara (PA)	1508407	Xinguara	0.646	0.8	0.503	0.671	2	PA	Urbano	73.02	18.6	2.43	4.19	Urbano	1	Norte	15	PA	Pará	106014	292932	468304	212558	1.07981e+06	214269	1.29408e+06	28917.3	81.77	1069.52	364.53	27.15	1.89	2.28464e+07	0	12	0	4	1	0	0	0	0	0	0	2	0	1	1	0
Serra do Navio (AP)	1600055	Serra do Navio	0.709	0.783	0.692	0.659	2	AP	RuralRemoto	71.97	19.4	3.37	2.99	RuralRemoto	1	Norte	16	AP	Amapá	3756.32	2495.15	10778.9	54262.3	71292.7	1576.18	72868.9	13501.7	95.24	1035.49	386.48	83.56	3.94	1.78544e+06	0	2	0	0	0	0	0	0	0	0	0	0	0	0	0	0
Amapá (AP)	1600105	Amapá	0.642	0.79	0.532	0.631	2	AP	IntermediarioRemoto	72.4	18.3	3.94	4.11	IntermediarioRemoto	1	Norte	16	AP	Amapá	23735.7	3638.32	36511.6	86872.9	150758	5745.25	156504	17181.2	76.92	1131.58	116.41	84.74	10.9	5.98646e+06	0	1	2	0	0	1	0	0	0	0	0	0	0	0	0	0
Pedra Branca do Amapari (AP)	1600154	Pedra Branca do Amapari	0.626	0.779	0.502	0.628	2	AP	RuralRemoto	71.73	20	3.82	3.15	RuralRemoto	1	Norte	16	AP	Amapá	5783.11	77732	44844.6	163859	292219	41027.8	333246	20194.3	76	1042.59	688.8	92.98	13.59	5.79666e+06	0	3	0	0	1	0	0	0	0	0	0	0	0	0	0	0
Calçoene (AP)	1600204	Calçoene	0.643	0.759	0.55	0.636	2	AP	RuralRemoto	70.51	23.1	4.45	3.22	RuralRemoto	1	Norte	16	AP	Amapá	14345.9	6159	34973.4	102068	157546	5917.66	163463	14703.9	98.26	694.25	167.62	67.12	0	3.63676e+06	0	4	0	0	0	1	0	0	0	0	0	0	0	0	0	0
Cutias (AP)	1600212	Cutias	0.628	0.76	0.566	0.576	2	AP	RuralAdjacente	70.58	23	4.15	3.05	RuralAdjacente	1	Norte	16	AP	Amapá	16803.6	1130.45	8576.53	54332.2	80842.8	1194.24	82037.1	13711.7	97.14	468.27	175.37	100	0	1.26364e+06	0	2	0	0	0	0	0	0	0	0	0	0	0	0	0	0
Ferreira Gomes (AP)	1600238	Ferreira Gomes	0.656	0.82	0.542	0.635	2	AP	IntermediarioAdjacente	74.2	14.3	3.2	3.71	IntermediarioAdjacente	1	Norte	16	AP	Amapá	16142.1	357127	25025.6	92098.4	490393	3992.72	494386	63545.8	92.86	1293.37	793.58	75.2	5.86	3.48679e+06	0	3	0	1	0	0	0	0	0	0	0	0	0	0	0	0
Itaubal (AP)	1600253	Itaubal	0.576	0.758	0.477	0.528	2	AP	RuralAdjacente	70.46	23.3	3.87	3.68	RuralAdjacente	1	Norte	16	AP	Amapá	9739.89	1470.52	8299.49	54655.6	74165.5	767.36	74932.8	13616.7	94.69	1174.06	278.26	100	14.76	2.23335e+06	0	2	0	0	0	0	0	0	0	0	0	0	0	0	0	0
Laranjal do Jari (AP)	1600279	Laranjal do Jari	0.665	0.801	0.573	0.641	2	AP	Urbano	73.06	16.8	3.55	2.88	Urbano	1	Norte	16	AP	Amapá	11810.5	278376	182021	474614	946821	23556.9	970378	19249.7	95.63	556.95	110.05	57.83	5.66	1.65246e+07	5	15	0	0	2	0	0	0	0	0	0	0	0	0	0	0
Macapá (AP)	1600303	Macapá	0.733	0.82	0.663	0.723	2	AP	Urbano	74.19	14.04	2.25	3.48	Urbano	1	Norte	16	AP	Amapá	61559.8	605984	5.28347e+06	4.58885e+06	1.05399e+07	894859	1.14347e+07	22718.3	87.86	480.56	183.07	43.69	6.2	2.26875e+08	29	44	2	5	8	0	0	1	1	0	0	0	0	3	2	0
Mazagão (AP)	1600402	Mazagão	0.592	0.758	0.449	0.609	2	AP	RuralAdjacente	70.46	23.3	4.54	4.12	RuralAdjacente	1	Norte	16	AP	Amapá	25636.8	16422.8	38709.9	200512	281282	8854.11	290136	13412.4	99.04	748.68	196.16	77.63	19.28	5.41044e+06	0	7	0	0	1	0	0	0	0	0	0	0	0	0	0	0
Oiapoque (AP)	1600501	Oiapoque	0.658	0.779	0.527	0.693	2	AP	IntermediarioRemoto	71.71	20	3.74	2.04	IntermediarioRemoto	1	Norte	16	AP	Amapá	16105.5	15514	143031	262095	436745	23898.9	460644	16892	88.72	534.85	109.82	100	4.27	6.76215e+06	2	4	0	0	1	0	0	0	0	0	0	0	0	0	0	0
Porto Grande (AP)	1600535	Porto Grande	0.64	0.777	0.554	0.61	2	AP	IntermediarioAdjacente	71.62	20.2	3.87	3.39	IntermediarioAdjacente	1	Norte	16	AP	Amapá	28270.4	18934	67249.4	211256	325710	12549.7	338260	15395.7	96.31	386.67	110.88	71.69	14.98	3.30372e+06	1	7	0	0	0	0	0	0	0	0	0	0	0	0	0	0
Pracuúba (AP)	1600550	Pracuúba	0.614	0.79	0.544	0.539	2	AP	RuralRemoto	72.4	18.3	4.68	3.19	RuralRemoto	1	Norte	16	AP	Amapá	15931.7	958.147	5476.16	48693.1	71059.1	599.484	71658.6	13995.8	98.55	417.24	134.31	78.49	0.41	1324751	0	2	0	0	0	0	0	0	0	0	0	0	0	0	0	0
Santana (AP)	1600600	Santana	0.692	0.794	0.638	0.654	2	AP	Urbano	72.65	17.7	2.83	3.74	Urbano	1	Norte	16	AP	Amapá	17724.2	124364	735071	1.10807e+06	1.98523e+06	140509	2.12574e+06	17515.4	84.76	374.58	50.11	5.93	5.07	2.93466e+07	13	17	0	0	4	0	0	0	0	0	0	0	0	0	0	0
Tartarugalzinho (AP)	1600709	Tartarugalzinho	0.592	0.794	0.473	0.553	2	AP	RuralRemoto	72.63	17.8	4.64	3.59	RuralRemoto	1	Norte	16	AP	Amapá	37103.5	5220.96	24984.6	161126	228435	3249.79	231685	13380.6	95.79	677.03	117.5	100	24.03	5.21455e+06	0	3	0	0	0	1	0	0	0	1	0	0	0	0	0	0
Vitória do Jari (AP)	1600808	Vitória do Jari	0.619	0.781	0.517	0.587	2	AP	RuralRemoto	71.88	19.6	3.73	3.15	RuralRemoto	1	Norte	16	AP	Amapá	6878.85	9115.77	24274.1	151567	191836	4163.97	196000	12303.1	93.99	440.48	158.1	95.48	8.28	3.31014e+06	0	6	0	0	1	0	0	0	1	0	0	0	0	0	0	0
Abreulândia (TO)	1700251	Abreulândia	0.665	0.835	0.502	0.7	2	TO	RuralAdjacente	75.12	13.7	2.72	5.98	RuralAdjacente	1	Norte	17	TO	Tocantins	24134.2	1744.24	7699.3	19019.8	52597.6	1333.98	53931.5	20911.8	84.1	1374.48	616.99	22.97	5.88	1.38723e+06	0	1	0	0	0	0	0	0	0	0	0	0	0	0	0	0
Aguiarnópolis (TO)	1700301	Aguiarnópolis	0.657	0.804	0.571	0.618	2	TO	Urbano	73.21	18	3.07	5.02	Urbano	1	Norte	17	TO	Tocantins	14217	18653.6	61552.1	46049.1	140472	22406.5	162878	24191.1	93.57	794.56	286.39	21.28	2.59	2.26207e+06	1	1	0	0	0	0	0	0	0	0	0	0	0	0	0	0
Aliança do Tocantins (TO)	1700350	Aliança do Tocantins	0.663	0.801	0.596	0.61	2	TO	IntermediarioAdjacente	73.04	18.4	2.26	8.36	IntermediarioAdjacente	1	Norte	17	TO	Tocantins	26734	6393.14	32589.1	37418.4	103135	6206.84	109341	20286	89.91	1012.2	365.72	16.35	7.9	2.54247e+06	0	3	0	0	0	0	0	0	0	0	0	0	0	0	0	0
Almas (TO)	1700400	Almas	0.636	0.796	0.524	0.616	2	TO	IntermediarioRemoto	72.74	19.1	3.03	6.83	IntermediarioRemoto	1	Norte	17	TO	Tocantins	93434.5	4321.33	23505.9	45588.3	166850	5058.12	171908	24366.8	95.96	792.92	403.64	56.08	2.81	2.51563e+06	0	3	0	0	0	0	0	0	0	0	0	0	0	0	0	0
Alvorada (TO)	1700707	Alvorada	0.708	0.843	0.623	0.677	2	TO	IntermediarioAdjacente	75.55	12.9	2.4	7.22	IntermediarioAdjacente	1	Norte	17	TO	Tocantins	47864.7	45607.9	137469	56767.3	287709	47301.5	335011	39825.3	79.24	946.99	535.54	39.99	5.06	2.8334e+06	0	2	2	0	0	1	0	0	0	0	0	0	0	0	0	0
Ananás (TO)	1701002	Ananás	0.671	0.804	0.605	0.621	2	TO	IntermediarioAdjacente	73.23	17.9	2.68	6.71	IntermediarioAdjacente	1	Norte	17	TO	Tocantins	35099	4559.25	37440	63983.3	141081	7366.93	148448	15546	88.17	700.7	281.59	65.24	11.24	3522479	2	3	0	0	0	1	0	0	0	0	0	0	0	0	0	0
Angico (TO)	1701051	Angico	0.648	0.773	0.612	0.576	2	TO	RuralAdjacente	71.37	22.7	2.65	7.97	RuralAdjacente	1	Norte	17	TO	Tocantins	6157.27	1246.04	5625.04	24730.8	37759.2	1131.48	38890.6	11328.5	98.6	1176.91	386.11	43.74	1.98	1.9446e+06	0	1	1	0	0	0	0	0	0	0	0	0	0	0	0	0
Aparecida do Rio Negro (TO)	1701101	Aparecida do Rio Negro	0.651	0.791	0.588	0.593	2	TO	IntermediarioAdjacente	72.48	19.8	2.61	7.55	IntermediarioAdjacente	1	Norte	17	TO	Tocantins	56742	3752.69	27820.6	34346.7	122662	4407.73	127070	26500.5	92.3	984.68	296.22	51.13	6.88	2.21003e+06	0	2	0	0	0	0	0	0	0	0	0	0	0	0	0	0
Aragominas (TO)	1701309	Aragominas	0.593	0.739	0.461	0.611	2	TO	RuralAdjacente	69.36	28.5	2.78	6.68	RuralAdjacente	1	Norte	17	TO	Tocantins	18963.6	1766.63	7421.93	38253.1	66405.2	1475.41	67880.7	11788.9	96.07	1169.58	315.24	32.09	15.94	2542298	0	2	1	0	0	1	0	0	0	0	0	0	0	0	0	0
Araguacema (TO)	1701903	Araguacema	0.639	0.805	0.553	0.587	2	TO	RuralRemoto	73.29	17.8	2.66	6.7	RuralRemoto	1	Norte	17	TO	Tocantins	60670.8	4429.03	24625.7	49293.7	139019	4528.16	143547	20257.9	89.8	947.48	371.95	64.58	10.51	3.25649e+06	1	2	0	0	0	0	0	0	0	0	0	0	0	0	0	0
Araguaçu (TO)	1702000	Araguaçu	0.675	0.796	0.602	0.642	2	TO	RuralRemoto	72.78	19	1.9	8.87	RuralRemoto	1	Norte	17	TO	Tocantins	308531	7404.03	63083.1	58959.6	437978	11470.3	449448	52770.7	90.91	792.42	291.58	42.03	2.84	2.36362e+06	1	3	0	0	0	1	0	0	0	0	0	0	0	0	0	0
Araguaína (TO)	1702109	Araguaína	0.752	0.821	0.712	0.727	2	TO	Urbano	74.23	13.06	1.93	5.06	Urbano	1	Norte	17	TO	Tocantins	58635.3	568796	2.37648e+06	1.18138e+06	4.18528e+06	525270	4.71055e+06	26101.6	61.33	896.88	345.29	20.92	6.95	6.91461e+07	7	19	0	5	3	0	0	14	0	0	0	0	0	1	1	0
Araguanã (TO)	1702158	Araguanã	0.604	0.756	0.473	0.617	2	TO	RuralAdjacente	70.37	25.5	3.13	6.02	RuralAdjacente	1	Norte	17	TO	Tocantins	15164.2	2796.19	10931.7	38695	67587.1	2214.43	69801.5	12183.9	96.74	743.51	316.85	0	5.55	2.07865e+06	0	0	0	1	0	0	0	0	0	0	0	0	0	0	0	0
Araguatins (TO)	1702208	Araguatins	0.631	0.793	0.525	0.604	2	TO	IntermediarioAdjacente	72.56	19.6	2.72	6.21	IntermediarioAdjacente	1	Norte	17	TO	Tocantins	38460.6	20288.2	136915	227469	423133	23316	446449	12484.2	77.05	647.91	128.76	35.52	9.93	1.25203e+07	4	10	0	0	1	0	0	0	0	0	0	0	0	0	0	0
Arapoema (TO)	1702307	Arapoema	0.68	0.81	0.601	0.645	2	TO	IntermediarioAdjacente	73.59	17.1	2.66	6.26	IntermediarioAdjacente	1	Norte	17	TO	Tocantins	28545.9	68429	33766	43649.2	174390	4691.46	179081	26957.9	94.95	676.96	257.76	39.97	14.19	1.52903e+06	0	3	0	0	0	0	0	0	0	0	0	0	0	0	0	0
Arraias (TO)	1702406	Arraias	0.651	0.829	0.523	0.636	2	TO	RuralAdjacente	74.73	14.5	2.13	7.98	RuralAdjacente	1	Norte	17	TO	Tocantins	40885	26713.6	49523.3	70625.7	187748	21240.4	208988	19777.4	79.95	819.38	225.19	48.64	4.13	3.68701e+06	2	2	0	0	0	0	0	0	0	0	0	0	0	0	0	0
Augustinópolis (TO)	1702554	Augustinópolis	0.67	0.793	0.619	0.614	2	TO	Urbano	72.56	19.6	2.49	6.07	Urbano	1	Norte	17	TO	Tocantins	12421.1	18532.8	110256	119999	261210	19324.6	280534	15236.5	92.43	666.73	227.43	51.58	5.51	4.76014e+06	0	5	1	0	1	0	0	0	0	0	0	0	0	0	0	0
Aurora do Tocantins (TO)	1702703	Aurora do Tocantins	0.677	0.804	0.57	0.676	2	TO	RuralRemoto	73.23	17.9	2.72	8.94	RuralRemoto	1	Norte	17	TO	Tocantins	10010.8	2127.5	7427.62	25797.8	45363.8	1515.68	46879.4	12477.9	89.33	927.9	379.2	36.34	2.18	1.42554e+06	1	1	0	0	0	0	0	0	0	0	0	0	0	0	0	0
Axixá do Tocantins (TO)	1702901	Axixá do Tocantins	0.627	0.733	0.566	0.595	2	TO	IntermediarioAdjacente	69	29.7	2.83	7.17	IntermediarioAdjacente	1	Norte	17	TO	Tocantins	18575.8	3980.59	31748.2	72786.8	127091	6155.17	133247	13657.9	89.69	805.12	223.42	52.23	15.59	3.55304e+06	2	3	0	0	0	1	0	0	0	0	0	0	0	0	0	0
Babaçulândia (TO)	1703008	Babaçulândia	0.642	0.792	0.568	0.589	2	TO	RuralAdjacente	72.52	19.7	2.26	7.69	RuralAdjacente	1	Norte	17	TO	Tocantins	24599.1	3658.98	14300.3	66784.6	109343	2896.59	112240	10525.1	96.77	704.07	187.56	52.46	17.15	3.0768e+06	1	2	0	0	0	0	0	0	0	0	0	0	0	0	0	0
Bandeirantes do Tocantins (TO)	1703057	Bandeirantes do Tocantins	0.638	0.797	0.571	0.57	2	TO	RuralAdjacente	72.79	19	2.89	5.54	RuralAdjacente	1	Norte	17	TO	Tocantins	27017.4	31903.1	13590.5	28123.5	100635	2498.36	103133	29027	88.31	973.27	567.98	92.63	7.25	2.06669e+06	0	1	0	0	0	0	0	0	0	0	0	0	0	0	0	0
Barra do Ouro (TO)	1703073	Barra do Ouro	0.603	0.76	0.517	0.557	2	TO	RuralAdjacente	70.6	24.8	3.26	6.35	RuralAdjacente	1	Norte	17	TO	Tocantins	13772.7	1630.85	8901.23	31669.6	55974.4	1860.84	57835.3	12597.5	97.04	815.13	366.67	19.24	2.03	1.95456e+06	0	2	0	0	0	0	0	0	0	0	0	0	0	0	0	0
Barrolândia (TO)	1703107	Barrolândia	0.642	0.817	0.541	0.6	2	TO	IntermediarioAdjacente	73.99	16.2	2.35	6.81	IntermediarioAdjacente	1	Norte	17	TO	Tocantins	15845	6413.26	27715.7	39238.6	89212.6	6446.66	95659.3	16985	90.4	854.96	290.33	42.71	5.61	2.29336e+06	0	2	0	0	0	0	0	0	0	0	0	0	0	0	0	0
Bernardo Sayão (TO)	1703206	Bernardo Sayão	0.638	0.748	0.573	0.606	2	TO	RuralAdjacente	69.9	26.9	2.51	5.79	RuralAdjacente	1	Norte	17	TO	Tocantins	20598.7	3570.69	13119	32366	69654.4	5812.48	75466.9	16924.6	92.72	930.48	438.39	34.58	13.2	1.70146e+06	0	2	0	0	0	0	0	0	0	0	0	0	0	0	0	0
Bom Jesus do Tocantins (TO)	1703305	Bom Jesus do Tocantins	0.66	0.833	0.555	0.621	2	TO	IntermediarioRemoto	74.98	14	3.34	5.41	IntermediarioRemoto	1	Norte	17	TO	Tocantins	70067.3	3418.53	14205.7	33387	121079	2188.95	123267	25187.5	93.48	602.88	264.36	3.27	2.88	1.4728e+06	0	2	0	0	0	0	0	0	0	0	0	0	0	0	0	0
Brasilândia do Tocantins (TO)	1703602	Brasilândia do Tocantins	0.684	0.831	0.601	0.64	2	TO	RuralAdjacente	74.84	14.3	3.32	7.7	RuralAdjacente	1	Norte	17	TO	Tocantins	8393.68	1196.23	12429.2	18847	40866.2	2814.14	43680.3	19845.7	97.08	1416.41	732.24	61.48	6.33	1.76674e+06	0	0	1	0	0	0	0	0	0	0	0	0	0	0	0	0
Brejinho de Nazaré (TO)	1703701	Brejinho de Nazaré	0.686	0.82	0.619	0.635	2	TO	RuralAdjacente	74.2	15.7	2.46	8.52	RuralAdjacente	1	Norte	17	TO	Tocantins	100120	4094.56	21637.6	38848.4	164701	5354.75	170056	30936.1	80.09	1041.32	471.51	23.09	5.13	2.28367e+06	0	2	0	0	0	0	0	0	0	0	0	0	0	0	0	0
Buriti do Tocantins (TO)	1703800	Buriti do Tocantins	0.627	0.713	0.601	0.575	2	TO	IntermediarioAdjacente	67.76	33.8	2.33	5.84	IntermediarioAdjacente	1	Norte	17	TO	Tocantins	7307.49	4701.28	20456.3	71480.8	103946	4249.41	108195	9534.31	95.67	717.93	236.09	88.92	9.79	3.90213e+06	3	0	1	0	0	0	0	0	0	0	0	0	0	0	1	0
Cachoeirinha (TO)	1703826	Cachoeirinha	0.627	0.762	0.59	0.548	2	TO	RuralAdjacente	70.7	24.6	2.63	6.38	RuralAdjacente	1	Norte	17	TO	Tocantins	4297.19	761.515	4789.19	18701	28548.9	983.241	29532.1	12981.1	98.45	1454.72	722.13	33.5	9.34	1.46898e+06	0	1	0	0	0	0	0	0	0	0	0	0	0	0	0	0
Campos Lindos (TO)	1703842	Campos Lindos	0.544	0.738	0.377	0.578	2	TO	RuralRemoto	69.25	28.9	3.41	3.99	RuralRemoto	1	Norte	17	TO	Tocantins	160152	9481.36	79347.1	70141.3	319122	14867	333989	33015.9	94.58	723.15	291.99	67.84	13.35	3.30511e+06	1	1	0	0	0	0	0	1	0	0	0	0	0	0	0	0
Cariri do Tocantins (TO)	1703867	Cariri do Tocantins	0.662	0.826	0.549	0.639	2	TO	RuralAdjacente	74.55	14.9	2.19	6.74	RuralAdjacente	1	Norte	17	TO	Tocantins	39209.5	56715	169994	35617.7	301536	63102.9	364639	83212.9	94.72	1816.95	931.29	77.67	2.12	3.21728e+06	0	2	0	0	0	0	0	0	0	0	0	0	0	0	0	0
Carmolândia (TO)	1703883	Carmolândia	0.64	0.81	0.521	0.621	2	TO	RuralAdjacente	73.59	17.1	2.82	5.53	RuralAdjacente	1	Norte	17	TO	Tocantins	7614.28	1406.5	8553.96	22218.8	39793.5	1649.37	41442.9	16063.1	95.73	1254.53	609.25	39.92	1.6	2.43062e+06	0	1	0	0	0	0	0	0	0	0	0	0	0	0	0	0
Carrasco Bonito (TO)	1703891	Carrasco Bonito	0.594	0.728	0.531	0.543	2	TO	RuralRemoto	68.69	30.7	3.51	5.37	RuralRemoto	1	Norte	17	TO	Tocantins	5192.23	1844.31	5696.83	29562.9	42296.3	1028.77	43325	10580	90.22	1198.16	446.51	35.16	6.51	1.94531e+06	0	2	0	0	0	0	0	0	0	0	0	0	0	0	0	0
Caseara (TO)	1703909	Caseara	0.658	0.825	0.534	0.647	2	TO	RuralRemoto	74.51	15	3.37	5.74	RuralRemoto	1	Norte	17	TO	Tocantins	72872.9	11117.7	37721.2	38757.2	160469	7884.02	168353	31356.5	85.1	996.82	465.25	39.98	0.91	2.79362e+06	0	2	0	0	0	0	0	0	0	0	0	0	0	0	0	0
Centenário (TO)	1704105	Centenário	0.569	0.7	0.461	0.571	2	TO	RuralRemoto	66.97	36.6	3.31	7.4	RuralRemoto	1	Norte	17	TO	Tocantins	12515.3	875.822	6357.89	21359.9	41109	1370.56	42479.5	14622.9	94.43	1095.9	478.49	28.48	8.23	1.08221e+06	0	1	0	0	0	0	0	0	0	0	0	0	0	0	0	0
Chapada de Areia (TO)	1704600	Chapada de Areia	0.619	0.726	0.529	0.619	2	TO	RuralAdjacente	68.58	31	2.91	8.09	RuralAdjacente	1	Norte	17	TO	Tocantins	9446.76	642.004	2719.92	10775.4	23584.1	518.246	24102.3	17142.5	89.43	2028.51	893.78	42.84	13.03	1.05305e+06	0	1	0	0	0	0	0	0	0	0	0	0	0	0	0	0
Chapada da Natividade (TO)	1705102	Chapada da Natividade	0.62	0.814	0.497	0.59	2	TO	RuralRemoto	73.84	16.5	3.09	7.78	RuralRemoto	1	Norte	17	TO	Tocantins	29314.3	2181.02	10591.5	24635.4	66722.3	2068.33	68790.7	20639.3	93.14	1199.07	455.02	33.61	3.27	1.42326e+06	0	1	0	0	0	0	0	0	0	0	0	0	0	0	0	0
Colinas do Tocantins (TO)	1705508	Colinas do Tocantins	0.701	0.814	0.614	0.69	2	TO	Urbano	73.85	16.5	2.24	6.07	Urbano	1	Norte	17	TO	Tocantins	29006.5	56906.2	388585	240490	714988	83801.2	798789	22549.4	68.05	928.74	215.65	32.74	5.22	1.80948e+07	0	12	0	0	2	0	0	0	0	0	0	0	0	0	0	0
Combinado (TO)	1705557	Combinado	0.697	0.815	0.639	0.649	2	TO	IntermediarioRemoto	73.89	16.4	2.64	6.43	IntermediarioRemoto	1	Norte	17	TO	Tocantins	5688.93	3358.72	26739.4	32531	68318	5458.45	73776.5	15205.4	97.24	914.07	281.37	1.73	5.8	1.63423e+06	0	2	0	0	0	0	0	0	0	0	0	0	0	0	0	0
Conceição do Tocantins (TO)	1705607	Conceição do Tocantins	0.592	0.739	0.478	0.588	2	TO	RuralRemoto	69.32	28.7	3.32	7.39	RuralRemoto	1	Norte	17	TO	Tocantins	6995.98	1893.59	15375.8	30122.7	54388	3606.65	57994.7	14127.8	93.49	1044.64	342.9	93.1	2.45	1.89824e+06	0	2	0	0	0	0	0	0	0	0	0	0	0	0	0	0
Couto Magalhães (TO)	1706001	Couto Magalhães	0.605	0.76	0.508	0.574	2	TO	RuralRemoto	70.6	24.8	2.26	5.93	RuralRemoto	1	Norte	17	TO	Tocantins	20126.7	6784.83	26976.1	37427.7	91315.4	6121.12	97436.5	17436.8	81.44	901.47	319.15	45.89	15.06	2.85392e+06	0	2	0	0	0	0	0	0	0	0	0	0	0	0	0	0
Cristalândia (TO)	1706100	Cristalândia	0.673	0.805	0.57	0.663	2	TO	RuralAdjacente	73.29	17.8	2.35	8.58	RuralAdjacente	1	Norte	17	TO	Tocantins	37024.3	5946.23	28598.2	46902.4	118471	6191.98	124663	17102.9	86.6	1077.46	313.28	29.38	8.87	2.36538e+06	1	2	0	0	0	1	0	0	0	0	0	0	0	0	0	0
Crixás do Tocantins (TO)	1706258	Crixás do Tocantins	0.644	0.798	0.555	0.603	2	TO	RuralAdjacente	72.86	18.8	2.24	6.59	RuralAdjacente	1	Norte	17	TO	Tocantins	19975.3	1205.65	9178.75	16021.4	46381.1	2040.17	48421.3	28119.2	95.34	1992.96	877.59	75.45	9.94	1.40649e+06	0	0	1	0	0	0	0	0	0	0	0	0	0	0	0	0
Darcinópolis (TO)	1706506	Darcinópolis	0.581	0.764	0.429	0.597	2	TO	RuralAdjacente	70.83	24.2	2.87	6.52	RuralAdjacente	1	Norte	17	TO	Tocantins	124467	3679.71	46862.4	41419.4	216428	11939	228367	37455.7	93.35	590.5	398.09	96.87	0.09	2.0838e+06	1	1	0	0	0	0	0	0	0	0	0	0	0	0	0	0
Dianópolis (TO)	1707009	Dianópolis	0.701	0.822	0.624	0.673	2	TO	Urbano	74.34	15.4	2.44	5.56	Urbano	1	Norte	17	TO	Tocantins	54459.6	62732.1	153625	145196	416013	30092.2	446106	20150.2	77.61	599	217.5	48.87	6.36	8.60413e+06	0	6	0	0	1	0	0	0	0	0	0	0	0	0	0	0
Divinópolis do Tocantins (TO)	1707108	Divinópolis do Tocantins	0.683	0.816	0.585	0.667	2	TO	RuralRemoto	73.97	16.2	2.52	7.76	RuralRemoto	1	Norte	17	TO	Tocantins	35105.3	4732.94	31217.5	44119.9	115176	7457.31	122633	17772.9	88.98	807.65	277.23	43.45	7.95	2.70642e+06	0	3	0	0	0	1	0	0	0	0	0	0	0	0	0	0
Dois Irmãos do Tocantins (TO)	1707207	Dois Irmãos do Tocantins	0.583	0.813	0.442	0.551	2	TO	RuralRemoto	73.78	16.6	2.61	7.9	RuralRemoto	1	Norte	17	TO	Tocantins	39556.9	2532.26	17898.6	44090.8	104079	4060.6	108139	15023.5	89.91	897.85	296.21	41.55	6.23	2.67863e+06	1	2	0	0	0	1	0	0	0	0	0	0	0	0	0	0
Dueré (TO)	1707306	Dueré	0.679	0.846	0.566	0.654	2	TO	RuralAdjacente	75.77	12.4	2.85	8.21	RuralAdjacente	1	Norte	17	TO	Tocantins	62607.8	4413.64	20584	34417	122023	5001.06	127024	27107	92.08	1333.51	447.58	22	2.64	3.24647e+06	0	1	1	0	0	0	0	0	0	0	0	0	0	0	0	0
Esperantina (TO)	1707405	Esperantina	0.57	0.715	0.524	0.495	2	TO	RuralAdjacente	67.92	33.3	2.9	5.28	RuralAdjacente	1	Norte	17	TO	Tocantins	10183.1	2093.7	13842.5	70133.7	96252.9	2331.5	98584.4	8965.48	95.01	738.23	231.11	85.35	5.21	2.35462e+06	1	2	0	0	0	0	0	0	0	0	0	0	0	0	0	0
Fátima (TO)	1707553	Fátima	0.697	0.813	0.638	0.653	2	TO	RuralAdjacente	73.75	16.7	2.26	7.86	RuralAdjacente	1	Norte	17	TO	Tocantins	8688.1	6111.89	28258.3	28477.9	71536.2	6746.03	78282.2	20412.6	88.36	1353.47	606.12	49.65	1.17	3.50373e+06	0	1	1	0	0	0	0	0	0	0	0	0	0	0	0	0
Figueirópolis (TO)	1707652	Figueirópolis	0.689	0.822	0.6	0.664	2	TO	RuralAdjacente	74.32	15.4	2.31	9.46	RuralAdjacente	1	Norte	17	TO	Tocantins	56211.1	5318.64	71492.9	34766.1	167789	15838.8	183628	34890.3	86.72	1168.92	466.75	47.94	11.92	2631460	0	2	0	0	0	0	0	0	0	0	0	0	0	0	0	0
Filadélfia (TO)	1707702	Filadélfia	0.621	0.792	0.522	0.578	2	TO	IntermediarioAdjacente	72.52	19.7	2.46	8.16	IntermediarioAdjacente	1	Norte	17	TO	Tocantins	20252.7	5291.61	23970.1	58311.5	107826	3586.93	111413	12580.5	95.56	531.39	279.41	33.5	10.08	3.0196e+06	0	3	0	0	0	0	0	0	0	0	0	0	0	0	0	0
Formoso do Araguaia (TO)	1708205	Formoso do Araguaia	0.67	0.801	0.587	0.64	2	TO	IntermediarioAdjacente	73.05	18.4	2.5	6.41	IntermediarioAdjacente	1	Norte	17	TO	Tocantins	91548.5	26902.2	101055	122804	342310	23496.6	365806	19837.7	81.49	932.67	464.13	40.17	3.42	8.89954e+06	3	3	0	0	1	0	0	0	0	0	0	0	0	0	0	0
Fortaleza do Tabocão (TO)	1708254	Fortaleza do Tabocão	0.659	0.808	0.575	0.616	2	TO	RuralAdjacente	73.5	17.3	2.46	6.24	RuralAdjacente	1	Norte	17	TO	Tocantins	20023.6	5409.01	120205	23234.1	168872	31215.6	200088	77283.8	94.53	1908.32	1205.57	7.81	5.79	2.52255e+06	0	0	1	0	0	0	0	0	0	0	0	0	0	0	0	0
Goianorte (TO)	1708304	Goianorte	0.621	0.805	0.497	0.598	2	TO	RuralRemoto	73.31	17.7	3.12	7.02	RuralRemoto	1	Norte	17	TO	Tocantins	23663	2936.62	16123.1	34438.9	77161.7	3870.27	81032	15817.3	89.53	1054.58	348.53	32.7	6.37	2.01681e+06	1	1	0	0	0	0	0	0	0	0	0	0	0	0	0	0
Goiatins (TO)	1709005	Goiatins	0.576	0.765	0.462	0.541	2	TO	RuralAdjacente	70.87	24.1	3.92	6.94	RuralAdjacente	1	Norte	17	TO	Tocantins	36780.7	5170.23	23397	87234.1	152582	5143.16	157725	12115	93.55	647.85	183.84	96.99	1.22	4.06229e+06	1	2	0	2	0	0	0	0	0	0	0	0	0	0	0	0
Guaraí (TO)	1709302	Guaraí	0.741	0.839	0.67	0.724	2	TO	Urbano	75.35	13.3	2.35	6.29	Urbano	1	Norte	17	TO	Tocantins	48976.3	38411.7	366535	169932	623854	73791.1	697645	26912.2	80.4	691.74	377.46	30.5	3.36	1.29042e+07	0	8	1	1	1	0	0	0	0	0	0	0	0	0	0	0
Gurupi (TO)	1709500	Gurupi	0.759	0.843	0.706	0.736	2	TO	Urbano	75.6	12.7	1.97	5.48	Urbano	1	Norte	17	TO	Tocantins	44010.9	180929	1.20929e+06	626695	2.06092e+06	265003	2.32592e+06	26843.7	50.17	718.85	251.12	35.89	8.83	3.99587e+07	7	19	0	1	2	0	0	0	0	0	0	0	0	0	0	0
Ipueiras (TO)	1709807	Ipueiras	0.62	0.797	0.518	0.576	2	TO	RuralAdjacente	72.81	18.9	3.04	6.83	RuralAdjacente	1	Norte	17	TO	Tocantins	10240.1	1217.05	4424.24	16318.1	32199.5	883.774	33083.3	16418.5	99.02	1056.3	751.21	50.98	5.82	660067	0	1	0	0	0	0	0	0	0	0	0	0	0	0	0	0
Itacajá (TO)	1710508	Itacajá	0.612	0.798	0.491	0.585	2	TO	RuralRemoto	72.87	18.8	3.47	7.97	RuralRemoto	1	Norte	17	TO	Tocantins	23053.4	3234.7	25537.8	51308.3	103134	5825.14	108959	14658.9	90.16	885.2	292.69	81.08	3.02	3.52796e+06	1	2	0	0	0	1	2	0	0	0	0	0	0	0	0	0
Itaguatins (TO)	1710706	Itaguatins	0.616	0.799	0.511	0.572	2	TO	RuralAdjacente	72.94	18.6	3.37	7.12	RuralAdjacente	1	Norte	17	TO	Tocantins	12851.4	2949.48	9487.49	41434.9	66723.2	1884.23	68607.5	11699.8	96.75	834.34	286.58	34.51	11.18	2.19435e+06	1	2	0	0	0	0	0	0	0	0	0	0	0	0	0	0
Itapiratins (TO)	1710904	Itapiratins	0.601	0.796	0.446	0.611	2	TO	RuralAdjacente	72.77	19.1	3.27	8.49	RuralAdjacente	1	Norte	17	TO	Tocantins	29737.9	2037.36	12599.1	27556.5	71930.9	2453.53	74384.4	19694	95.93	1167.72	391.13	84.15	3.9	1.6584e+06	0	2	0	0	0	0	0	0	0	0	0	0	0	0	0	0
Itaporã do Tocantins (TO)	1711100	Itaporã do Tocantins	0.65	0.842	0.531	0.613	2	TO	RuralAdjacente	75.53	12.9	2.31	6.91	RuralAdjacente	1	Norte	17	TO	Tocantins	18719.8	1152.74	6643.06	18188.2	44703.8	1815.43	46519.3	19167.4	90.84	1506.58	730.06	32.3	0.47	1.29801e+06	0	1	0	0	0	0	0	0	0	0	0	0	0	0	0	0
Jaú do Tocantins (TO)	1711506	Jaú do Tocantins	0.662	0.815	0.529	0.672	2	TO	RuralRemoto	73.89	16.4	2.72	8.67	RuralRemoto	1	Norte	17	TO	Tocantins	20637.8	1871.66	9972.55	29514.7	61996.6	2001	63997.6	16627.1	93.82	1133.17	425.8	95.18	5.38	1.88122e+06	0	1	0	0	0	0	0	0	0	0	0	0	0	0	0	0
Juarina (TO)	1711803	Juarina	0.584	0.742	0.478	0.563	2	TO	RuralRemoto	69.52	28	2.84	5.87	RuralRemoto	1	Norte	17	TO	Tocantins	5829.7	781.544	5154.65	17849.4	29615.3	983.997	30599.3	13953.2	91.06	1520.89	585.25	16.59	9.03	1.59708e+06	0	1	0	0	0	0	0	0	0	0	0	0	0	0	0	0
Lagoa da Confusão (TO)	1711902	Lagoa da Confusão	0.627	0.787	0.496	0.63	2	TO	RuralRemoto	72.2	20.5	3.19	4.52	RuralRemoto	1	Norte	17	TO	Tocantins	190998	36455.1	166749	90433.8	484635	42700.9	527336	39480.1	88.19	811.27	367.65	30.87	6.79	5.24243e+06	0	3	0	0	0	1	0	0	0	0	0	0	0	0	0	0
Lagoa do Tocantins (TO)	1711951	Lagoa do Tocantins	0.579	0.758	0.471	0.543	2	TO	RuralAdjacente	70.5	25.1	3.44	6.27	RuralAdjacente	1	Norte	17	TO	Tocantins	6602.65	1021.31	7012.57	29816.9	44453.5	1231.61	45685.1	10585	93.7	1010.36	293.92	33.82	8.47	1.9469e+06	0	2	0	0	0	0	0	0	0	0	0	0	0	0	0	0
Lajeado (TO)	1712009	Lajeado	0.675	0.798	0.573	0.673	2	TO	RuralAdjacente	72.89	18.8	2.24	5.41	RuralAdjacente	1	Norte	17	TO	Tocantins	1650.33	9177.16	16380	37558	64765.4	3571.2	68336.6	21804.9	94.62	2119.88	1263.96	88.79	3.4	3.67399e+06	0	0	1	0	0	0	0	0	0	0	0	0	0	0	0	0
Lavandeira (TO)	1712157	Lavandeira	0.66	0.775	0.62	0.598	2	TO	RuralRemoto	71.5	22.3	2.89	5.79	RuralRemoto	1	Norte	17	TO	Tocantins	6055.7	845.943	3276.05	14934.3	25112	634.285	25746.3	13388.6	98.57	1744.11	1067.75	19.53	8.55	852154	0	1	0	0	0	0	0	0	0	0	0	0	0	0	0	0
Lizarda (TO)	1712405	Lizarda	0.57	0.765	0.415	0.584	2	TO	RuralRemoto	70.87	24.1	3.42	7.92	RuralRemoto	1	Norte	17	TO	Tocantins	8411.36	955.559	4800.18	23749.3	37916.4	872.356	38788.7	10371.3	88.4	1021.89	382.49	26.3	4.98	1.78061e+06	1	0	0	0	0	0	0	1	0	0	0	0	0	0	0	0
Luzinópolis (TO)	1712454	Luzinópolis	0.639	0.726	0.605	0.593	2	TO	RuralAdjacente	68.54	31.2	3.16	7.25	RuralAdjacente	1	Norte	17	TO	Tocantins	5754.21	1412.3	12491.3	22964.3	42622.1	3036.56	45658.6	14690.7	88.47	1197.67	527.56	30.17	10.83	1.59212e+06	0	0	0	0	0	0	0	0	0	0	0	0	0	0	0	1
Marianópolis do Tocantins (TO)	1712504	Marianópolis do Tocantins	0.631	0.792	0.504	0.63	2	TO	RuralAdjacente	72.53	19.6	2.76	5.95	RuralAdjacente	1	Norte	17	TO	Tocantins	71372.1	6766.38	26677.4	36198.5	141014	5840.82	146855	28377.8	81.7	900.64	463.14	37.95	6.75	2.1761e+06	0	1	1	0	0	0	0	0	0	0	0	0	0	0	0	0
Mateiros (TO)	1712702	Mateiros	0.607	0.823	0.463	0.586	2	TO	RuralRemoto	74.39	15.3	2.85	4.5	RuralRemoto	1	Norte	17	TO	Tocantins	132369	5059.07	23872.7	21157.9	182459	3456.17	185915	69267.9	90.9	1755.95	1017.04	43.38	9.26	1.66286e+06	0	1	0	0	0	0	0	0	0	0	0	0	0	0	0	0
Maurilândia do Tocantins (TO)	1712801	Maurilândia do Tocantins	0.58	0.724	0.498	0.542	2	TO	RuralAdjacente	68.43	31.6	2.92	6.31	RuralAdjacente	1	Norte	17	TO	Tocantins	7293.55	912.335	6212.68	26465	40883.5	1047.06	41930.6	12238.9	92.69	1203.64	530.57	40.33	6.82	1.34829e+06	0	2	0	0	0	0	0	0	0	0	0	0	0	0	0	0
Miracema do Tocantins (TO)	1713205	Miracema do Tocantins	0.684	0.82	0.579	0.675	2	TO	IntermediarioAdjacente	74.17	15.8	2.44	6.32	IntermediarioAdjacente	1	Norte	17	TO	Tocantins	93698.5	242002	106173	131292	573165	41334.6	614500	33674.9	94.76	1013.44	482.9	92.27	4.86	9.15561e+06	1	7	0	0	1	0	0	0	0	0	0	0	0	0	0	0
Miranorte (TO)	1713304	Miranorte	0.662	0.804	0.571	0.633	2	TO	Urbano	73.23	17.9	2.27	7.88	Urbano	1	Norte	17	TO	Tocantins	40493.6	13438	114655	90896.3	259483	26541.3	286024	21291.1	83.26	798.89	303.23	30.2	10.58	4.63184e+06	0	4	0	0	0	1	0	0	0	0	0	0	0	0	0	0
Monte do Carmo (TO)	1713601	Monte do Carmo	0.622	0.808	0.489	0.608	2	TO	RuralAdjacente	73.49	17.3	3.35	7.61	RuralAdjacente	1	Norte	17	TO	Tocantins	78205.1	30957.4	21277.2	50629.2	181069	3832.34	184901	23266.8	82.22	730.32	328.95	36.4	11.19	2.41751e+06	0	2	0	0	0	0	0	0	0	0	0	0	0	0	0	0
Monte Santo do Tocantins (TO)	1713700	Monte Santo do Tocantins	0.62	0.76	0.547	0.572	2	TO	RuralAdjacente	70.6	24.8	2.34	8.39	RuralAdjacente	1	Norte	17	TO	Tocantins	14548.8	945.929	4732.36	16844.3	37071.4	1046.3	38117.7	16725.6	91.54	1072.28	571.11	93.05	0.85	742862	0	1	0	0	0	0	0	0	0	0	0	0	0	0	0	0
Palmeiras do Tocantins (TO)	1713809	Palmeiras do Tocantins	0.628	0.81	0.522	0.586	2	TO	RuralAdjacente	73.61	17	3.01	6.59	RuralAdjacente	1	Norte	17	TO	Tocantins	13591.6	4694.24	10490.1	42788.7	71564.7	2248.11	73812.8	11086.3	96.13	828.63	247.89	85.53	10.99	2.16897e+06	1	2	0	0	0	0	0	0	0	0	0	0	0	0	0	0
Muricilândia (TO)	1713957	Muricilândia	0.596	0.745	0.524	0.543	2	TO	RuralAdjacente	69.72	27.4	2.98	6.95	RuralAdjacente	1	Norte	17	TO	Tocantins	13076.7	994.073	6463.58	25928.5	46462.9	1079.08	47542	13388.3	91.91	849.39	468.5	28.16	4.92	1.61227e+06	1	1	0	0	0	0	0	0	0	0	0	0	0	0	0	0
Natividade (TO)	1714203	Natividade	0.673	0.847	0.556	0.646	2	TO	RuralRemoto	75.81	12.4	2.28	8	RuralRemoto	1	Norte	17	TO	Tocantins	19909.2	28759.6	40433.3	58830	147932	8634.84	156567	16937.1	89.89	1019.51	301.37	37.72	7.38	3.04456e+06	0	4	0	0	0	1	0	0	0	0	0	0	0	0	0	0
Nazaré (TO)	1714302	Nazaré	0.643	0.792	0.576	0.584	2	TO	RuralAdjacente	72.52	19.7	2.76	9.23	RuralAdjacente	1	Norte	17	TO	Tocantins	6743.18	2367.02	9251.16	28429	46790.4	1843.08	48633.5	12476.5	88.16	1331.86	652.29	26.6	4.04	2.18124e+06	0	2	0	0	0	0	0	0	0	0	0	0	0	0	0	0
Nova Olinda (TO)	1714880	Nova Olinda	0.631	0.765	0.535	0.614	2	TO	RuralAdjacente	70.92	23.9	2.51	6.94	RuralAdjacente	1	Norte	17	TO	Tocantins	17452.4	31974.3	137446	77926.3	264799	47302.4	312101	26406.7	91.53	677.39	245.12	43.24	13.33	4.43153e+06	1	3	0	0	0	1	0	0	0	0	0	0	0	0	0	0
Nova Rosalândia (TO)	1715002	Nova Rosalândia	0.661	0.791	0.628	0.582	2	TO	RuralAdjacente	72.47	19.8	2.16	8.83	RuralAdjacente	1	Norte	17	TO	Tocantins	11940.6	2013.69	11378.5	28468.8	53801.6	2763.91	56565.5	13278.3	95.96	1042.08	519.93	55.81	9.36	1.99842e+06	0	1	1	0	0	0	0	0	0	0	0	0	0	0	0	0
Novo Acordo (TO)	1715101	Novo Acordo	0.639	0.797	0.53	0.618	2	TO	RuralAdjacente	72.81	19	2.7	7.1	RuralAdjacente	1	Norte	17	TO	Tocantins	13357.3	1759.17	13390.2	30406.1	58912.8	2758.87	61671.7	14203.5	90.84	1047.29	395.68	59.01	1.02	2.10239e+06	0	2	0	0	0	0	0	0	0	0	0	0	0	0	0	0
Novo Alegre (TO)	1715150	Novo Alegre	0.699	0.812	0.654	0.642	2	TO	RuralRemoto	73.72	16.8	1.84	7.79	RuralRemoto	1	Norte	17	TO	Tocantins	4259.45	1400.31	5227.23	17440.2	28327.2	1009.67	29336.9	12580.1	97.52	1586.98	778.31	32.95	8.82	1.32595e+06	0	1	0	0	0	0	0	0	0	0	0	0	0	0	0	0
Novo Jardim (TO)	1715259	Novo Jardim	0.596	0.73	0.52	0.559	2	TO	RuralRemoto	68.78	30.4	3.6	5.41	RuralRemoto	1	Norte	17	TO	Tocantins	4427.28	796.03	4561.19	19636.7	29421.2	1410.74	30832	11327	92.59	980.87	567.58	96.68	5.78	1428913	0	1	0	0	0	0	0	0	0	0	0	0	0	0	0	0
Oliveira de Fátima (TO)	1715507	Oliveira de Fátima	0.675	0.798	0.614	0.627	2	TO	RuralAdjacente	72.86	18.8	2.7	7.81	RuralAdjacente	1	Norte	17	TO	Tocantins	4314.85	565.81	4022.88	10941.5	19845.1	953.35	20798.4	18703.6	94.17	2337.2	2157.9	88.93	1.31	616006	0	1	0	0	0	0	0	0	0	0	0	0	0	0	0	0
Palmeirante (TO)	1715705	Palmeirante	0.571	0.756	0.436	0.564	2	TO	RuralAdjacente	70.37	25.5	3.51	6.02	RuralAdjacente	1	Norte	17	TO	Tocantins	29408.8	2165.54	10288.8	43970.8	85833.9	2806.34	88640.2	14709.6	72.35	898.75	502.74	1.64	6.37	3.19368e+06	1	1	0	0	0	0	0	0	0	0	0	0	0	0	0	0
Palmeirópolis (TO)	1715754	Palmeirópolis	0.673	0.817	0.571	0.652	2	TO	RuralRemoto	74.01	16.1	2.34	7.34	RuralRemoto	1	Norte	17	TO	Tocantins	18602.1	6552.02	38643.2	53828.7	117626	7296.27	124922	16310.5	83.4	1043.47	469.9	27.19	2.72	3.94977e+06	1	2	0	0	0	1	0	0	0	0	0	0	0	0	0	0
Paraíso do Tocantins (TO)	1716109	Paraíso do Tocantins	0.764	0.831	0.706	0.759	2	TO	Urbano	74.88	14.2	2.14	5.63	Urbano	1	Norte	17	TO	Tocantins	23865.4	213217	648183	332871	1.21814e+06	171228	1.38936e+06	27108.5	75.76	628.1	250.3	49.47	1.93	2.16457e+07	9	8	0	0	2	0	0	0	0	0	0	0	0	0	0	0
Paranã (TO)	1716208	Paranã	0.595	0.777	0.461	0.588	2	TO	RuralRemoto	71.63	22	3.33	7.25	RuralRemoto	1	Norte	17	TO	Tocantins	26432.1	108725	28177.1	71910.9	235245	7848.25	243093	23264.7	90.97	1228.61	505.91	48.68	6.32	4.33963e+06	1	2	0	1	0	1	0	0	0	0	0	0	0	0	0	0
Pau D'Arco (TO)	1716307	Pau D´Arco	0.661	0.792	0.587	0.621	2	TO	RuralAdjacente	72.51	19.7	2.61	6.36	RuralAdjacente	1	Norte	17	TO	Tocantins	20672.6	1593.87	11922	33704.7	67893.2	2465.56	70358.7	14509.9	88.6	1028.51	320.24	96.04	15.14	2.21578e+06	0	2	0	0	0	0	0	0	0	0	0	0	0	0	0	0
Pedro Afonso (TO)	1716505	Pedro Afonso	0.732	0.846	0.664	0.699	2	TO	IntermediarioRemoto	75.77	12.4	2.75	5.99	IntermediarioRemoto	1	Norte	17	TO	Tocantins	181099	36016.3	130542	92524.2	440181	37946	478127	35213.3	77.43	817.15	463.39	84.87	16.28	5.72752e+06	1	4	0	0	0	1	0	0	0	0	0	0	0	0	0	0
Peixe (TO)	1716604	Peixe	0.674	0.812	0.555	0.679	2	TO	RuralAdjacente	73.69	16.8	2.51	7.03	RuralAdjacente	1	Norte	17	TO	Tocantins	264827	341865	51744	83299	741735	12366.5	754102	64184.3	90.23	1098.98	495.52	39.87	6.5	3.16371e+06	0	4	0	0	0	1	0	0	0	0	0	0	0	0	0	0
Pequizeiro (TO)	1716653	Pequizeiro	0.627	0.806	0.518	0.589	2	TO	RuralRemoto	73.38	17.6	2.98	6.89	RuralRemoto	1	Norte	17	TO	Tocantins	19735.8	2578.28	14449.7	38771.9	75535.6	3095.61	78631.2	14356.6	93.49	1164.38	578.21	30.38	6.24	3.34233e+06	0	2	0	0	0	0	0	0	0	0	0	0	0	0	0	0
Colméia (TO)	1716703	Colméia	0.671	0.816	0.574	0.645	2	TO	RuralRemoto	73.97	16.2	2.51	7.8	RuralRemoto	1	Norte	17	TO	Tocantins	20635.9	8534.79	58618.1	55070.4	142859	9001.85	151861	18508.4	90.75	1073	291.4	84.89	8.88	3.94692e+06	1	3	0	0	0	1	0	0	0	0	0	0	0	0	0	0
Pindorama do Tocantins (TO)	1717008	Pindorama do Tocantins	0.605	0.733	0.521	0.579	2	TO	RuralRemoto	68.97	29.8	2.84	6.86	RuralRemoto	1	Norte	17	TO	Tocantins	12558.1	2214.83	9941.56	31851.9	56566.4	1817.78	58384.2	13128.9	96.79	970.08	288.73	49.52	8.71	2.13425e+06	0	2	0	0	0	0	0	0	0	0	0	0	0	0	0	0
Piraquê (TO)	1717206	Piraquê	0.621	0.792	0.511	0.593	2	TO	RuralAdjacente	72.51	19.7	3.23	5.92	RuralAdjacente	1	Norte	17	TO	Tocantins	24328.2	1055.49	7271.93	23066.6	55722.3	1211.13	56933.4	18802.3	98.57	1002.2	857	0	0.03	1.89707e+06	0	1	0	0	0	0	0	0	0	0	0	0	0	0	0	0
Pium (TO)	1717503	Pium	0.65	0.822	0.527	0.633	2	TO	RuralAdjacente	74.3	15.5	3.01	7.83	RuralAdjacente	1	Norte	17	TO	Tocantins	103212	6933.25	26580.8	53111	189837	6725.89	196563	25681.1	69.45	1081.13	460.19	32.82	13.05	3.0124e+06	0	3	0	0	0	1	0	0	0	0	0	0	0	0	0	0
Ponte Alta do Bom Jesus (TO)	1717800	Ponte Alta do Bom Jesus	0.603	0.82	0.455	0.589	2	TO	RuralRemoto	74.19	15.7	2.76	9.18	RuralRemoto	1	Norte	17	TO	Tocantins	6784.65	1925.23	10474.1	30842.2	50026.2	3224.18	53250.4	11586.2	89.59	906.76	346.78	14.26	1.03	2.20684e+06	0	1	0	0	0	0	0	0	0	0	0	0	0	0	0	0
Ponte Alta do Tocantins (TO)	1717909	Ponte Alta do Tocantins	0.624	0.779	0.531	0.587	2	TO	RuralAdjacente	71.72	21.7	3.06	7.37	RuralAdjacente	1	Norte	17	TO	Tocantins	13675.8	3865.52	18539.3	53213.8	89294.4	4041.51	93335.9	11610.4	59.02	868.3	361.79	75.12	0.43	402444	0	2	0	0	0	0	0	0	0	0	0	0	0	0	0	0
Porto Alegre do Tocantins (TO)	1718006	Porto Alegre do Tocantins	0.645	0.785	0.584	0.586	2	TO	RuralRemoto	72.09	20.8	2.24	7.55	RuralRemoto	1	Norte	17	TO	Tocantins	2687.6	1661.96	6429.03	22703.7	33482.3	1366.64	34849	11101.9	99.19	942.42	462.62	21.39	3.62	1.22534e+06	0	1	0	0	0	0	0	0	0	0	0	0	0	0	0	0
Porto Nacional (TO)	1718204	Porto Nacional	0.74	0.826	0.701	0.699	2	TO	Urbano	74.56	14.9	2.24	6.25	Urbano	1	Norte	17	TO	Tocantins	205993	239221	804304	383619	1.63314e+06	235441	1.86858e+06	35249.6	70.65	855	385.84	38.08	3.17	2.62796e+07	1	18	0	0	0	0	0	0	0	0	0	0	0	1	1	0
Praia Norte (TO)	1718303	Praia Norte	0.583	0.73	0.517	0.526	2	TO	RuralAdjacente	68.79	30.4	3.39	5.81	RuralAdjacente	1	Norte	17	TO	Tocantins	7891.11	2620.82	10983.7	57429.2	78924.9	1983.89	80908.8	9595.44	93.09	805.05	215.87	47.26	0.29	1.65962e+06	0	3	0	0	0	1	0	0	0	0	0	0	0	0	0	0
Presidente Kennedy (TO)	1718402	Presidente Kennedy	0.669	0.82	0.582	0.628	2	TO	RuralAdjacente	74.21	15.7	2.42	7.99	RuralAdjacente	1	Norte	17	TO	Tocantins	8177.48	2525.94	13603.5	24910.4	49217.3	3252.56	52469.9	14242.6	89.56	1080.45	352.45	31.67	4.53	2.30639e+06	0	2	0	0	0	0	0	0	0	0	0	0	0	0	0	0
Pugmil (TO)	1718451	Pugmil	0.669	0.809	0.595	0.621	2	TO	RuralAdjacente	73.55	17.2	2.99	5.83	RuralAdjacente	1	Norte	17	TO	Tocantins	8567.18	4745.41	22531.1	21705.7	57549.4	5907.5	63456.9	23607.5	91.15	1198.91	568.63	56.43	5.89	1.46889e+06	0	1	0	0	0	0	0	0	0	0	0	0	0	0	0	0
Recursolândia (TO)	1718501	Recursolândia	0.5	0.738	0.345	0.49	2	TO	RuralRemoto	69.25	28.9	4.09	5.44	RuralRemoto	1	Norte	17	TO	Tocantins	7276.91	891.901	7863.81	30312.8	46345.4	1368.43	47713.8	11114.3	98.19	745.75	298.26	99.84	1.98	1.65512e+06	1	1	0	0	0	0	0	0	0	0	0	0	0	0	0	0
Riachinho (TO)	1718550	Riachinho	0.572	0.76	0.49	0.503	2	TO	RuralAdjacente	70.6	24.8	3.04	6.9	RuralAdjacente	1	Norte	17	TO	Tocantins	7768.97	1193.99	7441.78	34136.9	50541.6	1347.08	51888.7	11170.9	97.69	800.14	337.78	18.82	0	2.00119e+06	0	2	0	0	0	0	0	0	0	0	0	0	0	0	0	0
Rio da Conceição (TO)	1718659	Rio da Conceição	0.608	0.718	0.561	0.557	2	TO	RuralRemoto	68.05	32.8	3.28	5.19	RuralRemoto	1	Norte	17	TO	Tocantins	569.723	836.672	3490.13	17824.3	22720.8	445.587	23166.4	10876.3	98.61	809.35	665.99	6.33	10.7	868953	0	1	0	0	0	0	0	0	0	0	0	0	0	0	0	0
Rio dos Bois (TO)	1718709	Rio dos Bois	0.616	0.795	0.501	0.588	2	TO	RuralAdjacente	72.69	19.2	2.69	6.38	RuralAdjacente	1	Norte	17	TO	Tocantins	24310.7	1349.43	7390.13	20494.4	53544.6	1226.81	54771.4	19326.5	86.78	1032.74	490.48	20.63	9.52	977883	0	0	1	0	0	0	0	0	0	0	0	0	0	0	0	0
Rio Sono (TO)	1718758	Rio Sono	0.6	0.779	0.482	0.574	2	TO	RuralAdjacente	71.74	21.7	2.85	8.12	RuralAdjacente	1	Norte	17	TO	Tocantins	18811.7	2455.05	11470.1	43681.2	76418.1	2529.8	78947.9	12187.1	92.14	914.5	336.57	38.68	2.65	2.15675e+06	1	1	0	0	0	0	0	1	0	0	0	0	0	0	0	0
Sampaio (TO)	1718808	Sampaio	0.606	0.691	0.59	0.546	2	TO	IntermediarioAdjacente	66.46	38.5	4.07	5.9	IntermediarioAdjacente	1	Norte	17	TO	Tocantins	3584.34	995.247	6894.2	31902.7	43376.5	1161.88	44538.4	9454.13	93.18	888.36	317.54	87.12	5.07	1.97606e+06	0	2	0	0	0	0	0	0	0	0	0	0	0	0	0	0
Sandolândia (TO)	1718840	Sandolândia	0.659	0.791	0.578	0.626	2	TO	RuralRemoto	72.45	19.8	2.14	6.98	RuralRemoto	1	Norte	17	TO	Tocantins	34523.1	1853.21	14343.2	24480.4	75199.9	3245.69	78445.6	23243.1	91.03	1371.41	535.06	30.99	5.43	1.58618e+06	0	2	0	0	0	0	0	0	0	0	0	0	0	0	0	0
Santa Fé do Araguaia (TO)	1718865	Santa Fé do Araguaia	0.616	0.804	0.482	0.604	2	TO	RuralAdjacente	73.21	18	2.71	4.52	RuralAdjacente	1	Norte	17	TO	Tocantins	34994.3	6263.36	26476.8	50355.3	118090	6466.8	124557	16581	88.66	1041.62	304.4	45.06	16.46	2.81642e+06	1	1	1	0	0	0	1	0	0	0	0	0	0	0	0	0
Santa Maria do Tocantins (TO)	1718881	Santa Maria do Tocantins	0.634	0.784	0.543	0.6	2	TO	RuralRemoto	72.05	20.9	3.04	7.43	RuralRemoto	1	Norte	17	TO	Tocantins	21341.6	1708.23	8583.39	24890	56523.2	1548.17	58071.4	16910.7	91	707.66	448.62	20.58	1.65	1.29653e+06	0	1	0	0	0	0	0	0	0	0	0	0	0	0	0	0
Santa Rita do Tocantins (TO)	1718899	Santa Rita do Tocantins	0.651	0.83	0.527	0.63	2	TO	RuralAdjacente	74.8	14.4	2.85	6.3	RuralAdjacente	1	Norte	17	TO	Tocantins	43961.1	2718.04	44299.5	18697.5	109676	11216.7	120893	51117.5	78.36	1615.4	914.72	58.55	8.89	1.23928e+06	0	0	1	0	0	0	0	0	0	0	0	0	0	0	0	0
Santa Rosa do Tocantins (TO)	1718907	Santa Rosa do Tocantins	0.595	0.78	0.471	0.574	2	TO	RuralAdjacente	71.77	21.6	2.78	7.49	RuralAdjacente	1	Norte	17	TO	Tocantins	65360	4372.97	34341.6	33041	137116	7761.42	144877	30001.4	90.18	1114.04	514.31	48.68	4.54	2.51208e+06	0	2	0	0	0	0	0	0	0	0	0	0	0	0	0	0
Santa Tereza do Tocantins (TO)	1719004	Santa Tereza do Tocantins	0.662	0.817	0.575	0.618	2	TO	RuralAdjacente	74	16.2	2.7	6.82	RuralAdjacente	1	Norte	17	TO	Tocantins	4184.28	899.121	7249.61	21980.2	34313.2	1782.74	36096	12594.5	87.13	1061.92	513.07	43.37	0.13	1.67038e+06	0	1	0	0	0	0	0	0	0	0	0	0	0	0	0	0
Santa Terezinha do Tocantins (TO)	1720002	Santa Terezinha do Tocantins	0.637	0.758	0.584	0.583	2	TO	RuralAdjacente	70.5	25.1	2.55	7.6	RuralAdjacente	1	Norte	17	TO	Tocantins	7284.81	916.381	4853.07	18671.4	31725.7	999.243	32724.9	12939.9	98.86	1507.39	646.89	28.3	14.49	1.043e+06	0	0	1	0	0	0	0	0	0	0	0	0	0	0	0	0
São Bento do Tocantins (TO)	1720101	São Bento do Tocantins	0.605	0.736	0.506	0.595	2	TO	RuralAdjacente	69.14	29.2	3.15	5.36	RuralAdjacente	1	Norte	17	TO	Tocantins	7873.45	1537.64	10424	35205.2	55040.2	2134.97	57175.2	10739.1	93.89	917.11	473.89	26.15	0	2584703	0	2	0	0	0	0	0	0	0	0	0	0	0	0	0	0
São Félix do Tocantins (TO)	1720150	São Félix do Tocantins	0.574	0.771	0.446	0.55	2	TO	RuralRemoto	71.28	22.9	2.65	5.85	RuralRemoto	1	Norte	17	TO	Tocantins	3973.92	887.329	4479.61	13311.3	22652.2	605.17	23257.3	14673.4	97.2	1924	1125.61	97.74	3.2	1.38498e+06	0	1	0	0	0	0	0	0	0	0	0	0	0	0	0	0
São Miguel do Tocantins (TO)	1720200	São Miguel do Tocantins	0.623	0.762	0.544	0.582	2	TO	RuralAdjacente	70.7	24.6	3	6.16	RuralAdjacente	1	Norte	17	TO	Tocantins	109129	4473.9	21868.1	81645.8	217117	4495.05	221612	18256.2	94.49	776.95	138.82	75.2	12.98	3679716	0	5	0	0	0	1	0	0	0	0	0	0	0	0	0	0
São Salvador do Tocantins (TO)	1720259	São Salvador do Tocantins	0.605	0.794	0.471	0.592	2	TO	RuralRemoto	72.63	19.4	2.16	6.08	RuralRemoto	1	Norte	17	TO	Tocantins	5774.76	1091	6038.43	22557.6	35461.7	925.01	36386.8	11806.2	97.23	1338.37	721.5	84.58	3.35	2.15017e+06	1	1	0	0	0	0	0	0	0	0	0	0	0	0	0	0
São Sebastião do Tocantins (TO)	1720309	São Sebastião do Tocantins	0.573	0.748	0.487	0.516	2	TO	RuralAdjacente	69.86	27	2.85	5.51	RuralAdjacente	1	Norte	17	TO	Tocantins	6904.4	2328.05	7201.81	32705	49139.2	1211.9	50351.1	10478.9	98.08	917.85	354.62	76.17	4.95	1.67547e+06	0	1	1	0	0	0	0	0	0	0	0	0	0	0	0	0
São Valério (TO)	1720499	São Valério	0.643	0.814	0.539	0.605	2	TO	RuralAdjacente	73.81	16.6	2.67	8.78	RuralAdjacente	1	Norte	17	TO	Tocantins	34248.7	2656.13	23226.3	29382.2	89513.4	5232.7	94746.1	23925.8	95.96	1228.77	584.3	95.41	3.92	2.45485e+06	0	2	0	0	0	0	0	0	0	0	0	0	0	0	0	0
Silvanópolis (TO)	1720655	Silvanópolis	0.675	0.814	0.592	0.638	2	TO	RuralAdjacente	73.84	16.5	2.79	9.91	RuralAdjacente	1	Norte	17	TO	Tocantins	59606.2	10133.2	55938.1	37325.7	163003	10716.9	173720	32152.5	85.01	1300.41	630.02	75.15	2.73	2.18721e+06	0	2	0	0	0	0	0	0	0	0	0	0	0	0	0	0
Sítio Novo do Tocantins (TO)	1720804	Sítio Novo do Tocantins	0.604	0.762	0.526	0.55	2	TO	RuralAdjacente	70.7	24.6	2.46	7.59	RuralAdjacente	1	Norte	17	TO	Tocantins	11957.2	4242.57	20658.9	64714.3	101573	3942.5	105516	11686.3	55.71	963.11	264.52	13.2	13.09	2.61853e+06	0	6	0	0	0	1	0	0	0	0	0	0	0	0	0	0
Sucupira (TO)	1720853	Sucupira	0.667	0.794	0.599	0.623	2	TO	RuralAdjacente	72.63	19.4	2.35	6.77	RuralAdjacente	1	Norte	17	TO	Tocantins	37043.8	1646.39	7166.66	14683.3	60540.2	1300.97	61841.2	31455.3	92.22	1583.19	703.4	81.44	15.1	1.10816e+06	0	1	0	0	0	0	0	0	0	0	0	0	0	0	0	0
Taguatinga (TO)	1720903	Taguatinga	0.634	0.818	0.497	0.628	2	TO	RuralRemoto	74.07	16	2.35	7.5	RuralRemoto	1	Norte	17	TO	Tocantins	26034.4	19550.7	69450.4	108423	223458	13211.3	236670	14186.3	83.37	760.52	174.03	43.41	3.18	7.03056e+06	2	1	0	0	0	1	0	1	0	0	0	0	0	0	0	0
Taipas do Tocantins (TO)	1720937	Taipas do Tocantins	0.601	0.798	0.47	0.578	2	TO	RuralRemoto	72.88	18.8	2.85	7.81	RuralRemoto	1	Norte	17	TO	Tocantins	3913.77	1169.87	4434.56	17352.3	26870.5	989.932	27860.4	12970.4	78.33	1209.6	878.95	42.44	9.62	1.37543e+06	0	1	0	0	0	0	0	0	0	0	0	0	0	0	0	0
Talismã (TO)	1720978	Talismã	0.654	0.801	0.535	0.654	2	TO	RuralAdjacente	73.04	18.4	2.28	5.89	RuralAdjacente	1	Norte	17	TO	Tocantins	40260.6	3349.36	17171.4	25062.5	85843.9	3698.18	89542	32059.5	93.95	1285.33	603.77	96.13	0.59	1.82503e+06	0	1	0	0	0	0	0	0	0	0	0	0	0	0	0	0
Palmas (TO)	1721000	Palmas	0.788	0.827	0.749	0.789	2	TO	Urbano	74.61	15.28	2.04	2.73	Urbano	1	Norte	17	TO	Tocantins	64374.5	1.17468e+06	5.51712e+06	2.2152e+06	8.97138e+06	1.47822e+06	1.04496e+07	34933.7	56.45	932.01	487.63	28.84	1.39	1.80336e+08	14	60	0	1	15	0	0	1	0	0	0	0	0	3	1	12
Tocantínia (TO)	1721109	Tocantínia	0.589	0.782	0.459	0.57	2	TO	IntermediarioAdjacente	71.89	21.3	3.5	5.67	IntermediarioAdjacente	1	Norte	17	TO	Tocantins	51862.6	5086.24	18141.2	50701.2	125791	3273.14	129064	17105.9	92.57	744.06	261.53	47.57	9.35	3.1145e+06	0	2	0	0	0	0	4	0	0	0	0	0	0	0	0	0
Tocantinópolis (TO)	1721208	Tocantinópolis	0.681	0.801	0.623	0.634	2	TO	Urbano	73.07	18.3	2.4	7.16	Urbano	1	Norte	17	TO	Tocantins	10145.4	30648.9	112420	142258	295473	29937.4	325410	14228.7	93.3	840.04	171.97	69.09	3.61	9.96688e+06	4	5	0	0	1	0	1	1	0	0	0	0	0	0	0	0
Tupirama (TO)	1721257	Tupirama	0.67	0.808	0.593	0.629	2	TO	IntermediarioRemoto	73.5	17.3	2.69	5.91	IntermediarioRemoto	1	Norte	17	TO	Tocantins	27592.8	1638.33	7222.32	16186.7	52640.2	1254.89	53895.1	28500.8	91.27	1544.98	750.4	15.49	0	1.22619e+06	0	1	0	0	0	0	0	0	0	0	0	0	0	0	0	0
Tupiratins (TO)	1721307	Tupiratins	0.587	0.791	0.425	0.601	2	TO	RuralAdjacente	72.44	19.9	2.51	8.01	RuralAdjacente	1	Norte	17	TO	Tocantins	4472.26	1105.1	4470.22	20569.8	30617.4	865.711	31483.1	11787	93.77	1122.85	509.8	72.07	1.84	1.19252e+06	0	1	0	0	0	0	0	0	0	0	0	0	0	0	0	0
Wanderlândia (TO)	1722081	Wanderlândia	0.638	0.748	0.561	0.619	2	TO	RuralAdjacente	69.89	26.9	2.61	6.89	RuralAdjacente	1	Norte	17	TO	Tocantins	12599	12290.1	28141.7	72046.7	125078	9765.54	134843	11541.8	89.76	624.62	227.03	39.8	3.52	2.04775e+06	1	3	0	0	0	1	0	0	0	0	0	0	0	0	0	0
Xambioá (TO)	1722107	Xambioá	0.671	0.818	0.57	0.648	2	TO	IntermediarioAdjacente	74.05	16	2.5	7.29	IntermediarioAdjacente	1	Norte	17	TO	Tocantins	19480.2	90038.4	68118.5	79643.8	257281	23805.5	281086	24357.6	86.89	695.26	281.99	37.59	5.75	4.19488e+06	0	4	0	1	0	1	0	0	0	0	0	0	0	0	0	0
Açailândia (MA)	2100055	Açailândia	0.672	0.785	0.602	0.643	2	MA	Urbano	72.07	23.2	2.66	4.57	Urbano	2	Nordeste	21	MA	Maranhão	213902	588665	813112	439784	2.05546e+06	301580	2.35704e+06	20961.7	84.58	797.02	247.9	29.54	5.95	4.85695e+07	12	14	1	1	2	0	0	0	0	0	0	0	0	1	0	0
Afonso Cunha (MA)	2100105	Afonso Cunha	0.529	0.725	0.434	0.471	2	MA	RuralAdjacente	68.48	34.4	3.44	5.28	RuralAdjacente	2	Nordeste	21	MA	Maranhão	11485.5	1785.11	9496.76	22080.3	44847.7	1314.1	46161.8	7075.68	97.66	805.95	550.23	87.3	14.91	165128	1	2	0	0	0	1	0	0	0	0	0	0	0	0	0	0
Água Doce do Maranhão (MA)	2100154	Água Doce do Maranhão	0.5	0.697	0.363	0.494	2	MA	RuralAdjacente	66.81	40.6	3.03	7.45	RuralAdjacente	2	Nordeste	21	MA	Maranhão	5035.08	3013.91	23297.8	51595.7	82942.6	3705.87	86648.4	6892.72	98.9	404.33	213.43	37.48	0	2.41276e+06	0	4	2	0	1	0	0	0	0	0	0	0	0	0	0	0
Alcântara (MA)	2100204	Alcântara	0.573	0.753	0.475	0.525	2	MA	RuralAdjacente	70.18	28.8	2.78	7.2	RuralAdjacente	2	Nordeste	21	MA	Maranhão	12943.3	7103.29	30632.7	69257.2	119936	5815.16	125752	5690.89	91.68	686.27	227.37	100	5.93	4.23632e+06	4	5	0	0	0	0	0	0	0	0	0	0	0	0	0	0
Aldeias Altas (MA)	2100303	Aldeias Altas	0.513	0.72	0.374	0.5	2	MA	IntermediarioAdjacente	68.22	35.3	3.43	5.35	IntermediarioAdjacente	2	Nordeste	21	MA	Maranhão	41696.2	14866.8	38263.4	96684.2	191511	8086.23	199597	7522.87	81.33	443.5	166.49	65.19	4.34	5.20141e+06	7	3	0	1	1	0	0	0	0	0	0	0	0	0	0	0
Altamira do Maranhão (MA)	2100402	Altamira do Maranhão	0.549	0.719	0.473	0.486	2	MA	RuralAdjacente	68.16	35.6	2.7	5.7	RuralAdjacente	2	Nordeste	21	MA	Maranhão	11562.3	1826.43	11970.2	31012	56370.9	2417.64	58788.5	7232.84	90.88	486.94	388.16	27.76	0.7	929.83	2	3	0	0	0	1	0	0	0	0	0	0	0	0	0	0
Alto Alegre do Maranhão (MA)	2100436	Alto Alegre do Maranhão	0.554	0.744	0.444	0.516	2	MA	Urbano	69.62	30.6	2.61	5.87	Urbano	2	Nordeste	21	MA	Maranhão	6537.68	13641.9	121475	88676.8	230332	32391.6	262723	9711.43	92.49	565.36	131.97	74.92	4.84	5.39041e+06	7	6	0	0	1	0	0	0	0	0	0	0	0	0	0	0
Alto Alegre do Pindaré (MA)	2100477	Alto Alegre do Pindaré	0.558	0.774	0.483	0.465	2	MA	RuralAdjacente	71.44	25	3.05	6.18	RuralAdjacente	2	Nordeste	21	MA	Maranhão	19306.2	7800.75	48232.8	120075	195415	10688.3	206103	6457.08	87	736.08	341.97	62.18	1.68	1.30642e+07	2	9	0	5	2	0	0	0	0	0	0	0	0	0	0	0
Alto Parnaíba (MA)	2100501	Alto Parnaíba	0.633	0.785	0.474	0.683	2	MA	RuralRemoto	72.07	23.2	2.66	6.06	RuralRemoto	2	Nordeste	21	MA	Maranhão	191808	12419.3	77234.6	43842.9	325305	13813.8	339119	30305.5	90.51	1269.57	576.79	53.11	7.82	5.19961e+06	2	2	0	1	0	1	0	0	0	0	0	0	0	0	0	0
Amapá do Maranhão (MA)	2100550	Amapá do Maranhão	0.52	0.688	0.406	0.503	2	MA	RuralAdjacente	66.29	42.6	3.89	4.6	RuralAdjacente	2	Nordeste	21	MA	Maranhão	8319.03	1462.03	13035.6	26617	49433.7	2546.15	51979.8	7466.22	96.34	325.73	192.76	33.61	9.04	781758	0	3	0	0	0	1	0	0	0	0	0	0	0	0	0	0
Amarante do Maranhão (MA)	2100600	Amarante do Maranhão	0.555	0.716	0.441	0.541	2	MA	RuralAdjacente	67.93	36.4	3.43	5.55	RuralAdjacente	2	Nordeste	21	MA	Maranhão	74427.5	9295.89	71287.7	138524	293535	13442.1	306977	7408.64	96.4	897.49	145.49	66.75	3.27	1.16589e+07	9	9	1	0	3	0	2	0	0	0	0	0	0	0	1	0
Anajatuba (MA)	2100709	Anajatuba	0.581	0.762	0.492	0.523	2	MA	RuralAdjacente	70.69	27.2	2.44	8.03	RuralAdjacente	2	Nordeste	21	MA	Maranhão	34123.9	5106.05	38900.3	87593.9	165724	5571.1	171295	6390.9	95.3	608.02	169.57	38.69	0	6.08266e+06	5	8	0	0	2	0	0	0	0	0	0	0	0	0	0	0
Anapurus (MA)	2100808	Anapurus	0.581	0.764	0.502	0.511	2	MA	RuralAdjacente	70.85	26.7	2.94	5.54	RuralAdjacente	2	Nordeste	21	MA	Maranhão	15352.5	5502.63	33662.6	61674.4	116192	4913.78	121106	7698.06	91.39	1196.57	399.46	26.75	0.03	9681000	3	4	0	0	1	0	0	0	0	0	0	0	0	0	0	0
Apicum-Açu (MA)	2100832	Apicum-Açu	0.568	0.718	0.483	0.529	2	MA	RuralRemoto	68.1	35.8	3.13	5.26	RuralRemoto	2	Nordeste	21	MA	Maranhão	15187.5	3776.46	27909.5	65975.3	112849	4910.38	117759	6830.98	95.25	1090.35	168.53	78.05	4.83	6.27844e+06	1	5	0	0	1	0	0	0	0	0	0	0	0	0	0	0
Araguanã (MA)	2100873	Araguanã	0.533	0.706	0.444	0.483	2	MA	RuralAdjacente	67.34	38.6	3.06	5.24	RuralAdjacente	2	Nordeste	21	MA	Maranhão	9177.29	2172.1	15031.2	50664.3	77044.9	2587.1	79632	5162.19	80.83	811.72	286.87	38.6	4.35	4.46713e+06	1	7	0	0	1	0	0	0	0	0	0	0	0	0	0	0
Araioses (MA)	2100907	Araioses	0.521	0.709	0.402	0.497	2	MA	RuralAdjacente	67.52	37.9	3.25	7.41	RuralAdjacente	2	Nordeste	21	MA	Maranhão	28539	8056.86	69746.5	150758	257101	13127.4	270228	5818.86				47.06		0	13	4	0	0	1	0	0	0	0	0	0	0	0	0	0	0
Arame (MA)	2100956	Arame	0.512	0.701	0.365	0.525	2	MA	RuralRemoto	67.06	39.6	3.46	4.84	RuralRemoto	2	Nordeste	21	MA	Maranhão	47071.2	7628.34	59689.7	110246	224635	12000.8	236636	7236.34	96.52	876.67	221.39	81.75	4.74	1.0666e+07	3	7	0	0	1	0	2	0	0	0	0	0	0	0	0	0
Arari (MA)	2101004	Arari	0.626	0.764	0.546	0.587	2	MA	IntermediarioAdjacente	70.82	26.8	2.59	6.66	IntermediarioAdjacente	2	Nordeste	21	MA	Maranhão	40172.6	9597.34	81289.9	105514	236573	16076.8	252650	8464.56	91.19	594.05	147.52	47.51	3.11	8.02194e+06	1	9	0	0	2	0	0	1	0	0	0	0	0	0	0	0
Axixá (MA)	2101103	Axixá	0.641	0.776	0.634	0.535	2	MA	RuralAdjacente	71.54	24.7	2.52	7.29	RuralAdjacente	2	Nordeste	21	MA	Maranhão	10895.9	2903.74	19787.4	41179.6	74766.7	3934.94	78701.6	6488.18	96.84	738.47	161.09	41.74	4	4.44202e+06	1	5	0	0	1	0	0	0	0	0	0	0	0	0	0	0
Bacabal (MA)	2101202	Bacabal	0.651	0.753	0.591	0.619	2	MA	Urbano	70.18	28.8	2.51	6.89	Urbano	2	Nordeste	21	MA	Maranhão	49879.2	70535.5	628905	367680	1.117e+06	140080	1.25708e+06	11978	82.92	1013.67	231.92	49.69	6.33	6.1629e+07	14	28	0	0	3	0	0	0	0	0	0	0	0	0	0	0
Bacabeira (MA)	2101251	Bacabeira	0.629	0.768	0.58	0.558	2	MA	RuralAdjacente	71.09	26	2.73	5.37	RuralAdjacente	2	Nordeste	21	MA	Maranhão	12702.7	95975.7	56614.6	66590.7	231884	21546.5	253430	14859.6	99.13	996.48	263.31	29.39	1.03	1.03048e+07	2	2	4	0	0	1	0	0	0	0	0	0	0	0	0	0
Bacuri (MA)	2101301	Bacuri	0.578	0.737	0.484	0.54	2	MA	RuralRemoto	69.24	31.8	3	7.38	RuralRemoto	2	Nordeste	21	MA	Maranhão	8495.9	3972.97	27295.4	71036	110800	3356.38	114157	6143.4	99.44	634.24	201.99	24.89	6.14	7.26257e+06	0	7	0	0	1	0	0	0	0	0	0	0	0	0	0	0
Bacurituba (MA)	2101350	Bacurituba	0.537	0.681	0.479	0.474	2	MA	RuralAdjacente	65.86	44.3	2.72	9.6	RuralAdjacente	2	Nordeste	21	MA	Maranhão	3670.68	1250.11	7738.62	21698.3	34357.7	1326.15	35683.9	6322.45	95.59	792.04	285.94	72.4	3.25	1.62312e+06	1	2	0	0	0	0	0	0	0	0	0	0	0	0	0	0
Balsas (MA)	2101400	Balsas	0.687	0.807	0.597	0.674	2	MA	Urbano	73.44	19.5	2.54	4.22	Urbano	2	Nordeste	21	MA	Maranhão	873435	172723	1.6495e+06	368570	3.06423e+06	431110	3.49534e+06	36836.8	64.67	856.47	412.65	81.96	1.9	5.49575e+07	7	18	0	0	2	0	0	0	0	0	0	0	0	0	0	0
Barão de Grajaú (MA)	2101509	Barão de Grajaú	0.592	0.743	0.484	0.578	2	MA	Urbano	69.58	30.7	1.87	7.41	Urbano	2	Nordeste	21	MA	Maranhão	7075.6	9348.69	97404.3	61360	175189	28536.5	203725	10824.9	87.95	726.79	387.09	47.67	2.93	8.10612e+06	0	9	0	0	1	0	0	0	0	0	0	0	0	0	0	0
Barra do Corda (MA)	2101608	Barra do Corda	0.606	0.763	0.498	0.585	2	MA	Urbano	70.75	27	3.05	6.93	Urbano	2	Nordeste	21	MA	Maranhão	43943.9	34572.6	285873	293882	658271	53835.1	712106	8072.67	95.2	596.18	112.73	13.92	7.78	1.84972e+07	11	4	0	11	3	0	0	0	0	0	0	0	0	0	0	0
Barreirinhas (MA)	2101707	Barreirinhas	0.57	0.752	0.479	0.515	2	MA	RuralRemoto	70.11	29	3.51	5.16	RuralRemoto	2	Nordeste	21	MA	Maranhão	32254.9	21425	189145	204255	447080	35307.9	482388	7714.75	84.02	531.85	85.96	49.72	7.9	1.63643e+07	10	13	0	0	3	0	0	0	0	0	0	0	0	0	0	0
Belágua (MA)	2101731	Belágua	0.512	0.707	0.455	0.417	2	MA	RuralAdjacente	67.4	38.4	4.11	4.32	RuralAdjacente	2	Nordeste	21	MA	Maranhão	2048.01	1671.53	9717.11	32902.3	46339	1012.17	47351.2	6339.69	99.11	1090.09	350.9	31.83	11.02	3.66238e+06	0	2	0	0	0	0	0	0	0	0	0	0	0	0	0	0
Bela Vista do Maranhão (MA)	2101772	Bela Vista do Maranhão	0.554	0.735	0.45	0.515	2	MA	RuralAdjacente	69.07	32.4	3.17	6.76	RuralAdjacente	2	Nordeste	21	MA	Maranhão	6812.75	4504.84	22148.9	45735.1	79201.6	3282.65	82484.2	7358.75	99.79	972.7	321.28	41.09	13.06	7.57971e+06	1	5	0	0	1	0	0	0	0	0	0	0	0	0	0	0
Benedito Leite (MA)	2101806	Benedito Leite	0.546	0.719	0.426	0.531	2	MA	IntermediarioRemoto	68.14	35.6	2.73	8.85	IntermediarioRemoto	2	Nordeste	21	MA	Maranhão	9094.75	2195.73	9173	21028.8	41492.3	1147.15	42639.4	7570.92	95.61	1010.14	506.08	31.15	0	2.66852e+06	1	2	0	0	0	0	0	0	0	0	0	0	0	0	0	0
Bequimão (MA)	2101905	Bequimão	0.601	0.757	0.561	0.51	2	MA	RuralAdjacente	70.42	28	2.52	8.7	RuralAdjacente	2	Nordeste	21	MA	Maranhão	11850	4290.03	35473.9	65103	116717	6216.71	122934	5776.96	86.13	748.02	162.68	96.53	4.82	5.73134e+06	8	2	0	0	1	0	0	0	0	0	0	0	0	0	0	0
Bernardo do Mearim (MA)	2101939	Bernardo do Mearim	0.604	0.742	0.547	0.544	2	MA	RuralAdjacente	69.49	31	2.69	7.72	RuralAdjacente	2	Nordeste	21	MA	Maranhão	10897.9	2940.28	11357.5	24142.4	49338.1	1940.36	51278.4	8485.59	75.73	1544.16	569.06	45.21	4.28	3.44528e+06	0	3	0	0	0	0	0	0	0	0	0	0	0	0	0	0
Boa Vista do Gurupi (MA)	2101970	Boa Vista do Gurupi	0.545	0.681	0.461	0.515	2	MA	RuralAdjacente	65.86	44.3	3.52	4.83	RuralAdjacente	2	Nordeste	21	MA	Maranhão	3991.89	2000.29	18201.7	31347.5	55541.4	4158.07	59699.5	6428.29	97.88	664.14	255.9	36.15	3	2.58098e+06	0	3	0	0	0	0	0	0	0	0	0	0	0	0	0	0
Bom Jardim (MA)	2102002	Bom Jardim	0.538	0.75	0.4	0.519	2	MA	RuralAdjacente	69.98	29.4	3.11	6.12	RuralAdjacente	2	Nordeste	21	MA	Maranhão	70025.6	21417.4	73415.1	138097	302955	15293.8	318249	7644.71	96.8	553	141.4	94.92	2.51	1.33513e+07	9	10	0	0	0	0	0	0	0	0	0	0	0	0	0	0
Bom Jesus das Selvas (MA)	2102036	Bom Jesus das Selvas	0.558	0.751	0.431	0.537	2	MA	IntermediarioAdjacente	70.05	29.2	2.89	3.5	IntermediarioAdjacente	2	Nordeste	21	MA	Maranhão	51083.7	9673.91	74387.8	126160	261305	17174.6	278480	8183.84	90.42	647.68	322.44	19.49	1.4	1.36573e+07	4	5	0	2	1	0	1	0	0	0	0	0	0	0	0	0
Bom Lugar (MA)	2102077	Bom Lugar	0.562	0.741	0.493	0.486	2	MA	RuralAdjacente	69.48	31	2.6	5.43	RuralAdjacente	2	Nordeste	21	MA	Maranhão	15943.1	2611.64	20165.4	51558.9	90279.1	3554.66	93833.8	5758.79				48.9		0	0	6	0	0	1	0	0	0	0	0	0	0	0	0	0	0
Brejo (MA)	2102101	Brejo	0.562	0.758	0.454	0.517	2	MA	RuralAdjacente	70.45	27.9	2.96	6.67	RuralAdjacente	2	Nordeste	21	MA	Maranhão	29832.2	10029.6	82545.2	117768	240175	15211	255386	7016.68	90.97	586.37	142.03	56.07	4.79	7.96145e+06	6	4	0	1	2	0	0	0	0	0	0	0	0	0	0	0
Brejo de Areia (MA)	2102150	Brejo de Areia	0.519	0.677	0.408	0.507	2	MA	RuralAdjacente	65.64	45.3	3.04	4.66	RuralAdjacente	2	Nordeste	21	MA	Maranhão	7763.78	1748.01	13141.6	33991	56644.3	2190.12	58834.4	6403.4	98.23	677.38	216.57	37.39	0.47	3.31461e+06	0	4	0	0	0	1	0	0	0	0	0	0	0	0	0	0
Buriti (MA)	2102200	Buriti	0.548	0.714	0.48	0.479	2	MA	RuralAdjacente	67.82	36.8	3.33	6.14	RuralAdjacente	2	Nordeste	21	MA	Maranhão	23785.2	7639.86	49996.5	102653	184074	7875.98	191950	6693.29	95.95	643.09	157.17	50.25	1.63	9.08359e+06	7	3	0	0	1	0	0	0	0	0	0	0	0	0	0	0
Buriti Bravo (MA)	2102309	Buriti Bravo	0.59	0.752	0.506	0.539	2	MA	Urbano	70.1	29	2.63	7.36	Urbano	2	Nordeste	21	MA	Maranhão	19563.8	16706.6	47680	80882.6	164833	8424.69	173258	7254.13	96.28	586.05	161.29	63.53	7.17	6.56083e+06	3	1	0	1	1	0	0	1	0	0	0	0	0	0	0	0
Buriticupu (MA)	2102325	Buriticupu	0.556	0.708	0.455	0.533	2	MA	Urbano	67.46	38.1	3.21	3.89	Urbano	2	Nordeste	21	MA	Maranhão	99544.2	20556.1	168218	228213	516532	31526.6	548058	7574.26	84.92	808.02	192.58	42.76	3.98	1.89313e+07	15	6	0	3	1	0	0	0	0	0	0	0	0	1	1	0
Buritirana (MA)	2102358	Buritirana	0.583	0.725	0.505	0.54	2	MA	RuralAdjacente	68.5	34.4	3.25	7.01	RuralAdjacente	2	Nordeste	21	MA	Maranhão	18707.8	2874.84	19727.6	51890.4	93200.7	3002.73	96203.4	6234.83	89.06	686.29	239.99	63.06	2.76	4.80151e+06	2	5	0	0	1	0	0	0	0	0	0	0	0	0	0	0
Cachoeira Grande (MA)	2102374	Cachoeira Grande	0.537	0.773	0.476	0.422	2	MA	RuralAdjacente	71.36	25.2	3.46	5.29	RuralAdjacente	2	Nordeste	21	MA	Maranhão	5986.92	1679.74	10682.1	36361.3	54710.1	1304.93	56015	5939.45	92.59	734.26	152.37	56.1	9.39	2.23546e+06	0	4	0	0	1	0	0	0	0	0	0	0	0	0	0	0
Cajapió (MA)	2102408	Cajapió	0.553	0.72	0.505	0.466	2	MA	RuralAdjacente	68.2	35.4	2.81	6.93	RuralAdjacente	2	Nordeste	21	MA	Maranhão	6108.58	2128.33	11734.9	38073.7	58045.5	1602.38	59647.9	5336.66	96.91	987.35	369.22	33.98	10.23	2.63217e+06	2	3	0	0	0	0	0	0	0	0	0	0	0	0	0	0
Cajari (MA)	2102507	Cajari	0.523	0.747	0.421	0.456	2	MA	RuralAdjacente	69.79	30	3.49	5.68	RuralAdjacente	2	Nordeste	21	MA	Maranhão	18087.6	2754.19	19426.1	66991.7	107260	2339.25	109599	5655.55	93.26	667.82	270.93	43.78	0.73	4.48834e+06	0	5	0	2	1	0	0	0	0	0	0	0	0	0	0	0
Campestre do Maranhão (MA)	2102556	Campestre do Maranhão	0.652	0.774	0.586	0.611	2	MA	Urbano	71.41	25.1	2.66	5.08	Urbano	2	Nordeste	21	MA	Maranhão	68274	22978.8	44093.9	48607.9	183955	13662.8	197617	13748.2	97.6	577.98	254.92	44.05	1.88	2.61955e+06	0	5	0	0	1	0	0	0	0	0	0	0	0	0	0	0
Cândido Mendes (MA)	2102606	Cândido Mendes	0.561	0.745	0.456	0.52	2	MA	RuralAdjacente	69.72	30.3	3.2	5.63	RuralAdjacente	2	Nordeste	21	MA	Maranhão	12510.5	7532.28	34591.1	75543.2	130177	5670.14	135847	6732.44	98.82	494.31	186.38	43.21	11.79	6.08741e+06	0	7	0	2	0	0	0	0	0	0	0	0	0	0	0	0
Cantanhede (MA)	2102705	Cantanhede	0.565	0.774	0.468	0.497	2	MA	IntermediarioAdjacente	71.45	24.9	2.76	5.76	IntermediarioAdjacente	2	Nordeste	21	MA	Maranhão	5800.87	6515.45	36148.7	76064.5	124530	6254.69	130784	5946.09	88.87	543.91	165.8	93.8	0	5.7471e+06	3	5	0	1	1	0	0	0	0	0	0	0	0	0	0	0
Capinzal do Norte (MA)	2102754	Capinzal do Norte	0.537	0.698	0.43	0.517	2	MA	RuralAdjacente	66.9	40.2	2.81	8.13	RuralAdjacente	2	Nordeste	21	MA	Maranhão	14612.3	52432.3	38350.8	55234.5	160630	5386.02	166016	15183.5	96.88	1195.31	507.92	32.61	0	1.01954e+07	0	5	0	0	1	0	0	0	0	0	0	0	0	0	0	0
Carolina (MA)	2102804	Carolina	0.634	0.802	0.529	0.6	2	MA	IntermediarioAdjacente	73.09	20.4	2.57	8.39	IntermediarioAdjacente	2	Nordeste	21	MA	Maranhão	109176	14401.1	117469	88983.7	330030	23257.7	353288	14525.4	90.41	846.27	251.39	77.16	6.28	9.44504e+06	1	7	0	3	1	0	0	1	0	0	0	0	0	0	0	0
Carutapera (MA)	2102903	Carutapera	0.574	0.747	0.476	0.533	2	MA	Urbano	69.84	29.9	3.15	5.4	Urbano	2	Nordeste	21	MA	Maranhão	19530.9	8481.68	50757.5	78451.9	157222	9587.05	166809	7006.72	97.27	595.01	181.29	78.32	3.75	7.74152e+06	1	5	0	0	1	0	0	3	0	0	0	0	0	0	0	0
Caxias (MA)	2103000	Caxias	0.624	0.753	0.543	0.595	2	MA	Urbano	70.16	28.9	2.41	7.5	Urbano	2	Nordeste	21	MA	Maranhão	47692.8	176775	794932	584030	1.60343e+06	210869	1.8143e+06	11003.8	85.96	858.89	187.82	94.07	3.83	4.94057e+07	8	48	0	0	9	0	0	0	0	0	0	0	0	0	0	0
Cedral (MA)	2103109	Cedral	0.605	0.748	0.57	0.52	2	MA	RuralAdjacente	69.88	29.8	2.89	7.47	RuralAdjacente	2	Nordeste	21	MA	Maranhão	12710.5	2270.07	13914.1	37989	66883.7	1981.48	68865.2	6451.07	97.6	465.13	219.99	42.4	0	2.07066e+06	1	4	0	0	1	0	0	0	0	0	0	0	0	0	0	0
Central do Maranhão (MA)	2103125	Central do Maranhão	0.585	0.713	0.557	0.503	2	MA	RuralAdjacente	67.79	36.9	3.48	6.96	RuralAdjacente	2	Nordeste	21	MA	Maranhão	3576.2	1522.9	11205.6	28685.9	44990.6	1973.63	46964.2	5414.99	93.49	666.16	270.04	91.03	13.51	505116	0	3	0	0	0	0	0	0	0	0	0	0	0	0	0	0
Centro do Guilherme (MA)	2103158	Centro do Guilherme	0.542	0.707	0.442	0.51	2	MA	RuralAdjacente	67.44	38.2	2.7	3.65	RuralAdjacente	2	Nordeste	21	MA	Maranhão	11769.3	2415.92	19453.8	48976.6	82615.6	3682.94	86298.5	6412.43	97.87	622.84	238.55	33.72	1.9	1.37375e+06	2	3	0	0	1	0	0	0	0	0	0	0	0	0	0	0
Centro Novo do Maranhão (MA)	2103174	Centro Novo do Maranhão	0.518	0.717	0.382	0.508	2	MA	RuralAdjacente	68.01	36.1	3.28	3.09	RuralAdjacente	2	Nordeste	21	MA	Maranhão	25143.9	3990.97	31520.3	70992.6	131648	6512.75	138161	6389.81	98.26	586.86	236.94	74.4	5.39	6.4815e+06	0	7	0	0	1	0	0	1	0	0	0	0	0	0	0	0
Chapadinha (MA)	2103208	Chapadinha	0.604	0.77	0.517	0.554	2	MA	Urbano	71.21	25.6	2.83	6.16	Urbano	2	Nordeste	21	MA	Maranhão	24880.7	34663.7	348177	256547	664268	73759.3	738027	9262.97	93.12	540.49	104.81	29.35	3.92	1.97394e+07	9	14	0	2	2	0	0	0	0	0	0	0	0	0	0	0
Cidelândia (MA)	2103257	Cidelândia	0.6	0.728	0.529	0.562	2	MA	RuralAdjacente	68.7	33.7	3.01	6.29	RuralAdjacente	2	Nordeste	21	MA	Maranhão	39605.7	6170.81	34829.8	55882.9	136489	8528.47	145018	9867.16	94	738.42	357.1	20.88	6.68	5.23183e+06	0	5	0	0	0	0	0	0	0	0	0	0	0	0	0	0
Codó (MA)	2103307	Codó	0.595	0.754	0.492	0.568	2	MA	Urbano	70.22	28.6	2.69	7.71	Urbano	2	Nordeste	21	MA	Maranhão	51398.8	109985	381514	386513	929411	105691	1.0351e+06	8425.12	85.24	730.71	94.77	35.01	4.11	2.75724e+07	18	22	0	0	3	0	0	0	0	0	0	0	0	1	1	0
Coelho Neto (MA)	2103406	Coelho Neto	0.564	0.728	0.454	0.544	2	MA	Urbano	68.67	33.8	2.82	6.1	Urbano	2	Nordeste	21	MA	Maranhão	28745.5	20694.3	125045	161585	336071	27734	363805	7359.25	87.72	644.44	133.32	25.33	3.17	1.37997e+07	1	13	0	1	2	0	0	0	0	0	0	0	0	0	0	0
Colinas (MA)	2103505	Colinas	0.596	0.709	0.524	0.571	2	MA	IntermediarioAdjacente	67.52	37.9	2.65	6.05	IntermediarioAdjacente	2	Nordeste	21	MA	Maranhão	42930.8	34936.5	148019	148571	374458	29501.6	403960	9810.08	95.19	787.42	126.19	2.94	6.95	1.51368e+07	7	12	0	1	2	0	0	0	0	0	0	0	0	0	0	0
Conceição do Lago-Açu (MA)	2103554	Conceição do Lago-Açu	0.512	0.738	0.37	0.492	2	MA	RuralAdjacente	69.26	31.8	3.8	4.62	RuralAdjacente	2	Nordeste	21	MA	Maranhão	23203.4	3377.93	23041.7	70743.5	120367	2907.57	123274	7592.17	97.29	588.37	141.34	21.36	3.87	5.77805e+06	2	4	0	1	0	0	0	0	0	0	0	0	0	0	0	0
Coroatá (MA)	2103604	Coroatá	0.576	0.737	0.475	0.545	2	MA	Urbano	69.21	32	2.76	7.01	Urbano	2	Nordeste	21	MA	Maranhão	23361.4	26848.5	157566	208470	416246	28130.1	444376	6805.57	89.27	697.96	135.2	21.45	4.09	5.09891e+06	6	11	0	3	1	0	0	0	0	0	0	0	0	0	0	0
Cururupu (MA)	2103703	Cururupu	0.612	0.768	0.525	0.568	2	MA	IntermediarioAdjacente	71.06	26.1	2.58	8.25	IntermediarioAdjacente	2	Nordeste	21	MA	Maranhão	32368.6	7401.11	68979.1	111496	220245	10414	230659	7054.86	86.16	801.17	193.17	30.33	1.24	1.99286e+07	9	4	0	2	2	0	0	0	0	0	0	0	0	0	0	0
Davinópolis (MA)	2103752	Davinópolis	0.607	0.747	0.535	0.561	2	MA	Urbano	69.84	29.9	2.96	6.88	Urbano	2	Nordeste	21	MA	Maranhão	8427.63	13995	259083	53389.7	334896	101190	436086	33784.2	97.9	803.29	358.04	31.07	2.29	6.09816e+06	0	6	0	0	1	0	0	0	0	0	0	0	0	0	0	0
Dom Pedro (MA)	2103802	Dom Pedro	0.622	0.759	0.545	0.582	2	MA	IntermediarioAdjacente	70.52	27.7	2.61	7.27	IntermediarioAdjacente	2	Nordeste	21	MA	Maranhão	13261.6	20810	93547.9	87915.2	215535	19723	235258	10075.3	90.82	918.14	200.19	52.66	28.21	1.1349e+07	0	10	0	0	1	0	0	0	0	0	0	0	0	0	1	0
Duque Bacelar (MA)	2103901	Duque Bacelar	0.533	0.693	0.451	0.485	2	MA	RuralAdjacente	66.56	41.5	3.03	5.92	RuralAdjacente	2	Nordeste	21	MA	Maranhão	8570.89	3032.23	17788.2	43627.3	73018.6	2970.58	75989.2	6695.67	87.08	762.66	216.71	56.69	5.99	3.55068e+06	0	4	0	0	0	1	0	0	0	0	0	0	0	0	0	0
Esperantinópolis (MA)	2104008	Esperantinópolis	0.586	0.713	0.503	0.561	2	MA	RuralAdjacente	67.76	37	2.54	7.21	RuralAdjacente	2	Nordeste	21	MA	Maranhão	12880.1	8523.25	48416.6	65387.7	135208	8427.69	143635	8331.04	93.18	991.19	296.05	51.67	10.19	6.31904e+06	7	3	0	0	1	0	0	0	0	0	0	0	0	0	0	0
Estreito (MA)	2104057	Estreito	0.659	0.8	0.536	0.666	2	MA	Urbano	73.02	20.6	2.66	4.65	Urbano	2	Nordeste	21	MA	Maranhão	39089.4	523052	190627	145453	898221	44038.2	942260	22463.6	83.52	728.22	292.23	55.78	0.93	1.66201e+07	5	11	0	3	2	0	0	0	0	0	0	0	0	0	0	0
Feira Nova do Maranhão (MA)	2104073	Feira Nova do Maranhão	0.532	0.729	0.405	0.511	2	MA	RuralRemoto	68.73	33.6	3.29	6.03	RuralRemoto	2	Nordeste	21	MA	Maranhão	29787.3	3224.94	16563.7	28618.5	78194.4	3367.18	81561.6	9590.97	78.22	701.03	421.73	37.47	11.72	2.75882e+06	0	3	0	0	0	1	0	0	0	0	0	0	0	0	0	0
Fernando Falcão (MA)	2104081	Fernando Falcão	0.443	0.728	0.286	0.417	2	MA	RuralRemoto	68.67	33.8	3.32	4.85	RuralRemoto	2	Nordeste	21	MA	Maranhão	19859.7	2032.22	11490.5	33838.7	67221	1817.83	69038.9	6663.98	82.98	1215.04	451.03	38.83	4.91	2.01969e+06	0	5	0	0	1	0	0	0	0	0	0	0	0	0	0	0
Formosa da Serra Negra (MA)	2104099	Formosa da Serra Negra	0.556	0.774	0.459	0.485	2	MA	RuralRemoto	71.41	25	2.64	4.71	RuralRemoto	2	Nordeste	21	MA	Maranhão	35775.3	3874.4	36435.4	61872.8	137958	7723.87	145682	7631.71	97.29	659.09	173.8	100	0.33	6.92194e+06	5	4	0	0	1	0	0	0	0	0	0	0	0	1	0	0
Fortaleza dos Nogueiras (MA)	2104107	Fortaleza dos Nogueiras	0.616	0.773	0.534	0.566	2	MA	RuralAdjacente	71.38	25.1	2.78	5.53	RuralAdjacente	2	Nordeste	21	MA	Maranhão	47513	8417.96	49148	47035.4	152114	8584.48	160699	12722.6	75.17	857.97	305.12	45.9	3.49	6.05589e+06	4	2	0	0	1	0	0	0	0	0	0	0	0	0	0	0
Fortuna (MA)	2104206	Fortuna	0.58	0.706	0.494	0.558	2	MA	RuralAdjacente	67.33	38.6	3.02	7.39	RuralAdjacente	2	Nordeste	21	MA	Maranhão	16286.5	5280.44	30500	53692.5	105759	5435.84	111195	7149.9	96.87	873.99	176.48	95.44	8.04	5.93317e+06	5	2	0	0	1	0	0	0	0	0	0	0	0	0	0	0
Godofredo Viana (MA)	2104305	Godofredo Viana	0.604	0.75	0.546	0.537	2	MA	RuralAdjacente	70.02	29.3	2.57	4.45	RuralAdjacente	2	Nordeste	21	MA	Maranhão	8415.49	266699	68525.1	41857.4	385497	23314.4	408812	34589.4	69.81	931.82	341.76	34.64	3.14	4.48874e+06	1	3	0	1	0	0	0	0	0	0	0	0	0	0	0	0
Gonçalves Dias (MA)	2104404	Gonçalves Dias	0.568	0.758	0.445	0.542	2	MA	RuralAdjacente	70.46	27.9	2.83	7.88	RuralAdjacente	2	Nordeste	21	MA	Maranhão	12692.1	5379.49	38625.7	63888.5	120586	6687.51	127273	7096.76	94.09	268.86	180.81	80.78	10.98	2.83847e+06	0	8	0	0	1	0	0	0	0	0	0	0	0	0	0	0
Governador Archer (MA)	2104503	Governador Archer	0.565	0.687	0.481	0.545	2	MA	RuralAdjacente	66.21	42.9	2.6	7.64	RuralAdjacente	2	Nordeste	21	MA	Maranhão	8764.8	2695.89	19631.2	34117.4	65209.2	2938.74	68147.9	6286.71	91.04	846.82	184.37	89.94	2.76	4.90969e+06	1	4	0	0	0	1	0	0	0	0	0	0	0	0	0	0
Governador Edison Lobão (MA)	2104552	Governador Edison Lobão	0.629	0.764	0.552	0.589	2	MA	IntermediarioAdjacente	70.84	26.7	2.99	5.87	IntermediarioAdjacente	2	Nordeste	21	MA	Maranhão	10815.2	94557.2	69021.4	63932.2	238326	27791.3	266117	14545.1	94.25	571.64	252.2	73.25	1.35	2.82605e+06	4	5	0	0	1	0	0	0	0	0	0	0	0	0	0	0
Governador Eugênio Barros (MA)	2104602	Governador Eugênio Barros	0.572	0.736	0.462	0.55	2	MA	RuralAdjacente	69.15	32.2	2.98	7.5	RuralAdjacente	2	Nordeste	21	MA	Maranhão	11846.2	3227.18	26962.4	56192.7	98228.4	4495.55	102724	6104.35	95.08	749.65	182.44	43.11	1.49	5.47915e+06	0	7	0	0	1	0	0	0	0	0	0	0	0	0	0	0
Governador Luiz Rocha (MA)	2104628	Governador Luiz Rocha	0.544	0.692	0.459	0.508	2	MA	RuralAdjacente	66.51	41.8	2.75	6.81	RuralAdjacente	2	Nordeste	21	MA	Maranhão	11152.8	2272.82	12937.1	24342.4	50705.2	2131.16	52836.3	6767.81	96.26	681.11	354.54	38.76	8.27	1.02584e+06	1	2	0	0	0	1	0	0	0	0	0	0	0	0	0	0
Governador Newton Bello (MA)	2104651	Governador Newton Bello	0.521	0.718	0.387	0.509	2	MA	RuralAdjacente	68.07	35.9	3.49	5.49	RuralAdjacente	2	Nordeste	21	MA	Maranhão	13538.7	2225.08	11916.6	37707.8	65388.2	1793.22	67181.4	6599.35	97.01	718.13	237.14	14.65	3.04	2.31969e+06	3	3	0	0	0	0	0	0	0	0	0	0	0	0	0	0
Governador Nunes Freire (MA)	2104677	Governador Nunes Freire	0.569	0.722	0.472	0.54	2	MA	IntermediarioAdjacente	68.29	35.1	3.14	4.51	IntermediarioAdjacente	2	Nordeste	21	MA	Maranhão	18068	7674.07	70809.5	111468	208019	12721.6	220741	8630.45	92.28	487.33	206.27	23.76	0.13	7.38606e+06	0	12	0	0	2	0	0	0	0	0	0	0	0	0	0	0
Graça Aranha (MA)	2104701	Graça Aranha	0.57	0.748	0.459	0.538	2	MA	RuralAdjacente	69.86	29.8	2.16	8.24	RuralAdjacente	2	Nordeste	21	MA	Maranhão	5466.76	2118.86	10873.8	20574.4	39033.8	2075.11	41108.9	6564.82	53.8	519.87	241.4	55.85	0	621000	1	2	0	0	0	0	0	0	0	0	0	0	0	0	0	0
Grajaú (MA)	2104800	Grajaú	0.609	0.754	0.497	0.603	2	MA	Urbano	70.21	28.7	3.07	5.17	Urbano	2	Nordeste	21	MA	Maranhão	107506	52074.6	283478	231809	674868	65236.5	740105	10644.9	94.24	822.78	186.89	57.72	4.33	1.24543e+07	4	15	0	0	0	0	4	0	0	0	0	0	0	1	1	0
Guimarães (MA)	2104909	Guimarães	0.625	0.772	0.592	0.535	2	MA	RuralAdjacente	71.31	25.3	2.6	9.16	RuralAdjacente	2	Nordeste	21	MA	Maranhão	15177.1	3561.51	18164.1	42794.2	79696.9	3039.38	82736.3	6877.5	95.07	987.14	358.06	42.51	14.09	3.68769e+06	0	6	0	0	0	0	0	0	0	0	0	0	0	0	0	0
Humberto de Campos (MA)	2105005	Humberto de Campos	0.535	0.759	0.455	0.443	2	MA	RuralRemoto	70.55	27.6	4.11	5.55	RuralRemoto	2	Nordeste	21	MA	Maranhão	12653.8	6550.81	38601.3	97179.6	154986	6618.82	161604	5627.48	95.41	616.16	206.41	37.06	1.84	8.52683e+06	1	9	0	0	1	0	0	0	0	0	0	0	0	0	0	0
Icatu (MA)	2105104	Icatu	0.546	0.727	0.472	0.475	2	MA	RuralAdjacente	68.59	34.1	3.23	6.35	RuralAdjacente	2	Nordeste	21	MA	Maranhão	14387.5	5392.06	36124.2	100271	156175	6168.72	162343	5987.66	98.65	756.75	162.71	40.51	14.61	9.53735e+06	2	10	0	0	1	0	0	0	0	0	0	0	0	0	0	0
Igarapé do Meio (MA)	2105153	Igarapé do Meio	0.569	0.687	0.506	0.53	2	MA	RuralAdjacente	66.21	42.9	3.13	5.91	RuralAdjacente	2	Nordeste	21	MA	Maranhão	19067	51503	44814.3	58355.1	173739	24272.2	198012	13967.1	93.51	840.31	284.32	30.99	17.5	5.54618e+06	2	4	0	0	1	0	0	0	0	0	0	0	0	0	0	0
Igarapé Grande (MA)	2105203	Igarapé Grande	0.614	0.747	0.536	0.578	2	MA	RuralAdjacente	69.83	29.9	2.63	7.68	RuralAdjacente	2	Nordeste	21	MA	Maranhão	8703.56	5827.07	30724.2	42766.9	88021.7	5419.69	93441.4	8254.54	95.76	883.99	207.77	55.05	2.93	7.29068e+06	0	5	0	0	1	0	0	0	0	0	0	0	0	0	0	0
Imperatriz (MA)	2105302	Imperatriz	0.731	0.803	0.698	0.697	2	MA	Urbano	73.17	19.52	1.95	5.66	Urbano	2	Nordeste	21	MA	Maranhão	33424.8	1.89486e+06	3.49973e+06	1.01818e+06	6.4462e+06	1.01185e+06	7.45805e+06	28831	79.04	1194.08	491.96	18.5	0.38	1.82841e+08	23	23	0	18	5	0	0	0	0	0	0	0	0	2	1	0
Itaipava do Grajaú (MA)	2105351	Itaipava do Grajaú	0.518	0.726	0.419	0.456	2	MA	RuralRemoto	68.58	34.1	2.87	4.75	RuralRemoto	2	Nordeste	21	MA	Maranhão	10053.8	2556.04	17501.5	54833.9	84945.2	2662.07	87607.2	5456.02	99.48	492.5	236.23	52.72	11.14	2.26706e+06	2	5	0	0	1	0	0	0	0	0	0	0	0	0	0	0
Itapecuru Mirim (MA)	2105401	Itapecuru Mirim	0.599	0.747	0.539	0.534	2	MA	Urbano	69.81	30	2.83	6.16	Urbano	2	Nordeste	21	MA	Maranhão	18217.9	55126.3	203958	219338	496640	56751.2	553391	8113.88	91	453.18	116.76	62.2	2.77	1.41459e+07	12	14	0	0	2	0	0	0	0	0	0	0	0	0	0	0
Itinga do Maranhão (MA)	2105427	Itinga do Maranhão	0.63	0.764	0.545	0.601	2	MA	IntermediarioAdjacente	70.85	26.7	2.97	5.04	IntermediarioAdjacente	2	Nordeste	21	MA	Maranhão	97104.6	15608.5	96268.8	96674.9	305657	22869.6	328526	12635.6	93.19	680.82	248.99	56.92	4.39	5.68377e+06	2	6	0	1	1	0	0	0	0	0	0	0	0	0	0	0
Jatobá (MA)	2105450	Jatobá	0.561	0.702	0.481	0.522	2	MA	RuralAdjacente	67.1	39.5	2.64	5.67	RuralAdjacente	2	Nordeste	21	MA	Maranhão	12436.4	2439.68	12026.8	38673.4	65576.2	1306.65	66882.9	6587.5	98.42	468.79	210.24	28.99	24.15	2298447	1	4	0	0	1	0	0	0	0	0	0	0	0	0	0	0
Jenipapo dos Vieiras (MA)	2105476	Jenipapo dos Vieiras	0.49	0.766	0.346	0.445	2	MA	RuralRemoto	70.96	26.4	3.06	5.5	RuralRemoto	2	Nordeste	21	MA	Maranhão	18348.5	2838.93	16792.6	57134.4	95114.4	2658.22	97772.6	5920.23	96.38	562.54	177.01	27.04	1.52	3.08501e+06	0	6	0	0	1	0	0	0	0	0	0	0	0	0	0	0
João Lisboa (MA)	2105500	João Lisboa	0.641	0.785	0.573	0.585	2	MA	IntermediarioAdjacente	72.07	23.2	2.54	7.06	IntermediarioAdjacente	2	Nordeste	21	MA	Maranhão	24136	19538.9	69704.1	89611.1	202990	11369.2	214359	9070.72	95.22	724.95	144.58	43.26	2.59	1.1979e+07	0	9	0	0	1	0	0	0	0	0	0	0	0	0	0	0
Joselândia (MA)	2105609	Joselândia	0.561	0.743	0.445	0.533	2	MA	RuralAdjacente	69.59	30.7	2.89	7.07	RuralAdjacente	2	Nordeste	21	MA	Maranhão	10153.8	3684.24	22741.5	44810.5	81390	3939.68	85329.7	5277.69	99.08	637.22	191.7	21.36	0.97	3.79786e+06	0	6	0	0	1	0	0	0	0	0	0	0	0	0	0	0
Junco do Maranhão (MA)	2105658	Junco do Maranhão	0.552	0.69	0.443	0.55	2	MA	RuralAdjacente	66.39	42.2	3.28	5	RuralAdjacente	2	Nordeste	21	MA	Maranhão	12059.1	1324.2	10404	18019.3	41806.6	1812.35	43619	12709.5	99.75	2360.64	509.57	31.64	1.12	2.4237e+06	0	2	1	0	0	1	0	0	0	0	0	0	0	0	0	0
Lago da Pedra (MA)	2105708	Lago da Pedra	0.589	0.724	0.502	0.561	2	MA	Urbano	68.45	34.6	2.92	6.81	Urbano	2	Nordeste	21	MA	Maranhão	34488.4	17277.3	166587	166999	385351	29684.1	415036	8256.79	95.27	890.46	179.64	45.5	4.18	1.30898e+07	1	24	0	0	3	0	0	0	0	0	0	0	0	0	0	0
Lago do Junco (MA)	2105807	Lago do Junco	0.581	0.741	0.492	0.537	2	MA	RuralAdjacente	69.47	31.1	2.64	6.1	RuralAdjacente	2	Nordeste	21	MA	Maranhão	7019.69	3506.02	16478.2	40916.9	67920.8	2316.24	70237	6479.43	98.73	813.38	214.68	31.84	6.27	3.19732e+06	1	2	2	0	0	1	0	0	0	0	0	0	0	0	0	0
Lago Verde (MA)	2105906	Lago Verde	0.557	0.731	0.466	0.508	2	MA	RuralAdjacente	68.86	33.1	3.44	6.04	RuralAdjacente	2	Nordeste	21	MA	Maranhão	17696.4	3902.62	26811	64744.9	113155	3646.91	116802	7184.71	97.5	745.33	175.22	69.49	5.47	9.33313e+06	0	6	0	0	1	0	0	0	0	0	0	0	0	0	0	0
Lagoa do Mato (MA)	2105922	Lagoa do Mato	0.566	0.726	0.475	0.525	2	MA	RuralAdjacente	68.58	34.1	2.4	6.53	RuralAdjacente	2	Nordeste	21	MA	Maranhão	11740.9	2575.32	18297.7	38655.8	71269.7	3146.11	74415.8	6614.74	94.39	552.05	324.72	55.11	3.83	3.73967e+06	0	5	0	0	0	1	0	0	0	0	0	0	0	0	0	0
Lago dos Rodrigues (MA)	2105948	Lago dos Rodrigues	0.602	0.737	0.534	0.555	2	MA	RuralAdjacente	69.22	31.9	2.49	8.28	RuralAdjacente	2	Nordeste	21	MA	Maranhão	12158.9	4145.25	20261.2	34888.6	71453.9	3448.65	74902.6	8441.63	87.63	875.61	194.87	60.33	6.9	2.66851e+06	0	3	0	0	0	0	0	0	0	0	0	0	0	0	0	0
Lagoa Grande do Maranhão (MA)	2105963	Lagoa Grande do Maranhão	0.502	0.731	0.36	0.48	2	MA	RuralRemoto	68.86	33.1	3.47	4.41	RuralRemoto	2	Nordeste	21	MA	Maranhão	10231.6	2430.72	20676.8	40238.1	73577.2	3622.34	77199.5	6775.46	95.46	664.9	153.22	37.49	0.91	2.63265e+06	1	4	0	0	1	0	0	0	0	0	0	0	0	0	0	0
Lajeado Novo (MA)	2105989	Lajeado Novo	0.589	0.738	0.494	0.561	2	MA	RuralAdjacente	69.29	31.7	3.23	6.67	RuralAdjacente	2	Nordeste	21	MA	Maranhão	17297	2414.25	20598.1	29436.9	69746.2	4309.1	74055.3	9808.65	97.38	891.83	191.7	86.51	1.33	2.86965e+06	1	2	0	0	0	1	0	0	0	0	0	0	0	0	0	0
Lima Campos (MA)	2106003	Lima Campos	0.581	0.705	0.481	0.578	2	MA	RuralAdjacente	67.29	38.8	2.85	8.54	RuralAdjacente	2	Nordeste	21	MA	Maranhão	5647.08	44817.2	39241.7	52231.9	141938	6350.82	148289	12468.6	96.13	1478.1	356.95	34.72	14.27	9.60523e+06	1	5	0	0	0	0	0	0	0	0	0	0	0	0	0	0
Loreto (MA)	2106102	Loreto	0.582	0.771	0.495	0.516	2	MA	RuralRemoto	71.27	25.4	2.46	6.5	RuralRemoto	2	Nordeste	21	MA	Maranhão	89149.7	8113.98	45102.9	44502.4	186869	6722.4	193591	15924.3	85.76	1017.69	536.27	37.57	3.61	5886120	1	4	0	0	0	1	0	0	0	0	0	0	0	0	0	0
Luís Domingues (MA)	2106201	Luís Domingues	0.588	0.734	0.512	0.541	2	MA	IntermediarioAdjacente	69.05	32.5	3.35	6.37	IntermediarioAdjacente	2	Nordeste	21	MA	Maranhão	6006.76	1941.03	11108.5	25440.8	44497.1	1699.42	46196.5	6646.02	99.32	624.04	256.75	58.15	0	2.32269e+06	0	3	0	0	0	1	0	0	0	0	0	0	0	0	0	0
Magalhães de Almeida (MA)	2106300	Magalhães de Almeida	0.567	0.729	0.499	0.502	2	MA	RuralAdjacente	68.72	33.6	2.79	6.52	RuralAdjacente	2	Nordeste	21	MA	Maranhão	16445.6	5462.38	27809.1	63684.3	113401	5012.51	118414	5972.66	96.52	496.59	188.91	30.09	3.23	3.20225e+06	1	6	0	0	1	0	0	0	0	0	0	0	0	0	0	0
Maracaçumé (MA)	2106326	Maracaçumé	0.582	0.719	0.501	0.546	2	MA	Urbano	68.14	35.6	3.09	5.42	Urbano	2	Nordeste	21	MA	Maranhão	16510.9	7289.7	62951.2	71417.9	158170	14170.7	172340	8055.17	88.43	548.32	179.08	44.63	4.05	4.63706e+06	0	8	0	0	1	0	0	0	0	0	0	0	0	0	0	0
Marajá do Sena (MA)	2106359	Marajá do Sena	0.452	0.774	0.299	0.4	2	MA	RuralAdjacente	71.44	25	4.1	2.52	RuralAdjacente	2	Nordeste	21	MA	Maranhão	14952.3	1577.14	10989.9	32277.8	59797.2	1368.01	61165.2	7849.74	96.97	842.77	282.75	12.3	23.46	2.58283e+06	0	2	0	0	0	0	0	0	0	0	0	0	0	0	0	0
Maranhãozinho (MA)	2106375	Maranhãozinho	0.55	0.719	0.465	0.497	2	MA	RuralAdjacente	68.15	35.6	2.76	4.55	RuralAdjacente	2	Nordeste	21	MA	Maranhão	16137.7	5208.97	20480.2	55672.5	97499.3	4971.34	102471	6300.07	96.09	670.69	197.68	33.91	4.8	2.0484e+06	0	6	0	0	1	0	0	0	0	0	0	0	0	0	0	0
Mata Roma (MA)	2106409	Mata Roma	0.57	0.776	0.494	0.483	2	MA	RuralAdjacente	71.56	24.6	3	5.97	RuralAdjacente	2	Nordeste	21	MA	Maranhão	14451	23647.2	35064.7	66815.1	139978	5615.62	145594	8651.35	96.26	1029.42	212.24	28.16	6.34	7.33411e+06	0	5	3	0	1	0	0	0	0	0	0	0	0	0	0	0
Matinha (MA)	2106508	Matinha	0.619	0.731	0.56	0.579	2	MA	RuralAdjacente	68.88	33	2.49	6.93	RuralAdjacente	2	Nordeste	21	MA	Maranhão	22737.6	8566.11	44617.7	80733.3	156655	9053.18	165708	7090.63	88.71	674.82	261.18	61.04	1.43	5.62201e+06	1	7	0	0	1	0	0	0	0	0	0	0	0	0	0	0
Matões (MA)	2106607	Matões	0.55	0.739	0.434	0.519	2	MA	RuralAdjacente	69.34	31.5	3.08	6.87	RuralAdjacente	2	Nordeste	21	MA	Maranhão	12398.7	7714.1	48587.6	116978	185678	9118.92	194797	5766.3	92.33	579.68	116.37	47.5	1.53	3.32416e+06	0	15	0	0	1	0	0	0	0	0	0	0	0	0	0	0
Matões do Norte (MA)	2106631	Matões do Norte	0.533	0.768	0.436	0.452	2	MA	RuralAdjacente	71.1	26	2.37	4.81	RuralAdjacente	2	Nordeste	21	MA	Maranhão	8609.39	2469.75	11532.4	51190.5	73802	1263.27	75065.3	4482.85	99.7	639.03	217.31	79.86	10.07	5.4541e+06	1	5	0	0	1	0	0	0	0	0	0	0	0	0	0	0
Milagres do Maranhão (MA)	2106672	Milagres do Maranhão	0.527	0.764	0.413	0.465	2	MA	RuralAdjacente	70.85	26.7	3.58	5.52	RuralAdjacente	2	Nordeste	21	MA	Maranhão	8905.34	1477.14	8890.35	29528.5	48801.3	1137.75	49939.1	5900.17	92.54	871.25	290.39	36.83	2.32	1.93802e+06	1	3	0	0	0	1	0	0	0	0	0	0	0	0	0	0
Mirador (MA)	2106706	Mirador	0.545	0.74	0.451	0.485	2	MA	RuralRemoto	69.39	31.3	2.84	6.14	RuralRemoto	2	Nordeste	21	MA	Maranhão	38682	6813.18	51906	75371.7	172773	8657.19	181430	8633.36	95.4	756.44	248.72	38.78	2.98	7.66484e+06	6	2	0	1	1	0	0	0	0	0	0	0	0	0	0	0
Miranda do Norte (MA)	2106755	Miranda do Norte	0.61	0.751	0.55	0.55	2	MA	Urbano	70.04	29.2	2.07	5.56	Urbano	2	Nordeste	21	MA	Maranhão	10354.5	246233	79637.9	105684	441910	40324.5	482235	16991.5	98.06	863.84	305.3	39.76	4.74	1.50877e+07	0	8	0	0	1	0	0	0	0	0	0	0	0	0	0	0
Mirinzal (MA)	2106805	Mirinzal	0.622	0.756	0.582	0.546	2	MA	RuralAdjacente	70.33	28.3	2.63	7.25	RuralAdjacente	2	Nordeste	21	MA	Maranhão	5279.74	3971.43	33790.4	46583.5	89625	5628.03	95253.1	6366.33	99.09	738.87	185.47	43.85	13.1	2.19161e+06	1	6	0	0	1	0	0	0	0	0	0	0	0	0	0	0
Monção (MA)	2106904	Monção	0.546	0.704	0.464	0.499	2	MA	RuralAdjacente	67.23	39	3.57	5.33	RuralAdjacente	2	Nordeste	21	MA	Maranhão	37802.3	9924.06	48004.4	131020	226751	8029.4	234780	7022.2	97.78	475.84	169.85	43.57	0.69	9.00246e+06	3	7	0	1	0	0	0	0	0	0	0	0	0	0	0	0
Montes Altos (MA)	2107001	Montes Altos	0.575	0.732	0.486	0.534	2	MA	RuralAdjacente	68.91	33	3.24	7.3	RuralAdjacente	2	Nordeste	21	MA	Maranhão	15202.6	3015.47	14161.8	28284.4	60664.2	2228.02	62892.3	6865.97	96.18	347.78	281.71	49.76	2.09	1.23177e+06	1	3	0	0	0	0	0	0	0	0	0	0	0	0	0	0
Morros (MA)	2107100	Morros	0.548	0.706	0.48	0.485	2	MA	RuralAdjacente	67.34	38.6	3.28	5.43	RuralAdjacente	2	Nordeste	21	MA	Maranhão	5152.45	5208.71	41403.8	74786.1	126551	8765.3	135316	6963.23	97.19	630.68	162.67	72.74	2.27	5.77612e+06	3	4	2	0	1	0	0	0	0	0	0	0	0	0	0	0
Nina Rodrigues (MA)	2107209	Nina Rodrigues	0.585	0.774	0.547	0.474	2	MA	RuralAdjacente	71.45	24.9	3.51	4.35	RuralAdjacente	2	Nordeste	21	MA	Maranhão	3952.98	3093.51	13695.1	54344.4	75086	1957.12	77043.1	5330.22	93.03	732.2	203.7	44.76	1.4	5685746	1	6	0	0	1	0	0	0	0	0	0	0	0	0	0	0
Nova Colinas (MA)	2107258	Nova Colinas	0.566	0.749	0.481	0.502	2	MA	RuralAdjacente	69.96	29.5	3.53	6.45	RuralAdjacente	2	Nordeste	21	MA	Maranhão	20496.8	1815.11	11064.2	21530.9	54907	1777.93	56684.9	10528.4	85.16	846.83	435.04	81.84	4.49	2.83731e+06	1	2	0	0	0	0	0	0	0	0	0	0	0	0	0	0
Nova Iorque (MA)	2107308	Nova Iorque	0.584	0.729	0.489	0.558	2	MA	RuralRemoto	68.74	33.5	2.42	8.8	RuralRemoto	2	Nordeste	21	MA	Maranhão	6923.38	1610.91	8707.27	19847.7	37089.2	1332.24	38421.5	8204.45	98.27	1083.8	556.7	36.32	3.1	1.04236e+06	0	2	0	0	0	0	0	0	0	0	0	0	0	0	0	0
Nova Olinda do Maranhão (MA)	2107357	Nova Olinda do Maranhão	0.581	0.755	0.484	0.536	2	MA	IntermediarioAdjacente	70.32	28.4	2.63	6.13	IntermediarioAdjacente	2	Nordeste	21	MA	Maranhão	25403	4230.83	32975.3	72909.5	135519	5803.9	141323	6752.8	97.14	580.6	155.44	75.75	6.39	1.56907e+06	0	6	0	0	1	0	0	0	0	0	0	0	0	0	0	0
Olho D'Água das Cunhãs (MA)	2107407	Olho d´Água das Cunhãs	0.589	0.754	0.491	0.551	2	MA	RuralAdjacente	70.24	28.6	2.06	7.1	RuralAdjacente	2	Nordeste	21	MA	Maranhão	20220	5021.93	40818.8	75848.8	141910	6880.01	148790	7628.28	98.8	644.84	222.16	53.89	1.71	1.0202e+07	0	7	0	0	1	0	0	0	0	0	0	0	0	0	0	0
Olinda Nova do Maranhão (MA)	2107456	Olinda Nova do Maranhão	0.575	0.724	0.531	0.495	2	MA	RuralAdjacente	68.43	34.6	3.32	6.27	RuralAdjacente	2	Nordeste	21	MA	Maranhão	8565.76	4016.12	22715.7	49119.1	84416.7	4735.21	89151.9	6064.34	92.29	954.11	276.37	46.15	1.05	4.25716e+06	2	5	0	0	1	0	0	0	0	0	0	0	0	0	0	0
Paço do Lumiar (MA)	2107506	Paço do Lumiar	0.724	0.796	0.739	0.646	2	MA	Urbano	72.74	21.3	1.93	3.97	Urbano	2	Nordeste	21	MA	Maranhão	18978	108635	415972	375309	918894	73437.1	992331	8120.75	83.34	472.59	225.47	34.39	4.5	2.83149e+07	14	8	0	0	2	0	0	0	0	0	0	0	0	1	1	0
Palmeirândia (MA)	2107605	Palmeirândia	0.556	0.715	0.492	0.488	2	MA	RuralAdjacente	67.9	36.5	2.83	6.81	RuralAdjacente	2	Nordeste	21	MA	Maranhão	15386.4	4586.11	28495.5	72331	120799	4427.49	125227	6349.59	95.48	1039.17	198.95	59.71	5.96	8.41491e+06	3	7	0	0	1	0	0	0	0	0	0	0	0	0	0	0
Paraibano (MA)	2107704	Paraibano	0.58	0.723	0.473	0.572	2	MA	Urbano	68.37	34.8	2.6	7.74	Urbano	2	Nordeste	21	MA	Maranhão	16039	12046.8	51651.3	75394.7	155132	10437.8	165570	7741.96	99.17	969.55	210.97	76.18	10.15	8.92105e+06	1	7	0	0	1	0	0	0	0	0	0	0	0	0	0	0
Parnarama (MA)	2107803	Parnarama	0.542	0.758	0.416	0.504	2	MA	RuralAdjacente	70.5	27.8	2.76	6.88	RuralAdjacente	2	Nordeste	21	MA	Maranhão	36671	9789.8	57487.7	119900	223848	11726.1	235575	6748.63	91.27	704.35	175.28	54.03	2.51	1.40542e+07	2	12	0	0	1	0	0	0	0	0	0	0	0	0	0	0
Passagem Franca (MA)	2107902	Passagem Franca	0.532	0.717	0.401	0.525	2	MA	RuralAdjacente	68.04	36	2.79	7.4	RuralAdjacente	2	Nordeste	21	MA	Maranhão	25374.7	10477.4	43769.2	67025.1	146646	7741.16	154387	8117.54	95.64	1003.53	203.6	61.85	9.19	9.72714e+06	2	7	0	0	1	0	0	0	0	0	0	0	0	0	0	0
Pastos Bons (MA)	2108009	Pastos Bons	0.61	0.753	0.559	0.54	2	MA	IntermediarioRemoto	70.18	28.8	2.81	7.26	IntermediarioRemoto	2	Nordeste	21	MA	Maranhão	32371.4	22416	54751.8	76300.4	185839	12580.4	198420	10190	99.87	724.71	180.28	66.31	3.16	8.09672e+06	0	10	0	0	1	0	0	0	0	0	0	0	0	0	0	0
Paulino Neves (MA)	2108058	Paulino Neves	0.561	0.72	0.511	0.481	2	MA	RuralRemoto	68.18	35.5	3.24	5.57	RuralRemoto	2	Nordeste	21	MA	Maranhão	5779.69	3127.87	24285.4	62453.9	95646.9	9144.09	104791	6535.14	97.07	610.81	256.35	95.47	0	3.22826e+06	0	5	0	0	1	0	0	0	0	0	0	0	0	0	0	0
Paulo Ramos (MA)	2108108	Paulo Ramos	0.549	0.677	0.447	0.546	2	MA	RuralAdjacente	65.64	45.3	3.15	6.41	RuralAdjacente	2	Nordeste	21	MA	Maranhão	18340.5	6201.92	49914.7	78704.3	153162	9413.96	162575	7726.97	94.71	551.75	161.56	49.03	3.58	4.67821e+06	1	5	0	1	1	0	0	0	0	0	0	0	0	0	0	0
Pedreiras (MA)	2108207	Pedreiras	0.682	0.792	0.621	0.644	2	MA	Urbano	72.49	22	2.53	7.8	Urbano	2	Nordeste	21	MA	Maranhão	19401.5	53000	308705	139255	520362	62940.7	583302	14869.2	86.89	1030.33	146.79	57.99	1.56	1.3795e+07	0	19	1	0	2	0	0	0	0	0	0	0	0	0	0	0
Pedro do Rosário (MA)	2108256	Pedro do Rosário	0.516	0.696	0.415	0.475	2	MA	RuralAdjacente	66.77	40.7	3.73	5.35	RuralAdjacente	2	Nordeste	21	MA	Maranhão	13243.6	4229.8	29381.9	95444.5	142300	4644.93	146945	5844.13	91.24	813.27	288.71	40.17	29.29	4.29778e+06	3	7	0	0	1	0	0	0	0	0	0	0	0	0	0	0
Penalva (MA)	2108306	Penalva	0.554	0.693	0.472	0.519	2	MA	IntermediarioRemoto	66.57	41.5	3.02	6.27	IntermediarioRemoto	2	Nordeste	21	MA	Maranhão	20388.1	7079.34	53357	127275	208099	9279.56	217379	5650.61	94.61	516.9	175.88	23.59	3.41	8.19994e+06	12	5	0	0	1	0	0	0	0	0	0	0	0	0	0	0
Peri Mirim (MA)	2108405	Peri Mirim	0.599	0.744	0.572	0.506	2	MA	RuralAdjacente	69.61	30.6	2.28	7.4	RuralAdjacente	2	Nordeste	21	MA	Maranhão	8017.08	2928.55	19058	44248.8	74252.3	3299.51	77551.9	5416.39	88.36	749.79	294.76	57.35	11.49	2.01429e+06	0	5	0	0	1	0	0	0	0	0	0	0	0	0	0	0
Peritoró (MA)	2108454	Peritoró	0.564	0.774	0.464	0.499	2	MA	RuralAdjacente	71.44	25	2.9	6.48	RuralAdjacente	2	Nordeste	21	MA	Maranhão	9055.85	7343.49	83484.5	82229.7	182113	21244.5	203358	8766.94	90.38	540.71	261.23	62.85	3.67	6.92377e+06	1	10	0	1	2	0	0	0	0	0	0	0	0	0	0	0
Pindaré-Mirim (MA)	2108504	Pindaré-Mirim	0.633	0.755	0.592	0.568	2	MA	IntermediarioAdjacente	70.3	28.4	2.71	7.12	IntermediarioAdjacente	2	Nordeste	21	MA	Maranhão	17591.9	15464.4	78315.1	143576	254947	15187.4	270135	8200.56	91.36	538.12	221.88	37.41	1.27	1.27426e+07	4	8	0	0	1	0	0	0	0	0	0	0	0	0	0	0
Pinheiro (MA)	2108603	Pinheiro	0.637	0.771	0.579	0.579	2	MA	Urbano	71.26	25.5	2.42	6.99	Urbano	2	Nordeste	21	MA	Maranhão	45713.5	37951.9	432443	272588	788697	108251	896948	10756.5	90.18	922.12	107.52	22.07	3.47	2.01002e+07	7	18	0	4	2	0	0	0	0	0	0	0	0	1	0	0
Pio Xii (MA)	2108702	Pio XII	0.541	0.727	0.408	0.535	2	MA	IntermediarioAdjacente	68.64	33.9	2.79	6.87	IntermediarioAdjacente	2	Nordeste	21	MA	Maranhão	13491	7965.04	47530.3	63617.4	132604	8476.88	141081	6566.47	97.69	491.84	165.34	55.45	3.28	6.20098e+06	4	5	0	0	1	0	0	0	0	0	0	0	0	0	0	0
Pirapemas (MA)	2108801	Pirapemas	0.576	0.741	0.514	0.501	2	MA	IntermediarioAdjacente	69.47	31.1	3.14	6.39	IntermediarioAdjacente	2	Nordeste	21	MA	Maranhão	8207.23	4496.07	27848.2	71057.6	111609	4604.49	116214	6239.66	94.91	776.58	323.83	97.09	0.83	9.6971e+06	0	7	0	0	1	0	0	0	0	0	0	0	0	0	0	0
Poção de Pedras (MA)	2108900	Poção de Pedras	0.576	0.732	0.481	0.543	2	MA	RuralAdjacente	68.91	33	2.5	7.52	RuralAdjacente	2	Nordeste	21	MA	Maranhão	23180.9	4775.31	44097	73610.4	145664	6995.87	152659	8541.35	97.68	889	222.22	47.71	5.99	3.86943e+06	6	3	0	0	1	0	0	0	0	0	0	0	0	0	0	0
Porto Franco (MA)	2109007	Porto Franco	0.684	0.796	0.606	0.664	2	MA	Urbano	72.74	21.3	2.63	6.26	Urbano	2	Nordeste	21	MA	Maranhão	31082.8	106953	199287	99058.1	436381	81441.8	517823	21679.8	86.25	1212.52	236.54	25.42	1.77	1.3335e+07	3	6	0	0	1	0	0	1	0	0	0	0	0	0	1	0
Porto Rico do Maranhão (MA)	2109056	Porto Rico do Maranhão	0.615	0.772	0.561	0.538	2	MA	RuralAdjacente	71.31	25.3	2.97	8.18	RuralAdjacente	2	Nordeste	21	MA	Maranhão	7413.85	1759.05	8782.16	25613.3	43568.3	1116.23	44684.6	7478.59	96.73	606.5	465.76	27.11	0	705481	0	3	0	0	0	1	0	0	0	0	0	0	0	0	0	0
Presidente Dutra (MA)	2109106	Presidente Dutra	0.653	0.788	0.563	0.628	2	MA	Urbano	72.3	22.5	2.66	6.54	Urbano	2	Nordeste	21	MA	Maranhão	21855.8	36370.9	297812	158733	514772	70812.9	585585	12249.7	88.13	959.89	147.1	30.55	4.71	2.94486e+07	13	8	0	0	1	0	0	0	0	0	0	0	0	0	0	0
Presidente Juscelino (MA)	2109205	Presidente Juscelino	0.563	0.743	0.532	0.452	2	MA	RuralAdjacente	69.6	30.6	3.1	5.11	RuralAdjacente	2	Nordeste	21	MA	Maranhão	13258.4	2736.69	14223.4	50283.7	80502.3	1694.74	82197	6454.93	91.53	497.31	385.13	28.3	0.17	4.21204e+06	0	5	0	0	0	0	0	0	0	0	0	0	0	0	0	0
Presidente Médici (MA)	2109239	Presidente Médici	0.591	0.762	0.522	0.518	2	MA	RuralAdjacente	70.69	27.2	2.53	6.7	RuralAdjacente	2	Nordeste	21	MA	Maranhão	9559.23	1574.8	9953.17	25493.9	46581.1	1697.9	48279	6882.25	97.64	809.42	229.2	34.91	11.97	2.29104e+06	1	2	0	0	0	1	0	0	0	0	0	0	0	0	0	0
Presidente Sarney (MA)	2109270	Presidente Sarney	0.557	0.752	0.472	0.486	2	MA	RuralAdjacente	70.13	28.9	3.37	6.65	RuralAdjacente	2	Nordeste	21	MA	Maranhão	26439	4574.29	27904.5	67280.2	126198	2963.46	129161	6827.44	96.2	529.04	175.25	44.53	5.76	5.11489e+06	0	9	0	0	1	0	0	0	0	0	0	0	0	0	0	0
Presidente Vargas (MA)	2109304	Presidente Vargas	0.587	0.768	0.56	0.47	2	MA	RuralAdjacente	71.1	26	3.02	5.6	RuralAdjacente	2	Nordeste	21	MA	Maranhão	3756.46	2208.36	14686.6	46153.1	66804.5	1822.56	68627	6131.25	97.71	783.1	340.11	25.72	0	4.65799e+06	1	4	0	0	1	0	0	0	0	0	0	0	0	0	0	0
Primeira Cruz (MA)	2109403	Primeira Cruz	0.512	0.722	0.414	0.448	2	MA	RuralRemoto	68.29	35.1	3.57	5.41	RuralRemoto	2	Nordeste	21	MA	Maranhão	9953.08	2024.82	10892.1	47570.2	70440.2	1177.65	71617.8	4676.32	97.69	594.29	146.6	81.81	2.07	3.31373e+06	0	5	0	0	1	0	0	1	0	0	0	0	0	0	0	0
Raposa (MA)	2109452	Raposa	0.626	0.735	0.587	0.568	2	MA	Urbano	69.11	32.3	2.67	4.14	Urbano	2	Nordeste	21	MA	Maranhão	17689	30614.9	86787.9	95776.5	230868	19755.7	250624	8147.46	93.88	563.04	208.36	46.94	2.4	9.07259e+06	1	9	0	0	1	0	0	0	0	0	0	0	0	0	0	0
Riachão (MA)	2109502	Riachão	0.576	0.757	0.442	0.572	2	MA	RuralAdjacente	70.43	28	2.73	7.38	RuralAdjacente	2	Nordeste	21	MA	Maranhão	156042	15225.6	78209.2	72649.2	322126	13309.3	335436	16609.8	90.42	806.75	335.16	36.93	2.78	6.329e+06	2	4	0	0	1	0	0	0	0	0	0	0	0	0	0	0
Ribamar Fiquene (MA)	2109551	Ribamar Fiquene	0.615	0.744	0.527	0.592	2	MA	RuralAdjacente	69.65	30.5	2.77	6.12	RuralAdjacente	2	Nordeste	21	MA	Maranhão	33888.8	5786.93	20362.7	30506.6	90545	3780.73	94325.7	12107	86.76	725.98	293.08	37.48	3.09	3.96312e+06	0	3	0	0	0	1	0	0	0	0	0	0	0	0	0	0
Rosário (MA)	2109601	Rosário	0.632	0.752	0.592	0.566	2	MA	Urbano	70.11	29	2.5	6.47	Urbano	2	Nordeste	21	MA	Maranhão	10320.6	31513.8	149246	145182	336262	35554.2	371816	8699.48	93.3	470.95	161.86	39.05	3.24	1.61854e+07	3	15	3	0	2	0	0	0	0	0	0	0	0	0	0	0
Sambaíba (MA)	2109700	Sambaíba	0.565	0.728	0.456	0.542	2	MA	RuralRemoto	68.66	33.8	3.07	7.55	RuralRemoto	2	Nordeste	21	MA	Maranhão	110888	6693.05	38656	22428.5	178666	8588.71	187254	33019.7	95.05	868.53	490.88	74.59	2.68	3.46929e+06	0	2	0	0	0	0	0	0	0	0	0	0	0	0	0	0
Santa Filomena do Maranhão (MA)	2109759	Santa Filomena do Maranhão	0.525	0.722	0.435	0.461	2	MA	RuralAdjacente	68.31	35	3.32	5.4	RuralAdjacente	2	Nordeste	21	MA	Maranhão	7454.33	1885.54	12246.3	27494.6	49080.8	2072.18	51152.9	6580.85	97.49	649.95	325.39	33.42	0.72	918743	1	2	0	0	0	1	0	0	0	0	0	0	0	0	0	0
Santa Helena (MA)	2109809	Santa Helena	0.571	0.746	0.471	0.531	2	MA	Urbano	69.73	30.2	2.46	6.38	Urbano	2	Nordeste	21	MA	Maranhão	30978.5	7964.55	77143.1	139973	256060	13125.5	269185	6389.39	95.17	575.19	234.85	46.59	0.59	1.27852e+07	3	7	0	0	2	0	0	0	0	3	0	0	0	0	0	0
Santa Inês (MA)	2109908	Santa Inês	0.674	0.788	0.615	0.633	2	MA	Urbano	72.25	22.7	2.43	6.78	Urbano	2	Nordeste	21	MA	Maranhão	21190.4	63322.4	682317	314371	1.0812e+06	164637	1.24584e+06	13991.3	88.08	697.19	131.7	28.81	0.42	3.69647e+07	9	12	0	3	3	0	0	1	0	0	0	0	0	0	0	0
Santa Luzia (MA)	2110005	Santa Luzia	0.55	0.7	0.452	0.525	2	MA	IntermediarioAdjacente	67.02	39.8	3.21	5.93	IntermediarioAdjacente	2	Nordeste	21	MA	Maranhão	117040	19478.9	164492	230705	531715	30610.1	562325	7738.39	94.99	573.04	90.41	47.27	1.49	2.55501e+07	11	13	0	10	2	0	0	0	0	0	0	0	0	0	0	0
Santa Luzia do Paruá (MA)	2110039	Santa Luzia do Paruá	0.599	0.723	0.51	0.583	2	MA	IntermediarioAdjacente	68.4	34.7	2.93	6.36	IntermediarioAdjacente	2	Nordeste	21	MA	Maranhão	30484	9187.27	72101.3	82450.4	194223	15730.2	209953	8313.66	93.94	719.31	163.9	49.28	1.77	4.61485e+06	0	9	0	0	1	0	0	0	0	0	0	0	0	0	0	0
Santa Quitéria do Maranhão (MA)	2110104	Santa Quitéria do Maranhão	0.555	0.76	0.458	0.49	2	MA	RuralAdjacente	70.61	27.4	3.38	6.05	RuralAdjacente	2	Nordeste	21	MA	Maranhão	14901.7	7635.52	54938	96322.7	173798	9539.55	183337	7149.89	98.18	701.19	213.41	83.42	1.39	8.10926e+06	5	7	0	0	1	0	0	0	0	0	0	0	0	0	0	0
Santa Rita (MA)	2110203	Santa Rita	0.609	0.743	0.551	0.553	2	MA	RuralAdjacente	69.59	30.7	2.39	6.41	RuralAdjacente	2	Nordeste	21	MA	Maranhão	8738.87	23709.2	97869.3	121578	251895	29475.8	281371	7432.85	93.15	323.34	167	77.68	1.16	5.30557e+06	4	11	0	0	1	0	0	0	0	0	0	0	0	0	0	0
Santana do Maranhão (MA)	2110237	Santana do Maranhão	0.51	0.758	0.394	0.445	2	MA	RuralAdjacente	70.45	27.9	2.92	6.66	RuralAdjacente	2	Nordeste	21	MA	Maranhão	3914.46	1888.12	12967.1	46516.7	65286.4	1707.88	66994.2	5004.8	99.66	388.47	171.82	41.78	0	4900000	2	3	0	0	0	1	0	0	0	0	0	0	0	0	0	0
Santo Amaro do Maranhão (MA)	2110278	Santo Amaro do Maranhão	0.518	0.738	0.416	0.454	2	MA	RuralRemoto	69.27	31.7	3.08	4.87	RuralRemoto	2	Nordeste	21	MA	Maranhão	8183.26	2110.83	14856.3	51477	76627.4	2400.59	79028	4987.25	98.54	789.03	156.67	51.99	5.43	5.7653e+06	3	4	0	0	0	1	0	0	0	0	0	0	0	0	0	0
Santo Antônio dos Lopes (MA)	2110302	Santo Antônio dos Lopes	0.566	0.714	0.465	0.547	2	MA	RuralAdjacente	67.86	36.6	2.57	7.24	RuralAdjacente	2	Nordeste	21	MA	Maranhão	14748.4	1.57411e+06	71406.7	95364.8	1.75563e+06	109151	1.86478e+06	128358	99.49	299.07	297.28	92.29	3.72	3.57482e+06	0	7	0	0	1	0	0	0	0	0	0	0	0	0	0	0
São Benedito do Rio Preto (MA)	2110401	São Benedito do Rio Preto	0.541	0.749	0.452	0.468	2	MA	RuralAdjacente	69.95	29.5	3.42	6.4	RuralAdjacente	2	Nordeste	21	MA	Maranhão	4611.38	5870.95	33025.9	77999.7	121508	5014.37	126522	6779.31	99.08	605.9	311.76	49.84	0.01	8.50825e+06	4	5	0	0	1	0	0	0	0	0	0	0	0	0	0	0
São Bento (MA)	2110500	São Bento	0.602	0.762	0.545	0.525	2	MA	IntermediarioAdjacente	70.72	27.1	2.06	6.9	IntermediarioAdjacente	2	Nordeste	21	MA	Maranhão	11269.1	11899.4	88320.5	144460	255949	15228	271177	5998.04	95.12	521.36	133.29	95.5	0.5	1.48984e+07	11	5	0	0	1	0	0	0	0	0	0	0	0	0	0	0
São Bernardo (MA)	2110609	São Bernardo	0.572	0.762	0.479	0.514	2	MA	RuralAdjacente	70.7	27.2	2.73	6.9	RuralAdjacente	2	Nordeste	21	MA	Maranhão	30600	11550.7	106093	108585	256829	27064.4	283893	9958.72	98.78	587.8	211.8	41.73	1.04	8.91063e+06	3	6	0	0	1	0	0	0	0	0	0	0	0	0	0	0
São Domingos do Azeitão (MA)	2110658	São Domingos do Azeitão	0.59	0.732	0.486	0.576	2	MA	RuralRemoto	68.92	32.9	3.12	6.1	RuralRemoto	2	Nordeste	21	MA	Maranhão	54976.3	6058.76	65926.7	29486	156448	17816.1	174264	23574.7	92.93	789.53	398.68	64.73	2.9	3.36541e+06	0	3	0	0	0	1	0	0	0	0	0	0	0	0	0	0
São Domingos do Maranhão (MA)	2110708	São Domingos do Maranhão	0.582	0.713	0.504	0.549	2	MA	IntermediarioAdjacente	67.76	37	2.64	6.66	IntermediarioAdjacente	2	Nordeste	21	MA	Maranhão	33800.2	13250.8	107818	117143	272012	19694.5	291707	8485.76	95.24	1015.23	199.1	6.78	3.48	7.98406e+06	5	11	0	0	2	0	0	0	0	0	0	0	0	0	0	0
São Félix de Balsas (MA)	2110807	São Félix de Balsas	0.557	0.778	0.43	0.517	2	MA	RuralRemoto	71.65	24.4	2.66	7.21	RuralRemoto	2	Nordeste	21	MA	Maranhão	11537	2480.81	9510.96	19127.1	42655.9	1823.47	44479.4	9701.06	94.39	1029.36	469.34	78.85	0	3.18746e+06	0	2	0	0	0	0	0	0	0	0	0	0	0	0	0	0
São Francisco do Brejão (MA)	2110856	São Francisco do Brejão	0.584	0.748	0.479	0.556	2	MA	RuralAdjacente	69.86	29.8	3.07	5.93	RuralAdjacente	2	Nordeste	21	MA	Maranhão	25743.8	4322.19	22409.2	42072.2	94547.3	5095.64	99642.9	8445.75	96.04	531.61	383.84	13.77	7.9	1.8777e+06	0	3	0	0	0	1	0	0	0	0	0	0	0	0	0	0
São Francisco do Maranhão (MA)	2110906	São Francisco do Maranhão	0.528	0.733	0.4	0.503	2	MA	RuralAdjacente	68.96	32.8	2.59	8.57	RuralAdjacente	2	Nordeste	21	MA	Maranhão	10116.3	3252.23	16552.8	44138.4	74059.7	2163.49	76223.2	6242.68	95.06	857.12	384.6	67.56	6.02	5.66218e+06	0	6	0	0	1	0	0	0	0	0	0	0	0	0	0	0
São João Batista (MA)	2111003	São João Batista	0.598	0.752	0.577	0.493	2	MA	RuralAdjacente	70.09	29.1	2.59	7.79	RuralAdjacente	2	Nordeste	21	MA	Maranhão	12606.5	3728.57	32529.5	69488.5	118353	4795.64	123149	5959.29	96.87	635.52	159.23	37.29	2.37	1.56806e+06	6	4	0	0	1	0	0	0	0	0	0	0	0	0	0	0
São João do Carú (MA)	2111029	São João do Carú	0.509	0.684	0.397	0.487	2	MA	RuralRemoto	66.01	43.7	3.52	4.48	RuralRemoto	2	Nordeste	21	MA	Maranhão	12962.3	2447.45	19869.4	55650.4	90929.5	2833.62	93763.1	5931.37	87.96	759.57	293.32	94.76	11.57	4.96581e+06	1	7	0	0	1	0	0	0	0	0	0	0	0	0	0	0
São João do Paraíso (MA)	2111052	São João do Paraíso	0.609	0.753	0.542	0.554	2	MA	RuralAdjacente	70.16	28.8	2.93	7.02	RuralAdjacente	2	Nordeste	21	MA	Maranhão	34409.9	3822.38	30060.1	46224.6	114517	5877.69	120395	10771.6	93.16	567.83	232.39	30.06	1.35	3.47506e+06	0	4	0	1	1	0	0	0	0	0	0	0	0	0	0	0
São João do Soter (MA)	2111078	São João do Soter	0.517	0.711	0.401	0.486	2	MA	RuralAdjacente	67.63	37.5	3.35	7.37	RuralAdjacente	2	Nordeste	21	MA	Maranhão	9402.71	3740.9	21942.5	70826.5	105913	3315.36	109228	5890.52	89.83	739.04	151.64	57.24	3.57	6.45421e+06	2	7	0	0	1	0	0	0	0	0	0	0	0	0	0	0
São João dos Patos (MA)	2111102	São João dos Patos	0.615	0.726	0.522	0.613	2	MA	Urbano	68.55	34.2	2.4	8.89	Urbano	2	Nordeste	21	MA	Maranhão	20331.7	20082.6	122582	88443.2	251440	22212.9	273653	10553.9	94.4	809.1	274.82	34.88	1.19	1.25413e+07	3	7	0	0	1	0	0	0	0	0	0	0	0	0	0	0
São José de Ribamar (MA)	2111201	São José de Ribamar	0.708	0.79	0.7	0.642	2	MA	Urbano	72.38	20.49	1.89	4.26	Urbano	2	Nordeste	21	MA	Maranhão	21485.8	199890	1.09919e+06	566625	1.88719e+06	246365	2.13355e+06	12007.4	80.5	531.76	272.5	57.19	1.96	4.41381e+07	2	45	0	0	0	0	0	0	0	0	0	0	0	1	1	0
São José dos Basílios (MA)	2111250	São José dos Basílios	0.557	0.719	0.48	0.501	2	MA	RuralAdjacente	68.13	35.7	2.81	7.35	RuralAdjacente	2	Nordeste	21	MA	Maranhão	7898.69	2229.67	12915.2	28459.7	51503.2	1944.2	53447.4	6994.82	91.38	663.92	332.53	43.1	0.82	2.13474e+06	0	3	0	0	0	1	0	0	0	0	0	0	0	0	0	0
São Luís (MA)	2111300	São Luís	0.768	0.813	0.752	0.741	2	MA	Urbano	73.76	18.1	1.75	5.19	Urbano	2	Nordeste	21	MA	Maranhão	21567.8	6.02397e+06	1.49085e+07	3.66215e+06	2.46162e+07	7.48759e+06	3.21037e+07	29135.3	62.65	859.38	410.73	9.06	1.72	5.43536e+08	71	48	0	13	13	0	0	0	0	0	0	0	0	4	1	0
São Luís Gonzaga do Maranhão (MA)	2111409	São Luís Gonzaga do Maranhão	0.54	0.716	0.438	0.503	2	MA	RuralAdjacente	67.94	36.4	3.13	6.73	RuralAdjacente	2	Nordeste	21	MA	Maranhão	24414.4	4550.5	33771.6	72298.3	135035	4768.51	139803	7414.26	94.31	596.87	188.19	97.31	11.12	6.09824e+06	0	9	0	0	1	0	0	0	0	0	0	0	0	0	0	0
São Mateus do Maranhão (MA)	2111508	São Mateus do Maranhão	0.616	0.723	0.515	0.627	2	MA	Urbano	68.37	34.8	2.98	7.19	Urbano	2	Nordeste	21	MA	Maranhão	32621.3	15858.9	116992	135371	300844	20929.9	321774	7748.17	92.28	313.97	130.81	40.09	0	8.94216e+06	0	14	3	0	1	0	0	0	0	0	0	0	0	1	1	0
São Pedro da Água Branca (MA)	2111532	São Pedro da Água Branca	0.605	0.735	0.523	0.577	2	MA	IntermediarioAdjacente	69.09	32.3	3.22	6.19	IntermediarioAdjacente	2	Nordeste	21	MA	Maranhão	12303.6	8298.15	28115.8	48543.7	97261.3	9505.5	106767	8413.46	94.09	655.65	368.51	76.18	7.28	2.90452e+06	0	2	0	2	0	0	0	0	0	0	0	0	0	0	0	0
São Pedro dos Crentes (MA)	2111573	São Pedro dos Crentes	0.6	0.738	0.524	0.558	2	MA	RuralRemoto	69.29	31.7	2.66	5.69	RuralRemoto	2	Nordeste	21	MA	Maranhão	16586.2	1468.82	12897.5	19412.5	50365	2750.31	53115.3	11378.6	89.48	850.25	366.62	25.66	1.4	2.30619e+06	0	2	0	0	0	0	0	0	0	0	0	0	0	0	0	0
São Raimundo das Mangabeiras (MA)	2111607	São Raimundo das Mangabeiras	0.61	0.749	0.521	0.583	2	MA	IntermediarioAdjacente	69.96	29.5	2.65	7.27	IntermediarioAdjacente	2	Nordeste	21	MA	Maranhão	236360	62668.9	113524	67635.6	480188	33953.7	514142	27249.4	91.1	741.7	301.67	96.78	3.33	8.4706e+06	0	9	0	0	1	0	0	0	0	0	0	0	0	0	0	0
São Raimundo do Doca Bezerra (MA)	2111631	São Raimundo do Doca Bezerra	0.516	0.7	0.41	0.478	2	MA	RuralAdjacente	66.99	39.9	3.26	5.04	RuralAdjacente	2	Nordeste	21	MA	Maranhão	4579.63	1308.41	8156.39	21122.3	35166.7	1027.43	36194.2	6911.24	97.25	1026.2	299.87	17.1	9.4	2.18725e+06	0	3	0	0	0	1	0	0	0	0	0	0	0	0	0	0
São Roberto (MA)	2111672	São Roberto	0.516	0.738	0.391	0.475	2	MA	RuralAdjacente	69.27	31.7	2.69	4.92	RuralAdjacente	2	Nordeste	21	MA	Maranhão	4069.35	1260.82	8155.39	26493.2	39978.8	996.383	40975.1	6098.4	97.44	720.29	220.15	61.79	1.59	2.54738e+06	0	2	0	0	0	0	0	0	0	0	0	0	0	0	0	0
São Vicente Ferrer (MA)	2111706	São Vicente Ferrer	0.592	0.762	0.541	0.504	2	MA	RuralAdjacente	70.72	27.1	2.36	7.04	RuralAdjacente	2	Nordeste	21	MA	Maranhão	15271.7	4829.31	33642	73117.2	126860	5598.21	132458	5953.99	96.95	652.65	150.73	48.65	2.49	5.35057e+06	5	4	0	0	1	0	0	0	0	0	0	0	0	0	0	0
Satubinha (MA)	2111722	Satubinha	0.493	0.72	0.369	0.45	2	MA	RuralAdjacente	68.19	35.5	2.98	4.75	RuralAdjacente	2	Nordeste	21	MA	Maranhão	8188.49	2253.58	14854.7	50419.8	75716.6	2198.01	77914.7	5599.73	93.88	614.16	338.65	31.2	1.72	4.23855e+06	1	4	0	0	1	0	0	0	0	0	0	0	0	0	0	0
Senador Alexandre Costa (MA)	2111748	Senador Alexandre Costa	0.538	0.689	0.435	0.52	2	MA	RuralAdjacente	66.32	42.5	3.26	6.99	RuralAdjacente	2	Nordeste	21	MA	Maranhão	12407.3	2935.8	24593	44180.4	84116.5	4736.68	88853.2	7975.33	97.94	690.89	257.49	59.01	9.97	2.33594e+06	1	4	0	0	0	1	0	0	0	0	0	0	0	0	0	0
Senador La Rocque (MA)	2111763	Senador La Rocque	0.602	0.743	0.515	0.57	2	MA	RuralAdjacente	69.6	30.6	2.86	7.51	RuralAdjacente	2	Nordeste	21	MA	Maranhão	28732	6999.68	42423.8	61026.7	139182	7155.46	146338	10238.4	98.62	306.81	306.81	95.17		3.51525e+06	4	4	0	0	1	0	0	0	0	0	0	0	0	0	0	0
Serrano do Maranhão (MA)	2111789	Serrano do Maranhão	0.519	0.735	0.433	0.44	2	MA	RuralRemoto	69.12	32.2	3.2	6.19	RuralRemoto	2	Nordeste	21	MA	Maranhão	5835.92	1589.32	10498	34124.7	52048	1524.74	53572.8	5225.08	99.34	636.47	237.54	72.22	0	3.52789e+06	3	2	0	0	1	0	0	0	0	0	0	0	0	0	0	0
Sítio Novo (MA)	2111805	Sítio Novo	0.564	0.774	0.456	0.509	2	MA	RuralAdjacente	71.41	25	2.97	5.99	RuralAdjacente	2	Nordeste	21	MA	Maranhão	48015.4	4620.53	36776.5	70618.5	160031	7593.43	167624	9270.75	93.11	791.79	201.75	40.96	4.69	8.04957e+06	3	6	0	0	0	1	0	0	0	0	0	0	0	0	0	0
Sucupira do Norte (MA)	2111904	Sucupira do Norte	0.579	0.731	0.505	0.526	2	MA	RuralRemoto	68.87	33.1	2.8	7.73	RuralRemoto	2	Nordeste	21	MA	Maranhão	16153.7	3118.17	19543	37650.4	76465.3	3261.49	79726.8	7495.94	96.49	739.46	335.68	23.76	0.51	3.6573e+06	0	4	0	0	0	1	0	0	0	0	0	0	0	0	0	0
Sucupira do Riachão (MA)	2111953	Sucupira do Riachão	0.568	0.761	0.447	0.538	2	MA	RuralAdjacente	70.63	27.4	2.56	8.71	RuralAdjacente	2	Nordeste	21	MA	Maranhão	7536.11	1933.4	8937.43	21351.8	39758.7	1634.11	41392.8	7313.22	97.42	1431.39	398.35	32.8	0	1.87683e+06	0	2	0	0	0	0	0	0	0	0	0	0	0	0	0	0
Tasso Fragoso (MA)	2112001	Tasso Fragoso	0.599	0.777	0.491	0.562	2	MA	RuralRemoto	71.6	24.5	3.54	5.55	RuralRemoto	2	Nordeste	21	MA	Maranhão	912683	47956.5	180923	40635.8	1.1822e+06	25060.4	1.20726e+06	141680	88.09	1338.51	951.68	44.65	2.41	7.09717e+06	0	4	0	0	0	1	0	0	0	0	0	0	0	0	0	0
Timbiras (MA)	2112100	Timbiras	0.537	0.73	0.427	0.498	2	MA	IntermediarioAdjacente	68.78	33.4	2.7	6.64	IntermediarioAdjacente	2	Nordeste	21	MA	Maranhão	8048.35	7980.89	46400.1	100654	163083	7486.47	170570	5856.67	96.32	464.47	173.62	93.36	6.63	7.8237e+06	4	2	0	2	0	0	0	0	0	0	0	0	0	0	0	0
Timon (MA)	2112209	Timon	0.649	0.768	0.579	0.614	2	MA	Urbano	71.09	26	2.15	5.9	Urbano	2	Nordeste	21	MA	Maranhão	17523.2	203128	877633	567292	1.66558e+06	233480	1.89906e+06	11229.9	83.48	667.72	138.25	28.5	1.01	5.47428e+07	0	57	0	0	7	0	0	0	0	0	0	0	0	0	0	0
Trizidela do Vale (MA)	2112233	Trizidela do Vale	0.606	0.738	0.534	0.565	2	MA	Urbano	69.29	31.7	2.55	7.8	Urbano	2	Nordeste	21	MA	Maranhão	15534.8	136564	83867.7	84372.6	320339	12436.8	332775	15127.5	87.33	808.53	265.85	84.76	9.5	7.44722e+06	1	8	2	0	1	0	0	0	0	0	0	0	0	0	0	0
Tufilândia (MA)	2112274	Tufilândia	0.555	0.709	0.481	0.502	2	MA	RuralAdjacente	67.56	37.7	3.48	7.11	RuralAdjacente	2	Nordeste	21	MA	Maranhão	5310.39	1680.87	9955.62	31413.2	48360	1062.83	49422.9	8462.82	92.45	630.2	295.03	48.31	8.07	65498.2	1	2	0	0	0	1	0	0	0	0	0	0	0	0	0	0
Tuntum (MA)	2112308	Tuntum	0.572	0.726	0.483	0.534	2	MA	RuralAdjacente	68.57	34.1	2.63	6.81	RuralAdjacente	2	Nordeste	21	MA	Maranhão	53504.7	13269.6	86400.1	157720	310894	14336.5	325231	7774.69	89.26	1241.62	99.98	36.44	0.35	2.88856e+07	1	15	0	0	1	0	0	0	0	0	0	0	0	0	0	0
Turiaçu (MA)	2112407	Turiaçu	0.561	0.776	0.461	0.493	2	MA	RuralAdjacente	71.54	24.7	3.21	5.24	RuralAdjacente	2	Nordeste	21	MA	Maranhão	65895.9	7113.02	45322.1	115837	234168	6914.95	241083	6771.22	96.24	426.19	226.91	17.4		7.8217e+06	7	2	0	0	0	0	0	0	0	0	0	0	0	0	0	0
Turilândia (MA)	2112456	Turilândia	0.536	0.774	0.402	0.495	2	MA	Urbano	71.45	24.9	3.14	4.95	Urbano	2	Nordeste	21	MA	Maranhão	31808.1	4470.27	32856.7	88636.8	157772	4805.43	162577	6345.97	98.89	399.52	130.56	99.06	1.03	5.41741e+06	0	8	0	0	0	0	0	0	0	0	0	0	0	0	0	0
Tutóia (MA)	2112506	Tutóia	0.561	0.722	0.451	0.543	2	MA	RuralAdjacente	68.33	35	3.31	5.71	RuralAdjacente	2	Nordeste	21	MA	Maranhão	26550.5	15168.9	138866	205165	385750	28655.2	414405	7040.53	90.08	531.89	198.74	93.1	10.02	6.79496e+06	8	8	0	2	1	0	0	0	0	0	0	0	0	0	0	0
Urbano Santos (MA)	2112605	Urbano Santos	0.588	0.77	0.522	0.506	2	MA	IntermediarioAdjacente	71.21	25.6	3.08	5.23	IntermediarioAdjacente	2	Nordeste	21	MA	Maranhão	9490.32	7252.04	58292	111022	186056	10491.2	196548	5934.05	98.08	738.53	268.93	33.7	15.63	1.17149e+07	7	3	0	0	0	1	0	0	0	0	0	0	0	0	0	0
Vargem Grande (MA)	2112704	Vargem Grande	0.542	0.768	0.425	0.487	2	MA	IntermediarioAdjacente	71.1	26	2.48	5.67	IntermediarioAdjacente	2	Nordeste	21	MA	Maranhão	19073.7	13755.7	99584.9	191671	324085	19141.6	343227	6073.74	86.28	532.27	109.94	24.48	0.37	6.75307e+06	3	11	0	2	1	0	0	0	0	0	0	0	0	0	0	0
Viana (MA)	2112803	Viana	0.618	0.758	0.548	0.567	2	MA	IntermediarioAdjacente	70.47	27.9	2.86	6.66	IntermediarioAdjacente	2	Nordeste	21	MA	Maranhão	49452.6	15225.8	143815	170830	379324	27375	406699	7755.36	93.37	490.89	135.93	25.84	6.24	1.21555e+07	15	5	0	1	1	0	0	0	0	0	0	0	0	0	0	0
Vila Nova dos Martírios (MA)	2112852	Vila Nova dos Martírios	0.581	0.718	0.491	0.555	2	MA	RuralAdjacente	68.09	35.8	2.76	5.05	RuralAdjacente	2	Nordeste	21	MA	Maranhão	30332.7	4290.03	27111.2	49804	111538	6167.36	117705	8789.23	95.11	850.05	195.52	0	6.42	5.65639e+06	3	1	0	0	0	0	0	0	0	0	0	0	0	0	0	0
Vitória do Mearim (MA)	2112902	Vitória do Mearim	0.596	0.733	0.534	0.54	2	MA	IntermediarioAdjacente	68.97	32.8	2.7	6.67	IntermediarioAdjacente	2	Nordeste	21	MA	Maranhão	29573.8	11005.5	78848.9	109200	228628	15378.5	244006	7447.39	95.3	541.62	167.39	0	1.32	6.41705e+06	5	8	0	0	1	0	0	1	0	0	0	0	0	0	0	0
Vitorino Freire (MA)	2113009	Vitorino Freire	0.57	0.688	0.477	0.563	2	MA	RuralAdjacente	66.26	42.7	3.09	7.84	RuralAdjacente	2	Nordeste	21	MA	Maranhão	30665.8	9497.84	86427.5	112071	238662	14870.2	253532	8042.76	90.71	1099.36	145.99	39.31	10.43	1.6394e+07	7	6	0	0	1	0	0	0	0	0	0	0	0	0	0	0
Zé Doca (MA)	2114007	Zé Doca	0.595	0.745	0.505	0.559	2	MA	Urbano	69.7	30.3	2.82	6.22	Urbano	2	Nordeste	21	MA	Maranhão	39838.3	17400.2	174572	173467	405277	37689.6	442966	8565.7	95.76	685.77	199.43	51.88	3.06	1.44851e+07	11	10	1	0	2	0	0	0	0	0	0	0	0	0	0	0
Acauã (PI)	2200053	Acauã	0.528	0.692	0.411	0.517	2	PI	RuralAdjacente	66.53	39.8	2.42	7.3	RuralAdjacente	2	Nordeste	22	PI	Piauí	6247.74	2100.76	11848.6	32512.3	52709.4	2659.61	55369	7816.06	86.97	589.08	359.5	99.6	0.73	2.07473e+06	0	3	0	0	0	1	0	0	0	0	0	0	0	0	0	0
Agricolândia (PI)	2200103	Agricolândia	0.599	0.742	0.526	0.55	2	PI	RuralAdjacente	69.53	29.3	2.3	11.24	RuralAdjacente	2	Nordeste	22	PI	Piauí	3664.69	2049.35	8234.29	25105.5	39053.9	1801.31	40855.2	7950.03	88.17	1012.26	306.56	98.97	13.04	1.58612e+06	0	3	0	0	0	0	0	0	0	0	0	0	0	0	0	0
Água Branca (PI)	2200202	Água Branca	0.639	0.763	0.569	0.6	2	PI	Urbano	70.79	25.5	2.31	9.1	Urbano	2	Nordeste	22	PI	Piauí	3476.94	13508.8	98140.1	85427.5	200553	16018.6	216572	12438.8	80.57	1121.2	306.52	18.11	6.96	1.10227e+07	0	7	0	0	1	0	0	0	0	0	0	0	0	0	0	0
Alagoinha do Piauí (PI)	2200251	Alagoinha do Piauí	0.531	0.716	0.391	0.535	2	PI	RuralAdjacente	67.95	34.6	1.95	8.55	RuralAdjacente	2	Nordeste	22	PI	Piauí	8999.74	1911.14	11812.3	33792.8	56515.9	2508.66	59024.6	7714.63	98.22	792.52	186.86	82.95	6.54	1.34454e+06	0	4	0	0	0	1	0	0	0	0	0	0	0	0	0	0
Alegrete do Piauí (PI)	2200277	Alegrete do Piauí	0.585	0.749	0.475	0.564	2	PI	RuralAdjacente	69.94	28	2.2	8.87	RuralAdjacente	2	Nordeste	22	PI	Piauí	6270.22	1356.83	9668.37	22720.6	40016.1	2258.51	42274.6	8601.13	98.14	955.86	248.77	100	0.93	1.68713e+06	0	3	0	0	0	1	0	0	0	0	0	0	0	0	0	0
Alto Longá (PI)	2200301	Alto Longá	0.585	0.751	0.47	0.567	2	PI	RuralAdjacente	70.05	27.7	2.1	9.66	RuralAdjacente	2	Nordeste	22	PI	Piauí	9096.4	4294.84	23194.2	66392.1	102978	4826.94	107804	7536.66	95.21	782.18	286.51	0	3.68	5.09705e+06	2	5	0	0	1	0	0	0	0	0	0	0	0	0	0	0
Altos (PI)	2200400	Altos	0.614	0.767	0.512	0.59	2	PI	Urbano	71.03	24.8	2.15	8.36	Urbano	2	Nordeste	22	PI	Piauí	11807.8	46784.5	167888	188331	414811	40826.7	455637	11243.6	79.83	338.95	149.71	86.51	0.08	1.04505e+07	0	19	0	0	2	0	0	0	0	0	0	0	0	0	0	0
Alvorada do Gurguéia (PI)	2200459	Alvorada do Gurguéia	0.578	0.749	0.496	0.52	2	PI	RuralRemoto	69.96	28	3.22	5.96	RuralRemoto	2	Nordeste	22	PI	Piauí	11398.4	2035.15	14917.5	30135.3	58486.3	4038.72	62525	11538.1	97.86	1056.19	317.18	100	7.6	2.32728e+06	0	3	0	0	0	1	0	0	0	0	0	0	0	0	0	0
Amarante (PI)	2200509	Amarante	0.598	0.75	0.497	0.574	2	PI	RuralAdjacente	70	27.8	2.34	10	RuralAdjacente	2	Nordeste	22	PI	Piauí	12415.7	7087.25	48505.4	77497.6	145506	10438	155944	8861.46	92.28	817.02	209.69	85.43	2.88	4.85061e+06	0	7	2	0	1	0	0	0	0	0	0	0	0	0	0	0
Angical do Piauí (PI)	2200608	Angical do Piauí	0.63	0.737	0.555	0.61	2	PI	RuralAdjacente	69.2	30.4	1.89	11.02	RuralAdjacente	2	Nordeste	22	PI	Piauí	4906.29	2893.41	24568.3	31120.5	63488.5	5336.06	68824.5	10139.1	70.26	1076.96	234.49	100	10.09	2.37027e+06	0	3	0	0	0	1	0	0	0	0	0	0	0	0	0	0
Anísio de Abreu (PI)	2200707	Anísio de Abreu	0.594	0.768	0.512	0.534	2	PI	RuralAdjacente	71.09	24.6	2.48	7.21	RuralAdjacente	2	Nordeste	22	PI	Piauí	3461.75	4190.15	22801.4	46652.2	77105.5	5036.16	82141.6	8313.93	87.77	809.11	171.39	89.79	1.21	3.57882e+06	0	5	0	0	1	0	0	0	0	0	0	0	0	0	0	0
Antônio Almeida (PI)	2200806	Antônio Almeida	0.62	0.781	0.527	0.579	2	PI	RuralRemoto	71.85	22.5	2.65	7.57	RuralRemoto	2	Nordeste	22	PI	Piauí	17570.9	28552.3	17264.6	18191.5	81579.3	4810.09	86389.4	27303.9	86.3	1127.76	627.59	97.88	0.81	1.64971e+06	1	1	0	0	0	0	0	0	0	0	0	0	0	0	0	0
Aroazes (PI)	2200905	Aroazes	0.583	0.752	0.468	0.563	2	PI	RuralAdjacente	70.11	27.5	2.31	10.07	RuralAdjacente	2	Nordeste	22	PI	Piauí	4042.76	1949.21	12441.9	28616.4	47050.2	2812.86	49863.1	8545.52	85.93	1130.07	253.96	92.97	3.96	2.58312e+06	0	3	0	0	0	1	0	0	0	0	0	0	0	0	0	0
Aroeiras do Itaim (PI)	2200954	Aroeiras do Itaim	0.519	0.738	0.378	0.502	2	PI	RuralAdjacente	69.27	30.1	1.69	10.82	RuralAdjacente	2	Nordeste	22	PI	Piauí	3779.8	705.882	3394.23	13771.6	21651.5	860.596	22512.1	8824.81	87.26	1127.18	591.76	96.28	9.05	1.08778e+06	0	1	0	0	0	0	0	0	0	0	0	0	0	0	0	0
Arraial (PI)	2201002	Arraial	0.56	0.761	0.449	0.514	2	PI	RuralAdjacente	70.66	25.8	2.35	8.45	RuralAdjacente	2	Nordeste	22	PI	Piauí	2408.09	1356.63	9076.9	24828.2	37669.8	1784.59	39454.4	8346.6	94.74	932.76	339.95	86.41	0.85	2.30851e+06	0	2	0	0	0	0	0	0	0	0	0	0	0	0	0	0
Assunção do Piauí (PI)	2201051	Assunção do Piauí	0.499	0.706	0.382	0.462	2	PI	RuralAdjacente	67.35	36.7	2.85	6.28	RuralAdjacente	2	Nordeste	22	PI	Piauí	5018.43	1549.84	9443.93	37745.3	53757.5	1788.69	55546.2	7079.56	95.85	671.03	239.3	65.51	1.83	1.07246e+06	0	4	0	0	0	1	0	0	0	0	0	0	0	0	0	0
Avelino Lopes (PI)	2201101	Avelino Lopes	0.554	0.722	0.442	0.532	2	PI	RuralRemoto	68.3	33.4	2.83	8.2	RuralRemoto	2	Nordeste	22	PI	Piauí	6756.25	4549.04	17644.1	51189.5	80138.9	3936.96	84075.9	7447.59	95.22	750.13	139.72	98.7	13.23	2.95368e+06	0	6	0	0	1	0	0	0	0	0	0	0	0	0	0	0
Baixa Grande do Ribeiro (PI)	2201150	Baixa Grande do Ribeiro	0.564	0.751	0.446	0.537	2	PI	RuralRemoto	70.07	27.6	3.17	4.4	RuralRemoto	2	Nordeste	22	PI	Piauí	524259	35447.4	159695	68203.5	787604	76073.1	863678	74544.9	89.63	1109.57	599.61	74.09	1.84	5.44463e+06	1	3	1	0	1	0	0	0	0	0	0	0	0	0	0	0
Barra D'Alcântara (PI)	2201176	Barra D´Alcântara	0.577	0.777	0.471	0.526	2	PI	RuralRemoto	71.59	23.2	2.07	9.94	RuralRemoto	2	Nordeste	22	PI	Piauí	1583.17	1437.97	9091.27	22971.7	35084.2	1814.05	36898.2	9338.95	90.12	1150.8	390.99	96.26	0.63	2.3622e+06	0	2	0	0	0	0	0	0	0	0	0	0	0	0	0	0
Barras (PI)	2201200	Barras	0.595	0.779	0.485	0.558	2	PI	RuralAdjacente	71.74	22.8	2.29	7.05	RuralAdjacente	2	Nordeste	22	PI	Piauí	24249.8	20030.1	139879	229180	413339	26462.5	439801	9344.35	93.61	99.62	99.62	100	0	0	4	17	0	0	3	0	0	0	0	0	0	0	0	1	1	0
Barreiras do Piauí (PI)	2201309	Barreiras do Piauí	0.557	0.73	0.423	0.56	2	PI	RuralRemoto	68.81	31.7	2.82	6.9	RuralRemoto	2	Nordeste	22	PI	Piauí	2688.44	1089.03	4568.55	19935.1	28281.1	764.078	29045.2	8675.38	96.4	1045.33	590.28	98.17	1.85	1.6836e+06	0	2	0	0	0	0	0	0	0	0	0	0	0	0	0	0
Barro Duro (PI)	2201408	Barro Duro	0.612	0.729	0.514	0.611	2	PI	RuralAdjacente	68.72	32	2.28	9.13	RuralAdjacente	2	Nordeste	22	PI	Piauí	8801.87	10304.9	18174.6	35027.7	72309	4800.67	77109.7	10965.5	76.49	798.6	233.54	83.15	2.84	3.1131e+06	0	2	1	0	0	1	0	0	0	0	0	0	0	0	0	0
Batalha (PI)	2201507	Batalha	0.545	0.755	0.398	0.54	2	PI	RuralAdjacente	70.31	26.9	2.19	8.35	RuralAdjacente	2	Nordeste	22	PI	Piauí	14968.6	10241.2	52432.3	119702	197344	10265.3	207609	7730.17	70.72	660.76	157.13	91.42	5.02	6.6434e+06	0	13	0	0	2	0	0	0	0	0	0	0	0	0	0	0
Bela Vista do Piauí (PI)	2201556	Bela Vista do Piauí	0.576	0.709	0.519	0.52	2	PI	RuralRemoto	67.52	36.1	2.19	6.8	RuralRemoto	2	Nordeste	22	PI	Piauí	6187.86	1163.53	7589.5	21495.1	36436	1999.85	38435.9	9573.07	89.89	1154.19	344.14	94.3	10.1	2.3238e+06	0	2	0	0	0	0	0	0	0	0	0	0	0	0	0	0
Belém do Piauí (PI)	2201572	Belém do Piauí	0.551	0.696	0.448	0.537	2	PI	RuralAdjacente	66.77	38.9	2.07	8.16	RuralAdjacente	2	Nordeste	22	PI	Piauí	2386.53	3449.61	6495.58	19917.8	32249.6	1231.65	33481.2	9389.01	91.12	963.51	366.42	87.29	6.1	1.50946e+06	0	2	0	0	0	0	0	0	0	0	0	0	0	0	0	0
Beneditinos (PI)	2201606	Beneditinos	0.557	0.78	0.394	0.561	2	PI	RuralAdjacente	71.82	22.6	2.17	9.59	RuralAdjacente	2	Nordeste	22	PI	Piauí	5900.58	3360.87	19083.5	50190	78535	3968.79	82503.8	7882.27	94.76	898.98	228.2	83.64	1.8	2.92382e+06	0	5	0	0	1	0	0	0	0	0	0	0	0	0	0	0
Bertolínia (PI)	2201705	Bertolínia	0.612	0.758	0.507	0.596	2	PI	RuralRemoto	70.47	26.4	2.29	9.29	RuralRemoto	2	Nordeste	22	PI	Piauí	4218.57	6936.65	13454.6	28433.3	53043.1	8048.18	61091.2	11105.5	90.82	1049.28	493.43	89.64	3.61	2.46653e+06	0	3	0	0	0	1	0	0	0	0	0	0	0	0	0	0
Betânia do Piauí (PI)	2201739	Betânia do Piauí	0.489	0.702	0.342	0.486	2	PI	RuralAdjacente	67.1	37.6	2.62	6.07	RuralAdjacente	2	Nordeste	22	PI	Piauí	2847.42	1473.89	12764.3	32661.3	49746.9	2731.76	52478.7	8457.48	65.33	766.73	258.08	1.67	9.44	2.20035e+06	0	3	0	0	0	1	0	0	0	0	0	0	0	0	0	0
Boa Hora (PI)	2201770	Boa Hora	0.575	0.772	0.46	0.534	2	PI	RuralAdjacente	71.31	24	2.3	7.23	RuralAdjacente	2	Nordeste	22	PI	Piauí	5151.41	1332.3	10574.2	34624.2	51682.1	2035.65	53717.8	7921.8	98.86	693.92	251.97	100	2.25	1.86681e+06	0	3	0	0	0	1	0	0	0	0	0	0	0	0	0	0
Bocaina (PI)	2201804	Bocaina	0.632	0.773	0.532	0.614	2	PI	RuralAdjacente	71.37	23.8	1.59	11.6	RuralAdjacente	2	Nordeste	22	PI	Piauí	8576.28	1807.05	10083.5	23904.2	44371.1	2423.62	46794.7	10398.8	95.11	1150.48	321.55	88.42	1.2	2.28803e+06	0	2	0	0	0	0	0	0	0	0	0	0	0	0	0	0
Bom Jesus (PI)	2201903	Bom Jesus	0.668	0.799	0.562	0.665	2	PI	Urbano	72.93	19.6	1.93	5.26	Urbano	2	Nordeste	22	PI	Piauí	212597	38320.5	361783	127042	739743	99799.7	839543	33343	70.16	1158.49	376.92	100	3.67	1.74266e+07	0	12	0	0	2	0	0	0	0	0	0	0	0	0	1	0
Bom Princípio do Piauí (PI)	2201919	Bom Princípio do Piauí	0.532	0.77	0.372	0.526	2	PI	RuralAdjacente	71.19	24.3	2.56	7.62	RuralAdjacente	2	Nordeste	22	PI	Piauí	7982.23	1571.35	9399.13	28986.8	47939.5	4848.98	52788.5	9376.29	79.97	880.62	324.81	93.05	0.06	3.07537e+06	0	3	0	0	0	0	0	0	0	0	0	0	0	0	0	0
Bonfim do Piauí (PI)	2201929	Bonfim do Piauí	0.542	0.707	0.415	0.542	2	PI	RuralAdjacente	67.42	36.5	2.12	8.23	RuralAdjacente	2	Nordeste	22	PI	Piauí	2466.05	1243.03	10571.1	27647.8	41928	2144.33	44072.3	7772.89	92.62	726.32	236.92	89.57	4.54	1.52293e+06	0	3	0	0	0	0	0	0	0	0	0	0	0	0	0	0
Boqueirão do Piauí (PI)	2201945	Boqueirão do Piauí	0.56	0.729	0.434	0.555	2	PI	RuralAdjacente	68.71	32	2.41	10.17	RuralAdjacente	2	Nordeste	22	PI	Piauí	1659.24	1203.97	10212.7	31797.9	44873.9	1738.6	46612.5	7275.24	88.34	750.09	211.76	94.72	2.91	2.65184e+06	0	3	0	0	0	1	0	0	0	0	0	0	0	0	0	0
Brasileira (PI)	2201960	Brasileira	0.577	0.752	0.446	0.572	2	PI	RuralAdjacente	70.1	27.5	1.9	8.77	RuralAdjacente	2	Nordeste	22	PI	Piauí	3057.24	2905.43	11351.6	39568.9	56883.2	2048.81	58932	7075.52	85.37	756.79	161.59	88.11	3.42	3.21997e+06	0	4	0	0	0	1	0	0	0	0	0	0	0	0	0	0
Brejo do Piauí (PI)	2201988	Brejo do Piauí	0.515	0.725	0.354	0.531	2	PI	RuralAdjacente	68.49	32.8	2.56	8	RuralAdjacente	2	Nordeste	22	PI	Piauí	3625.72	1214.95	7023.77	21701.4	33565.8	1455.27	35021.1	9037.71	94.44	1111.43	425.19	98.72	8.25	1.24499e+06	0	2	0	0	0	0	0	0	0	0	0	0	0	0	0	0
Buriti dos Lopes (PI)	2202000	Buriti dos Lopes	0.565	0.735	0.452	0.544	2	PI	RuralAdjacente	69.09	30.7	2.47	7.51	RuralAdjacente	2	Nordeste	22	PI	Piauí	20455.1	7845.07	48409.2	94316	171025	12578.3	183604	9281.82	86.83	651.73	150.69	83.81	4.91	4.36826e+06	0	9	0	0	1	0	0	0	0	0	0	0	0	0	0	0
Buriti dos Montes (PI)	2202026	Buriti dos Montes	0.574	0.78	0.46	0.527	2	PI	RuralAdjacente	71.78	22.7	2.5	8.88	RuralAdjacente	2	Nordeste	22	PI	Piauí	7146.21	1976.09	11130.6	39174.1	59427	2372.41	61799.4	7496.29	94.96	572.78	167.09	74.06	0.72	3.11502e+06	2	2	0	0	0	1	0	0	0	0	0	0	0	0	0	0
Cabeceiras do Piauí (PI)	2202059	Cabeceiras do Piauí	0.583	0.769	0.476	0.54	2	PI	RuralAdjacente	71.11	24.5	1.94	8.69	RuralAdjacente	2	Nordeste	22	PI	Piauí	5297.36	2780.99	14043.9	46668.9	68791.2	3031.71	71822.9	6784.71	76.28	486.63	177.67	98.24	0.55	2.50596e+06	0	5	0	0	0	1	0	0	0	0	0	0	0	0	0	0
Cajazeiras do Piauí (PI)	2202075	Cajazeiras do Piauí	0.562	0.752	0.449	0.525	2	PI	RuralAdjacente	70.1	27.6	2.35	8.79	RuralAdjacente	2	Nordeste	22	PI	Piauí	2146.81	729.039	4941.23	19075.8	26892.9	1071.29	27964.2	7857.31	83.67	1175.85	403.53	100	0.67	1.01941e+06	0	2	0	0	0	0	0	0	0	0	0	0	0	0	0	0
Cajueiro da Praia (PI)	2202083	Cajueiro da Praia	0.546	0.739	0.4	0.551	2	PI	RuralAdjacente	69.36	29.8	2.4	7.94	RuralAdjacente	2	Nordeste	22	PI	Piauí	19164.3	2914.26	27283.6	38004.6	87366.8	5212.18	92579	12114.5	63.63	828.57	292.86	68.97	6.12	2.90503e+06	0	4	0	0	0	1	0	0	0	0	0	0	0	0	0	0
Caldeirão Grande do Piauí (PI)	2202091	Caldeirão Grande do Piauí	0.588	0.744	0.486	0.561	2	PI	RuralAdjacente	69.63	29	2.32	8.57	RuralAdjacente	2	Nordeste	22	PI	Piauí	8157.33	31173.8	8258.49	28868.9	76458.5	10208.2	86666.7	15004.6	93.95	1089.61	442.3	96.23	5.06	2.59493e+06	0	3	0	0	0	0	0	0	0	0	0	0	0	0	0	0
Campinas do Piauí (PI)	2202109	Campinas do Piauí	0.544	0.776	0.397	0.524	2	PI	RuralAdjacente					RuralAdjacente	2	Nordeste	22	PI	Piauí	6526.38	1545.48	9506.85	27445.1	45023.8	1973.33	46997.1	8372.9	95.97	996.18	230.31	94.43	0.43	1.32026e+06	0	3	0	0	0	0	0	0	0	0	0	0	0	0	0	0
Campo Alegre do Fidalgo (PI)	2202117	Campo Alegre do Fidalgo	0.537	0.762	0.385	0.528	2	PI	RuralRemoto	70.69	25.8	2.06	6.97	RuralRemoto	2	Nordeste	22	PI	Piauí	1964.77	2584.63	8172.09	28210.4	40931.9	1362.27	42294.2	8383.38	97.79	837.27	279	97.85	1.84	1.39741e+06	0	2	0	0	0	0	0	0	0	0	0	0	0	0	0	0
Campo Grande do Piauí (PI)	2202133	Campo Grande do Piauí	0.56	0.721	0.446	0.545	2	PI	RuralAdjacente	68.23	33.6	2.55	7.47	RuralAdjacente	2	Nordeste	22	PI	Piauí	4069.82	1757.82	14554.2	29075.8	49457.6	3228.27	52685.9	8865.2	93.34	915.04	287.87	33.31	5.24	1.95763e+06	0	3	0	0	0	1	0	0	0	0	0	0	0	0	0	0
Campo Largo do Piauí (PI)	2202174	Campo Largo do Piauí	0.528	0.766	0.401	0.479	2	PI	RuralAdjacente	70.98	24.9	3.1	6.09	RuralAdjacente	2	Nordeste	22	PI	Piauí	3172.18	1131.15	7835.43	35577.9	47716.6	1393.59	49110.2	6746.84	65.58	621.01	168.16	100	1.23	1.89341e+06	1	3	0	0	0	1	0	0	0	0	0	0	0	0	0	0
Campo Maior (PI)	2202208	Campo Maior	0.656	0.793	0.566	0.629	2	PI	Urbano	72.58	20.5	1.72	9.1	Urbano	2	Nordeste	22	PI	Piauí	18593	39644.1	277023	235480	570740	63943.2	634683	13552.1	75.71	910.71	155.81	98.95	0.86	1.99414e+07	0	21	0	0	4	0	0	0	0	0	0	0	0	0	0	0
Canavieira (PI)	2202251	Canavieira	0.583	0.778	0.485	0.525	2	PI	RuralRemoto	71.67	23	1.83	9.1	RuralRemoto	2	Nordeste	22	PI	Piauí	4408.01	1174.09	5833.58	21916.5	33332.2	1203.2	34535.4	8743.14	94.98	1099.47	630.18	59.46	8.01	2.4321e+06	0	2	0	0	0	0	0	0	0	0	0	0	0	0	0	0
Canto do Buriti (PI)	2202307	Canto do Buriti	0.576	0.724	0.462	0.571	2	PI	IntermediarioAdjacente	68.41	33	2.37	8.55	IntermediarioAdjacente	2	Nordeste	22	PI	Piauí	19924.1	10369.6	85243.4	101277	216814	17790.4	234605	11073	79.76	772.6	223.08	100	2.16	7.45356e+06	0	10	0	0	2	0	0	0	0	0	0	0	0	0	1	0
Capitão de Campos (PI)	2202406	Capitão de Campos	0.583	0.773	0.465	0.552	2	PI	RuralAdjacente	71.35	23.9	2.21	8.32	RuralAdjacente	2	Nordeste	22	PI	Piauí	2994.81	3259.67	27060.6	55584.9	88899.9	5063.41	93963.3	8230.12	86.26	814.88	187.27	90.2	2.07	3.44629e+06	0	5	1	0	1	0	0	0	0	0	0	0	0	0	0	0
Capitão Gervásio Oliveira (PI)	2202455	Capitão Gervásio Oliveira	0.553	0.725	0.464	0.503	2	PI	RuralRemoto	68.51	32.7	2.58	8.07	RuralRemoto	2	Nordeste	22	PI	Piauí	2987.31	821.475	7449.42	21260.1	32518.4	2298.85	34817.2	8492	90.6	1064.64	393.03	67.39	3.78	1.68614e+06	0	1	1	0	0	0	0	0	0	0	0	0	0	0	0	0
Caracol (PI)	2202505	Caracol	0.552	0.771	0.409	0.533	2	PI	RuralAdjacente	71.23	24.2	2.68	6.57	RuralAdjacente	2	Nordeste	22	PI	Piauí	2655.48	2674.94	20851.1	54884.8	81066.3	4025.85	85092.1	7795.17	89.06	919.21	200.53	79.1	2.44	4.57607e+06	1	3	1	0	1	0	0	0	0	0	0	0	0	0	0	0
Caraúbas do Piauí (PI)	2202539	Caraúbas do Piauí	0.505	0.775	0.347	0.48	2	PI	RuralAdjacente	71.51	23.4	2.78	7.13	RuralAdjacente	2	Nordeste	22	PI	Piauí	5528.32	1122.72	9339.57	26539.2	42529.8	2153.36	44683.2	7614.72	93.19	969.84	214.81	87.87	17.81	2.28009e+06	0	2	1	0	0	0	0	0	0	0	0	0	0	0	0	0
Caridade do Piauí (PI)	2202554	Caridade do Piauí	0.541	0.715	0.426	0.52	2	PI	RuralAdjacente	67.89	34.8	2.39	7.27	RuralAdjacente	2	Nordeste	22	PI	Piauí	3537.84	1607.98	7529.27	26919.1	39594.2	1968.38	41562.6	8202.6	94.89	1540.33	282.1	92.32	3.77	2.09249e+06	0	1	2	0	0	0	0	0	0	0	0	0	0	0	0	0
Castelo do Piauí (PI)	2202604	Castelo do Piauí	0.587	0.754	0.473	0.566	2	PI	IntermediarioAdjacente	70.21	27.2	2.09	9.39	IntermediarioAdjacente	2	Nordeste	22	PI	Piauí	14612.3	10776.6	48932	92399.3	166720	11767.2	178487	9052.92	87.64	712.82	314.11	99.66	3.78	6.58268e+06	0	8	0	0	0	0	0	0	0	0	0	0	0	0	0	0
Caxingó (PI)	2202653	Caxingó	0.488	0.708	0.329	0.498	2	PI	RuralAdjacente	67.5	36.2	2.69	5.91	RuralAdjacente	2	Nordeste	22	PI	Piauí	3924.05	1428.12	9438.57	30847	45637.8	1918.62	47556.4	8767.77	87.49	792.78	237.29	100	6.36	2.21137e+06	0	2	1	0	0	0	0	0	0	0	0	0	0	0	0	0
Cocal (PI)	2202703	Cocal	0.497	0.712	0.334	0.516	2	PI	RuralAdjacente	67.72	35.4	2.48	7.38	RuralAdjacente	2	Nordeste	22	PI	Piauí	19454.5	7739.82	67134.2	127697	222026	13369.5	235395	8471.41	67.99	670.41	164.41	100	1.16	6.42235e+06	4	10	0	0	2	0	0	0	0	0	0	0	0	0	0	0
Cocal de Telha (PI)	2202711	Cocal de Telha	0.555	0.78	0.399	0.55	2	PI	RuralAdjacente	71.78	22.7	2.5	9.17	RuralAdjacente	2	Nordeste	22	PI	Piauí	1920.92	1246.08	9875.8	27277.9	40320.7	1830.18	42150.9	8618.06	94.88	823.16	264.8	93.88	0.76	1.54164e+06	0	2	0	0	0	0	0	0	0	0	0	0	0	0	0	0
Cocal dos Alves (PI)	2202729	Cocal dos Alves	0.498	0.779	0.315	0.504	2	PI	RuralAdjacente	71.73	22.8	1.91	6.98	RuralAdjacente	2	Nordeste	22	PI	Piauí	5194.13	1739.54	11324.4	30658.2	48916.2	2400.84	51317.1	8340.17	76.82	732.68	237.79	46.27	3.58	1.3489e+06	0	3	0	0	0	1	0	0	0	0	0	0	0	0	0	0
Coivaras (PI)	2202737	Coivaras	0.565	0.732	0.453	0.543	2	PI	RuralAdjacente	68.92	31.3	2.16	8.63	RuralAdjacente	2	Nordeste	22	PI	Piauí	2515.82	1041.89	6556.14	22649.9	32763.8	1130.9	33894.7	8431.51	98.51	1258.53	300.76	97.21	4.57	2.59123e+06	0	2	0	0	0	0	0	0	0	0	0	0	0	0	0	0
Colônia do Gurguéia (PI)	2202752	Colônia do Gurguéia	0.628	0.778	0.55	0.578	2	PI	RuralRemoto	71.7	22.9	2.68	8.5	RuralRemoto	2	Nordeste	22	PI	Piauí	3285.17	2281.07	19705.7	31217.4	56489.3	4323.36	60812.6	9378.88	85.37	720.14	261.21	99.56	2.01	1.60868e+06	0	3	0	0	0	1	0	0	0	0	0	0	0	0	0	0
Colônia do Piauí (PI)	2202778	Colônia do Piauí	0.588	0.772	0.462	0.57	2	PI	RuralAdjacente	71.34	23.9	2.19	7.96	RuralAdjacente	2	Nordeste	22	PI	Piauí	4407.07	2255.72	11984.7	36524	55171.5	2839.55	58011	7577.2	88.27	942.44	229.03	26.01	4.02	2.85054e+06	0	4	0	0	0	1	0	0	0	0	0	0	0	0	0	0
Conceição do Canindé (PI)	2202802	Conceição do Canindé	0.589	0.759	0.482	0.559	2	PI	RuralAdjacente	70.54	26.2	2.02	9.9	RuralAdjacente	2	Nordeste	22	PI	Piauí	11536.5	1979.13	10401.5	24236.2	48153.4	2678.24	50831.7	10583.3	90.69	947.19	348.71	88.1	9.3	2.3269e+06	0	2	0	0	0	0	0	0	0	0	0	0	0	0	0	0
Coronel José Dias (PI)	2202851	Coronel José Dias	0.546	0.725	0.433	0.518	2	PI	RuralAdjacente	68.49	32.7	2.4	8.43	RuralAdjacente	2	Nordeste	22	PI	Piauí	2697.41	1585.45	8227	24351.3	36861.1	2280.91	39142	8360.11	92.79	1086.34	305.03	21.33	3.94	2.18493e+06	0	2	0	0	0	0	0	0	0	0	0	0	0	0	0	0
Corrente (PI)	2202901	Corrente	0.642	0.789	0.54	0.62	2	PI	IntermediarioRemoto	72.31	21.2	2.38	6.68	IntermediarioRemoto	2	Nordeste	22	PI	Piauí	71477	17203.4	192334	124032	405047	45559.8	450606	16912.1	85.08	709.94	188.01	12.72	1.1	8.09438e+06	0	13	0	0	2	0	0	0	0	0	0	0	0	0	0	0
Cristalândia do Piauí (PI)	2203008	Cristalândia do Piauí	0.573	0.77	0.469	0.521	2	PI	RuralRemoto	71.18	24.4	2.91	6.79	RuralRemoto	2	Nordeste	22	PI	Piauí	10498.9	1585.69	11394.9	38753.8	62233.4	2765.97	64999.3	7836.91	58.31	743.48	182.67	98.26	0.45	2.43929e+06	0	3	1	0	0	1	0	0	0	0	0	0	0	0	0	0
Cristino Castro (PI)	2203107	Cristino Castro	0.566	0.713	0.434	0.586	2	PI	RuralRemoto	67.77	35.2	2.7	7.36	RuralRemoto	2	Nordeste	22	PI	Piauí	4029.91	5925.97	40884.3	51888.8	102729	8355.12	111084	10657.6	78.47	950.45	284.41	100	0.58	4.10885e+06	0	5	0	0	1	0	0	0	0	0	0	0	0	0	1	0
Curimatá (PI)	2203206	Curimatá	0.607	0.741	0.527	0.574	2	PI	RuralRemoto	69.47	29.5	2.75	7.29	RuralRemoto	2	Nordeste	22	PI	Piauí	9587.65	5416.39	34651.5	54711.1	104367	6700.03	111067	9752.95	85.82	820.03	226.42	93.88	7.79	3.68442e+06	0	4	1	0	1	0	0	0	0	0	0	0	0	0	0	0
Currais (PI)	2203230	Currais	0.542	0.743	0.438	0.49	2	PI	RuralRemoto	69.55	29.2	2.87	6.8	RuralRemoto	2	Nordeste	22	PI	Piauí	119998	6901.98	29561.8	27763.2	184225	15614.3	199840	40339.1	98.71	351.45	351.45	86.36	0.04	471425	0	2	0	0	0	0	0	0	0	0	0	0	0	0	0	0
Curralinhos (PI)	2203255	Curralinhos	0.555	0.762	0.438	0.512	2	PI	RuralAdjacente	70.7	25.7	2.82	7.84	RuralAdjacente	2	Nordeste	22	PI	Piauí	2619.85	790.441	5589.49	21449.3	30449	1160.04	31609.1	7114.35	88.82	1043.65	466.7	75.33	1.65	1.53239e+06	0	2	0	0	0	0	0	0	0	0	0	0	0	0	0	0
Curral Novo do Piauí (PI)	2203271	Curral Novo do Piauí	0.527	0.685	0.422	0.506	2	PI	RuralAdjacente	66.1	41.5	2.58	5.67	RuralAdjacente	2	Nordeste	22	PI	Piauí	3017.53	10159.7	6176.09	28450.1	47803.4	10890.3	58693.7	10985.1	92.09	1077.54	630.52	100	11.36	3.06241e+06	1	2	0	0	0	0	0	0	0	0	0	0	0	0	0	0
Demerval Lobão (PI)	2203305	Demerval Lobão	0.618	0.781	0.515	0.588	2	PI	RuralAdjacente	71.88	22.4	2.14	8.98	RuralAdjacente	2	Nordeste	22	PI	Piauí	2203.38	52288.8	45388.7	66915	166796	22071.4	188867	13669.2	86.28	901.06	213.77	57.78	5.86	5.73411e+06	0	7	0	0	1	0	0	0	0	0	0	0	0	0	0	0
Dirceu Arcoverde (PI)	2203354	Dirceu Arcoverde	0.561	0.718	0.436	0.563	2	PI	RuralAdjacente	68.06	34.2	2.44	8.93	RuralAdjacente	2	Nordeste	22	PI	Piauí	3700.99	1723.08	12981.6	35140.3	53546	2664.94	56210.9	8017.53	95.95	859.93	204.38	14.99	11	2.70596e+06	0	3	0	0	0	1	0	0	0	0	0	0	0	0	0	0
Dom Expedito Lopes (PI)	2203404	Dom Expedito Lopes	0.601	0.762	0.488	0.583	2	PI	RuralAdjacente	70.69	25.8	1.96	7.7	RuralAdjacente	2	Nordeste	22	PI	Piauí	6266.14	3587.9	28586.4	31813.6	70254	7151.09	77405.1	11211.6	90.79	753.88	275.51	94.08	4.76	1.58537e+06	0	2	1	0	0	1	0	0	0	0	0	0	0	0	0	0
Domingos Mourão (PI)	2203420	Domingos Mourão	0.55	0.755	0.403	0.547	2	PI	RuralAdjacente	70.28	27	2.42	8.49	RuralAdjacente	2	Nordeste	22	PI	Piauí	3511.82	1120.36	6945.22	22785.6	34363	1300.83	35663.8	8189.16	85.5	968.99	304.28	93.38	6	1.56048e+06	0	2	0	0	0	0	0	0	0	0	0	0	0	0	0	0
Dom Inocêncio (PI)	2203453	Dom Inocêncio	0.549	0.756	0.439	0.498	2	PI	RuralAdjacente	70.33	26.8	2.23	9.02	RuralAdjacente	2	Nordeste	22	PI	Piauí	6329.03	1450.94	11504.5	42692.4	61976.8	4067.64	66044.5	6911.31	86.11	834.54	244.01	27.3	2.88	3.75855e+06	0	4	0	0	1	0	0	1	0	0	0	0	0	0	0	0
Elesbão Veloso (PI)	2203503	Elesbão Veloso	0.58	0.758	0.45	0.573	2	PI	RuralAdjacente	70.5	26.3	2.25	11.38	RuralAdjacente	2	Nordeste	22	PI	Piauí	12148.1	6741.35	52786.6	69002.5	140678	10507.3	151186	10353.8	91.78	679.71	175.06	92.9	0.63	5.21326e+06	0	7	0	0	1	0	0	0	0	0	0	0	0	0	0	0
Eliseu Martins (PI)	2203602	Eliseu Martins	0.595	0.742	0.462	0.616	2	PI	RuralRemoto	69.51	29.4	2.38	10.42	RuralRemoto	2	Nordeste	22	PI	Piauí	2985.21	3330.39	15818.7	24178.9	46313.2	3975.09	50288.3	10231.6	91.45	1031.5	347.28	77.09	3.87	2.33374e+06	0	2	0	0	0	0	0	0	0	0	0	0	0	0	0	0
Esperantina (PI)	2203701	Esperantina	0.605	0.769	0.497	0.579	2	PI	IntermediarioAdjacente	71.15	24.4	2.15	7.78	IntermediarioAdjacente	2	Nordeste	22	PI	Piauí	10313.4	22216.9	156682	187713	376925	30731.4	407656	10258.9	62.25	482.3	169.33	100	1.25	1.54087e+07	3	14	0	0	3	0	0	0	0	0	0	0	0	0	1	0
Fartura do Piauí (PI)	2203750	Fartura do Piauí	0.548	0.738	0.441	0.506	2	PI	RuralAdjacente	69.25	30.2	3.08	8.49	RuralAdjacente	2	Nordeste	22	PI	Piauí	2829.35	626.252	5312.84	23089.8	31858.2	1064.64	32922.9	6203.67	97.74	973.59	267.75	26.77	0	746930	1	2	0	0	0	0	0	0	0	0	0	0	0	0	0	0
Flores do Piauí (PI)	2203800	Flores do Piauí	0.547	0.704	0.443	0.525	2	PI	RuralRemoto	67.26	37.1	2.87	8.47	RuralRemoto	2	Nordeste	22	PI	Piauí	3666.57	2127.79	8400.61	24409	38604	1515.4	40119.4	8989.33	98.54	818.23	238.5	96.54	3.66	2.01676e+06	0	2	0	0	0	0	0	0	0	0	0	0	0	0	0	0
Floresta do Piauí (PI)	2203859	Floresta do Piauí	0.538	0.753	0.391	0.53	2	PI	RuralAdjacente	70.2	27.2	2.08	9.27	RuralAdjacente	2	Nordeste	22	PI	Piauí	1595.79	581.235	4570.13	14351.3	21098.4	973.319	22071.7	8628.52	94.98	1526.08	554.02	95.66	4.64	960017	0	1	0	0	0	0	0	0	0	0	0	0	0	0	0	0
Floriano (PI)	2203909	Floriano	0.7	0.802	0.633	0.676	2	PI	Urbano	73.13	19.1	1.55	7.78	Urbano	2	Nordeste	22	PI	Piauí	15045.3	92858.6	659405	282866	1.05017e+06	149329	1.1995e+06	20013.4	73.53	1122.64	182.96	41.21	3.3	2.42651e+07	2	24	0	0	3	0	0	0	0	0	0	0	0	1	1	0
Francinópolis (PI)	2204006	Francinópolis	0.564	0.722	0.475	0.523	2	PI	RuralRemoto	68.31	33.3	2	10.43	RuralRemoto	2	Nordeste	22	PI	Piauí	2556.66	1631.08	8397.14	25416.5	38001.4	1860.09	39861.5	7453.53	84.13	627.84	220.7	97.34	3.02	2.14558e+06	1	2	0	0	0	0	0	0	0	0	0	0	0	0	0	0
Francisco Ayres (PI)	2204105	Francisco Ayres	0.577	0.756	0.45	0.565	2	PI	RuralAdjacente	70.38	26.7	2.18	11.06	RuralAdjacente	2	Nordeste	22	PI	Piauí	4589.71	1486.59	7824.3	22980	36880.6	1560.09	38440.7	8841	92.78	1098.9	426.74	87.82	0.15	2.55199e+06	0	2	0	0	0	0	0	0	0	0	0	0	0	0	0	0
Francisco Macedo (PI)	2204154	Francisco Macedo	0.553	0.701	0.425	0.567	2	PI	RuralAdjacente	67.06	37.8	1.99	7.92	RuralAdjacente	2	Nordeste	22	PI	Piauí	1476.79	4786.98	6841.78	18073.1	31178.6	1046.91	32225.6	10121.1	98.14	1144.53	545.4	98.49	11.46	1.35602e+06	1	1	0	0	0	0	0	0	0	0	0	0	0	0	0	0
Francisco Santos (PI)	2204204	Francisco Santos	0.608	0.754	0.498	0.598	2	PI	RuralAdjacente	70.21	27.2	2.34	7.73	RuralAdjacente	2	Nordeste	22	PI	Piauí	6565.14	3329.14	21490	41179.2	72563.5	4867.08	77430.6	8308.9	90.76	734.54	151.92	70.29	12.08	2.96706e+06	1	4	0	0	0	1	0	0	0	0	0	0	0	0	0	0
Fronteiras (PI)	2204303	Fronteiras	0.619	0.748	0.511	0.621	2	PI	RuralAdjacente	69.86	28.3	1.84	8.11	RuralAdjacente	2	Nordeste	22	PI	Piauí	11108.3	5904.76	32113.5	56453.2	105580	5862.97	111443	9586.47	90.78	1039.01	207.64	100	0.39	4.79495e+06	0	6	0	0	1	0	0	0	0	0	0	0	0	0	0	0
Geminiano (PI)	2204352	Geminiano	0.561	0.755	0.446	0.524	2	PI	RuralAdjacente	70.32	26.9	2.53	7.74	RuralAdjacente	2	Nordeste	22	PI	Piauí	8333.96	3554.12	9464.71	25467.7	46820.5	3166.27	49986.8	9185.37	93.9	795.12	227.95	87.75	12.96	967595	0	3	0	0	0	1	0	0	0	0	0	0	0	0	0	0
Gilbués (PI)	2204402	Gilbués	0.548	0.753	0.38	0.574	2	PI	RuralRemoto	70.18	27.3	2.45	7.07	RuralRemoto	2	Nordeste	22	PI	Piauí	121552	9130.17	52179.3	54585.3	237447	21124.1	258571	24188.2	92.52	797.3	212.01	89.57	0.52	2.0618e+06	0	5	0	0	1	0	0	0	0	0	0	0	0	0	0	0
Guadalupe (PI)	2204501	Guadalupe	0.65	0.794	0.542	0.639	2	PI	IntermediarioAdjacente	72.65	20.3	2.23	7.85	IntermediarioAdjacente	2	Nordeste	22	PI	Piauí	143824	316498	51124.9	55085.8	566532	18034.6	584567	55678.3	80.91	1281.17	416.23	64.49	7.59	4886905	0	2	3	0	1	0	0	0	0	0	0	0	0	0	0	0
Guaribas (PI)	2204550	Guaribas	0.508	0.711	0.381	0.483	2	PI	RuralRemoto	67.63	35.7	2.8	4.64	RuralRemoto	2	Nordeste	22	PI	Piauí	2263.72	1163.33	6166.97	24244	33838	1080.42	34918.4	7654.19	99.72	717.91	323.87	31.63	0	1.42354e+06	0	2	0	0	0	0	0	0	0	0	0	0	0	0	0	0
Hugo Napoleão (PI)	2204600	Hugo Napoleão	0.599	0.776	0.524	0.528	2	PI	IntermediarioAdjacente	71.57	23.2	2.38	8.8	IntermediarioAdjacente	2	Nordeste	22	PI	Piauí	1582.52	1310.29	6189.71	19761.9	28844.4	1291.92	30136.3	7773.1	86.44	979.56	376.27	95.97	2.3	1.52273e+06	0	2	0	0	0	0	0	0	0	0	0	0	0	0	0	0
Ilha Grande (PI)	2204659	Ilha Grande	0.563	0.708	0.472	0.534	2	PI	RuralAdjacente	67.48	36.3	2.7	8.44	RuralAdjacente	2	Nordeste	22	PI	Piauí	11529.7	2850.33	13141.7	45223.3	72745.1	3532.71	76277.9	8092.28	91.45	926.98	261.29	71.1	6.78	2.39198e+06	0	5	0	0	1	0	0	0	0	0	0	0	0	0	0	0
Inhuma (PI)	2204709	Inhuma	0.624	0.772	0.56	0.562	2	PI	RuralAdjacente	71.33	23.9	2.08	9.39	RuralAdjacente	2	Nordeste	22	PI	Piauí	16456.9	6922.53	39982.5	69434.6	132797	9586.21	142383	9301.2	96.09	599.49	196.02	72.01	5.5	5.09035e+06	0	7	0	0	1	0	0	0	0	0	0	0	0	0	0	0
Ipiranga do Piauí (PI)	2204808	Ipiranga do Piauí	0.63	0.765	0.583	0.56	2	PI	RuralAdjacente	70.89	25.2	2.01	9.11	RuralAdjacente	2	Nordeste	22	PI	Piauí	5107.21	3212.25	17867.2	44694	70880.6	4515.54	75396.1	7684.86	81.84	922.88	143.25	84.1	2.59	3.97688e+06	0	5	0	0	1	0	0	0	0	0	0	0	0	0	0	0
Isaías Coelho (PI)	2204907	Isaías Coelho	0.582	0.767	0.41	0.628	2	PI	RuralAdjacente	71	24.9	2.15	7.88	RuralAdjacente	2	Nordeste	22	PI	Piauí	6905.55	1999.6	14402.6	40701	64008.7	3304.6	67313.3	7873.83	92.5	906.14	170.5	64.27	9.46	2.9917e+06	0	4	0	0	0	1	0	0	0	0	0	0	0	0	0	0
Itainópolis (PI)	2205003	Itainópolis	0.541	0.725	0.401	0.545	2	PI	RuralAdjacente	68.5	32.7	1.87	10.31	RuralAdjacente	2	Nordeste	22	PI	Piauí	16057.9	3728.24	20597.8	53038.9	93422.9	4675.19	98098.1	8508.08	89.65	813.51	220.26	97.26	0.64	3.89917e+06	0	2	4	0	1	0	0	0	0	0	0	0	0	0	0	0
Itaueira (PI)	2205102	Itaueira	0.583	0.727	0.46	0.594	2	PI	RuralAdjacente	68.64	32.2	2.45	9.2	RuralAdjacente	2	Nordeste	22	PI	Piauí	10604.1	4404.04	36785.9	57753.7	109548	7351.93	116900	10608.9	94.54	851.16	387.06	90.71	0.7	6.65267e+06	0	5	0	0	1	0	0	0	0	0	0	0	0	0	0	0
Jacobina do Piauí (PI)	2205151	Jacobina do Piauí	0.535	0.724	0.416	0.509	2	PI	RuralAdjacente	68.45	32.9	1.92	7.08	RuralAdjacente	2	Nordeste	22	PI	Piauí	7267.15	2796.56	11652.9	28407.7	50124.2	2917.72	53042	9239.15	97.04	599.05	494.38	96.75	0	1.47126e+06	0	3	0	0	0	1	0	0	0	0	0	0	0	0	0	0
Jaicós (PI)	2205201	Jaicós	0.524	0.709	0.366	0.556	2	PI	RuralAdjacente	67.55	36	2.11	8.28	RuralAdjacente	2	Nordeste	22	PI	Piauí	20595.1	6704.5	48240.2	90244.6	165784	10629.4	176414	9234.39	69.44	788.87	187.37	96.42	4.86	7.21836e+06	0	9	0	0	1	0	0	0	0	0	0	0	0	0	0	0
Jardim do Mulato (PI)	2205250	Jardim do Mulato	0.593	0.711	0.55	0.532	2	PI	RuralAdjacente	67.68	35.5	2.59	8.98	RuralAdjacente	2	Nordeste	22	PI	Piauí	2569.13	978.343	5169.52	21615.3	30332.3	1054.72	31387	6968.7	94.98	901.37	315.98	37.48	15	1.20585e+06	0	2	0	0	0	0	0	0	0	0	0	0	0	0	0	0
Jatobá do Piauí (PI)	2205276	Jatobá do Piauí	0.566	0.78	0.442	0.525	2	PI	RuralAdjacente	71.8	22.6	2.37	10.12	RuralAdjacente	2	Nordeste	22	PI	Piauí	7706.65	1503.46	7720.81	26323.9	43254.8	1810.6	45065.4	9263.19	94.25	760.59	252.39	96.24	3.59	1.9671e+06	0	2	0	0	0	0	0	0	0	0	0	0	0	0	0	0
Jerumenha (PI)	2205300	Jerumenha	0.591	0.787	0.461	0.569	2	PI	RuralAdjacente	72.22	21.5	2.05	9.38	RuralAdjacente	2	Nordeste	22	PI	Piauí	10863.4	1878.73	10926.3	24962.5	48630.9	2510.48	51141.4	11487.3	98.68	704.85	469.25	94.27	0.21	1.28711e+06	0	2	0	0	0	0	0	0	0	0	0	0	0	0	0	0
João Costa (PI)	2205359	João Costa	0.561	0.752	0.46	0.51	2	PI	RuralAdjacente	70.09	27.6	2.37	7.53	RuralAdjacente	2	Nordeste	22	PI	Piauí	4479.65	27135.6	4672.77	17563.5	53851.5	1301.18	55152.7	18335.3	57.38	1244.56	653.54	98.73	1.26	1.52669e+06	0	1	0	0	0	0	0	0	0	0	0	0	0	0	0	0
Joaquim Pires (PI)	2205409	Joaquim Pires	0.522	0.765	0.384	0.485	2	PI	RuralAdjacente	70.92	25.1	2.53	6.63	RuralAdjacente	2	Nordeste	22	PI	Piauí	7855.22	3444.75	22475.1	65647.3	99422.4	4847.32	104270	7264.16	86.21	683.4	168.12	90.18	3.18	4.49298e+06	0	3	4	0	1	0	0	0	0	0	0	0	0	0	0	0
Joca Marques (PI)	2205458	Joca Marques	0.504	0.726	0.353	0.501	2	PI	RuralRemoto	68.53	32.6	2.66	6.18	RuralRemoto	2	Nordeste	22	PI	Piauí	2995.43	1111.72	7643.16	27873.9	39624.2	1746.11	41370.3	7600.64	91.75	979.88	252.29	91.62	0.55	1.57812e+06	0	1	2	0	0	1	0	0	0	0	0	0	0	0	0	0
José de Freitas (PI)	2205508	José de Freitas	0.618	0.781	0.512	0.591	2	PI	IntermediarioAdjacente	71.86	22.4	2.01	8.13	IntermediarioAdjacente	2	Nordeste	22	PI	Piauí	28362.1	18709.5	112925	186413	346410	23611.8	370022	9437.4	88.43	736.72	255.19	47.76	2.8	1.54035e+07	0	19	0	0	3	0	0	0	0	0	0	0	0	0	1	0
Juazeiro do Piauí (PI)	2205516	Juazeiro do Piauí	0.57	0.753	0.47	0.522	2	PI	RuralAdjacente	70.2	27.2	2.37	8.05	RuralAdjacente	2	Nordeste	22	PI	Piauí	3844.76	3804.36	10813.1	28886.1	47348.3	2207.24	49555.6	9046.29	72.45	1238.06	248.28	100	4.56	4.29844e+06	0	3	0	0	0	0	0	0	0	0	0	0	0	0	0	0
Júlio Borges (PI)	2205524	Júlio Borges	0.582	0.777	0.508	0.5	2	PI	RuralRemoto	71.64	23	2.69	8.13	RuralRemoto	2	Nordeste	22	PI	Piauí	5338.14	12829.7	10858.2	30776	59802	1829.02	61631	10952.7	85.87	891.78	286.19	90.68	1.77	2.09724e+06	0	3	0	0	0	1	0	0	0	0	0	0	0	0	0	0
Jurema (PI)	2205532	Jurema	0.555	0.767	0.435	0.511	2	PI	RuralAdjacente	71.04	24.7	2.47	7.68	RuralAdjacente	2	Nordeste	22	PI	Piauí	2000.8	2982.44	7657.48	26832.6	39473.3	1379.67	40853	8577.15	65.23	947.73	290.04	85.59	2.11	2.46037e+06	0	2	0	0	0	0	0	0	0	0	0	0	0	0	0	0
Lagoinha do Piauí (PI)	2205540	Lagoinha do Piauí	0.597	0.776	0.488	0.561	2	PI	RuralAdjacente	71.57	23.2	2.12	8.17	RuralAdjacente	2	Nordeste	22	PI	Piauí	849.238	848.666	6158.23	16163.7	24019.8	707.643	24727.4	8691.55	91.48	1170.98	424.12	98.36	6.87	1.64496e+06	0	1	0	0	0	0	0	0	0	0	0	0	0	0	0	0
Lagoa Alegre (PI)	2205557	Lagoa Alegre	0.55	0.728	0.425	0.538	2	PI	RuralAdjacente	68.7	32	2.08	8.28	RuralAdjacente	2	Nordeste	22	PI	Piauí	3652.34	2362.22	14860.6	43074.1	63949.3	3128.95	67078.2	7852.75	86.39	724.42	183.87	44.78	2.51	3.41908e+06	0	4	0	0	0	1	0	0	0	0	0	0	0	0	0	0
Lagoa do Barro do Piauí (PI)	2205565	Lagoa do Barro do Piauí	0.502	0.744	0.358	0.474	2	PI	RuralAdjacente	69.62	29	2.28	8.4	RuralAdjacente	2	Nordeste	22	PI	Piauí	2804.39	217640	55051.7	27056.7	302553	143253	445806	95769.2	70.28	1140.46	584.51	1.53	2.23	2.93805e+06	0	2	0	0	0	0	0	0	0	0	0	0	0	0	0	0
Lagoa de São Francisco (PI)	2205573	Lagoa de São Francisco	0.529	0.743	0.4	0.499	2	PI	RuralAdjacente	69.6	29.1	2.48	7.91	RuralAdjacente	2	Nordeste	22	PI	Piauí	2658.87	1478.75	9248.75	35473.3	48859.7	1545.97	50405.6	7458.66	88.38	747.19	223.23	95.77	12.78	2.07436e+06	0	3	0	0	0	1	0	0	0	0	0	0	0	0	0	0
Lagoa do Piauí (PI)	2205581	Lagoa do Piauí	0.583	0.778	0.464	0.548	2	PI	RuralAdjacente	71.7	22.9	2.46	7.82	RuralAdjacente	2	Nordeste	22	PI	Piauí	3175.25	7832.45	17510.8	21343	49861.5	4653.02	54514.5	13414	78.49	923.01	372.81	24.94	0.93	801115	0	1	1	0	0	0	0	0	0	0	0	0	0	0	0	0
Lagoa do Sítio (PI)	2205599	Lagoa do Sítio	0.541	0.745	0.421	0.504	2	PI	RuralAdjacente	69.68	28.8	2.51	8.45	RuralAdjacente	2	Nordeste	22	PI	Piauí	8029.23	1474.53	7111.28	25018.2	41633.2	1748.84	43382.1	8379.77	91.46	745.3	278.23	100	2.52	1.4876e+06	0	2	0	0	0	0	0	0	0	0	0	0	0	0	0	0
Landri Sales (PI)	2205607	Landri Sales	0.584	0.738	0.48	0.563	2	PI	RuralRemoto	69.25	30.2	2.19	10	RuralRemoto	2	Nordeste	22	PI	Piauí	24354	3879.25	16040.3	27909.1	72182.8	4970.97	77153.7	14571	74.73	1059.52	369.16	88.76	8.76	2.54571e+06	0	3	0	0	0	0	0	0	0	0	0	0	0	0	0	0
Luís Correia (PI)	2205706	Luís Correia	0.541	0.73	0.398	0.544	2	PI	RuralAdjacente	68.77	31.8	2.28	6.52	RuralAdjacente	2	Nordeste	22	PI	Piauí	29334.4	17880.3	111822	130232	289269	24022.2	313291	10335.9	79.97	626.09	133.49	60.97	0.66	1.18156e+07	5	10	0	0	2	0	0	0	0	0	0	0	0	0	1	0
Luzilândia (PI)	2205805	Luzilândia	0.545	0.7	0.42	0.55	2	PI	IntermediarioAdjacente	67	38	2.51	8.3	IntermediarioAdjacente	2	Nordeste	22	PI	Piauí	12640.2	8666.81	65430.7	117761	204499	12293.8	216793	8506.35	97.46	602.57	163.95	74.35	1.47	4.61152e+06	4	7	1	0	2	0	0	0	0	0	0	0	0	0	0	0
Madeiro (PI)	2205854	Madeiro	0.563	0.772	0.489	0.472	2	PI	RuralRemoto	71.31	24	3.17	6.46	RuralRemoto	2	Nordeste	22	PI	Piauí	3746.55	1365.2	9817.26	39237.6	54166.6	1847.89	56014.5	6740.61	97.9	675.74	189.07	84.09	2.77	1.55394e+06	0	4	0	0	0	1	0	0	0	0	0	0	0	0	0	0
Manoel Emídio (PI)	2205904	Manoel Emídio	0.573	0.758	0.466	0.534	2	PI	RuralRemoto	70.47	26.4	1.99	7.96	RuralRemoto	2	Nordeste	22	PI	Piauí	4432.52	2054.65	13333.9	28371.2	48192.3	2887.66	51079.9	9549.44	96.84	853.66	279.89	68.9	0.29	1.85295e+06	0	2	1	0	0	1	0	0	0	0	0	0	0	0	0	0
Marcolândia (PI)	2205953	Marcolândia	0.562	0.7	0.438	0.578	2	PI	IntermediarioAdjacente	67.02	37.9	2.61	6.27	IntermediarioAdjacente	2	Nordeste	22	PI	Piauí	3617.2	13529.4	23434.8	41115	81696.3	5959.02	87655.4	10322.1	88.42	1028.64	401.21	96.69	16.67	2.78118e+06	0	4	0	0	0	1	0	0	0	0	0	0	0	0	0	0
Marcos Parente (PI)	2206001	Marcos Parente	0.59	0.717	0.494	0.58	2	PI	IntermediarioAdjacente	68.02	34.4	2.39	9.4	IntermediarioAdjacente	2	Nordeste	22	PI	Piauí	3104.57	2237.39	13336.4	23443.1	42121.4	2930.61	45052	9903.72	97.3	903.64	444.82	97.67	4.31	1.90587e+06	0	2	0	0	0	0	0	0	0	0	0	0	0	0	0	0
Massapê do Piauí (PI)	2206050	Massapê do Piauí	0.525	0.73	0.386	0.514	2	PI	RuralAdjacente	68.79	31.7	2.04	9.53	RuralAdjacente	2	Nordeste	22	PI	Piauí	2662.91	1523.29	8318.32	31866.9	44371.5	1479.12	45850.6	7118.55	75.29	747.2	209	100	4.16	2.7742e+06	0	2	1	0	0	1	0	0	0	0	0	0	0	0	0	0
Matias Olímpio (PI)	2206100	Matias Olímpio	0.562	0.779	0.438	0.521	2	PI	RuralAdjacente	71.74	22.8	2.93	7	RuralAdjacente	2	Nordeste	22	PI	Piauí	4113.9	3317	19545	51512	78487.8	3856.83	82344.7	7529.69	96.21	523.31	229.89	77.99	0.12	2.30855e+06	0	5	0	0	1	0	0	0	0	0	0	0	0	0	0	0
Miguel Alves (PI)	2206209	Miguel Alves	0.539	0.742	0.396	0.533	2	PI	RuralAdjacente	69.5	29.4	2.65	7.3	RuralAdjacente	2	Nordeste	22	PI	Piauí	15646.3	8749.57	59952.7	164044	248392	12153.9	260546	7717.6	91.71	576.33	146.75	79.86	1.89	5.93424e+06	0	14	0	0	2	0	0	0	0	0	0	0	0	0	0	0
Miguel Leão (PI)	2206308	Miguel Leão	0.623	0.782	0.533	0.579	2	PI	RuralAdjacente	71.89	22.4	2.75	7.58	RuralAdjacente	2	Nordeste	22	PI	Piauí	561.567	1557.5	3350.03	10494.6	15963.7	947.173	16910.8	13572.1	89.93	2832.86	1022.53	57.96	12.58	1.6646e+06	0	1	0	0	0	0	0	0	0	0	0	0	0	0	0	0
Milton Brandão (PI)	2206357	Milton Brandão	0.508	0.772	0.357	0.476	2	PI	RuralAdjacente	71.29	24	1.99	7.56	RuralAdjacente	2	Nordeste	22	PI	Piauí	4048.64	1239.26	9549.13	33437	48274.1	1884.48	50158.5	7584.84	90.25	677.79	312.43	63.85	2.91	2.1667e+06	0	2	0	0	0	0	0	0	0	0	0	0	0	0	0	0
Monsenhor Gil (PI)	2206407	Monsenhor Gil	0.615	0.781	0.524	0.568	2	PI	RuralAdjacente	71.87	22.4	2.11	9.92	RuralAdjacente	2	Nordeste	22	PI	Piauí	4335.32	5094.62	28109.5	47681.1	85220.5	6996.16	92216.7	8729.34	85.69	927.94	415.25	85.18	2.56	3.36087e+06	0	3	2	0	1	0	0	0	0	0	0	0	0	0	0	0
Monsenhor Hipólito (PI)	2206506	Monsenhor Hipólito	0.561	0.739	0.404	0.591	2	PI	RuralAdjacente	69.36	29.8	2.38	8.97	RuralAdjacente	2	Nordeste	22	PI	Piauí	7478.63	2457.15	15633.2	37516.6	63085.6	3611.38	66697	8607.17	93.83	931.23	228.03	72.43	2.24	1.43383e+06	0	4	0	0	0	1	0	0	0	0	0	0	0	0	0	0
Monte Alegre do Piauí (PI)	2206605	Monte Alegre do Piauí	0.578	0.768	0.474	0.531	2	PI	RuralRemoto	71.1	24.6	2.84	6.64	RuralRemoto	2	Nordeste	22	PI	Piauí	61335.7	5766.55	33303.9	56847.9	157254	11752.7	169007	15924.5	88.93	1029.93	330.85	97.74	19.01	4.93994e+06	0	5	0	0	1	0	0	0	0	0	0	0	0	0	0	0
Morro Cabeça no Tempo (PI)	2206654	Morro Cabeça no Tempo	0.542	0.774	0.435	0.472	2	PI	RuralRemoto	71.46	23.6	3.04	6.88	RuralRemoto	2	Nordeste	22	PI	Piauí	4214.72	804.483	4182.55	23211.5	32413.2	953.456	33366.7	7362.46				60.66		0	0	2	0	0	0	0	0	0	0	0	0	0	0	0	0	0
Morro do Chapéu do Piauí (PI)	2206670	Morro do Chapéu do Piauí	0.55	0.742	0.418	0.536	2	PI	RuralRemoto	69.5	29.4	2.47	6.74	RuralRemoto	2	Nordeste	22	PI	Piauí	2984.86	2616.18	10073.7	34797.8	50472.6	1919.78	52392.4	7709.29	93.34	797.25	182.34	49.87	1.32	2.8834e+06	0	3	0	0	0	1	0	0	0	0	0	0	0	0	0	0
Murici dos Portelas (PI)	2206696	Murici dos Portelas	0.53	0.777	0.391	0.489	2	PI	RuralAdjacente	71.61	23.1	3.06	6.38	RuralAdjacente	2	Nordeste	22	PI	Piauí	5239.38	1829.2	11412.6	45891	64372.2	2253.06	66625.2	7274.29	86.08	672.97	153.85	85.43	8.24	2.73719e+06	0	4	0	0	0	1	0	0	0	0	0	0	0	0	0	0
Nazaré do Piauí (PI)	2206704	Nazaré do Piauí	0.576	0.707	0.51	0.531	2	PI	RuralAdjacente	67.41	36.5	2.26	10.39	RuralAdjacente	2	Nordeste	22	PI	Piauí	3653.38	2223.32	14278.8	36599.4	56754.9	3432.07	60186.9	8200.97	97.63	920.27	296.47	6.3	0.92	3.34572e+06	0	4	0	0	0	1	0	0	0	0	0	0	0	0	0	0
Nazária (PI)	2206720	Nazária	0.602	0.78	0.512	0.546	2	PI	RuralAdjacente	71.78	22.6	2.66	8.19	RuralAdjacente	2	Nordeste	22	PI	Piauí	6085.45	7589.16	18945	45192.2	77811.8	6524.86	84336.7	9840.92	96.78	715.87	235.66	98.92	4.21	3.9364e+06	0	4	0	0	0	1	0	0	0	0	0	0	0	0	0	0
Nossa Senhora de Nazaré (PI)	2206753	Nossa Senhora de Nazaré	0.586	0.78	0.462	0.557	2	PI	RuralAdjacente	71.8	22.6	1.86	11.06	RuralAdjacente	2	Nordeste	22	PI	Piauí	3664.24	1091.2	7358.05	26512.7	38626.2	1218.66	39844.8	8181.69	73.34	843.14	311.09	100	1.39	1.87307e+06	0	2	0	0	0	0	0	0	0	0	0	0	0	0	0	0
Nossa Senhora dos Remédios (PI)	2206803	Nossa Senhora dos Remédios	0.533	0.732	0.411	0.503	2	PI	RuralAdjacente	68.92	31.3	2.93	6.68	RuralAdjacente	2	Nordeste	22	PI	Piauí	3541.78	2269.11	13847.6	49057	68715.5	2431.77	71147.3	8185.38	97.36	762.57	202.92	83	10.26	3.38763e+06	0	4	0	0	0	1	0	0	0	0	0	0	0	0	0	0
Novo Oriente do Piauí (PI)	2206902	Novo Oriente do Piauí	0.562	0.775	0.418	0.547	2	PI	RuralAdjacente	71.49	23.5	2.23	10.7	RuralAdjacente	2	Nordeste	22	PI	Piauí	3250.11	2117.88	11398.5	30980.2	47746.8	2363.75	50110.5	7632.98	88.63	833.08	217.03	19.9	1	2.29953e+06	0	3	0	0	0	1	0	0	0	0	0	0	0	0	0	0
Novo Santo Antônio (PI)	2206951	Novo Santo Antônio	0.528	0.702	0.392	0.536	2	PI	RuralAdjacente	67.13	37.6	2.01	8.25	RuralAdjacente	2	Nordeste	22	PI	Piauí	2892.62	658.933	5108.22	15927.3	24587.1	1034.77	25621.9	8566.32	89.18	1753.81	648.86	28.88	14.91	1.3005e+06	0	2	0	0	0	0	0	0	0	0	0	0	0	0	0	0
Oeiras (PI)	2207009	Oeiras	0.634	0.753	0.547	0.619	2	PI	IntermediarioAdjacente	70.19	27.3	2.13	8.47	IntermediarioAdjacente	2	Nordeste	22	PI	Piauí	11648.9	31189.6	224017	165362	432218	50083.2	482301	13025	76.96	746.87	175.84	100	3.28	1.17135e+07	4	14	0	0	2	0	0	0	0	0	0	0	0	0	0	0
Olho D'Água do Piauí (PI)	2207108	Olho D´Água do Piauí	0.576	0.746	0.477	0.537	2	PI	RuralAdjacente	69.73	28.7	2.64	8.91	RuralAdjacente	2	Nordeste	22	PI	Piauí	5226.47	780.13	3476.64	13272.8	22756.1	831.979	23588	9592.54	85.07	1105.86	656.64	100	3.6	956410	0	1	0	0	0	0	0	0	0	0	0	0	0	0	0	0
Padre Marcos (PI)	2207207	Padre Marcos	0.541	0.699	0.427	0.531	2	PI	RuralAdjacente	66.95	38.2	2.16	9.43	RuralAdjacente	2	Nordeste	22	PI	Piauí	4222.83	3619.01	17412.8	33751.6	59006.2	3663.31	62669.5	9124.86	90.6	862.43	247.11	71.69	3.74	2.7972e+06	0	3	0	0	0	1	0	0	0	0	0	0	0	0	0	0
Paes Landim (PI)	2207306	Paes Landim	0.575	0.721	0.492	0.537	2	PI	RuralRemoto	68.28	33.4	2.16	8.11	RuralRemoto	2	Nordeste	22	PI	Piauí	3258.23	1707.95	9900.41	22668.3	37534.8	2168.87	39703.7	9615.82	89.23	1194.02	438.46	70.21	0	1.65813e+06	0	2	0	0	0	0	0	0	0	0	0	0	0	0	0	0
Pajeú do Piauí (PI)	2207355	Pajeú do Piauí	0.559	0.732	0.427	0.56	2	PI	RuralRemoto	68.9	31.4	2.87	10.59	RuralRemoto	2	Nordeste	22	PI	Piauí	9496.57	1168.72	7216.12	19043.5	36924.9	1827.53	38752.5	11434.8	89.15	960.98	375.87	87.78	1.13	1.95486e+06	0	1	1	0	0	0	0	0	0	0	0	0	0	0	0	0
Palmeira do Piauí (PI)	2207405	Palmeira do Piauí	0.557	0.704	0.431	0.57	2	PI	RuralRemoto	67.26	37.1	2.82	7.39	RuralRemoto	2	Nordeste	22	PI	Piauí	43151.4	3132.33	12642.8	23678.8	82605.3	5929.08	88534.4	17555.9	93.32	999.72	359.46	82.14	29.57	899095	0	2	0	0	0	0	0	0	0	0	0	0	0	0	0	0
Palmeirais (PI)	2207504	Palmeirais	0.562	0.776	0.443	0.515	2	PI	RuralAdjacente	71.57	23.2	2.45	9.07	RuralAdjacente	2	Nordeste	22	PI	Piauí	12787.8	5020.29	23435.6	68597	109841	5793.59	115634	7953.39	96.95	700.23	149.81	51.83	3.47	2.73782e+06	0	7	0	0	1	0	0	0	0	0	0	0	0	0	0	0
Paquetá (PI)	2207553	Paquetá	0.509	0.731	0.348	0.519	2	PI	RuralAdjacente	68.88	31.4	2.4	8.8	RuralAdjacente	2	Nordeste	22	PI	Piauí	4665.27	1137.84	6122.64	22183.8	34109.5	1383.89	35493.4	8997.06	97.16	1078.84	368.74	74.58	1.11	2.15572e+06	0	2	0	0	0	0	0	0	0	0	0	0	0	0	0	0
Parnaguá (PI)	2207603	Parnaguá	0.575	0.777	0.464	0.526	2	PI	RuralRemoto	71.64	23	2.91	5.94	RuralRemoto	2	Nordeste	22	PI	Piauí	17394.5	3161.88	18202.7	52601.6	91360.8	4960.58	96321.3	8926.08	95.05	972.72	195.65	99.57	14.55	2.79213e+06	0	5	0	0	1	0	0	0	0	0	0	0	0	0	0	0
Parnaíba (PI)	2207702	Parnaíba	0.687	0.816	0.604	0.658	2	PI	Urbano	73.98	16.83	1.72	7.6	Urbano	2	Nordeste	22	PI	Piauí	70294.7	237579	1.30501e+06	710915	2.3238e+06	303499	2.6273e+06	17163.1	74.51	905.15	201.25	22.89	1.75	5.65783e+07	24	20	0	1	4	0	0	0	0	0	0	0	0	0	0	0
Passagem Franca do Piauí (PI)	2207751	Passagem Franca do Piauí	0.561	0.758	0.393	0.594	2	PI	RuralAdjacente	70.46	26.4	2.19	7.41	RuralAdjacente	2	Nordeste	22	PI	Piauí	4441.5	1984.7	7909.98	22244.6	36580.8	1710.33	38291.2	8878.08	92.21	1266.52	435.55	99.22	0.03	1.0427e+06	0	1	0	0	0	0	0	0	0	0	0	0	0	0	0	0
Patos do Piauí (PI)	2207777	Patos do Piauí	0.563	0.755	0.448	0.529	2	PI	RuralAdjacente	70.28	27	2.02	9.98	RuralAdjacente	2	Nordeste	22	PI	Piauí	6066.76	2129.25	10640.6	31326.6	50163.1	2486.43	52649.6	8236.79	93.75	827.82	199.7	95.69	6.87	2.59646e+06	0	3	0	0	0	1	0	0	0	0	0	0	0	0	0	0
Pau D'Arco do Piauí (PI)	2207793	Pau D´Arco do Piauí	0.514	0.742	0.376	0.488	2	PI	RuralAdjacente	69.5	29.4	2.35	8.6	RuralAdjacente	2	Nordeste	22	PI	Piauí	2930.58	1036.38	5071.69	19162.3	28201	1289.77	29490.7	7290.67	78.95	999.44	292.69	59.5	4.38	1.08732e+06	0	2	0	0	0	0	0	0	0	0	0	0	0	0	0	0
Paulistana (PI)	2207801	Paulistana	0.6	0.767	0.472	0.596	2	PI	IntermediarioAdjacente	71	24.9	2.05	7.42	IntermediarioAdjacente	2	Nordeste	22	PI	Piauí	7883.83	9806.86	89469.8	96315.4	203476	18126.5	221602	10797.8	82.85	1139.06	275.5	63.25	8.61	7.18673e+06	0	10	0	0	2	0	0	0	0	0	0	0	0	0	0	0
Pavussu (PI)	2207850	Pavussu	0.526	0.748	0.379	0.512	2	PI	RuralRemoto	69.85	28.3	2.76	9.45	RuralRemoto	2	Nordeste	22	PI	Piauí	3331.16	1161.04	6491.66	18708.3	29692.2	1316.12	31008.3	8433.04	92.98	1101.27	384.35	81.27	15.46	916161	0	2	0	0	0	0	0	0	0	0	0	0	0	0	0	0
Pedro Ii (PI)	2207900	Pedro II	0.571	0.767	0.428	0.566	2	PI	IntermediarioAdjacente	70.99	24.9	2.04	9.01	IntermediarioAdjacente	2	Nordeste	22	PI	Piauí	9514.65	14195.3	118103	179729	321542	22425	343967	8878.4	86.39	620.23	123.64	47.46	8.78	1.27153e+07	0	15	0	0	2	0	0	0	0	0	0	0	0	0	1	0
Pedro Laurentino (PI)	2207934	Pedro Laurentino	0.562	0.746	0.496	0.479	2	PI	RuralRemoto	69.74	28.7	2.7	6.36	RuralRemoto	2	Nordeste	22	PI	Piauí	2507.07	668.209	5143.4	15107.3	23426	1028.94	24454.9	9643.1	91.74	1222.29	549.28	98.25	0	1.51252e+06	0	1	0	0	0	0	0	0	0	0	0	0	0	0	0	0
Nova Santa Rita (PI)	2207959	Nova Santa Rita	0.554	0.77	0.425	0.52	2	PI	RuralAdjacente	71.17	24.4	2.72	6.35	RuralAdjacente	2	Nordeste	22	PI	Piauí	3694.84	1354.94	7586.28	24169.7	36805.8	2296.45	39102.3	8939.7	86.57	933.09	361.76	94.26	6.94	2.46013e+06	0	2	0	0	0	0	0	0	0	0	0	0	0	0	0	0
Picos (PI)	2208007	Picos	0.698	0.8	0.621	0.684	2	PI	Urbano	73	24.07	1.87	6.81	Urbano	2	Nordeste	22	PI	Piauí	28419	132929	922316	385411	1.46908e+06	199873	1.66895e+06	21336	78.35	1070.55	175.23	50.87	0.92	4.66776e+07	6	30	0	0	6	0	0	0	0	0	0	0	0	0	0	0
Pimenteiras (PI)	2208106	Pimenteiras	0.566	0.774	0.423	0.553	2	PI	RuralRemoto	71.43	23.6	2.47	8.23	RuralRemoto	2	Nordeste	22	PI	Piauí	17184.8	4097.49	17953	54681.9	93917.2	4275.27	98192.5	8097.01	81.72	740.01	474.43	74.45	9.81	4.29247e+06	0	6	0	0	1	0	0	0	0	0	0	0	0	0	0	0
Pio Ix (PI)	2208205	Pio IX	0.564	0.758	0.44	0.538	2	PI	RuralAdjacente	70.47	26.4	2.14	7.48	RuralAdjacente	2	Nordeste	22	PI	Piauí	36040.8	6958.24	43499	85178.7	171677	10443.2	182120	9884.4	93.08	485.16	168.3	77.33	2.95	4.0631e+06	1	7	0	0	1	0	0	0	0	0	0	0	0	0	0	0
Piracuruca (PI)	2208304	Piracuruca	0.596	0.77	0.478	0.575	2	PI	IntermediarioAdjacente	71.21	24.2	2.04	7.92	IntermediarioAdjacente	2	Nordeste	22	PI	Piauí	19689.8	21313.8	117423	133051	291477	22974.9	314452	10921.9	91.15	795.19	254.64	59.39	1.31	12725600	0	12	0	0	1	0	0	0	0	0	0	0	0	0	0	0
Piripiri (PI)	2208403	Piripiri	0.635	0.775	0.533	0.621	2	PI	Urbano	71.51	23.4	2.01	8.83	Urbano	2	Nordeste	22	PI	Piauí	14535.1	56156.9	338346	293571	702608	72952.7	775561	12167.2	80.69	831.7	208.43	73.2	2.49	2.64087e+07	0	23	2	0	5	0	0	0	0	0	0	4	0	1	1	0
Porto (PI)	2208502	Porto	0.549	0.758	0.406	0.537	2	PI	RuralAdjacente	70.47	26.4	2.84	6.36	RuralAdjacente	2	Nordeste	22	PI	Piauí	4071.12	3326.62	20284.9	61710.4	89393	3838.6	93231.6	7418.18	95.25	704	194.64	82.8	0.28	2.25585e+06	0	6	0	0	1	0	0	0	0	0	0	0	0	0	0	0
Porto Alegre do Piauí (PI)	2208551	Porto Alegre do Piauí	0.563	0.732	0.452	0.539	2	PI	RuralRemoto	68.93	31.2	2.96	7.11	RuralRemoto	2	Nordeste	22	PI	Piauí	2202.36	762.282	4694.76	16524.4	24183.8	948.019	25131.8	9273.74	80.52	1509.78	609.26	84.69	4.91	2.27508e+06	0	1	0	0	0	0	0	0	0	0	0	0	0	0	0	0
Prata do Piauí (PI)	2208601	Prata do Piauí	0.565	0.764	0.448	0.527	2	PI	RuralAdjacente	70.84	25.3	2.22	11.96	RuralAdjacente	2	Nordeste	22	PI	Piauí	1053.6	1098.59	5894.75	15958.7	24005.6	1165.09	25170.7	7988.17	93	1156.22	451.66	99.87	5.08	138146	0	2	0	0	0	0	0	0	0	0	0	0	0	0	0	0
Queimada Nova (PI)	2208650	Queimada Nova	0.515	0.758	0.368	0.49	2	PI	RuralAdjacente	70.45	26.5	1.69	8.42	RuralAdjacente	2	Nordeste	22	PI	Piauí	4117.25	2536.64	30889	42349.8	79892.7	8926.65	88819.3	9877.59	84.3	1073.97	321.35	47.08	8.97	3969634	0	4	0	0	0	1	0	0	0	0	0	0	0	0	0	0
Redenção do Gurguéia (PI)	2208700	Redenção do Gurguéia	0.589	0.766	0.478	0.557	2	PI	RuralRemoto	70.98	24.9	2.83	6.11	RuralRemoto	2	Nordeste	22	PI	Piauí	8371.17	2281.42	19819.3	44283.3	74755.2	4537.02	79292.2	9033.06	86.02	833.63	184.26	100	9.47	2.80653e+06	0	3	1	0	0	1	0	0	0	0	0	0	0	0	0	0
Regeneração (PI)	2208809	Regeneração	0.591	0.714	0.498	0.582	2	PI	Urbano	67.85	34.9	2.62	8.91	Urbano	2	Nordeste	22	PI	Piauí	31078.8	6812.28	45217.5	83399.3	166508	9259.58	175767	9776.81	86.18	833.7	173.97	100	0.35	9.92062e+06	0	6	3	0	1	0	0	0	0	0	0	0	0	0	0	0
Riacho Frio (PI)	2208858	Riacho Frio	0.541	0.761	0.431	0.483	2	PI	RuralRemoto	70.67	25.8	2.85	5.64	RuralRemoto	2	Nordeste	22	PI	Piauí	6643.86	1306.78	6039.62	25190.6	39180.8	1362.72	40543.6	9402.49	93.16	919.42	436.09	71.63	5.13	891286	0	2	0	0	0	0	0	0	0	0	0	0	0	0	0	0
Ribeira do Piauí (PI)	2208874	Ribeira do Piauí	0.52	0.758	0.368	0.505	2	PI	RuralRemoto	70.48	26.4	2.76	7.06	RuralRemoto	2	Nordeste	22	PI	Piauí	3233.32	190927	5883.26	25286	225329	1622.91	226952	50692.9	93.47	879.52	312.58	87.74	0.05	1.57583e+06	0	2	0	0	0	0	0	0	0	0	0	0	0	0	0	0
Ribeiro Gonçalves (PI)	2208908	Ribeiro Gonçalves	0.601	0.787	0.485	0.568	2	PI	RuralRemoto	72.22	21.5	3.04	5.81	RuralRemoto	2	Nordeste	22	PI	Piauí	197423	13059.7	44436.7	38854.2	293773	23622	317395	43236	82.18	985.93	547.96	100	0.99	3.03704e+06	0	4	0	0	0	0	0	0	0	0	0	0	0	0	0	0
Rio Grande do Piauí (PI)	2209005	Rio Grande do Piauí	0.572	0.767	0.442	0.552	2	PI	RuralRemoto	71.03	24.8	2.31	10.2	RuralRemoto	2	Nordeste	22	PI	Piauí	4053.3	2437.2	13046.6	31851.6	51388.7	2606.45	53995.2	8394.77	96	984.34	270.74	69.6	1.68	2.45091e+06	0	3	0	0	0	1	0	0	0	0	0	0	0	0	0	0
Santa Cruz do Piauí (PI)	2209104	Santa Cruz do Piauí	0.601	0.72	0.53	0.57	2	PI	RuralAdjacente	68.22	33.6	2.14	9.36	RuralAdjacente	2	Nordeste	22	PI	Piauí	3666.95	2213.44	16101.9	31258.4	53240.7	3204.16	56444.9	9045.66	88.02	980.39	212.6	93.92	1.34	3.50713e+06	0	3	0	0	0	1	0	0	0	0	0	0	0	0	0	0
Santa Cruz dos Milagres (PI)	2209153	Santa Cruz dos Milagres	0.577	0.719	0.509	0.524	2	PI	RuralAdjacente	68.14	33.9	2.39	8.7	RuralAdjacente	2	Nordeste	22	PI	Piauí	5816.6	967.597	7203.35	21696.1	35683.7	1620.02	37303.7	9281.83	85.5	1028.64	415.67	28.88	10.19	1.91571e+06	0	2	0	0	0	0	0	0	0	0	0	0	0	0	0	0
Santa Filomena (PI)	2209203	Santa Filomena	0.544	0.789	0.385	0.53	2	PI	RuralRemoto	72.34	21.2	3.18	6.04	RuralRemoto	2	Nordeste	22	PI	Piauí	179603	19197.3	54374.2	35118.6	288293	25951.6	314244	50255	95.11	1024.6	636.59	96.32	4.01	3.1913e+06	1	2	0	0	0	1	0	0	0	0	0	0	0	0	0	0
Santa Luz (PI)	2209302	Santa Luz	0.588	0.768	0.49	0.539	2	PI	RuralRemoto	71.1	24.6	2.42	7.33	RuralRemoto	2	Nordeste	22	PI	Piauí	10869.5	2259.72	9822.28	27742.5	50693.9	2635.45	53329.4	9100.58	94.61	859.22	272.79	98.6	6.29	1.61191e+06	0	3	0	0	0	0	0	0	0	0	0	0	0	0	0	0
Santana do Piauí (PI)	2209351	Santana do Piauí	0.574	0.736	0.476	0.539	2	PI	RuralAdjacente	69.16	30.5	2	9.54	RuralAdjacente	2	Nordeste	22	PI	Piauí	3181.09	1522.03	7082.42	22895.7	34681.2	1376.08	36057.3	7781.03	93.95	758.52	260.07	85.84	4.29	1.3937e+06	0	2	0	0	0	0	0	0	0	0	0	0	0	0	0	0
Santa Rosa do Piauí (PI)	2209377	Santa Rosa do Piauí	0.567	0.699	0.483	0.539	2	PI	RuralAdjacente	66.96	38.2	2.26	8.76	RuralAdjacente	2	Nordeste	22	PI	Piauí	2776.5	2454.14	9633.15	24605.1	39468.9	2338.83	41807.7	7952.77	76.57	795.8	245.34	90.82	2.45	1.22733e+06	0	3	0	0	0	0	0	0	0	0	0	0	0	0	0	0
Santo Antônio de Lisboa (PI)	2209401	Santo Antônio de Lisboa	0.584	0.704	0.473	0.597	2	PI	RuralAdjacente	67.21	37.2	2.1	8.86	RuralAdjacente	2	Nordeste	22	PI	Piauí	6614.59	6355.56	14303.6	29850.3	57124.1	7084.24	64208.3	10009.1	92.55	957.61	410.89	90.18	0.74	2.7954e+06	0	3	0	0	0	1	0	0	0	0	0	0	0	0	0	0
Santo Antônio dos Milagres (PI)	2209450	Santo Antônio dos Milagres	0.619	0.776	0.582	0.524	2	PI	RuralAdjacente	71.57	23.2	2.13	7.58	RuralAdjacente	2	Nordeste	22	PI	Piauí	363.576	588.607	2318.06	11897.5	15167.7	347.546	15515.3	7179.67	88.25	1319.06	851.66	64.78	1.96	895962	0	1	0	0	0	0	0	0	0	0	0	0	0	0	0	0
Santo Inácio do Piauí (PI)	2209500	Santo Inácio do Piauí	0.613	0.776	0.546	0.543	2	PI	RuralAdjacente	71.55	23.3	2.19	8.96	RuralAdjacente	2	Nordeste	22	PI	Piauí	2894.72	1342.92	7446.91	20541.3	32225.8	1477.91	33703.7	8874.07	96.98	1271.43	516.91	77.69	0.42	2.31977e+06	0	2	0	0	0	0	0	0	0	0	0	0	0	0	0	0
São Braz do Piauí (PI)	2209559	São Braz do Piauí	0.596	0.771	0.514	0.533	2	PI	RuralAdjacente	71.23	24.2	2.07	9.74	RuralAdjacente	2	Nordeste	22	PI	Piauí	2222.52	1162.92	6627.26	22930.2	32942.9	1027.87	33970.8	7637.32	98.33	1012.04	312.65	29.15	0	156781	0	2	0	0	0	0	0	0	0	0	0	0	0	0	0	0
São Félix do Piauí (PI)	2209609	São Félix do Piauí	0.61	0.742	0.52	0.587	2	PI	RuralAdjacente	69.52	29.3	2.09	10.23	RuralAdjacente	2	Nordeste	22	PI	Piauí	2491.38	1253.55	6466.78	17695.3	27907	1367.74	29274.8	9950.64	87.71	1417.89	639.7	82.76	2.18	2.00489e+06	0	1	0	0	0	0	0	0	0	0	0	0	0	0	0	0
São Francisco de Assis do Piauí (PI)	2209658	São Francisco de Assis do Piauí	0.485	0.734	0.336	0.462	2	PI	RuralRemoto	69.04	30.9	2.09	6.81	RuralRemoto	2	Nordeste	22	PI	Piauí	3269.97	1761.19	10185.9	30085.3	45302.4	2822.3	48124.7	8362.23	97.18	820.29	274.06	98.09	4.92	2.41368e+06	0	3	0	0	0	0	0	0	0	0	0	0	0	0	0	0
São Francisco do Piauí (PI)	2209708	São Francisco do Piauí	0.57	0.744	0.448	0.557	2	PI	RuralAdjacente	69.64	29	2.17	9.64	RuralAdjacente	2	Nordeste	22	PI	Piauí	3990.09	1760.05	10541.6	34366.9	50658.7	2118.87	52777.6	8216.96	80.26	872.43	315.26	83.12	2.12	2.8262e+06	0	3	0	0	0	1	0	0	0	0	0	0	0	0	0	0
São Gonçalo do Gurguéia (PI)	2209757	São Gonçalo do Gurguéia	0.56	0.701	0.438	0.572	2	PI	RuralRemoto	67.06	37.8	2.64	6.69	RuralRemoto	2	Nordeste	22	PI	Piauí	5253.89	1046.81	8489.36	19231.4	34021.5	14059.5	48081	15810.9	63.68	1474.97	877.4	95.28	0.66	1.0635e+06	0	1	0	0	0	0	0	0	0	0	0	0	0	0	0	0
São Gonçalo do Piauí (PI)	2209807	São Gonçalo do Piauí	0.616	0.739	0.588	0.538	2	PI	RuralAdjacente	69.34	29.9	2.43	8.01	RuralAdjacente	2	Nordeste	22	PI	Piauí	7170.37	1912.03	9565.77	24378.3	43026.4	2153.58	45180	9008.98	81.25	812.16	252.8	75.81	0.77	1.60296e+06	0	2	0	0	0	0	0	0	0	0	0	0	0	0	0	0
São João da Canabrava (PI)	2209856	São João da Canabrava	0.559	0.726	0.446	0.539	2	PI	RuralAdjacente	68.55	32.5	2.24	10.75	RuralAdjacente	2	Nordeste	22	PI	Piauí	5115.87	1601.85	9022.18	23676.7	39416.6	2043.93	41460.5	8997.51	94.18	1019.27	460.08	92.1	8.3	2.05913e+06	0	2	0	0	0	0	0	0	0	0	0	0	0	0	0	0
São João da Fronteira (PI)	2209872	São João da Fronteira	0.515	0.753	0.351	0.516	2	PI	RuralAdjacente	70.18	27.3	2.47	7.6	RuralAdjacente	2	Nordeste	22	PI	Piauí	2134.11	1320.46	12483.4	31261.2	47199.2	2487.89	49687	8223.61	93.96	951.23	275.47	100	11.49	3.0244e+06	0	3	0	0	0	1	0	0	0	0	0	0	0	0	0	0
São João da Serra (PI)	2209906	São João da Serra	0.582	0.757	0.478	0.545	2	PI	RuralAdjacente	70.39	26.6	2.26	10.31	RuralAdjacente	2	Nordeste	22	PI	Piauí	5099.36	2059.6	11466.3	32013.1	50638.4	2082.73	52721.1	8587.9	98.69	1025.74	226.06	80.92	0.99	3.35734e+06	0	3	0	0	0	1	0	0	0	0	0	0	0	0	0	0
São João da Varjota (PI)	2209955	São João da Varjota	0.559	0.708	0.46	0.536	2	PI	RuralAdjacente	67.46	36.4	2.21	8.69	RuralAdjacente	2	Nordeste	22	PI	Piauí	1463.2	954.536	5147.58	22882.2	30447.5	1028.81	31476.3	6503.36	93.82	860.35	409.76	30.8	0.21	795425	0	2	0	0	0	0	0	0	0	0	0	0	0	0	0	0
São João do Arraial (PI)	2209971	São João do Arraial	0.523	0.72	0.401	0.496	2	PI	RuralAdjacente	68.2	33.7	2.69	7.31	RuralAdjacente	2	Nordeste	22	PI	Piauí	2336.63	1442.33	11932.7	38547.7	54259.3	2197.43	56456.7	7066.81	65.25	719.21	185.93	100	10.33	1.80404e+06	0	4	0	0	0	1	0	0	0	0	0	0	0	0	0	0
São João do Piauí (PI)	2210003	São João do Piauí	0.645	0.769	0.567	0.615	2	PI	IntermediarioAdjacente	71.16	24.4	2.13	7.19	IntermediarioAdjacente	2	Nordeste	22	PI	Piauí	6998.67	90224.8	115735	100255	313213	28536.5	341750	16589	76.72	1051.08	313.68	100	9.31	1.27638e+07	0	10	0	0	2	0	0	0	0	0	0	0	0	0	1	0
São José do Divino (PI)	2210052	São José do Divino	0.565	0.775	0.44	0.529	2	PI	RuralAdjacente	71.5	23.4	1.83	6.64	RuralAdjacente	2	Nordeste	22	PI	Piauí	9541.9	1662.51	10222.9	26699.7	48127	2516.59	50643.6	9473.17	93.74	853.39	247.34	89.17	3.57	1.8715e+06	0	3	0	0	0	1	0	0	0	0	0	0	0	0	0	0
São José do Peixe (PI)	2210102	São José do Peixe	0.573	0.766	0.449	0.548	2	PI	RuralRemoto	70.96	25	2.81	8.81	RuralRemoto	2	Nordeste	22	PI	Piauí	3380.28	1384.42	7561.24	22237	34563	1469.88	36032.8	9621.59	84.14	1169.25	422.65	100	6.05	2.2344e+06	0	2	0	0	0	0	0	0	0	0	0	0	0	0	0	0
São José do Piauí (PI)	2210201	São José do Piauí	0.552	0.7	0.423	0.569	2	PI	RuralAdjacente	67.02	37.9	2.24	10.23	RuralAdjacente	2	Nordeste	22	PI	Piauí	9553.24	2513.84	13628.9	31991.5	57687.5	3450.18	61137.7	9118.22	95.09	806.54	207.06	89.65	2.71	2.94037e+06	0	3	0	0	0	1	0	0	0	0	0	0	0	0	0	0
São Julião (PI)	2210300	São Julião	0.594	0.775	0.455	0.593	2	PI	RuralAdjacente	71.47	23.5	1.92	9.2	RuralAdjacente	2	Nordeste	22	PI	Piauí	3666.09	2238.87	13081.5	29404.6	48391	2901.71	51292.7	8061.09	86.31	813.66	245.26	82.4	2.51	2.14322e+06	0	3	0	0	0	1	0	0	0	0	0	0	0	0	0	0
São Lourenço do Piauí (PI)	2210359	São Lourenço do Piauí	0.595	0.753	0.499	0.56	2	PI	RuralAdjacente	70.17	27.3	2.14	10.37	RuralAdjacente	2	Nordeste	22	PI	Piauí	2232.2	1193.89	7097.25	23986	34509.3	1262.37	35771.7	7822.36	98.01	870.21	274.25	88.21	3.45	1.69556e+06	0	2	0	0	0	0	0	0	0	0	0	0	0	0	0	0
São Luis do Piauí (PI)	2210375	São Luis do Piauí	0.554	0.757	0.433	0.52	2	PI	RuralAdjacente	70.44	26.5	1.71	9.84	RuralAdjacente	2	Nordeste	22	PI	Piauí	2073.31	767.988	3817.65	14500.2	21159.1	724.661	21883.8	8276.77	94.14	1363.15	543.92	84.91	7.86	995415	0	1	0	0	0	0	0	0	0	0	0	0	0	0	0	0
São Miguel da Baixa Grande (PI)	2210383	São Miguel da Baixa Grande	0.563	0.774	0.413	0.557	2	PI	RuralAdjacente	71.45	23.6	2.01	11.09	RuralAdjacente	2	Nordeste	22	PI	Piauí	1448.99	734.233	5110.91	15168.8	22462.9	994.191	23457.1	9566.51	97.33	1230.51	627.4	98.09	1.02	1.81922e+06	0	1	0	0	0	0	0	0	0	0	0	0	0	0	0	0
São Miguel do Fidalgo (PI)	2210391	São Miguel do Fidalgo	0.535	0.747	0.407	0.505	2	PI	RuralRemoto	69.83	28.4	2.58	7.59	RuralRemoto	2	Nordeste	22	PI	Piauí	1903.38	689.604	5050.72	16814.9	24458.6	971.802	25430.4	8368.03	92.26	1196.55	492.64	61.14	2.35	1.80007e+06	0	0	1	0	0	0	0	0	0	0	0	0	0	0	0	0
São Miguel do Tapuio (PI)	2210409	São Miguel do Tapuio	0.556	0.78	0.434	0.508	2	PI	RuralAdjacente	71.8	22.6	2.2	8.4	RuralAdjacente	2	Nordeste	22	PI	Piauí	11935.3	7743.61	29501.8	85264.2	134445	5735.38	140180	7936.82	93.99	682.07	155.97	100	2.5	7.7256e+06	0	9	0	0	1	0	0	0	0	0	0	0	0	0	0	0
São Pedro do Piauí (PI)	2210508	São Pedro do Piauí	0.595	0.776	0.492	0.553	2	PI	RuralAdjacente	71.57	23.2	2.43	8.72	RuralAdjacente	2	Nordeste	22	PI	Piauí	7223.57	5141.71	30768.1	66236.7	109370	6129.52	115500	8081.99	89.43	923.1	157.25	75.86	11.98	3.72608e+06	0	7	0	0	1	0	0	0	0	0	0	0	0	0	0	0
São Raimundo Nonato (PI)	2210607	São Raimundo Nonato	0.661	0.779	0.587	0.631	2	PI	IntermediarioAdjacente	71.75	22.8	2.19	6.88	IntermediarioAdjacente	2	Nordeste	22	PI	Piauí	7159.82	31967.9	239117	166776	445021	48863.8	493884	14228.9	73.82	717.74	190.32	92.88	2.25	1.75673e+07	0	13	0	0	2	0	0	1	0	0	0	0	0	0	1	0
Sebastião Barros (PI)	2210623	Sebastião Barros	0.536	0.77	0.394	0.508	2	PI	RuralRemoto	71.21	24.3	2.96	6.35	RuralRemoto	2	Nordeste	22	PI	Piauí	9084.42	923.405	5272.22	21771.2	37051.3	1266.3	38317.6	11045.7				93.89		0	0	2	0	0	0	0	0	0	0	0	0	0	0	0	0	0
Sebastião Leal (PI)	2210631	Sebastião Leal	0.562	0.736	0.467	0.516	2	PI	RuralRemoto	69.18	30.4	2.62	7.7	RuralRemoto	2	Nordeste	22	PI	Piauí	53016.3	4928.79	16311.6	25265.8	99522.5	7974.02	107496	25034.1	93.47	1329.82	582.71	96.66	12.45	2.65911e+06	0	2	0	0	0	0	0	0	0	0	0	0	0	0	0	0
Sigefredo Pacheco (PI)	2210656	Sigefredo Pacheco	0.581	0.764	0.496	0.518	2	PI	RuralAdjacente	70.85	25.3	2.63	8.77	RuralAdjacente	2	Nordeste	22	PI	Piauí	4158.8	1749.38	14387.4	46438.2	66733.7	2692.73	69426.5	6914.3	66.69	451.14	114.3	100	0.6	2.29235e+06	0	5	0	0	0	1	0	0	0	0	0	0	0	0	0	0
Simões (PI)	2210706	Simões	0.575	0.771	0.44	0.56	2	PI	RuralAdjacente	71.24	24.2	2.23	7.38	RuralAdjacente	2	Nordeste	22	PI	Piauí	11031	124567	34674.6	75237.9	245511	8682.14	254193	17371.2	93.01	1167.37	608.69	81.38	6.53	8.25317e+06	0	5	0	0	1	0	0	2	0	0	0	0	0	0	0	0
Simplício Mendes (PI)	2210805	Simplício Mendes	0.627	0.767	0.525	0.613	2	PI	RuralAdjacente	71.01	24.8	2.02	8.24	RuralAdjacente	2	Nordeste	22	PI	Piauí	12396.9	33067	57027.6	63521.8	166013	13088	179101	14090.3	83.56	1003.47	240.95	73.23	2.64	8.92055e+06	0	6	0	0	1	0	0	0	0	0	0	0	0	0	0	0
Socorro do Piauí (PI)	2210904	Socorro do Piauí	0.561	0.739	0.465	0.513	2	PI	RuralRemoto	69.35	29.9	2.78	7.78	RuralRemoto	2	Nordeste	22	PI	Piauí	2429.55	1179.08	7296.17	23068.3	33973.1	1556.15	35529.2	7776.15	98.01	1059.36	380.92	98.79	0	88158.4	0	2	0	0	0	0	0	0	0	0	0	0	0	0	0	0
Sussuapara (PI)	2210938	Sussuapara	0.586	0.749	0.476	0.563	2	PI	RuralAdjacente	69.94	28	1.69	9.71	RuralAdjacente	2	Nordeste	22	PI	Piauí	11071.8	2925.46	15720.3	31777.4	61495	3976.14	65471.1	9728.25	95.3	896.35	201.84	97.95	4.87	2.39331e+06	0	3	0	0	0	1	0	0	0	0	0	0	0	0	0	0
Tamboril do Piauí (PI)	2210953	Tamboril do Piauí	0.501	0.685	0.36	0.509	2	PI	RuralAdjacente	66.1	41.5	2.32	7.16	RuralAdjacente	2	Nordeste	22	PI	Piauí	1970.63	730.497	4962.88	17318.8	24982.8	887.916	25870.7	8862.88	96.23	853.63	427.28	93.2	1.29	1.47622e+06	0	1	0	0	0	0	0	0	0	0	0	0	0	0	0	0
Tanque do Piauí (PI)	2210979	Tanque do Piauí	0.579	0.704	0.499	0.553	2	PI	RuralAdjacente	67.21	37.2	2.5	9.08	RuralAdjacente	2	Nordeste	22	PI	Piauí	4896.36	904.254	5300.57	16417.2	27518.4	1172.09	28690.5	10376.3	97.09	1157.74	439.6	97.92	5.96	1.89061e+06	0	0	1	0	0	0	0	0	0	0	0	0	0	0	0	0
Teresina (PI)	2211001	Teresina	0.751	0.82	0.707	0.731	2	PI	Urbano	74.22	16.13	1.42	5.66	Urbano	2	Nordeste	22	PI	Piauí	50390	2.89792e+06	1.16472e+07	4.39193e+06	1.89874e+07	3.03025e+06	2.20177e+07	25458.5	58.45	1773.84	817	8.55	1.25	8.5546e+08	21	239	0	0	3	0	0	0	0	0	0	0	0	1	0	0
União (PI)	2211100	União	0.577	0.781	0.453	0.542	2	PI	RuralAdjacente	71.86	22.4	2.34	8.25	RuralAdjacente	2	Nordeste	22	PI	Piauí	36662	20954.9	111065	206517	375199	24101	399300	8976.06	84.65	658.75	204.56	71.06	4.46	1.55751e+07	0	16	0	0	3	0	0	0	0	0	0	0	0	0	0	0
Uruçuí (PI)	2211209	Uruçuí	0.631	0.794	0.516	0.614	2	PI	IntermediarioRemoto	72.63	20.4	2.05	6.6	IntermediarioRemoto	2	Nordeste	22	PI	Piauí	441492	258278	411631	117388	1.22879e+06	238309	1.4671e+06	68053.6	92.46	1032.82	627.72	36.5	8.13	1.23149e+07	3	7	0	0	1	0	0	0	0	0	0	0	0	0	0	0
Valença do Piauí (PI)	2211308	Valença do Piauí	0.647	0.773	0.566	0.62	2	PI	Urbano	71.4	23.7	1.67	10.69	Urbano	2	Nordeste	22	PI	Piauí	21022.6	14942	109041	92739.3	237745	22358.9	260104	12434.5	81.24	876.06	167.27	100	0.14	5.1944e+06	0	10	0	0	1	0	0	0	0	0	0	0	0	0	1	0
Várzea Branca (PI)	2211357	Várzea Branca	0.553	0.743	0.44	0.518	2	PI	RuralAdjacente	69.57	29.2	2.67	7.02	RuralAdjacente	2	Nordeste	22	PI	Piauí	2552.24	1128.19	7137.97	26714.7	37533.1	1366.62	38899.7	7863.29	86.61	948.86	261.26	30.04	12.46	2.14715e+06	0	2	0	0	0	0	0	0	0	0	0	0	0	0	0	0
Várzea Grande (PI)	2211407	Várzea Grande	0.571	0.708	0.474	0.554	2	PI	RuralAdjacente	67.49	36.2	1.86	10.52	RuralAdjacente	2	Nordeste	22	PI	Piauí	2174.16	1510.41	8549.85	21488.2	33722.6	1782.41	35505	8085.86	88.07	1094.41	324.07	93.39	0.49	2.2334e+06	0	2	0	0	0	0	0	0	0	0	0	0	0	0	0	0
Vera Mendes (PI)	2211506	Vera Mendes	0.503	0.685	0.375	0.494	2	PI	RuralAdjacente	66.1	41.5	2.45	9.51	RuralAdjacente	2	Nordeste	22	PI	Piauí	2775.25	788.609	6008.85	16146.8	25719.5	1344.17	27063.7	8795.48	87.63	938.19	469.82	91.46	3.56	560587	1	1	0	0	0	0	0	0	0	0	0	0	0	0	0	0
Vila Nova do Piauí (PI)	2211605	Vila Nova do Piauí	0.565	0.685	0.471	0.559	2	PI	RuralAdjacente	66.1	41.5	1.89	7.67	RuralAdjacente	2	Nordeste	22	PI	Piauí	2588.29	984.462	8368.28	16354.8	28295.8	2152.41	30448.2	10248.5	88.85	1300.45	443.83	87.16	1.77	1.59106e+06	0	1	0	0	0	0	0	0	0	0	0	0	0	0	0	0
Wall Ferraz (PI)	2211704	Wall Ferraz	0.544	0.708	0.443	0.513	2	PI	RuralAdjacente	67.49	36.2	2.18	7.22	RuralAdjacente	2	Nordeste	22	PI	Piauí	2466.68	1228.32	6651.91	22142.9	32489.8	1404.12	33893.9	7596.13	95	993.36	407.7	90.49	3.85	1.94768e+06	0	2	0	0	0	0	0	0	0	0	0	0	0	0	0	0
Abaíra (BA)	2900108	Abaíra	0.603	0.746	0.51	0.577	2	BA	RuralRemoto	69.76	28.1	1.61	14.61	RuralRemoto	2	Nordeste	29	BA	Bahia	3159.16	2582.7	18562.1	35823.8	60127.7	2517.93	62645.7	7168.52	94.05	778.41	271.24	38.89	0.25	4.69844e+06	0	4	0	0	0	1	0	0	0	0	0	0	0	0	0	0
Abaré (BA)	2900207	Abaré	0.575	0.776	0.46	0.533	2	BA	RuralRemoto	71.55	22.9	2.73	6.77	RuralRemoto	2	Nordeste	29	BA	Bahia	14685.2	8270.45	43724.7	75528.8	142209	9051.15	151260	7530.64	95.43	623.13	340.66	93.08	0	6.76604e+06	0	8	0	0	1	0	0	0	0	0	0	0	0	0	0	0
Acajutiba (BA)	2900306	Acajutiba	0.582	0.723	0.487	0.56	2	BA	RuralAdjacente	68.39	32.6	2.35	8.88	RuralAdjacente	2	Nordeste	29	BA	Bahia	20057.6	6169.15	40181.5	55736.6	122145	4894.78	127040	8380.48	91.27	763.9	381.08	85.47	10.84	6.42641e+06	2	4	0	0	0	1	0	0	0	0	0	0	0	0	0	0
Adustina (BA)	2900355	Adustina	0.546	0.718	0.432	0.526	2	BA	RuralAdjacente	68.07	33.7	2.06	7.9	RuralAdjacente	2	Nordeste	29	BA	Bahia	62813.6	7408.63	36092.5	62424.7	168739	4734.43	173474	10180.4	94.78	646.5	331.58	92.36	1.51	7.24759e+06	3	2	0	0	0	1	0	0	0	0	0	0	0	0	0	0
Água Fria (BA)	2900405	Água Fria	0.55	0.747	0.422	0.529	2	BA	RuralAdjacente	69.79	28	2.1	9.8	RuralAdjacente	2	Nordeste	29	BA	Bahia	19844.7	8355.38	28997.6	69111.4	126309	4735.43	131045	7722.13	93.49	682.88	198.02	57.63	3.6	4.81768e+06	1	6	0	0	1	0	0	0	0	0	0	0	0	0	0	0
Érico Cardoso (BA)	2900504	Érico Cardoso	0.584	0.758	0.471	0.558	2	BA	RuralAdjacente	70.47	26	1.61	10.41	RuralAdjacente	2	Nordeste	29	BA	Bahia	3503.05	6054.66	18004.7	39612.3	67174.7	2434.26	69609	6560.69	90.57	721.89	338.54	92.08	1.02	4.30556e+06	0	5	0	0	0	1	0	0	0	0	0	0	0	0	0	0
Aiquara (BA)	2900603	Aiquara	0.583	0.733	0.471	0.573	2	BA	RuralAdjacente	69	30.6	2.68	10.13	RuralAdjacente	2	Nordeste	29	BA	Bahia	11607.9	2054.97	9003.95	21706.3	44373.1	1377.28	45750.4	10290.2	97.73	917.01	433.65		2.89	2.57494e+06	0	2	0	0	0	0	0	0	0	0	0	0	0	0	0	0
Alagoinhas (BA)	2900702	Alagoinhas	0.683	0.79	0.592	0.681	2	BA	Urbano	72.39	21.84	1.9	7.28	Urbano	2	Nordeste	29	BA	Bahia	82279.6	924605	1.70319e+06	575555	3.28562e+06	975663	4.26129e+06	28109.5	72.46	777.91	367.82	26.9	0.67	4.58431e+07	16	16	0	1	2	0	0	1	0	0	0	0	0	1	1	0
Alcobaça (BA)	2900801	Alcobaça	0.608	0.771	0.476	0.611	2	BA	RuralAdjacente	71.28	23.6	2.52	6.53	RuralAdjacente	2	Nordeste	29	BA	Bahia	57570.3	27354	92812.6	92721.5	270458	18140.3	288599	12843.7	86.28	768.37	371.47	40.17	0.91	8.65108e+06	0	9	0	0	1	0	0	0	0	0	0	0	0	0	0	0
Almadina (BA)	2900900	Almadina	0.563	0.751	0.421	0.563	2	BA	IntermediarioAdjacente	70.07	27.2	2.79	10.79	IntermediarioAdjacente	2	Nordeste	29	BA	Bahia	12386.3	2497.9	12050	24614.5	51548.7	1496.25	53045	9708.08	98.02	948.13	433.93	21.2	0.71	3.17942e+06	1	2	0	0	0	1	0	0	0	0	0	0	0	0	0	0
Amargosa (BA)	2901007	Amargosa	0.625	0.807	0.492	0.616	2	BA	IntermediarioAdjacente	73.4	18.1	1.73	10.17	IntermediarioAdjacente	2	Nordeste	29	BA	Bahia	23738.4	32046.6	178643	124904	359333	33897.3	393230	10559.1	78.8	758.91	242.71	31.06	18.28	1.24099e+07	1	11	0	0	2	0	0	0	0	0	0	0	0	0	0	0
Amélia Rodrigues (BA)	2901106	Amélia Rodrigues	0.666	0.81	0.6	0.609	2	BA	IntermediarioAdjacente	73.59	17.7	1.97	6.99	IntermediarioAdjacente	2	Nordeste	29	BA	Bahia	33142.7	25903.5	140395	93345.8	292787	38334	331121	13191	87.27	696.31	202.04	40.55	3.08	1.12129e+07	0	9	0	0	1	0	0	0	0	0	0	0	0	0	0	0
América Dourada (BA)	2901155	América Dourada	0.561	0.751	0.464	0.506	2	BA	RuralAdjacente	70.05	27.2	2.82	7.3	RuralAdjacente	2	Nordeste	29	BA	Bahia	27248.2	9461.67	31190.7	57757.6	125658	7707.1	133365	8286.65	91.58	759.67	292.76	90.29	3.85	2.99154e+06	1	6	0	0	1	0	0	0	0	0	0	0	0	0	0	0
Anagé (BA)	2901205	Anagé	0.54	0.771	0.371	0.549	2	BA	RuralAdjacente	71.27	23.7	1.73	11.09	RuralAdjacente	2	Nordeste	29	BA	Bahia	14316.1	11857.4	66730.4	80835.5	173739	11720.6	185460	8428.08	93.42	601.86	165.75	31.78	0.52	7.99319e+06	1	9	0	0	0	1	0	0	0	0	0	0	0	0	1	0
Andaraí (BA)	2901304	Andaraí	0.555	0.764	0.415	0.54	2	BA	RuralAdjacente	70.84	24.9	2.83	7.42	RuralAdjacente	2	Nordeste	29	BA	Bahia	6836.33	4969.18	36225.7	57414.6	105446	5168.36	110614	8416.2	93.61	756.36	342.98	44.21	2.76	6.4647e+06	0	5	0	0	1	0	0	0	0	0	0	0	0	0	0	0
Andorinha (BA)	2901353	Andorinha	0.588	0.731	0.474	0.586	2	BA	RuralAdjacente	68.88	30.9	2.15	8.66	RuralAdjacente	2	Nordeste	29	BA	Bahia	7277.84	61251.1	54914.1	63644.8	187088	8737.66	195825	13417.3	94.37	837.55	363.54	62.75	5.85	6.25991e+06	4	3	0	0	1	0	0	0	0	0	0	0	0	0	0	0
Angical (BA)	2901403	Angical	0.625	0.778	0.556	0.564	2	BA	RuralAdjacente	71.67	22.6	2.13	8.7	RuralAdjacente	2	Nordeste	29	BA	Bahia	35917.5	5992.96	39486.8	55490.1	136887	4814.21	141702	10138.2	96.53	713.6	267.06	96.28	3.41	5.64047e+06	1	4	0	0	1	0	0	0	0	0	0	0	0	0	0	0
Anguera (BA)	2901502	Anguera	0.589	0.766	0.471	0.565	2	BA	RuralAdjacente	70.94	24.6	1.84	10.62	RuralAdjacente	2	Nordeste	29	BA	Bahia	2635.96	3740.82	31757.8	41010	79144.6	5830.61	84975.2	7572.87	97.31	683.51	274.9	38.14	3.63	3.85458e+06	0	5	0	0	0	1	0	0	0	0	0	0	0	0	0	0
Antas (BA)	2901601	Antas	0.592	0.739	0.491	0.573	2	BA	RuralAdjacente	69.35	29.4	1.94	10.22	RuralAdjacente	2	Nordeste	29	BA	Bahia	11903.1	6061.32	39546.7	63202.8	120714	6494.03	127208	6594.16	96.1	476.08	196.64	95.48	1.73	4.06971e+06	3	3	0	0	1	0	0	0	0	0	0	0	0	0	0	0
Antônio Cardoso (BA)	2901700	Antônio Cardoso	0.561	0.768	0.422	0.544	2	BA	RuralAdjacente	71.06	24.3	2.16	9.48	RuralAdjacente	2	Nordeste	29	BA	Bahia	6035.67	4074.71	42234.9	46267.3	98612.6	11709.8	110322	9442.99	93.78	756.88	319.61	32.71	6.72	3.42974e+06	0	4	0	0	1	0	0	0	0	0	0	0	0	0	0	0
Antônio Gonçalves (BA)	2901809	Antônio Gonçalves	0.598	0.741	0.498	0.58	2	BA	RuralAdjacente	69.45	29.1	2.2	8.63	RuralAdjacente	2	Nordeste	29	BA	Bahia	4628.29	4035.32	18565.8	42792.3	70021.7	2945.66	72967.4	6184.73	91.67	553.22	210.43	37.11	1.81	1.87436e+06	1	3	0	0	0	0	0	1	0	0	0	0	0	0	0	0
Aporá (BA)	2901908	Aporá	0.548	0.751	0.425	0.516	2	BA	RuralAdjacente	70.05	27.3	2.72	9.39	RuralAdjacente	2	Nordeste	29	BA	Bahia	16043.1	6920.52	33200.2	72741	128905	4682.08	133587	7534.09	93.28	592.05	252.84	40.35	2.53	6.35031e+06	4	2	0	1	1	0	0	0	0	0	0	0	0	0	0	0
Apuarema (BA)	2901957	Apuarema	0.552	0.735	0.413	0.555	2	BA	RuralAdjacente	69.09	30.3	2.63	7.87	RuralAdjacente	2	Nordeste	29	BA	Bahia	10552.6	2871.03	15601.2	33950.5	62975.3	2213.43	65188.8	8893.42	95.62	716.94	303.49	82.9	0.2	3.13267e+06	1	2	0	0	0	1	0	0	0	0	0	0	0	0	0	0
Aracatu (BA)	2902005	Aracatu	0.581	0.754	0.439	0.591	2	BA	RuralAdjacente	70.25	26.6	1.92	10.43	RuralAdjacente	2	Nordeste	29	BA	Bahia	23104	5708.1	30808.7	51496.9	111118	5603.93	116722	8886.31	98	708.13	253.7	80.23	0.7	4.05212e+06	0	6	0	1	1	0	0	0	0	0	0	0	0	0	0	0
Araças (BA)	2902054	Araças	0.57	0.744	0.462	0.54	2	BA	RuralAdjacente	69.65	28.5	2.65	5.25	RuralAdjacente	2	Nordeste	29	BA	Bahia	6818.94	109395	59096.5	60001.1	235311	7921.06	243232	19974.7	92.25	827.6	466.63	2.53	1.15	4.24587e+06	0	4	0	0	0	1	0	0	0	0	0	0	0	0	0	0
Araci (BA)	2902104	Araci	0.534	0.747	0.381	0.534	2	BA	RuralAdjacente	69.79	28	2.59	7.35	RuralAdjacente	2	Nordeste	29	BA	Bahia	51154.6	28127.5	139951	195991	415223	20115.8	435339	8005.65	94.25	535.89	180.87	15.86	2.37	1.42461e+07	13	1	0	4	1	0	0	0	0	0	0	0	0	0	0	0
Aramari (BA)	2902203	Aramari	0.588	0.761	0.47	0.568	2	BA	RuralAdjacente	70.63	25.5	1.75	7.82	RuralAdjacente	2	Nordeste	29	BA	Bahia	16911.1	11155.5	21902.6	41289.8	91258.9	5649.21	96908.1	8502.95	93.81	626.09	241.81	80.01	0.03	1.59341e+06	2	2	0	0	0	1	0	0	0	0	0	0	0	0	0	0
Arataca (BA)	2902252	Arataca	0.559	0.758	0.413	0.557	2	BA	RuralAdjacente	70.46	26	3.21	6.78	RuralAdjacente	2	Nordeste	29	BA	Bahia	14623.2	3977.02	18619.5	49667	86886.7	2560.4	89447.1	8117.54	98.42	658.85	259.36	50.31	1.35	4.6051e+06	0	5	0	0	0	1	0	0	0	0	0	0	0	0	0	0
Aratuípe (BA)	2902302	Aratuípe	0.575	0.753	0.443	0.57	2	BA	RuralAdjacente	70.2	26.8	2.25	6.64	RuralAdjacente	2	Nordeste	29	BA	Bahia	12868.6	2762.97	17900.4	32604.1	66136.2	2723.05	68859.2	7802.74	97.87	699.86	197.94	100	0.75	3.91552e+06	0	4	0	0	0	1	0	0	0	0	0	0	0	0	0	0
Aurelino Leal (BA)	2902401	Aurelino Leal	0.568	0.759	0.434	0.555	2	BA	IntermediarioAdjacente	70.55	25.8	2.56	7.62	IntermediarioAdjacente	2	Nordeste	29	BA	Bahia	20490.3	9047.13	24381.2	51196.5	105115	4452.81	109568	9502.03	95.98	958.13	297.29	80.25	5.32	6.75953e+06	0	6	0	0	1	0	0	0	0	0	0	0	0	0	0	0
Baianópolis (BA)	2902500	Baianópolis	0.589	0.763	0.492	0.543	2	BA	RuralAdjacente	70.8	25	2.66	8.3	RuralAdjacente	2	Nordeste	29	BA	Bahia	59549.1	5821.88	42300.6	56418.6	164090	5369.32	169459	12211.5	91.88	792.53	460.57	100	0.59	5.63108e+06	1	5	0	0	1	0	0	0	0	0	0	0	0	0	0	0
Baixa Grande (BA)	2902609	Baixa Grande	0.585	0.775	0.471	0.549	2	BA	RuralAdjacente	71.49	23.1	2.23	9.37	RuralAdjacente	2	Nordeste	29	BA	Bahia	13044.2	8189.68	51335.9	77182.1	149752	7229.32	156981	7669.59	89.56	578.86	221.47	39	5.49	4.23291e+06	0	6	0	0	1	0	0	0	0	0	0	0	0	0	0	0
Banzaê (BA)	2902658	Banzaê	0.579	0.769	0.468	0.539	2	BA	RuralAdjacente	71.15	24	2.36	8.97	RuralAdjacente	2	Nordeste	29	BA	Bahia	8645.13	4260.74	23044.4	51634.8	87585	3968.65	91553.7	6920.68	93.35	625.86	218.32	97.71	5.42	4.54945e+06	1	6	0	0	1	0	0	0	0	0	0	0	0	0	0	0
Barra (BA)	2902708	Barra	0.557	0.75	0.457	0.503	2	BA	RuralRemoto	69.99	27.4	2.94	6.39	RuralRemoto	2	Nordeste	29	BA	Bahia	30760.2	14353.5	126219	192727	364059	16384.6	380444	7100.75	89.76	454.48	260.08	66.4	1.93	9.46425e+06	7	6	0	1	0	0	0	0	0	0	0	0	0	0	0	0
Barra da Estiva (BA)	2902807	Barra da Estiva	0.575	0.717	0.469	0.566	2	BA	RuralAdjacente	67.99	34	2.05	6.65	RuralAdjacente	2	Nordeste	29	BA	Bahia	40418.8	11323	118766	75485	245992	17058.8	263051	12770.7	94.56	688.19	250.62	95.47	4.73	4.06911e+06	0	7	0	1	0	0	0	0	0	0	0	0	0	0	0	0
Barra do Choça (BA)	2902906	Barra do Choça	0.551	0.77	0.386	0.563	2	BA	IntermediarioAdjacente	71.21	23.8	2.37	7.28	IntermediarioAdjacente	2	Nordeste	29	BA	Bahia	96391.7	40112.2	107739	127156	371399	21804.2	393203	12442	91.01	696.62	280.14	41.09	1.05	7867500	3	7	0	0	2	0	0	0	0	0	0	0	0	0	0	0
Barra do Mendes (BA)	2903003	Barra do Mendes	0.63	0.784	0.553	0.578	2	BA	RuralAdjacente	72.04	21.6	2.58	10.85	RuralAdjacente	2	Nordeste	29	BA	Bahia	6090.25	4888.64	35437.9	47435.5	93852.3	3996.52	97848.8	7057.25	95.45	644.55	318.33	36.78	0	1.24972e+06	0	6	0	0	1	0	0	0	0	0	0	0	0	0	0	0
Barra do Rocha (BA)	2903102	Barra do Rocha	0.577	0.705	0.465	0.585	2	BA	RuralAdjacente	67.29	36.4	2.72	7.97	RuralAdjacente	2	Nordeste	29	BA	Bahia	17507.7	6982.74	12425	24627.2	61542.6	1629.08	63171.7	11055.6	93.18	955.01	374.53	39.97	5.38	2.75989e+06	0	2	0	0	0	0	0	0	0	0	0	0	0	0	0	0
Barreiras (BA)	2903201	Barreiras	0.721	0.807	0.668	0.695	2	BA	Urbano	73.43	18.1	2.12	4.29	Urbano	2	Nordeste	29	BA	Bahia	861268	817328	2.33659e+06	614537	4.62973e+06	548440	5.17817e+06	33313.2	60.03	1026.8	344.08	52.18	4.2	6.42582e+07	2	27	0	10	5	0	0	0	0	0	0	0	0	2	1	0
Barro Alto (BA)	2903235	Barro Alto	0.607	0.739	0.55	0.551	2	BA	RuralAdjacente	69.36	29.4	2.5	8.99	RuralAdjacente	2	Nordeste	29	BA	Bahia	10318.7	5230.53	26284.4	53714.7	95548.2	4687.29	100236	6713.25	85.06	644.63	303.68	29.66	6.19	2.70418e+06	4	2	0	0	1	0	0	0	0	0	0	0	0	0	0	0
Barrocas (BA)	2903276	Barrocas	0.61	0.786	0.503	0.574	2	BA	RuralAdjacente	72.18	21.2	2.28	6.45	RuralAdjacente	2	Nordeste	29	BA	Bahia	7082.05	108485	52985.9	54078.4	222631	7723.36	230354	14417	92.15	806.29	310.37	78.38	6.15	2.63975e+06	1	7	0	0	1	0	0	0	0	0	0	0	0	0	0	0
Barro Preto (BA)	2903300	Barro Preto	0.602	0.744	0.508	0.576	2	BA	RuralAdjacente	69.63	28.6	2.11	8.86	RuralAdjacente	2	Nordeste	29	BA	Bahia	16062	2197.22	13385.7	27804.6	59449.5	1486.95	60936.5	10899	94.73	1147.59	440.82	86.91	1.42	3.9277e+06	0	3	0	0	0	1	0	0	0	0	0	0	0	0	0	0
Belmonte (BA)	2903409	Belmonte	0.598	0.771	0.48	0.577	2	BA	IntermediarioAdjacente	71.26	23.7	2.41	7.56	IntermediarioAdjacente	2	Nordeste	29	BA	Bahia	79206.9	19230.1	101704	101377	301518	16893.5	318411	13649.3	89.87	812.98	368.64	60.46	2.09	1.21632e+07	2	6	0	0	1	0	0	0	0	0	0	0	0	0	0	0
Belo Campo (BA)	2903508	Belo Campo	0.575	0.76	0.444	0.562	2	BA	RuralAdjacente	70.59	25.6	2.13	10	RuralAdjacente	2	Nordeste	29	BA	Bahia	9174.73	6317.51	52628.2	69059.3	137180	8963.48	146143	8491.27	93.91	917.56	217.17	29.83	1.96	8.57254e+06	0	6	0	0	1	0	0	0	0	0	0	0	0	0	0	0
Biritinga (BA)	2903607	Biritinga	0.538	0.738	0.402	0.525	2	BA	RuralAdjacente	69.26	29.7	2.28	9.03	RuralAdjacente	2	Nordeste	29	BA	Bahia	8012.03	11642.6	29456.1	70338.7	119449	8987.49	128437	8037.85	95.44	806.85	349.45	44.21	7.1	8.03105e+06	1	7	0	0	1	0	0	0	0	0	0	0	0	0	0	0
Boa Nova (BA)	2903706	Boa Nova	0.567	0.753	0.453	0.535	2	BA	RuralAdjacente	70.18	26.8	2.53	11	RuralAdjacente	2	Nordeste	29	BA	Bahia	11068.8	4662.72	25349.8	52080.8	93162.2	4408.09	97570.3	7723.44	93.93	822.84	250.52	40.9	6.54	5.36599e+06	0	6	0	0	1	0	0	0	0	0	0	0	0	0	0	0
Boa Vista do Tupim (BA)	2903805	Boa Vista do Tupim	0.551	0.729	0.447	0.514	2	BA	RuralAdjacente	68.75	31.4	2.72	8.48	RuralAdjacente	2	Nordeste	29	BA	Bahia	17789.4	6328.28	32843	65681.7	122642	5348.81	127991	6890.14	93.99	652.82	229.27	50.14	2.75	2.91656e+06	1	7	0	0	1	0	0	0	0	0	0	0	0	0	0	0
Bom Jesus da Lapa (BA)	2903904	Bom Jesus da Lapa	0.633	0.775	0.533	0.615	2	BA	Urbano	71.51	23	2.36	6.27	Urbano	2	Nordeste	29	BA	Bahia	181533	212150	384719	249602	1.028e+06	80129.9	1.10813e+06	16025.5	76.66	966.07	274.11	73.28	6.06	2.38115e+07	2	28	0	0	4	0	0	0	0	0	0	0	0	1	1	0
Bom Jesus da Serra (BA)	2903953	Bom Jesus da Serra	0.546	0.749	0.407	0.535	2	BA	RuralAdjacente	69.95	27.6	2.14	9.81	RuralAdjacente	2	Nordeste	29	BA	Bahia	3823.54	2371.22	15579.4	37557.3	59331.4	3028.55	62360	6311.74	92.92	872.44	331.5	38.09	3.37	3.82589e+06	0	4	0	0	0	1	0	0	0	0	0	0	0	0	0	0
Boninal (BA)	2904001	Boninal	0.612	0.789	0.514	0.564	2	BA	RuralRemoto	72.35	20.8	1.96	10.7	RuralRemoto	2	Nordeste	29	BA	Bahia	6664.66	4484.73	29790.4	51595.4	92535.1	5008.9	97544	6788.98	94.66	694.09	338.87	16.87	4.67	5915071	1	3	0	0	0	1	0	0	0	0	0	0	0	0	0	0
Bonito (BA)	2904050	Bonito	0.561	0.685	0.467	0.552	2	BA	RuralAdjacente	66.12	40.8	3	4.66	RuralAdjacente	2	Nordeste	29	BA	Bahia	40276.1	7628.13	44078.7	65431.2	157414	8404.46	165818	9891.34	89.62	872.47	454.25	32.83	7.34	5.3755e+06	0	6	0	0	1	0	0	0	0	0	0	0	0	0	0	0
Boquira (BA)	2904100	Boquira	0.603	0.782	0.497	0.564	2	BA	RuralRemoto	71.91	21.9	1.73	10.68	RuralRemoto	2	Nordeste	29	BA	Bahia	10464.2	12321.4	53589.6	83295.4	159671	6591.14	166262	7730.22	93.13	599.77	181.33	82.59	1.4	8.46236e+06	2	4	0	1	1	0	0	0	0	0	0	0	0	0	1	0
Botuporã (BA)	2904209	Botuporã	0.575	0.754	0.464	0.543	2	BA	RuralAdjacente	70.24	26.7	1.76	9.52	RuralAdjacente	2	Nordeste	29	BA	Bahia	8019.01	4017.7	32287.1	45828.3	90152.1	4315.05	94467.1	9251.5	92.37	837.7	299.79	87.24	3.43	5.69921e+06	2	3	0	1	1	0	0	0	0	0	0	0	0	0	0	0
Brejões (BA)	2904308	Brejões	0.597	0.775	0.49	0.56	2	BA	RuralAdjacente	71.49	23.1	2.08	8.74	RuralAdjacente	2	Nordeste	29	BA	Bahia	7371.35	5527.23	42800.6	57602.3	113302	8940.2	122242	8551.36	94.68	709.34	208.84	28.57	9.96	5.2891e+06	5	1	0	0	0	1	0	0	0	0	0	0	0	0	0	0
Brejolândia (BA)	2904407	Brejolândia	0.592	0.746	0.523	0.533	2	BA	RuralAdjacente	69.73	28.2	2.28	9.16	RuralAdjacente	2	Nordeste	29	BA	Bahia	27355.5	3119.02	22353.6	38245.4	91073.4	4239.06	95312.5	9028.37	95.33	872.29	254.48	45.25	3.25	3.17553e+06	0	5	0	0	1	0	0	0	0	0	0	0	0	0	0	0
Brotas de Macaúbas (BA)	2904506	Brotas de Macaúbas	0.57	0.754	0.445	0.552	2	BA	RuralRemoto	70.24	26.7	2.57	12.77	RuralRemoto	2	Nordeste	29	BA	Bahia	4675.4	6123.67	25873.5	42599.2	79271.8	4587.57	83859.4	8196.59	89.23	967.26	435.93	55.58	11.15	1.58018e+06	1	4	0	0	0	1	0	0	0	0	0	0	0	0	0	0
Brumado (BA)	2904605	Brumado	0.656	0.807	0.554	0.63	2	BA	Urbano	73.41	18.1	1.46	8.45	Urbano	2	Nordeste	29	BA	Bahia	33092	774858	576243	223412	1.6076e+06	119675	1.72728e+06	25705.5	85.14	1032.21	446.98	27.64	0.97	2.28342e+07	1	18	0	0	3	0	0	0	0	0	0	0	0	1	1	0
Buerarema (BA)	2904704	Buerarema	0.613	0.772	0.495	0.604	2	BA	IntermediarioAdjacente	71.33	23.5	2.19	9.7	IntermediarioAdjacente	2	Nordeste	29	BA	Bahia	16549.8	8732.47	94459.1	68288.9	188030	21616.1	209646	11425.5	95.87	619.36	216.93	38.03	4.37	5.70162e+06	1	7	0	0	1	0	0	0	0	0	0	0	0	0	0	0
Buritirama (BA)	2904753	Buritirama	0.565	0.761	0.471	0.504	2	BA	RuralRemoto	70.63	25.5	2.59	6.26	RuralRemoto	2	Nordeste	29	BA	Bahia	11719.2	4399.98	35410.2	78184.8	129714	8658.78	138373	6535.04	94.15	650.04	353.35	34.53	4.51	5.03645e+06	4	2	0	0	1	0	0	0	0	0	0	0	0	0	0	0
Caatiba (BA)	2904803	Caatiba	0.561	0.752	0.406	0.579	2	BA	RuralAdjacente	70.09	27.1	2.35	8.28	RuralAdjacente	2	Nordeste	29	BA	Bahia	14691.9	2825.39	14617.6	31772.4	63907.3	1976.92	65884.2	9749.07	92.12	885.34	353.82		1.92	4.15804e+06	1	2	0	0	0	0	0	0	0	0	0	0	0	0	0	0
Cabaceiras do Paraguaçu (BA)	2904852	Cabaceiras do Paraguaçu	0.581	0.763	0.49	0.525	2	BA	RuralAdjacente	70.8	25	2.16	7.19	RuralAdjacente	2	Nordeste	29	BA	Bahia	16490.1	7281.18	31057.7	70490.3	125319	4730.96	130050	6914.99	96.32	543.6	190.28	54.21	0.59	3.8377e+06	3	5	0	0	1	0	0	0	0	0	0	0	0	0	0	0
Cachoeira (BA)	2904902	Cachoeira	0.647	0.762	0.577	0.615	2	BA	Urbano	70.72	25.2	1.73	7.4	Urbano	2	Nordeste	29	BA	Bahia	24873.4	82995.9	174711	115640	398221	32949.3	431170	12882.3	69.38	479.92	181.77	97.44	6.78	1.03094e+07	0	13	0	0	2	0	0	0	0	0	0	0	0	0	0	0
Caculé (BA)	2905008	Caculé	0.637	0.769	0.541	0.621	2	BA	IntermediarioAdjacente	71.12	24.1	1.48	10.09	IntermediarioAdjacente	2	Nordeste	29	BA	Bahia	10335.3	20343	138222	77056.6	245957	40495.7	286453	12363.1	94.37	774.64	277.52	90.14	1.78	3.00806e+06	0	8	0	0	0	0	0	0	0	0	0	0	0	0	0	0
Caém (BA)	2905107	Caém	0.546	0.701	0.434	0.535	2	BA	RuralAdjacente	67.08	37.2	2.48	9.45	RuralAdjacente	2	Nordeste	29	BA	Bahia	13189.4	5481.24	18966	39746.3	77383.1	2845.18	80228.2	8708.16	92.12	943.11	331.9	80.04	3.82	4.49047e+06	0	4	0	0	0	1	0	0	0	0	0	0	0	0	0	0
Caetanos (BA)	2905156	Caetanos	0.542	0.725	0.409	0.536	2	BA	RuralAdjacente	68.47	32.3	1.92	8.94	RuralAdjacente	2	Nordeste	29	BA	Bahia	6140.96	4667.8	22421.8	52761.6	85992.2	3490.62	89482.8	6153.41	92.07	672.04	325.59	99.58	4.64	5.57842e+06	2	6	0	0	0	1	0	0	0	0	0	0	0	0	0	0
Caetité (BA)	2905206	Caetité	0.625	0.801	0.484	0.631	2	BA	IntermediarioAdjacente	73.04	19	1.68	8.78	IntermediarioAdjacente	2	Nordeste	29	BA	Bahia	18591.8	360461	278431	183695	841179	64040.4	905220	17758.1	88.79	778.02	239.47	58.9	7.97	2.01109e+07	0	9	0	3	1	0	0	0	0	0	0	0	0	1	1	0
Cafarnaum (BA)	2905305	Cafarnaum	0.584	0.734	0.49	0.554	2	BA	RuralAdjacente	69.03	30.4	3.03	7.21	RuralAdjacente	2	Nordeste	29	BA	Bahia	12263	9062.5	50385.8	73645.2	145356	9674.25	155031	8408.67	90.58	745.05	414.14	37.13	1.89	7.36944e+06	0	7	0	0	0	1	0	0	0	0	0	0	0	0	0	0
Cairu (BA)	2905404	Cairu	0.627	0.807	0.51	0.6	2	BA	RuralAdjacente	73.41	18.1	2.29	4.16	RuralAdjacente	2	Nordeste	29	BA	Bahia	16177.8	576618	358700	86930	1.03842e+06	20667.2	1.05909e+06	58268.7	88.52	1083.21	742.52	19.94	1.19	6.70302e+06	0	5	0	0	1	0	0	0	0	0	0	0	0	0	0	0
Caldeirão Grande (BA)	2905503	Caldeirão Grande	0.573	0.758	0.473	0.526	2	BA	RuralAdjacente	70.46	26	2.48	8.94	RuralAdjacente	2	Nordeste	29	BA	Bahia	4686.93	8933.78	26054.7	53550.9	93226.3	3797.23	97023.5	7280.22	95.11	828.62	268.63	35.3	7.01	2.54773e+06	1	3	0	0	0	1	0	0	0	0	0	0	0	0	0	0
Camacan (BA)	2905602	Camacan	0.581	0.768	0.419	0.608	2	BA	IntermediarioAdjacente	71.07	24.2	2.67	7.6	IntermediarioAdjacente	2	Nordeste	29	BA	Bahia	21697.8	16372.7	112751	126049	276871	16447.5	293318	9169.64	90.29	578.88	222.78	62.44	0.59	1.4514e+07	0	11	0	0	2	0	0	0	0	0	0	0	0	0	0	0
Camaçari (BA)	2905701	Camaçari	0.694	0.798	0.616	0.681	2	BA	Urbano	72.9	17.37	1.91	3.64	Urbano	2	Nordeste	29	BA	Bahia	14580.4	1.05561e+07	7.85513e+06	1.37276e+06	1.97985e+07	6.44589e+06	2.62444e+07	87735.3	52.42	1079.01	769.28	16.16	1.57	1.46568e+08	36	25	0	14	2	0	0	0	0	0	0	0	0	1	1	0
Camamu (BA)	2905800	Camamu	0.565	0.71	0.452	0.562	2	BA	RuralAdjacente	67.61	35.3	3.11	5.75	RuralAdjacente	2	Nordeste	29	BA	Bahia	58361.6	17798	127310	127979	331449	27944.5	359394	10176.5	95.91	487.66	213.19	40.22	1.38	8.18996e+06	2	8	0	0	1	0	0	0	0	0	0	0	0	0	0	0
Campo Alegre de Lourdes (BA)	2905909	Campo Alegre de Lourdes	0.557	0.778	0.43	0.516	2	BA	RuralAdjacente	71.68	22.5	3.18	7.74	RuralAdjacente	2	Nordeste	29	BA	Bahia	20212.2	19054.4	78190.2	110882	228339	13680.4	242019	8404.03	92.8	652.58	262.45	97.5	2.27	8.52172e+06	0	9	0	0	1	0	0	0	0	0	0	0	0	0	1	0
Campo Formoso (BA)	2906006	Campo Formoso	0.586	0.749	0.475	0.566	2	BA	IntermediarioAdjacente	69.94	27.6	2.53	6.93	IntermediarioAdjacente	2	Nordeste	29	BA	Bahia	54340.8	321555	267095	254273	897264	70183.4	967447	13586.6	78.08	583.93	277.44	59.94	9.49	1.41392e+07	5	16	0	3	2	0	0	0	0	0	0	0	0	0	0	0
Canápolis (BA)	2906105	Canápolis	0.565	0.732	0.463	0.531	2	BA	RuralAdjacente	68.93	30.8	2.55	8.71	RuralAdjacente	2	Nordeste	29	BA	Bahia	8557.25	5261.99	16658.2	36664.7	67142.1	2500.16	69642.3	7171.48	95.34	757.05	210.71	95.55	2.12	2.81838e+06	0	5	0	0	1	0	0	0	0	0	0	0	0	0	0	0
Canarana (BA)	2906204	Canarana	0.587	0.734	0.496	0.555	2	BA	RuralAdjacente	69.04	30.4	2.73	7.25	RuralAdjacente	2	Nordeste	29	BA	Bahia	31585.6	13166.1	63773.9	87182.1	195708	12652.9	208361	7959.98	97.8	585.84	243.16	78.89	0.88	6.32476e+06	2	8	0	0	2	0	0	0	0	0	0	0	0	0	0	0
Canavieiras (BA)	2906303	Canavieiras	0.59	0.796	0.434	0.596	2	BA	Urbano	72.74	19.8	2.67	8.54	Urbano	2	Nordeste	29	BA	Bahia	75012.7	19427.2	113181	119808	327428	16385.3	343813	11055.5	94.11	584.89	179.09	55.54	1.92	1.16148e+07	1	8	0	1	1	0	0	0	0	0	0	0	0	0	0	0
Candeal (BA)	2906402	Candeal	0.587	0.787	0.465	0.554	2	BA	RuralAdjacente	72.19	21.2	2.22	10.5	RuralAdjacente	2	Nordeste	29	BA	Bahia	7066.23	2996.33	14016.9	32581.9	56661.4	1807.09	58468.4	7080.22	97.96	707.02	264.82	67.27	7.86	2.90404e+06	0	4	0	0	0	1	0	0	0	0	0	0	0	0	0	0
Candeias (BA)	2906501	Candeias	0.691	0.823	0.616	0.652	2	BA	Urbano	74.39	15.8	1.85	4.93	Urbano	2	Nordeste	29	BA	Bahia	11702.5	1.62902e+06	1.72495e+06	430059	3.79573e+06	885365	4.68109e+06	53758.7	72.56	794.25	573.16	6.98	5.32	4.63015e+07	8	10	0	5	2	0	0	0	0	0	0	0	0	1	1	0
Candiba (BA)	2906600	Candiba	0.591	0.743	0.481	0.578	2	BA	RuralAdjacente	69.56	28.8	1.66	10.02	RuralAdjacente	2	Nordeste	29	BA	Bahia	15804.1	7660.84	39607.1	50666.4	113739	6720.42	120459	8412.53	90.41	880.28	393.41	91.76	15.96	2.61721e+06	0	4	0	1	0	0	0	0	0	0	0	0	0	0	0	0
Cândido Sales (BA)	2906709	Cândido Sales	0.601	0.798	0.482	0.565	2	BA	IntermediarioAdjacente	72.9	19.4	2.22	8.64	IntermediarioAdjacente	2	Nordeste	29	BA	Bahia	7120.1	10806.4	80349	97652.4	195928	14434.7	210363	8351.37	92.43	751.05	218.21	42.81	2.92	7.00187e+06	8	3	0	0	1	0	0	0	0	0	0	0	0	0	0	0
Cansanção (BA)	2906808	Cansanção	0.557	0.745	0.438	0.53	2	BA	RuralAdjacente	69.69	28.4	2.49	8.66	RuralAdjacente	2	Nordeste	29	BA	Bahia	28745.6	13732	90950.2	139237	272665	13325.5	285991	8210.1	94.12	639.73	279.49	37.76	2.37	1.08208e+07	8	4	0	0	2	0	0	0	0	0	0	0	0	0	0	0
Canudos (BA)	2906824	Canudos	0.562	0.707	0.453	0.554	2	BA	RuralAdjacente	67.42	36	3.16	8.2	RuralAdjacente	2	Nordeste	29	BA	Bahia	19959.6	6777.29	39885.4	58816	125438	7060.34	132499	7949.27	96.34	778.38	431.22	28.97	1.8	3.42774e+06	2	3	0	0	1	0	0	0	0	0	0	0	0	0	0	0
Capela do Alto Alegre (BA)	2906857	Capela do Alto Alegre	0.599	0.77	0.48	0.582	2	BA	RuralAdjacente	71.21	23.8	2.15	11.76	RuralAdjacente	2	Nordeste	29	BA	Bahia	12123.4	7793.98	27208.8	44919.2	92045.4	4681.28	96726.7	8311.99	89.12	811.05	265.02	0	2.63	3.22688e+06	0	5	0	0	1	0	0	1	0	0	0	0	0	0	0	0
Capim Grosso (BA)	2906873	Capim Grosso	0.621	0.752	0.514	0.62	2	BA	Urbano	70.09	27.1	2.17	8.3	Urbano	2	Nordeste	29	BA	Bahia	8346.06	26388.8	232247	114069	381051	45923.5	426974	13925.2	93.36	705.84	204.61	27.99	2.81	1.01508e+07	0	9	0	0	1	0	0	0	0	0	0	0	0	0	1	0
Caraíbas (BA)	2906899	Caraíbas	0.555	0.739	0.405	0.57	2	BA	RuralAdjacente	69.35	29.4	1.8	11.67	RuralAdjacente	2	Nordeste	29	BA	Bahia	8727.16	5527.07	21879.2	35288	71421.5	5255.81	76677.3	8566.34	94.18	805.98	335.52	100	8.44	4.07529e+06	0	4	0	1	0	1	0	0	0	0	0	0	0	0	0	0
Caravelas (BA)	2906907	Caravelas	0.616	0.791	0.473	0.626	2	BA	RuralAdjacente	72.46	20.5	2.7	6.94	RuralAdjacente	2	Nordeste	29	BA	Bahia	97173.2	14091.5	123838	90752.3	325855	19851.2	345706	15702.5	86.25	826.59	324.68	17.07	6.49	9.74678e+06	1	9	0	0	2	0	0	0	0	0	0	0	0	0	0	0
Cardeal da Silva (BA)	2907004	Cardeal da Silva	0.552	0.735	0.437	0.523	2	BA	RuralAdjacente	69.09	30.2	3.03	6.06	RuralAdjacente	2	Nordeste	29	BA	Bahia	18654.5	27261.1	27516.7	40574.2	114007	4796.45	118803	12781.4	88.53	874.03	424.71	51.37	10.26	4.47107e+06	2	2	0	0	0	1	0	0	0	0	0	0	0	0	0	0
Carinhanha (BA)	2907103	Carinhanha	0.576	0.763	0.477	0.525	2	BA	RuralAdjacente	70.77	25.1	2.62	6.54	RuralAdjacente	2	Nordeste	29	BA	Bahia	41195.1	9966.31	74604.8	106663	232430	12088.7	244518	8426.44	91.76	531.48	199.68	85.2	1.33	4.08173e+06	5	3	0	1	1	0	0	0	0	0	0	0	0	0	0	0
Casa Nova (BA)	2907202	Casa Nova	0.57	0.736	0.435	0.577	2	BA	Urbano	69.16	30	2.8	7.32	Urbano	2	Nordeste	29	BA	Bahia	134251	108724	203212	260896	707083	50917.2	758000	10532.3	88.28	499.7	236.35	86.94	4.09	2.06055e+07	5	13	0	0	1	0	0	0	0	0	0	0	0	0	0	0
Castro Alves (BA)	2907301	Castro Alves	0.613	0.774	0.504	0.591	2	BA	IntermediarioAdjacente	71.46	23.1	2.04	8.67	IntermediarioAdjacente	2	Nordeste	29	BA	Bahia	13884.1	42961.2	121051	95540.7	273437	21505.3	294942	11229.9	86.11	629	210.44	70.88	8.22	9.38391e+06	2	8	0	0	2	0	0	0	0	0	0	0	0	0	0	0
Catolândia (BA)	2907400	Catolândia	0.582	0.786	0.452	0.554	2	BA	RuralAdjacente	72.13	21.3	2.21	9.99	RuralAdjacente	2	Nordeste	29	BA	Bahia	5398.66	3191.89	41028	15537.4	65155.9	11515.1	76671	21434.5	93.23	1135.58	565.51	100	1.89	1.10098e+06	1	1	0	0	0	0	0	0	0	0	0	0	0	0	0	0
Catu (BA)	2907509	Catu	0.677	0.814	0.578	0.66	2	BA	Urbano	73.86	17	1.59	6.41	Urbano	2	Nordeste	29	BA	Bahia	7138.65	103896	285271	188249	584555	61513.5	646069	11810.3	78.93	812.07	323.55	32.26	6.21	1.70806e+07	0	15	0	0	1	0	0	0	0	0	0	0	0	1	1	0
Caturama (BA)	2907558	Caturama	0.571	0.77	0.446	0.543	2	BA	RuralRemoto	71.22	23.8	1.73	10.12	RuralRemoto	2	Nordeste	29	BA	Bahia	7696.39	3511.38	15436.9	35081.4	61726.1	2542.1	64268.2	6889.08	97.16	675.77	255.24	87.89	1.23	2.51584e+06	0	4	0	0	0	1	0	0	0	0	0	0	0	0	0	0
Central (BA)	2907608	Central	0.596	0.728	0.538	0.54	2	BA	RuralAdjacente	68.65	31.7	2.79	8.44	RuralAdjacente	2	Nordeste	29	BA	Bahia	4369.55	16738.4	61819.7	66417.3	149345	18236.6	167582	9705.87	89.36	744.47	297.89	11.3	4.72	6.01431e+06	5	1	0	0	0	0	0	0	0	0	0	0	0	0	0	0
Chorrochó (BA)	2907707	Chorrochó	0.6	0.779	0.503	0.552	2	BA	RuralRemoto	71.74	22.4	2.73	9.01	RuralRemoto	2	Nordeste	29	BA	Bahia	5785.56	5030.47	21407.5	46485.2	78708.7	2624.85	81333.6	7276.87	89.33	945.93	408.11	50.5	1.63	6.77048e+06	0	4	0	0	0	1	0	0	0	0	0	0	0	0	0	0
Cícero Dantas (BA)	2907806	Cícero Dantas	0.585	0.712	0.477	0.59	2	BA	IntermediarioAdjacente	67.73	34.8	1.97	10.5	IntermediarioAdjacente	2	Nordeste	29	BA	Bahia	23700.4	15059.6	119929	120470	279159	18106.8	297265	9142.41	87.9	683.78	177.2	33.73	17.16	1.13342e+07	7	3	0	0	0	0	0	0	0	0	0	0	0	0	0	0
Cipó (BA)	2907905	Cipó	0.601	0.744	0.496	0.589	2	BA	IntermediarioAdjacente	69.62	28.6	2.24	7.68	IntermediarioAdjacente	2	Nordeste	29	BA	Bahia	3902.13	7484.63	48806.5	66861.5	127055	7450.98	134506	7774.9	93.94	770.25	298.9	63.91	8.08	5.07059e+06	1	6	0	0	1	0	0	0	0	0	0	0	0	0	0	0
Coaraci (BA)	2908002	Coaraci	0.613	0.762	0.491	0.615	2	BA	Urbano	70.69	25.4	2.41	11.31	Urbano	2	Nordeste	29	BA	Bahia	14655.2	14863.2	63490.6	73176.6	166186	6942.86	173129	10188.2	94.92	928.75	335.19	25.31	0.83	8.16648e+06	2	4	0	1	1	0	0	0	0	0	0	0	0	0	0	0
Cocos (BA)	2908101	Cocos	0.596	0.805	0.471	0.558	2	BA	RuralRemoto	73.28	18.4	2.13	8.92	RuralRemoto	2	Nordeste	29	BA	Bahia	101522	29085.8	63244.9	75152.5	269005	28560.5	297566	15847.4	90.51	812.79	326.35	88.17	2.6	5.81918e+06	1	7	0	0	1	0	0	0	0	0	0	0	0	0	0	0
Conceição da Feira (BA)	2908200	Conceição da Feira	0.634	0.766	0.548	0.606	2	BA	IntermediarioAdjacente	70.93	24.6	2.21	7.32	IntermediarioAdjacente	2	Nordeste	29	BA	Bahia	31412.9	73054.1	91088.3	85028.3	280584	30204.4	310788	13763.2	95.31	595.27	185.01	10.67	0.4	9.08145e+06	3	4	0	0	1	0	0	0	0	0	0	0	0	0	0	0
Conceição do Almeida (BA)	2908309	Conceição do Almeida	0.606	0.805	0.479	0.578	2	BA	RuralAdjacente	73.31	18.3	1.61	9.58	RuralAdjacente	2	Nordeste	29	BA	Bahia	14661.6	17382	66635.6	63451.6	162131	12895.8	175027	10148.2	93.62	874.59	328.51	4.73	7.5	9.49168e+06	0	5	1	0	1	0	0	0	0	0	0	0	0	0	0	0
Conceição do Coité (BA)	2908408	Conceição do Coité	0.611	0.752	0.517	0.587	2	BA	Urbano	70.14	27	2	7.92	Urbano	2	Nordeste	29	BA	Bahia	26446.4	112464	341840	213753	694504	65405	759909	11408	93.3	393.02	154.87	45.85	2.36	9.47316e+06	7	9	0	1	3	0	0	0	0	0	0	0	0	0	0	0
Conceição do Jacuípe (BA)	2908507	Conceição do Jacuípe	0.663	0.799	0.579	0.63	2	BA	Urbano	72.93	19.3	1.68	6.9	Urbano	2	Nordeste	29	BA	Bahia	35342.2	1.53428e+06	536770	129188	2.23558e+06	700701	2.93628e+06	88567.4	86.03	800.71	404.37	31.54	4.44	1.8071e+07	3	9	0	0	2	0	0	0	0	0	0	0	0	0	1	0
Conde (BA)	2908606	Conde	0.56	0.705	0.451	0.551	2	BA	RuralAdjacente	67.31	36.3	3.19	6.82	RuralAdjacente	2	Nordeste	29	BA	Bahia	41982.6	42699.8	78498.8	106196	269377	16551.7	285928	11066.6	87.41	580.16	282.43	39.62	2.09	7.60194e+06	6	3	0	0	1	0	0	0	0	0	0	0	0	0	0	0
Condeúba (BA)	2908705	Condeúba	0.582	0.789	0.447	0.559	2	BA	RuralAdjacente	72.32	20.8	1.77	11.32	RuralAdjacente	2	Nordeste	29	BA	Bahia	9247.41	12694.3	58237.9	69376.8	149556	8183.27	157740	9145.92	95.7	863.17	298.38	45.55	0.43	6.54439e+06	3	5	0	0	1	0	0	0	0	0	0	0	0	0	0	0
Contendas do Sincorá (BA)	2908804	Contendas do Sincorá	0.577	0.695	0.477	0.579	2	BA	RuralAdjacente	66.7	38.6	2.31	10.51	RuralAdjacente	2	Nordeste	29	BA	Bahia	7390.54	2176.31	12138	18066	39770.9	2515.09	42286	10399.9	92.52	1050.32	630.77	11.33	0.14	1.34226e+06	0	2	0	0	0	0	0	0	0	0	0	0	0	0	0	0
Coração de Maria (BA)	2908903	Coração de Maria	0.592	0.762	0.489	0.558	2	BA	RuralAdjacente	70.74	25.2	1.71	8.65	RuralAdjacente	2	Nordeste	29	BA	Bahia	14166.9	18215.2	61170.2	94795.4	188348	12924.9	201273	8903.9	83.33	731.22	374.61	56.68	1.1	1.095e+07	5	4	0	0	1	0	0	0	0	0	0	0	0	0	0	0
Cordeiros (BA)	2909000	Cordeiros	0.579	0.763	0.454	0.561	2	BA	RuralAdjacente	70.77	25.1	1.61	10.55	RuralAdjacente	2	Nordeste	29	BA	Bahia	3915.81	4109.32	17896.1	32812.6	58733.8	2969.46	61703.3	7163.14	93.54	847.19	288.15	47.81	5.59	2.57123e+06	0	4	0	0	0	1	0	0	0	0	0	0	0	0	0	0
Coribe (BA)	2909109	Coribe	0.6	0.807	0.491	0.545	2	BA	RuralRemoto	73.44	18	2.01	9.43	RuralRemoto	2	Nordeste	29	BA	Bahia	28201	7059.72	40831.3	53230.5	129322	9223.22	138546	9760.86	82.18	1107.74	435.07	73.47	7.85	4.10602e+06	0	7	0	0	1	0	0	0	0	0	0	0	0	0	0	0
Coronel João Sá (BA)	2909208	Coronel João Sá	0.535	0.716	0.392	0.545	2	BA	RuralAdjacente	67.96	34	2.77	7.6	RuralAdjacente	2	Nordeste	29	BA	Bahia	17667.8	5719.32	42524.6	75694.7	141606	5272.46	146879	9240.57	93.89	872.6	304.98	41.98	5.68	7.02973e+06	2	3	0	0	1	0	0	0	0	0	0	0	0	0	0	0
Correntina (BA)	2909307	Correntina	0.603	0.792	0.481	0.575	2	BA	RuralAdjacente	72.5	20.4	2.27	8.05	RuralAdjacente	2	Nordeste	29	BA	Bahia	615841	67864.4	476138	172537	1.33238e+06	134089	1.46647e+06	45631.8	81.45	893.65	561.01	58.05	0.23	1.53741e+07	4	4	0	2	0	0	0	0	0	0	0	0	0	0	0	0
Cotegipe (BA)	2909406	Cotegipe	0.59	0.746	0.504	0.545	2	BA	RuralAdjacente	69.77	28.1	2.78	7.36	RuralAdjacente	2	Nordeste	29	BA	Bahia	34644	8170.78	29725.1	59955.3	132495	4869.72	137365	9966.97	95.12	716.49	267.22	91.7	4.43	4.95813e+06	1	5	0	0	0	1	0	0	0	0	0	0	0	0	0	0
Cravolândia (BA)	2909505	Cravolândia	0.599	0.765	0.503	0.559	2	BA	RuralAdjacente	70.88	24.8	2.5	9.22	RuralAdjacente	2	Nordeste	29	BA	Bahia	3686.7	2457.16	10441.2	22575.3	39160.4	1980.26	41140.6	7691.28	89.04	953.25	421.72	27.88	3.93	1.62677e+06	0	3	0	0	0	0	0	0	0	0	0	0	0	0	0	0
Crisópolis (BA)	2909604	Crisópolis	0.543	0.765	0.387	0.542	2	BA	RuralAdjacente	70.87	24.8	2.58	8.63	RuralAdjacente	2	Nordeste	29	BA	Bahia	25067.1	7120.76	45008.4	83830	161026	6357.17	167383	7931.73	95.56	577.71	166.37	31.81	3.39	7.15399e+06	4	3	0	0	1	0	0	0	0	0	0	0	0	0	0	0
Cristópolis (BA)	2909703	Cristópolis	0.614	0.766	0.553	0.546	2	BA	RuralAdjacente	70.93	24.6	2.01	8.7	RuralAdjacente	2	Nordeste	29	BA	Bahia	17839.7	4998.88	38205.9	54037.6	115082	8040.9	123123	8851.39	91.94	976	353.02	31.17	3.07	6.10724e+06	0	6	0	0	1	0	0	0	0	0	0	0	0	0	0	0
Cruz das Almas (BA)	2909802	Cruz das Almas	0.699	0.796	0.65	0.659	2	BA	Urbano	72.74	19.8	1.54	7.24	Urbano	2	Nordeste	29	BA	Bahia	15741	84698.5	547633	222723	870795	110353	981147	15514.9	85.17	544.13	185.01	29.41	2.77	1.98878e+07	2	10	0	3	2	0	0	0	0	0	0	0	0	1	0	0
Curaçá (BA)	2909901	Curaçá	0.581	0.778	0.463	0.544	2	BA	RuralAdjacente	71.68	22.5	2.3	7.98	RuralAdjacente	2	Nordeste	29	BA	Bahia	42871.8	26690.9	88208.9	136557	294329	22313.9	316643	9125.15	93.46	742.69	409.72	39	1.1	1.32775e+07	6	6	0	0	1	0	1	0	0	0	0	0	0	0	0	0
Dário Meira (BA)	2910008	Dário Meira	0.54	0.771	0.392	0.522	2	BA	RuralAdjacente	71.27	23.7	2.62	8.37	RuralAdjacente	2	Nordeste	29	BA	Bahia	18982.2	3958.73	25371.4	52628.6	100941	3567.25	104508	9758	94.9	788.65	314.43	48.52	1.78	5.72017e+06	2	3	0	1	0	1	0	0	0	0	0	0	0	0	0	0
Dias D'Ávila (BA)	2910057	Dias d´Ávila	0.676	0.811	0.584	0.651	2	BA	Urbano	73.66	17.5	2.13	3.84	Urbano	2	Nordeste	29	BA	Bahia	2384.78	1.76357e+06	921418	298535	2.98591e+06	470451	3.45636e+06	42624.2	74.76	556.51	201.83	29.08	3.4	2.1852e+07	4	15	0	0	3	0	0	0	0	0	0	0	0	0	0	0
Dom Basílio (BA)	2910107	Dom Basílio	0.591	0.783	0.482	0.547	2	BA	RuralAdjacente	71.97	21.7	1.75	9.03	RuralAdjacente	2	Nordeste	29	BA	Bahia	19787.5	5226.22	37875.1	47157.3	110046	8078.17	118124	9683.11	91.29	724.65	263.87	47.53	2.41	5.38091e+06	0	5	0	0	0	1	0	0	0	0	0	0	0	0	1	0
Dom Macedo Costa (BA)	2910206	Dom Macedo Costa	0.632	0.795	0.531	0.598	2	BA	RuralAdjacente	72.69	19.9	1.65	10.84	RuralAdjacente	2	Nordeste	29	BA	Bahia	3918.74	2285.47	11468.8	17042.9	34715.9	1436.37	36152.3	8908.89	97.25	1108.43	583.86	43.5	3.17	2.49808e+06	0	0	2	0	0	0	0	0	0	0	0	0	0	0	0	0
Elísio Medrado (BA)	2910305	Elísio Medrado	0.623	0.777	0.527	0.59	2	BA	RuralAdjacente	71.6	22.8	1.7	12.12	RuralAdjacente	2	Nordeste	29	BA	Bahia	9982.77	3540.82	16562	30440.9	60526.5	2712.64	63239.1	7786.15	95.07	954.3	371.13	43.38	4.63	3.2358e+06	0	4	0	0	0	1	0	0	0	0	0	0	0	0	0	0
Encruzilhada (BA)	2910404	Encruzilhada	0.544	0.754	0.4	0.533	2	BA	IntermediarioAdjacente	70.23	26.7	2.85	7.27	IntermediarioAdjacente	2	Nordeste	29	BA	Bahia	31380.8	8113.99	61789.2	79210.7	180495	12758.2	193253	11363.8	93.41	1022.33	317.8	24.11	2.4	9.45321e+06	2	6	0	0	1	0	0	0	0	0	0	0	0	0	0	0
Entre Rios (BA)	2910503	Entre Rios	0.615	0.785	0.492	0.602	2	BA	IntermediarioAdjacente	72.12	21.4	2.24	5.7	IntermediarioAdjacente	2	Nordeste	29	BA	Bahia	67528.1	106791	216578	165354	556250	44151	600401	14370.5	86.97	594.97	260.67	28.39	3.38	1.44319e+07	7	4	0	0	1	0	0	0	0	0	0	0	0	0	0	0
Esplanada (BA)	2910602	Esplanada	0.589	0.74	0.469	0.589	2	BA	IntermediarioAdjacente	69.38	29.3	2.71	6.33	IntermediarioAdjacente	2	Nordeste	29	BA	Bahia	82808.9	169464	194909	148053	595236	36884.4	632120	16975.6	84.29	644.34	307.14	41.93	0.41	9.17115e+06	4	4	0	1	1	0	0	1	0	0	0	0	0	0	0	0
Euclides da Cunha (BA)	2910701	Euclides da Cunha	0.567	0.749	0.43	0.565	2	BA	RuralAdjacente	69.94	27.6	2.27	9.23	RuralAdjacente	2	Nordeste	29	BA	Bahia	85482	37583	267685	209577	600326	45843.7	646170	10665.5	89.35	629.19	203.83	31.86	10.33	1.15911e+07	13	9	0	0	3	0	1	1	0	0	0	0	0	0	0	0
Eunápolis (BA)	2910727	Eunápolis	0.677	0.791	0.572	0.687	2	BA	Urbano	72.46	20.5	2.3	5.72	Urbano	2	Nordeste	29	BA	Bahia	84460.7	990295	1.24811e+06	475595	2.79847e+06	345619	3.14408e+06	27730.5	81.85	779.26	281.75	26.51	0.45	5.77021e+07	10	26	0	1	2	0	0	0	0	0	0	0	0	1	1	0
Fátima (BA)	2910750	Fátima	0.559	0.686	0.459	0.554	2	BA	RuralAdjacente	66.16	40.7	1.91	8.96	RuralAdjacente	2	Nordeste	29	BA	Bahia	77702	9519.07	45653.5	73644.9	206520	6592.15	213112	11912.3	95.14	883.66	433.53	38.57	2.08	8.49958e+06	4	4	0	0	1	0	0	0	0	0	0	0	0	0	0	0
Feira da Mata (BA)	2910776	Feira da Mata	0.588	0.763	0.505	0.527	2	BA	RuralRemoto	70.77	25.1	2.34	8.49	RuralRemoto	2	Nordeste	29	BA	Bahia	9207.06	1914.67	14426.4	26207.7	51755.8	2184.16	53940	9521.62	96.89	988.46	433.62	86.99	2.73	2.23263e+06	0	3	0	0	0	1	0	0	0	0	0	0	0	0	0	0
Feira de Santana (BA)	2910800	Feira de Santana	0.712	0.82	0.619	0.71	2	BA	Urbano	74.2	15.64	1.98	5.91	Urbano	2	Nordeste	29	BA	Bahia	53827.7	2.48335e+06	8.05725e+06	2.05212e+06	1.26465e+07	2.25164e+06	1.48982e+07	24229.7	62.14	778.34	379.26	19.77	0.72	8.43559e+07	76	45	0	23	21	0	0	0	0	0	0	0	5	2	1	0
Filadélfia (BA)	2910859	Filadélfia	0.565	0.726	0.45	0.553	2	BA	RuralAdjacente	68.56	32	2.29	8.8	RuralAdjacente	2	Nordeste	29	BA	Bahia	7560.22	8538.01	40895.4	63763.3	120757	6194.33	126951	7751.8	87.73	824.91	223.01	40.17	0.9	5.55498e+06	1	7	0	0	1	0	0	0	0	0	0	0	0	0	0	0
Firmino Alves (BA)	2910909	Firmino Alves	0.578	0.699	0.464	0.596	2	BA	RuralAdjacente	66.93	37.8	2.67	9.73	RuralAdjacente	2	Nordeste	29	BA	Bahia	10844.2	3081.38	11022.8	24819.8	49768.2	1571.62	51339.8	9140.08	98.27	1038.47	393.49	67.78	4.01	3.5256e+06	0	3	0	0	0	1	0	0	0	0	0	0	0	0	0	0
Floresta Azul (BA)	2911006	Floresta Azul	0.557	0.731	0.431	0.548	2	BA	RuralAdjacente	68.88	30.9	2.38	10.59	RuralAdjacente	2	Nordeste	29	BA	Bahia	11526.9	4515.58	23594.5	42495.8	82132.7	3314.79	85447.5	8039.09	93.83	733.39	331.51	91.61	4.95	4.93102e+06	1	3	0	0	0	1	0	0	0	0	0	0	0	0	0	0
Formosa do Rio Preto (BA)	2911105	Formosa do Rio Preto	0.618	0.763	0.536	0.576	2	BA	IntermediarioAdjacente	70.8	25	2.01	5.3	IntermediarioAdjacente	2	Nordeste	29	BA	Bahia	1.18459e+06	65122.1	401190	121756	1.77266e+06	79615.2	1.85228e+06	72380	91.71	1400.09	979.22	95.64	6.68	1.36799e+07	3	5	0	0	0	1	0	0	0	0	0	0	0	0	0	0
Gandu (BA)	2911204	Gandu	0.632	0.771	0.508	0.645	2	BA	Urbano	71.26	23.7	2.73	6.3	Urbano	2	Nordeste	29	BA	Bahia	49960.9	23318.6	169110	114009	356399	32543.5	388942	12003.3	89.26	734.16	274.51	33.9	8.49	6.95533e+06	5	6	0	0	1	0	0	0	0	0	0	0	0	0	0	0
Gavião (BA)	2911253	Gavião	0.599	0.747	0.508	0.566	2	BA	RuralAdjacente	69.79	28	2.01	10.15	RuralAdjacente	2	Nordeste	29	BA	Bahia	5920.79	1906.92	10348.2	21349.2	39525.1	1523.17	41048.2	9197.45	97.06	996.54	500.43		1.24	1.84223e+06	0	2	0	0	0	0	0	0	0	0	0	0	0	0	0	0
Gentio do Ouro (BA)	2911303	Gentio do Ouro	0.559	0.743	0.45	0.523	2	BA	RuralAdjacente	69.57	28.7	2.29	10.45	RuralAdjacente	2	Nordeste	29	BA	Bahia	3466.4	51171.6	19080.4	47045.2	120764	20293.2	141057	12557.4	82.87	1103.04	633.25	39.79	8.14	3.73285e+06	0	4	0	0	0	1	0	0	0	0	0	0	0	0	0	0
Glória (BA)	2911402	Glória	0.593	0.775	0.479	0.563	2	BA	RuralAdjacente	71.51	23	2.15	8.01	RuralAdjacente	2	Nordeste	29	BA	Bahia	87465	12022.9	31490.2	58039.6	189018	7869.06	196887	12935.2	94.64	762.01	426.3	41.07	0.56	4.11703e+06	0	5	0	0	1	0	2	0	0	0	0	0	0	0	0	0
Gongogi (BA)	2911501	Gongogi	0.576	0.773	0.456	0.543	2	BA	RuralAdjacente	71.37	23.4	2.55	7.89	RuralAdjacente	2	Nordeste	29	BA	Bahia	13153.2	2529.91	13499.7	31753.1	60935.9	1711.15	62647.1	8788.87	98.81	954.89	385.77	22.23	3.95	3.86823e+06	1	4	0	0	0	1	0	0	0	0	0	0	0	0	0	0
Governador Mangabeira (BA)	2911600	Governador Mangabeira	0.643	0.754	0.594	0.594	2	BA	Urbano	70.26	26.6	1.9	7.58	Urbano	2	Nordeste	29	BA	Bahia	17032.3	10810.2	69471.7	77598.2	174912	12885.7	187798	9062.74	91.52	726.87	201.79	55.91	5.25	8.2317e+06	0	8	1	0	1	0	0	0	0	0	0	0	0	0	1	0
Guajeru (BA)	2911659	Guajeru	0.569	0.77	0.437	0.548	2	BA	RuralAdjacente	71.2	23.9	1.83	11.35	RuralAdjacente	2	Nordeste	29	BA	Bahia	8254.91	4078.03	14576.6	27828.2	54737.7	2201.92	56939.6	8208.11	96.2	847.51	313.71	46.42	1.99	2.99795e+06	0	5	0	0	0	1	0	0	0	0	0	0	0	0	0	0
Guanambi (BA)	2911709	Guanambi	0.673	0.789	0.584	0.663	2	BA	Urbano	72.33	20.8	1.48	7.73	Urbano	2	Nordeste	29	BA	Bahia	31498.9	168756	787621	298372	1.28625e+06	163360	1.44961e+06	17159	79.35	904.78	323.84	20.95	1.16	2.67768e+07	0	23	0	1	2	0	0	0	0	0	0	0	0	1	1	0
Guaratinga (BA)	2911808	Guaratinga	0.558	0.766	0.406	0.559	2	BA	RuralAdjacente	70.95	24.6	2.46	8.97	RuralAdjacente	2	Nordeste	29	BA	Bahia	64807.4	7672.48	41221.4	88099.6	201801	5118.32	206919	9927.51	97.53	582.81	193.28	76.44	4.11	8.73429e+06	5	3	0	0	0	1	0	0	0	0	0	0	0	0	0	0
Heliópolis (BA)	2911857	Heliópolis	0.563	0.748	0.437	0.547	2	BA	RuralAdjacente	69.88	27.8	2.1	8.69	RuralAdjacente	2	Nordeste	29	BA	Bahia	14464.4	5758.61	29197.1	50560.4	99980.5	5063	105044	8061.05	96.55	597.76	215.22	66.65	7.68	3.36447e+06	4	1	0	0	1	0	0	0	0	0	0	0	0	0	0	0
Iaçu (BA)	2911907	Iaçu	0.574	0.697	0.461	0.588	2	BA	IntermediarioAdjacente	66.81	38.2	2.32	9.18	IntermediarioAdjacente	2	Nordeste	29	BA	Bahia	20201.3	17939.2	67874.5	96142.4	202158	10428.7	212586	8746.6	95.51	748.12	294.24	40.23	3.53	8.34344e+06	2	9	0	0	2	0	0	0	0	0	0	0	0	0	0	0
Ibiassucê (BA)	2912004	Ibiassucê	0.611	0.789	0.476	0.608	2	BA	RuralAdjacente	72.32	20.8	1.61	10.81	RuralAdjacente	2	Nordeste	29	BA	Bahia	6680.11	6836.01	32391.9	36364.7	82272.8	5815.6	88088.4	9549.91	95.28	1006	305.03	95.84	5.31	3.73715e+06	1	4	0	0	0	1	0	0	0	0	0	0	0	0	0	0
Ibicaraí (BA)	2912103	Ibicaraí	0.625	0.764	0.524	0.609	2	BA	IntermediarioAdjacente	70.81	25	2.19	10.83	IntermediarioAdjacente	2	Nordeste	29	BA	Bahia	12356.1	8937.57	77269.3	82542.4	181105	9083.5	190189	8768.91	89.09	796.22	179.62	49.61	4.68	1.12783e+07	3	8	0	0	2	0	0	0	0	0	0	0	0	0	0	0
Ibicoara (BA)	2912202	Ibicoara	0.591	0.731	0.484	0.583	2	BA	RuralAdjacente	68.86	31	2.5	4.22	RuralAdjacente	2	Nordeste	29	BA	Bahia	193961	20387.2	83454.5	75917.2	373720	17192.2	390912	19974.1	86.73	854.39	533.58	9.89	0.71	7.07589e+06	0	7	0	0	1	0	0	0	0	0	0	0	0	0	0	0
Ibicuí (BA)	2912301	Ibicuí	0.584	0.78	0.435	0.586	2	BA	RuralAdjacente	71.78	22.3	2.42	10.02	RuralAdjacente	2	Nordeste	29	BA	Bahia	45363.4	6735.57	39421.2	57966.9	149487	7615.91	157103	9698.91	87.27	763.27	315.6	77.45	0.65	4.97078e+06	2	5	0	1	1	0	0	0	0	0	0	0	0	0	0	0
Ibipeba (BA)	2912400	Ibipeba	0.616	0.744	0.545	0.577	2	BA	RuralAdjacente	69.61	28.6	2.5	8.3	RuralAdjacente	2	Nordeste	29	BA	Bahia	23911.5	10509.5	34470	60587.6	129479	8399.25	137878	7571.13	94.19	685.29	327.18	43.67	0.76	2.46437e+06	3	4	0	0	1	0	0	0	0	0	0	0	0	0	0	0
Ibipitanga (BA)	2912509	Ibipitanga	0.584	0.757	0.475	0.553	2	BA	RuralRemoto	70.42	26.1	1.89	10.37	RuralRemoto	2	Nordeste	29	BA	Bahia	5705.32	5113.64	34192.8	55007.2	100019	5593.12	105612	7087.1	94.92	656.53	238.57	81.64	6.21	4.53204e+06	0	6	0	0	1	0	0	0	0	0	0	0	0	0	0	0
Ibiquera (BA)	2912608	Ibiquera	0.511	0.771	0.335	0.517	2	BA	RuralAdjacente	71.28	23.6	2.58	8.63	RuralAdjacente	2	Nordeste	29	BA	Bahia	3988.52	1318.26	6614.57	16740.9	28662.2	1023.91	29686.1	7340.79	94.69	1239.46	546.36	21.1	3.3	1.19231e+06	0	1	0	1	0	0	0	0	0	0	0	0	0	0	0	0
Ibirapitanga (BA)	2912707	Ibirapitanga	0.558	0.748	0.415	0.561	2	BA	IntermediarioAdjacente	69.87	27.8	3.06	6.97	IntermediarioAdjacente	2	Nordeste	29	BA	Bahia	75964.2	9399.74	48814.7	92854.5	227033	6432.25	233465	9987.83	94.53	727.39	260.61	69.4	6.62	8.2732e+06	2	5	0	0	1	0	0	0	0	0	0	0	0	0	0	0
Ibirapuã (BA)	2912806	Ibirapuã	0.614	0.774	0.467	0.641	2	BA	RuralAdjacente	71.43	23.2	2.46	9.64	RuralAdjacente	2	Nordeste	29	BA	Bahia	51980	86158.1	65648.7	35561.7	239349	36241.2	275590	31908	89.74	1289.89	657.27	25.88	4.06	3.73016e+06	1	3	0	0	0	1	0	0	0	0	0	0	0	0	0	0
Ibirataia (BA)	2912905	Ibirataia	0.576	0.789	0.424	0.571	2	BA	IntermediarioAdjacente	72.33	20.8	2.02	9.7	IntermediarioAdjacente	2	Nordeste	29	BA	Bahia	28876.4	13680.7	59758	68365.2	170680	9946.37	180627	11796.4	95.42	1254.13	341.56	36.96	3.35	5.51957e+06	0	7	0	0	1	0	0	0	0	0	0	0	0	0	0	0
Ibitiara (BA)	2913002	Ibitiara	0.585	0.744	0.49	0.55	2	BA	RuralRemoto	69.61	28.6	1.83	11.19	RuralRemoto	2	Nordeste	29	BA	Bahia	8614	4285.36	32493	56233.4	101626	5427.4	107053	6552	94.68	722.81	342.26	91.66	26.35	2.22858e+06	0	5	0	0	0	1	0	0	0	0	0	0	0	0	0	0
Ibititá (BA)	2913101	Ibititá	0.602	0.747	0.527	0.554	2	BA	RuralAdjacente	69.82	28	2.78	8.99	RuralAdjacente	2	Nordeste	29	BA	Bahia	21966.2	9789.06	29654.3	60024	121434	6766.54	128200	7491.39	90.27	1011.93	308.93	39.7	26.6	2.91368e+06	0	5	0	0	1	0	0	0	0	0	0	0	0	0	0	0
Ibotirama (BA)	2913200	Ibotirama	0.636	0.78	0.548	0.601	2	BA	IntermediarioRemoto	71.78	22.3	2.17	7.67	IntermediarioRemoto	2	Nordeste	29	BA	Bahia	16536.5	38576	180472	96052	331637	37295.3	368932	13701.2	75.08	1133.39	246.1	70.17	0.69	8.7278e+06	0	8	0	0	1	0	0	0	0	0	0	0	0	0	1	0
Ichu (BA)	2913309	Ichu	0.631	0.771	0.562	0.58	2	BA	RuralAdjacente	71.23	23.8	1.72	10.09	RuralAdjacente	2	Nordeste	29	BA	Bahia	2811.78	2868.13	12592.8	27054.6	45327.3	1727.9	47055.2	7582.21	93.18	963.4	446.23	93.57	6.98	3.60703e+06	0	3	0	0	0	1	0	0	0	0	0	0	0	0	0	0
Igaporã (BA)	2913408	Igaporã	0.614	0.766	0.516	0.586	2	BA	RuralAdjacente	70.98	24.5	1.9	9.27	RuralAdjacente	2	Nordeste	29	BA	Bahia	9388.04	62933.9	42003.6	59935.2	174261	14514.1	188775	12070	88.93	837.99	279.7	82.5	4.67	6.68484e+06	0	7	0	0	1	0	0	0	0	0	0	0	0	0	0	0
Igrapiúna (BA)	2913457	Igrapiúna	0.574	0.789	0.424	0.565	2	BA	RuralAdjacente	72.32	20.8	3.12	5.21	RuralAdjacente	2	Nordeste	29	BA	Bahia	43798	18013.2	33129.6	57415.4	152356	9000.53	161357	12200	92.75	791.26	236.38	17.86	8.31	6.1617e+06	2	4	0	0	1	0	0	0	0	0	0	0	0	0	0	0
Iguaí (BA)	2913507	Iguaí	0.552	0.786	0.382	0.559	2	BA	IntermediarioAdjacente	72.18	21.2	2.53	10.03	IntermediarioAdjacente	2	Nordeste	29	BA	Bahia	29827.6	9615.28	65973.2	96939.2	202355	9385.14	211740	7866.71	96.9	559.33	193.64	70.66	1.18	8.01487e+06	1	6	0	1	1	0	0	0	0	0	0	0	0	0	0	0
Ilhéus (BA)	2913606	Ilhéus	0.69	0.808	0.59	0.688	2	BA	Urbano	73.47	18	1.72	7.2	Urbano	2	Nordeste	29	BA	Bahia	126292	1.12725e+06	1.99775e+06	630573	3.88187e+06	785992	4.66786e+06	28755.9	79.74	803.35	244.61	39.11	0.71	5.25306e+07	10	13	0	6	2	0	4	0	0	0	0	0	0	2	1	0
Inhambupe (BA)	2913705	Inhambupe	0.565	0.757	0.429	0.556	2	BA	RuralAdjacente	70.43	26.1	2.41	7.56	RuralAdjacente	2	Nordeste	29	BA	Bahia	248752	27613.6	127826	147576	551767	20730	572497	14339	92.12	493.97	217.82	40.85	1.62	1.31419e+07	2	8	0	0	1	0	0	0	0	0	0	0	0	0	0	0
Ipecaetá (BA)	2913804	Ipecaetá	0.55	0.776	0.424	0.506	2	BA	RuralAdjacente	71.53	23	1.81	9.85	RuralAdjacente	2	Nordeste	29	BA	Bahia	5360.6	3958.4	19612.1	56886.2	85817.3	2749.05	88566.4	6113.51	90.66	814.67	208.71	33.93	6.57	4.85143e+06	2	3	0	0	1	0	0	0	0	0	0	0	0	0	0	0
Ipiaú (BA)	2913903	Ipiaú	0.67	0.796	0.551	0.687	2	BA	Urbano	72.74	19.8	2.19	8.37	Urbano	2	Nordeste	29	BA	Bahia	22254.3	36532.4	226609	155511	440906	36467.7	477374	10406.4	85.56	475.05	188.23	95.6	1.95	1.20776e+07	4	8	0	3	1	0	0	0	0	0	0	0	0	0	0	0
Ipirá (BA)	2914000	Ipirá	0.549	0.748	0.39	0.568	2	BA	IntermediarioAdjacente	69.89	27.7	1.98	9.7	IntermediarioAdjacente	2	Nordeste	29	BA	Bahia	43122	110868	229387	201753	585130	42639.8	627770	10533.9	91.8	491.42	199.74	51.26	2.47	1.0241e+07	9	3	0	2	1	0	0	0	0	0	0	0	0	0	0	0
Ipupiara (BA)	2914109	Ipupiara	0.59	0.736	0.499	0.558	2	BA	RuralRemoto	69.16	30	2.16	11.71	RuralRemoto	2	Nordeste	29	BA	Bahia	3690.21	6926.07	35753.2	32427.7	78797.2	5896.29	84693.5	8585.25	88.99	836.47	293.33	5.68	8.05	1.39147e+06	1	2	0	0	0	1	0	0	0	0	0	0	0	0	0	0
Irajuba (BA)	2914208	Irajuba	0.576	0.776	0.453	0.544	2	BA	RuralAdjacente	71.57	22.8	2.66	9.4	RuralAdjacente	2	Nordeste	29	BA	Bahia	3613.91	3085.26	27938	30162.2	64799.3	7315.6	72114.9	9933.19	85.07	820.79	342.47	61.83	0.46	1.9268e+06	1	2	0	0	0	1	0	0	0	0	0	0	0	0	0	0
Iramaia (BA)	2914307	Iramaia	0.571	0.74	0.463	0.543	2	BA	RuralAdjacente	69.37	29.4	2.65	8.47	RuralAdjacente	2	Nordeste	29	BA	Bahia	11358.8	3357.68	27741	37588.5	80045.9	5441.01	85486.9	10013.7	91.7	910.56	346.74	66.52	6.88	2.54839e+06	2	3	0	0	0	1	0	0	0	0	0	0	0	0	0	0
Iraquara (BA)	2914406	Iraquara	0.599	0.749	0.523	0.548	2	BA	RuralAdjacente	69.95	27.6	2.3	8.07	RuralAdjacente	2	Nordeste	29	BA	Bahia	26707.9	178407	148299	91343.2	444758	62887	507645	20131.9	91.03	564.53	285.22	88.6	14.1	7.57004e+06	0	7	0	0	1	0	0	0	0	0	0	0	0	0	0	0
Irará (BA)	2914505	Irará	0.62	0.809	0.501	0.587	2	BA	RuralAdjacente	73.53	17.8	1.75	8.79	RuralAdjacente	2	Nordeste	29	BA	Bahia	12959.3	14114.5	99740.3	117408	244222	18492.8	262715	9048.53	91.45	564.22	153.42	35.75	4.72	1.11475e+07	0	10	0	0	2	0	0	0	0	0	0	0	0	0	1	0
Irecê (BA)	2914604	Irecê	0.691	0.776	0.643	0.661	2	BA	Urbano	71.53	23	2.05	5.71	Urbano	2	Nordeste	29	BA	Bahia	27038.4	82823.2	804545	257541	1.17195e+06	162313	1.33426e+06	18285.8	73.98	770.86	241.36	25.87	2.07	2.26953e+07	6	16	0	0	2	0	0	0	0	0	0	0	0	0	0	0
Itabela (BA)	2914653	Itabela	0.599	0.751	0.465	0.614	2	BA	Urbano	70.08	27.2	3.03	5.86	Urbano	2	Nordeste	29	BA	Bahia	45082.4	31130.3	142051	126364	344628	31293.5	375921	12291.4	87.43	677.55	190.93	43.62	1.72	1.45461e+07	4	7	0	0	1	0	0	0	0	0	0	0	0	0	1	0
Itaberaba (BA)	2914703	Itaberaba	0.62	0.769	0.485	0.638	2	BA	Urbano	71.12	24.1	2.07	8.27	Urbano	2	Nordeste	29	BA	Bahia	31371.5	81003.2	443400	235069	790843	92630.2	883474	13699.6	76.18	1012.07	233.43	32.75	16.01	2.04335e+07	3	15	0	1	0	0	0	0	0	0	0	0	0	1	1	0
Itabuna (BA)	2914802	Itabuna	0.712	0.807	0.643	0.695	2	BA	Urbano	73.42	18.1	1.91	7.7	Urbano	2	Nordeste	29	BA	Bahia	22034.9	541500	2.33873e+06	804599	3.70686e+06	476376	4.18324e+06	19619.1	76.43	1128.18	186.22	14.56	0.16	7.39875e+07	25	17	0	8	2	0	0	0	0	0	0	0	0	0	0	0
Itacaré (BA)	2914901	Itacaré	0.583	0.807	0.413	0.594	2	BA	RuralAdjacente	73.42	18.1	2.96	4.77	RuralAdjacente	2	Nordeste	29	BA	Bahia	37768.4	19789.9	145183	114169	316910	14477.4	331387	11711.5	82	616.29	229.98	34.61	1.17	1.06309e+07	5	4	0	1	0	0	0	0	0	0	0	0	0	0	0	0
Itaeté (BA)	2915007	Itaeté	0.572	0.719	0.485	0.536	2	BA	RuralAdjacente	68.15	33.4	2.22	8.81	RuralAdjacente	2	Nordeste	29	BA	Bahia	9831.89	5531.34	26417.7	56757	98537.9	4986.83	103525	6447.73	96.29	608.58	220.26	57.14	0.92	3.94327e+06	4	2	0	1	1	0	0	0	0	0	0	0	0	0	0	0
Itagi (BA)	2915106	Itagi	0.543	0.694	0.426	0.543	2	BA	IntermediarioAdjacente	66.62	38.9	2.58	10.13	IntermediarioAdjacente	2	Nordeste	29	BA	Bahia	15640.2	5279	30466.2	51376.8	102762	4254.29	107016	8664.6	93.36	726.19	257.83	40.75	1.01	5.23478e+06	0	4	0	0	0	1	0	0	0	0	0	0	0	0	0	0
Itagibá (BA)	2915205	Itagibá	0.589	0.77	0.469	0.566	2	BA	IntermediarioAdjacente	71.2	23.9	2.38	9.23	IntermediarioAdjacente	2	Nordeste	29	BA	Bahia	34143.7	43716.9	54733.6	61722.5	194317	11638.7	205955	14126.9	76.98	656.27	405.32	11.32	6.74	5.26968e+06	0	3	0	2	0	1	0	0	0	0	0	0	0	0	0	0
Itagimirim (BA)	2915304	Itagimirim	0.634	0.821	0.516	0.602	2	BA	IntermediarioAdjacente	74.24	16.2	2.65	9.32	IntermediarioAdjacente	2	Nordeste	29	BA	Bahia	26745.4	13666.1	30525.1	33873.7	104810	6580.68	111391	16216.5	90.08	854.1	365.15	47.14	2.62	3.98016e+06	0	2	1	0	0	1	0	0	0	0	0	0	0	0	0	0
Itaguaçu da Bahia (BA)	2915353	Itaguaçu da Bahia	0.562	0.74	0.435	0.55	2	BA	RuralAdjacente	69.42	29.2	3.2	7	RuralAdjacente	2	Nordeste	29	BA	Bahia	10411.4	33004.2	22010	55106.6	120532	5955.13	126487	8766.19	72.91	1410.03	344.72	93.62	49.4	5.6646e+06	0	2	0	0	0	0	0	0	0	0	0	0	0	0	0	0
Itaju do Colônia (BA)	2915403	Itaju do Colônia	0.592	0.724	0.502	0.57	2	BA	RuralAdjacente	68.45	32.4	2.41	7.62	RuralAdjacente	2	Nordeste	29	BA	Bahia	20491.3	2900.62	15936.1	31489.3	70817.4	2216.66	73034.1	10930	96.45	701.54	348.52	49.78	1.24	3.18396e+06	0	3	0	0	0	1	0	0	0	0	0	0	0	0	0	0
Itajuípe (BA)	2915502	Itajuípe	0.599	0.759	0.466	0.609	2	BA	IntermediarioAdjacente	70.52	25.8	2.37	9.39	IntermediarioAdjacente	2	Nordeste	29	BA	Bahia	26052.6	38180.7	68716.9	76759.6	209710	17047.1	226757	11066.2	92.96	513	201.02	51.18	0.77	7.31369e+06	1	5	0	1	1	0	0	0	0	0	0	0	0	0	0	0
Itamaraju (BA)	2915601	Itamaraju	0.627	0.767	0.502	0.641	2	BA	Urbano	71.04	24.3	2.48	7.39	Urbano	2	Nordeste	29	BA	Bahia	129478	175018	350851	232840	888186	67132	955318	14814.4	90.4	644.2	211.9	26.6	10.27	2.01819e+07	16	6	0	0	2	0	1	0	0	0	0	0	0	1	1	0
Itamari (BA)	2915700	Itamari	0.578	0.713	0.454	0.595	2	BA	IntermediarioAdjacente	67.77	34.7	3.05	8.63	IntermediarioAdjacente	2	Nordeste	29	BA	Bahia	23721.5	3528.14	21547.4	36311.7	85108.8	4218.44	89327.3	11117.3	98.66	736.54	266.44	98.07	3.74	3.02098e+06	0	2	0	1	0	1	0	0	0	0	0	0	0	0	0	0
Itambé (BA)	2915809	Itambé	0.578	0.75	0.436	0.589	2	BA	Urbano	69.99	27.4	2.42	8.68	Urbano	2	Nordeste	29	BA	Bahia	43195.4	23399.8	71251.4	101361	239208	9826.24	249034	10804.5	95.04	465.52	194.99	81.11	0.48	6.95752e+06	2	6	0	0	1	0	0	0	0	0	0	0	0	0	1	0
Itanagra (BA)	2915908	Itanagra	0.584	0.796	0.433	0.577	2	BA	RuralAdjacente	72.73	19.8	2.32	5.46	RuralAdjacente	2	Nordeste	29	BA	Bahia	5875.06	8262.7	14863.2	34647.4	63648.4	4157.66	67806	10527.2	88.73	1069.37	516.22	100	5.91	5.06459e+06	1	2	0	0	0	0	0	0	0	0	0	0	0	0	0	0
Itanhém (BA)	2916005	Itanhém	0.637	0.79	0.525	0.624	2	BA	IntermediarioAdjacente	72.41	20.6	2.35	11.23	IntermediarioAdjacente	2	Nordeste	29	BA	Bahia	69055.3	13355.4	65009.5	72183.8	219604	9511.48	229115	11807	93.75	797.31	247.13	53.9	1.78	5.99308e+06	0	7	1	0	1	0	0	0	0	0	0	0	0	0	0	0
Itaparica (BA)	2916104	Itaparica	0.67	0.826	0.553	0.657	2	BA	Urbano	74.56	15.4	1.79	6.73	Urbano	2	Nordeste	29	BA	Bahia	6616.63	15808.2	112436	94936.3	229797	15528.2	245325	11036.8	89.65	606.94	137.24	49.01	3.3	1.00638e+07	0	9	0	0	1	0	0	0	0	0	0	0	0	0	1	0
Itapé (BA)	2916203	Itapé	0.599	0.761	0.491	0.574	2	BA	RuralAdjacente	70.66	25.4	2.41	9.13	RuralAdjacente	2	Nordeste	29	BA	Bahia	17742.8	4524.75	28262.7	38808.2	89338.5	4331.38	93669.8	10691.7	96.05	765.51	234.51	99.72	1.17	4.4531e+06	1	4	0	0	1	0	0	0	0	0	0	0	0	0	0	0
Itapebi (BA)	2916302	Itapebi	0.572	0.718	0.458	0.568	2	BA	RuralAdjacente	68.08	33.6	3.06	7.38	RuralAdjacente	2	Nordeste	29	BA	Bahia	30925.8	186888	24358.6	44389.6	286563	3921.95	290485	28315.1	95.01	920.84	375.88	73.69	6.42	3.3687e+06	0	5	0	0	0	1	0	0	0	0	0	0	0	0	0	0
Itapetinga (BA)	2916401	Itapetinga	0.667	0.79	0.562	0.667	2	BA	Urbano	72.39	20.7	2.13	7.45	Urbano	2	Nordeste	29	BA	Bahia	42730.1	272693	458259	282545	1.05623e+06	121294	1.17752e+06	15463.8	84.77	767.23	169.94	57.23	0.79	3.28832e+07	1	12	0	2	2	0	0	0	0	0	0	0	0	0	0	0
Itapicuru (BA)	2916500	Itapicuru	0.486	0.711	0.319	0.505	2	BA	RuralAdjacente	67.63	35.2	2.61	7.56	RuralAdjacente	2	Nordeste	29	BA	Bahia	66160.4	28101.5	73682	135924	303868	14043.5	317912	8936.13	91.89	703.88	223.15	37.65	12.57	1.2693e+07	0	8	0	3	1	0	0	1	0	0	0	0	0	0	0	0
Itapitanga (BA)	2916609	Itapitanga	0.571	0.764	0.454	0.536	2	BA	IntermediarioAdjacente	70.81	25	2.27	8.44	IntermediarioAdjacente	2	Nordeste	29	BA	Bahia	12539.9	3724.27	17323	43053.3	76640.5	1813.1	78453.6	7607.25	95.59	769.75	308.1	45.16	4.57	4.76927e+06	2	2	0	0	0	0	0	0	0	0	0	0	0	0	0	0
Itaquara (BA)	2916708	Itaquara	0.553	0.763	0.411	0.539	2	BA	RuralAdjacente	70.75	25.2	2.24	9.31	RuralAdjacente	2	Nordeste	29	BA	Bahia	19954	3492.16	17506.9	32288.2	73241.2	2620.19	75861.4	9119.05	95.33	799.2	325.38	48.9	8.47	2.94167e+06	0	4	0	0	0	1	0	0	0	0	0	0	0	0	0	0
Itarantim (BA)	2916807	Itarantim	0.61	0.766	0.487	0.608	2	BA	Urbano	70.93	24.6	2.26	8.98	Urbano	2	Nordeste	29	BA	Bahia	63973.9	48723.2	62542.2	77762.9	253002	14602.5	267605	13551.7	91.95	657.45	314.72	38.47	3.09	8.74209e+06	3	3	0	0	0	0	0	0	0	0	0	0	0	0	0	0
Itatim (BA)	2916856	Itatim	0.582	0.782	0.459	0.55	2	BA	IntermediarioAdjacente	71.93	21.8	2.41	7.19	IntermediarioAdjacente	2	Nordeste	29	BA	Bahia	3408.84	20060.6	222800	58213.9	304483	65302.6	369786	25525.4	94.64	830.88	224.68	43.82	6.61	2.96964e+06	4	3	0	0	1	0	0	0	0	0	0	0	0	0	0	0
Itiruçu (BA)	2916906	Itiruçu	0.6	0.762	0.482	0.588	2	BA	IntermediarioAdjacente	70.7	25.3	2.3	10.22	IntermediarioAdjacente	2	Nordeste	29	BA	Bahia	11956.1	5138.26	34904.6	44339.4	96338.3	6182.79	102521	8152.12	91.11	737.49	259.69	60.47	2.68	3.77927e+06	1	4	0	0	0	1	0	0	0	0	0	0	0	0	0	0
Itiúba (BA)	2917003	Itiúba	0.544	0.775	0.398	0.521	2	BA	RuralAdjacente	71.47	23.1	2.54	8.8	RuralAdjacente	2	Nordeste	29	BA	Bahia	34870	10650.4	88311.8	139421	273253	12171.7	285425	7908.92	95.08	582.85	163.43	47.14	2.54	7.26796e+06	1	9	0	1	1	0	0	0	0	0	0	0	0	0	1	0
Itororó (BA)	2917102	Itororó	0.594	0.739	0.474	0.598	2	BA	Urbano	69.31	29.5	2.29	10.1	Urbano	2	Nordeste	29	BA	Bahia	17065	22826.7	66996.8	83244.7	190133	12328	202461	9933.33	80.91	686.3	215.76	54.05	3.8	9.43019e+06	1	6	0	0	1	0	0	0	0	0	0	0	0	0	0	0
Ituaçu (BA)	2917201	Ituaçu	0.57	0.77	0.425	0.565	2	BA	RuralAdjacente	71.22	23.8	1.85	9.04	RuralAdjacente	2	Nordeste	29	BA	Bahia	30520.5	11259.2	44506.7	70135	156421	6816.56	163238	8608.69	91.55	740.91	296.72	98.96	3.01	6.8025e+06	0	7	0	0	1	0	0	0	0	0	0	0	0	0	0	0
Ituberá (BA)	2917300	Ituberá	0.606	0.769	0.482	0.601	2	BA	IntermediarioAdjacente	71.11	24.1	2.84	6.21	IntermediarioAdjacente	2	Nordeste	29	BA	Bahia	50820.5	19690.9	114021	112540	297073	23348.4	320421	11202.8	94.42	594.06	248.61	57.44	0.64	1.24879e+07	3	5	0	1	1	0	0	0	0	0	0	0	0	0	0	0
Iuiú (BA)	2917334	Iuiú	0.591	0.74	0.504	0.553	2	BA	RuralAdjacente	69.37	29.4	2.54	6.18	RuralAdjacente	2	Nordeste	29	BA	Bahia	21297.7	4744.47	27849.6	44814.4	98706.1	5423.01	104129	9471.45	92.47	748.98	281.33	87.91	3.23	3.20083e+06	0	3	0	0	0	1	0	0	0	0	0	0	0	0	0	0
Jaborandi (BA)	2917359	Jaborandi	0.613	0.791	0.508	0.572	2	BA	RuralAdjacente	72.44	20.5	2.21	8.75	RuralAdjacente	2	Nordeste	29	BA	Bahia	361852	51806.8	90541.3	40891.9	545092	34614.6	579706	69136.1	88	1958.55	1288.14	43.76	1.38	6.06661e+06	0	4	0	0	0	1	0	0	0	0	0	0	0	0	0	0
Jacaraci (BA)	2917409	Jacaraci	0.593	0.741	0.49	0.573	2	BA	RuralAdjacente	69.48	29	1.61	11.82	RuralAdjacente	2	Nordeste	29	BA	Bahia	9652.65	4360.74	36291.9	54358.4	104664	6399.76	111063	7483.05	89.07	801.62	270.1	96.37	8.1	6.45225e+06	0	6	0	0	1	0	0	0	0	0	0	0	0	0	0	0
Jacobina (BA)	2917508	Jacobina	0.649	0.772	0.558	0.636	2	BA	Urbano	71.29	23.6	2.22	8.02	Urbano	2	Nordeste	29	BA	Bahia	25338	252944	617428	290076	1.18579e+06	118286	1.30407e+06	16196	74.4	990.4	262.15	32.62	3.39	2.39429e+07	3	19	0	0	2	0	0	0	0	0	0	0	0	0	0	0
Jaguaquara (BA)	2917607	Jaguaquara	0.58	0.747	0.446	0.586	2	BA	Urbano	69.81	28	2.26	8.12	Urbano	2	Nordeste	29	BA	Bahia	40389.3	29644.9	263776	194303	528113	54045.1	582158	10696.9	85.15	697.99	184.36	50.29	15.95	1.46466e+07	8	7	0	1	2	0	0	0	0	0	0	0	0	0	0	0
Jaguarari (BA)	2917706	Jaguarari	0.659	0.806	0.551	0.644	2	BA	RuralAdjacente	73.33	18.3	2.29	8.87	RuralAdjacente	2	Nordeste	29	BA	Bahia	5431.95	352882	215696	126258	700268	45689.8	745957	22221	90.64	946.44	435.25	89.97	9.01	1.71987e+07	1	9	0	0	1	0	0	0	0	0	0	0	0	0	1	0
Jaguaripe (BA)	2917805	Jaguaripe	0.556	0.763	0.407	0.552	2	BA	RuralAdjacente	70.8	25	2.42	6.43	RuralAdjacente	2	Nordeste	29	BA	Bahia	50464.9	7911.54	34233.6	76578.2	169188	10493.5	179682	9563.64	87.35	706.29	319.45	18.33	2.11	7.66283e+06	1	6	0	0	1	0	0	0	0	0	0	0	0	0	0	0
Jandaíra (BA)	2917904	Jandaíra	0.55	0.749	0.435	0.511	2	BA	RuralAdjacente	69.93	27.6	2.62	6.8	RuralAdjacente	2	Nordeste	29	BA	Bahia	58045.7	10343	16666.8	41629.5	126685	3628.39	130313	12168.6	92.03	872.91	349.03	77.97	6.64	3.12128e+06	0	3	0	0	0	1	0	0	0	0	0	0	0	0	0	0
Jequié (BA)	2918001	Jequié	0.665	0.79	0.568	0.656	2	BA	Urbano	72.42	21.76	1.96	8.31	Urbano	2	Nordeste	29	BA	Bahia	46068	404278	1.34245e+06	611008	2.4038e+06	288700	2.6925e+06	17263.4	68.57	742.73	371.82	37.84	0.51	8.05706e+07	2	28	0	11	0	0	0	0	0	0	0	0	0	1	1	0
Jeremoabo (BA)	2918100	Jeremoabo	0.547	0.689	0.424	0.561	2	BA	RuralAdjacente	66.36	39.9	2.62	8.59	RuralAdjacente	2	Nordeste	29	BA	Bahia	43171.3	25446.6	118015	163095	349728	19735.1	369463	9130.88	90.37	572.49	166.66	36.04	1.13	1.34701e+07	5	7	0	1	2	0	0	0	0	0	0	0	0	1	1	0
Jiquiriçá (BA)	2918209	Jiquiriçá	0.553	0.763	0.397	0.558	2	BA	RuralAdjacente	70.75	25.2	2.09	7.83	RuralAdjacente	2	Nordeste	29	BA	Bahia	19537.4	5334.62	32779.1	53720.1	111371	6167.09	117538	8085.46	88.59	656.86	237.97	73.51	4.67	4.45952e+06	2	5	0	0	0	1	0	0	0	0	0	0	0	0	0	0
Jitaúna (BA)	2918308	Jitaúna	0.575	0.704	0.479	0.563	2	BA	RuralAdjacente	67.25	36.6	2.51	10.19	RuralAdjacente	2	Nordeste	29	BA	Bahia	33604.4	7013.39	46132.4	54426.1	141176	7498.13	148674	13314.9	93.15	970.28	311.61	50.68	0.84	7.45265e+06	1	5	0	0	1	0	0	0	0	0	0	0	0	0	0	0
João Dourado (BA)	2918357	João Dourado	0.593	0.709	0.513	0.573	2	BA	IntermediarioAdjacente	67.52	35.6	2.67	6.56	IntermediarioAdjacente	2	Nordeste	29	BA	Bahia	29519.2	17442.1	78661.3	91329.6	216952	18144.8	235097	9333.7	92.15	607.83	251.15	8.24	12.12	6.20688e+06	1	4	0	1	0	0	0	1	0	0	0	0	0	0	0	0
Juazeiro (BA)	2918407	Juazeiro	0.677	0.796	0.594	0.657	2	BA	Urbano	72.76	20.11	2.08	5.42	Urbano	2	Nordeste	29	BA	Bahia	280700	401301	2.22585e+06	905132	3.81299e+06	536609	4.34959e+06	20071.3	68.36	920.55	257.22	58.09	1.74	1.18209e+08	13	47	0	0	4	0	0	0	0	0	0	0	0	1	1	0
Jucuruçu (BA)	2918456	Jucuruçu	0.541	0.751	0.415	0.508	2	BA	RuralAdjacente	70.08	27.2	2.4	7.99	RuralAdjacente	2	Nordeste	29	BA	Bahia	36877.1	3298.41	15807.5	34892.7	90875.8	2540.11	93415.9	10236.2	92.69	721.5	279.6	51.12	9.31	2.38931e+06	4	1	0	0	1	0	0	0	0	0	0	0	0	0	0	0
Jussara (BA)	2918506	Jussara	0.571	0.72	0.476	0.544	2	BA	RuralAdjacente	68.21	33.2	2.82	8.15	RuralAdjacente	2	Nordeste	29	BA	Bahia	7794.21	5709.85	31834.6	58658.7	103997	4455.47	108453	7095.84	93.2	680.53	219.66	35.95	5.08	2.35438e+06	0	5	0	0	1	0	0	0	0	0	0	0	0	0	0	0
Jussari (BA)	2918555	Jussari	0.567	0.699	0.451	0.577	2	BA	RuralAdjacente	66.93	37.8	2.27	9.08	RuralAdjacente	2	Nordeste	29	BA	Bahia	12533.3	1901.67	13248.5	30415.4	58098.8	1545.67	59644.4	10225.3	92.57	1043.15	330.38	40.3	5.71	4.36843e+06	0	3	0	0	0	1	0	0	0	0	0	0	0	0	0	0
Jussiape (BA)	2918605	Jussiape	0.602	0.736	0.493	0.6	2	BA	RuralAdjacente	69.17	30	1.61	14.02	RuralAdjacente	2	Nordeste	29	BA	Bahia	8537.31	3242.84	16572.4	27451.2	55803.7	3255.97	59059.7	9547.31	86.67	1396.97	469.37	74.57	8	5.1157e+06	0	4	0	0	0	1	0	0	0	0	0	0	0	0	1	0
Lafaiete Coutinho (BA)	2918704	Lafaiete Coutinho	0.599	0.771	0.483	0.576	2	BA	RuralAdjacente	71.26	23.7	1.9	11.61	RuralAdjacente	2	Nordeste	29	BA	Bahia	9416.17	2004.07	9975.68	20618.7	42014.6	1494.4	43509	11683.4	95.75	1153.88	560.25	100	6.2	2.70048e+06	0	2	0	0	0	0	0	0	0	0	0	0	0	0	0	0
Lagoa Real (BA)	2918753	Lagoa Real	0.545	0.764	0.395	0.535	2	BA	RuralAdjacente	70.82	25	1.87	8.38	RuralAdjacente	2	Nordeste	29	BA	Bahia	9808.53	4586.66	23070.1	54858.9	92324.1	4521.88	96846	6182.32	96.47	479.31	229.9	96.34	3.2	3.97074e+06	0	6	0	0	0	1	0	0	0	0	0	0	0	0	0	0
Laje (BA)	2918803	Laje	0.586	0.764	0.48	0.548	2	BA	RuralAdjacente	70.85	24.9	2.2	7.07	RuralAdjacente	2	Nordeste	29	BA	Bahia	46853.3	11944.3	79671	95143	233612	17121.9	250733	10517.3	94.05	648.52	268.4	26.55	1.39	8.95011e+06	0	8	1	0	1	0	0	0	0	0	0	0	0	0	0	0
Lajedão (BA)	2918902	Lajedão	0.632	0.778	0.497	0.652	2	BA	RuralAdjacente	71.68	22.5	2.58	10.29	RuralAdjacente	2	Nordeste	29	BA	Bahia	33577.6	2899.04	13142.4	19175.5	68794.6	2660.49	71455.1	18067	96.29	1381.91	533.99	25.58	1.49	2.14191e+06	0	2	0	0	0	0	0	0	0	0	0	0	0	0	0	0
Lajedinho (BA)	2919009	Lajedinho	0.546	0.753	0.413	0.522	2	BA	RuralAdjacente	70.2	26.8	3.2	8.21	RuralAdjacente	2	Nordeste	29	BA	Bahia	3778.07	2371.92	31107.7	17838.6	55096.3	8537.17	63633.5	16820.9	94.82	988.01	612.34	22.42	14.59	1.54124e+06	0	1	0	0	0	0	0	0	0	0	0	0	0	0	0	0
Lajedo do Tabocal (BA)	2919058	Lajedo do Tabocal	0.584	0.764	0.479	0.545	2	BA	RuralAdjacente	70.85	24.9	2.45	9.05	RuralAdjacente	2	Nordeste	29	BA	Bahia	9968.98	5259.89	17985.6	33375	66589.5	3118.75	69708.3	8141.59	93.48	765.51	309.03	26.52	1.47	2.40762e+06	1	3	0	0	0	1	0	0	0	0	0	0	0	0	0	0
Lamarão (BA)	2919108	Lamarão	0.518	0.747	0.372	0.501	2	BA	RuralAdjacente	69.79	28	1.98	9.36	RuralAdjacente	2	Nordeste	29	BA	Bahia	4407.82	2608.64	12224.2	35156.1	54396.8	1694.94	56091.7	6752.34	96.73	848.29	298.54	54.66	0.22	3.23818e+06	0	5	0	0	0	1	0	0	0	0	0	0	0	0	0	0
Lapão (BA)	2919157	Lapão	0.596	0.755	0.51	0.55	2	BA	IntermediarioAdjacente	70.27	26.6	2.65	6.74	IntermediarioAdjacente	2	Nordeste	29	BA	Bahia	28737.4	27991.1	73287.5	104918	234934	18066.8	253001	9293.65	81.83	812.45	216.35	51.06	1.77	7.18072e+06	1	11	0	0	2	0	0	0	0	0	0	0	0	0	0	0
Lauro de Freitas (BA)	2919207	Lauro de Freitas	0.754	0.827	0.663	0.781	2	BA	Urbano	74.61	15.13	1.84	4.41	Urbano	2	Nordeste	29	BA	Bahia	1875.95	1.16022e+06	3.61635e+06	815780	5.59423e+06	961871	6.5561e+06	33038.2	61.49	812.02	508.74	24.2	0.18	1.04869e+08	12	30	0	1	5	0	0	0	0	0	0	0	0	1	1	0
Lençóis (BA)	2919306	Lençóis	0.623	0.775	0.51	0.613	2	BA	RuralAdjacente	71.51	23	2.52	5.7	RuralAdjacente	2	Nordeste	29	BA	Bahia	7535.17	7505.82	61616.4	43592.6	120250	8986.9	129237	11327.6	91.44	943.92	465.52	81.81	4.67	4.60358e+06	0	4	0	0	0	1	0	0	0	0	0	0	0	0	0	0
Licínio de Almeida (BA)	2919405	Licínio de Almeida	0.621	0.775	0.531	0.582	2	BA	RuralAdjacente	71.49	23.1	1.94	10.43	RuralAdjacente	2	Nordeste	29	BA	Bahia	8962.68	5283.28	48031.8	45931.3	108209	8184.73	116394	9395.69	83.68	891.67	321.4	46.87	5.98	5.27223e+06	1	5	0	0	1	0	0	0	0	0	0	0	0	0	0	0
Livramento de Nossa Senhora (BA)	2919504	Livramento de Nossa Senhora	0.611	0.793	0.491	0.587	2	BA	RuralAdjacente	72.6	20.1	1.71	8.79	RuralAdjacente	2	Nordeste	29	BA	Bahia	68005.1	31871.5	210741	159692	470310	34279.4	504589	11033.6	91.78	638.75	232.73	29.88	1.57	1.9011e+07	0	12	0	0	1	0	0	0	0	0	0	0	0	1	1	0
Luís Eduardo Magalhães (BA)	2919553	Luís Eduardo Magalhães	0.716	0.826	0.59	0.754	2	BA	Urbano	74.53	15.5	2.17	1.5	Urbano	2	Nordeste	29	BA	Bahia	734860	937280	2.99286e+06	376885	5.04189e+06	1.06353e+06	6.10542e+06	69761.1	70.54	1212.1	803.62	46.36	9.44	4.17891e+07	1	16	0	1	1	0	0	0	0	0	0	0	0	0	0	0
Macajuba (BA)	2919603	Macajuba	0.524	0.78	0.358	0.515	2	BA	RuralAdjacente	71.81	22.2	2.69	9.49	RuralAdjacente	2	Nordeste	29	BA	Bahia	6258.24	4318.99	20520.4	43454.8	74552.4	3196.39	77748.8	6851.32	93.36	621.15	316.67	53.02	1.83	2.89224e+06	0	4	0	0	0	1	0	0	0	0	0	0	0	0	0	0
Macarani (BA)	2919702	Macarani	0.605	0.782	0.466	0.607	2	BA	Urbano	71.94	21.8	2.02	8.54	Urbano	2	Nordeste	29	BA	Bahia	44736.3	6563.75	44928.5	76043.2	172272	6303.79	178576	9521.49	96.26	689.92	312.68	27.37	0.71	7.91472e+06	1	4	0	1	1	0	0	0	0	0	0	0	0	0	0	0
Macaúbas (BA)	2919801	Macaúbas	0.609	0.791	0.513	0.557	2	BA	RuralRemoto	72.43	20.6	1.94	8.96	RuralRemoto	2	Nordeste	29	BA	Bahia	18591.1	27731.9	144282	178147	368752	20546.1	389298	7813.14	84.52	632.12	153.66	63.45	4.34	1.45969e+07	8	6	0	5	0	0	0	0	0	0	0	0	0	1	1	0
Macururé (BA)	2919900	Macururé	0.604	0.748	0.539	0.547	2	BA	RuralRemoto	69.9	27.7	2.1	9.61	RuralRemoto	2	Nordeste	29	BA	Bahia	3666.33	1903.43	14015.4	31782.5	51367.6	2475.64	53843.3	6881.81	95.34	1098.24	541.01	91.41	0.31	4.2325e+06	0	4	0	0	0	1	0	0	0	0	0	0	0	0	0	0
Madre de Deus (BA)	2919926	Madre de Deus	0.708	0.794	0.667	0.67	2	BA	Urbano	72.64	20	1.83	4.87	Urbano	2	Nordeste	29	BA	Bahia	2285.34	59259.3	260901	152153	474598	39116.8	513715	24354.8	82.86	1614.97	1080.92	16.13	0.3	1.26506e+07	0	6	0	0	1	0	0	0	0	0	0	0	0	0	0	0
Maetinga (BA)	2919959	Maetinga	0.538	0.751	0.368	0.565	2	BA	RuralAdjacente	70.07	27.2	1.81	12.02	RuralAdjacente	2	Nordeste	29	BA	Bahia	2527.63	2631.59	16880.1	21546.6	43586	2763.16	46349.1	14662.8	90.23	2038.5	633.23	42.02	1.5	3.12153e+06	1	4	0	0	1	0	0	0	0	0	0	0	0	0	0	0
Maiquinique (BA)	2920007	Maiquinique	0.576	0.69	0.472	0.586	2	BA	RuralAdjacente	66.4	39.8	2.61	8.3	RuralAdjacente	2	Nordeste	29	BA	Bahia	18827.8	16862.4	26656.8	42473.5	104821	5612.11	110433	10921	95.8	789.28	359.89	7.68	0.08	5.29666e+06	0	2	0	1	0	0	0	0	0	0	0	0	0	0	0	0
Mairi (BA)	2920106	Mairi	0.572	0.744	0.438	0.575	2	BA	RuralAdjacente	69.63	28.6	2.29	10.34	RuralAdjacente	2	Nordeste	29	BA	Bahia	12433.2	5412.05	40412.7	64078.4	122336	6800.8	129137	6914.61	94.31	658.49	228.93	59.29	2.8	3.2063e+06	1	7	0	0	1	0	0	0	0	0	0	0	0	0	1	0
Malhada (BA)	2920205	Malhada	0.562	0.734	0.454	0.532	2	BA	RuralAdjacente	69.02	30.5	2.65	6.03	RuralAdjacente	2	Nordeste	29	BA	Bahia	40020.4	9347.06	31671.1	64968.3	146007	7117.2	153124	9090.18	92.66	654.7	268.36	93.42	3.19	4.08655e+06	0	5	0	0	1	0	0	0	0	0	0	0	0	0	0	0
Malhada de Pedras (BA)	2920304	Malhada de Pedras	0.578	0.747	0.471	0.549	2	BA	RuralAdjacente	69.83	27.9	1.88	9.75	RuralAdjacente	2	Nordeste	29	BA	Bahia	6974.76	3406.82	20115.6	33361.7	63858.8	3364.08	67222.9	8009.4	95.86	788.69	414.11	34.7	6.2	3.52407e+06	2	2	0	1	0	0	0	0	0	0	0	0	0	0	0	0
Manoel Vitorino (BA)	2920403	Manoel Vitorino	0.566	0.741	0.456	0.538	2	BA	RuralAdjacente	69.48	29	2.54	9.58	RuralAdjacente	2	Nordeste	29	BA	Bahia	21989.4	6156.9	55477.7	54498.8	138123	6155.86	144279	10897.2	89.1	721.18	370.6	100	1.67	5.46132e+06	0	3	0	0	1	0	0	0	0	0	0	0	0	0	0	0
Mansidão (BA)	2920452	Mansidão	0.599	0.752	0.568	0.503	2	BA	RuralRemoto	70.12	27	2.65	6.93	RuralRemoto	2	Nordeste	29	BA	Bahia	7501.02	3346.13	20901.4	50966	82714.5	3898.62	86613.2	6348.54	95.17	653.59	262.8	99.49	6.75	3.3078e+06	3	2	0	0	0	1	0	0	0	0	0	0	0	0	0	0
Maracás (BA)	2920502	Maracás	0.607	0.747	0.519	0.577	2	BA	IntermediarioAdjacente	69.8	28	2.18	9.34	IntermediarioAdjacente	2	Nordeste	29	BA	Bahia	39299.1	152829	142352	84058.1	418538	26558.1	445096	21363.9	90.46	1121.98	521.39	37.1	2.34	9.60014e+06	1	6	0	0	1	0	0	0	0	0	0	0	0	0	0	0
Maragogipe (BA)	2920601	Maragogipe	0.621	0.793	0.518	0.582	2	BA	IntermediarioAdjacente	72.58	20.2	1.7	7.66	IntermediarioAdjacente	2	Nordeste	29	BA	Bahia	62413.7	16606.9	82588.6	148158	309767	13579.8	323347	7237.43	94.69	597.05	176.18	74.33	11.13	1.34662e+07	3	11	0	1	1	0	0	0	0	0	0	0	0	0	0	0
Maraú (BA)	2920700	Maraú	0.593	0.801	0.404	0.643	2	BA	RuralAdjacente	73.08	18.9	2.87	5.75	RuralAdjacente	2	Nordeste	29	BA	Bahia	39289.8	12793.4	101234	87255.9	240573	9471.91	250045	12155.8	88.61	619.67	246.35	97.42	4.41	7.67082e+06	2	6	0	0	1	0	0	0	0	0	0	0	0	0	0	0
Marcionílio Souza (BA)	2920809	Marcionílio Souza	0.561	0.737	0.463	0.518	2	BA	RuralAdjacente	69.24	29.8	2.63	8.5	RuralAdjacente	2	Nordeste	29	BA	Bahia	11277.7	3721.18	19407.4	42324.3	76730.6	3915.31	80645.9	7749.95	87.23	679.12	400.39	28.15	0	2.433e+06	3	2	0	0	0	0	0	0	0	0	0	0	0	0	0	0
Mascote (BA)	2920908	Mascote	0.581	0.744	0.464	0.567	2	BA	RuralAdjacente	69.64	28.5	3.05	8.56	RuralAdjacente	2	Nordeste	29	BA	Bahia	17829.7	6022.61	43936.3	59052.4	126841	8750.26	135591	9809.81	94.4	634.64	303.32	43.42	0.99	5.50629e+06	1	6	0	0	1	0	0	0	0	0	0	0	0	0	0	0
Mata de São João (BA)	2921005	Mata de São João	0.668	0.818	0.562	0.648	2	BA	Urbano	74.09	16.5	1.97	5.43	Urbano	2	Nordeste	29	BA	Bahia	9122.9	190053	588174	229126	1.01647e+06	159841	1.17632e+06	25252	54.4	875.27	486.8	39.37	4.71	1.94035e+07	0	14	0	1	0	0	0	0	0	0	0	0	0	2	2	0
Matina (BA)	2921054	Matina	0.572	0.74	0.469	0.538	2	BA	RuralAdjacente	69.37	29.4	2.69	7.49	RuralAdjacente	2	Nordeste	29	BA	Bahia	9309.42	2900.91	18407.6	44333.7	74951.6	2935.94	77887.5	6383.7	93.44	653.22	220.69	47.04	0.59	2.70405e+06	0	4	0	0	0	1	0	0	0	0	0	0	0	0	0	0
Medeiros Neto (BA)	2921104	Medeiros Neto	0.625	0.777	0.501	0.626	2	BA	IntermediarioAdjacente	71.61	22.7	2.47	10.21	IntermediarioAdjacente	2	Nordeste	29	BA	Bahia	63799.5	37318.2	108026	87917.3	297061	22815.8	319877	14099	95.13	849.15	220.96	71.54	2.37	8.35315e+06	2	7	0	0	1	0	0	0	0	0	0	0	0	0	1	0
Miguel Calmon (BA)	2921203	Miguel Calmon	0.586	0.745	0.472	0.571	2	BA	IntermediarioAdjacente	69.69	28.4	2.51	9.22	IntermediarioAdjacente	2	Nordeste	29	BA	Bahia	18926.1	20008.9	89409.7	88403.6	216748	13828.4	230577	8860.5	94.45	507.83	191.89	45.83	0.99	7.8777e+06	0	8	0	0	0	0	0	0	0	0	0	0	2	0	1	0
Milagres (BA)	2921302	Milagres	0.622	0.789	0.518	0.59	2	BA	RuralAdjacente	72.32	20.8	2.33	9.16	RuralAdjacente	2	Nordeste	29	BA	Bahia	1556.81	5338.3	48659.3	43891.5	99445.9	10184.7	109631	10011.9	94.39	735.64	272.83	42.31	10.86	2.92822e+06	2	2	0	0	0	1	0	0	0	0	0	0	0	0	0	0
Mirangaba (BA)	2921401	Mirangaba	0.542	0.685	0.454	0.512	2	BA	RuralAdjacente	66.12	40.8	2.72	7.62	RuralAdjacente	2	Nordeste	29	BA	Bahia	15059.9	5779.73	30879.9	70254	121974	4818.39	126792	6914.16	97.49	512.71	208.82	46.29	1.53	4.66721e+06	2	5	0	0	0	1	0	0	0	0	0	0	0	0	0	0
Mirante (BA)	2921450	Mirante	0.527	0.722	0.386	0.524	2	BA	RuralAdjacente	68.33	32.8	1.92	9.84	RuralAdjacente	2	Nordeste	29	BA	Bahia	8349.02	2535.67	16306.4	33234	60425.1	3139.8	63564.9	7356.2	95.04	836.66	228.5	98.81	5.97	2.94776e+06	0	5	0	0	0	1	0	0	0	0	0	0	0	0	0	0
Monte Santo (BA)	2921500	Monte Santo	0.506	0.699	0.359	0.515	2	BA	RuralAdjacente	66.96	37.6	2.52	9.76	RuralAdjacente	2	Nordeste	29	BA	Bahia	44738.3	18202	123462	188789	375192	19534.3	394726	7987.49	92.43	683.1	232.31	32.47	15.26	1.85214e+07	11	7	0	0	3	0	0	0	0	0	0	0	0	0	0	0
Morpará (BA)	2921609	Morpará	0.558	0.732	0.444	0.536	2	BA	RuralRemoto	68.9	30.9	2.18	10.34	RuralRemoto	2	Nordeste	29	BA	Bahia	11112.9	3111.52	17358.3	32938.3	64521.1	2790.47	67311.5	7901.34	97.22	761.27	386.36	46.39	0.46	3.28743e+06	2	2	0	0	0	0	0	0	0	0	0	0	0	0	0	0
Morro do Chapéu (BA)	2921708	Morro do Chapéu	0.588	0.766	0.478	0.554	2	BA	RuralAdjacente	70.98	24.5	2.6	7.63	RuralAdjacente	2	Nordeste	29	BA	Bahia	28196.9	39187.3	118225	131152	316760	24967.4	341728	9649.79	82.92	774.53	195.01	41.71	1.77	8.77663e+06	5	9	0	0	2	0	0	2	0	0	0	0	0	0	0	0
Mortugaba (BA)	2921807	Mortugaba	0.618	0.771	0.513	0.598	2	BA	RuralAdjacente	71.28	23.6	1.48	11.91	RuralAdjacente	2	Nordeste	29	BA	Bahia	6729.51	6852.34	34943.6	43140.2	91665.7	5867.35	97533	8099.4	93.37	835.55	355.96	30.15	4.74	3.76279e+06	0	5	0	1	1	0	0	0	0	0	0	0	0	0	0	0
Mucugê (BA)	2921906	Mucugê	0.606	0.787	0.48	0.589	2	BA	RuralAdjacente	72.2	21.2	2.12	7.94	RuralAdjacente	2	Nordeste	29	BA	Bahia	267986	28650.8	77684.2	44274.6	418596	19710.7	438306	48367.5	84.57	1232.64	596.81	51.61	4.03	4.45073e+06	1	5	0	0	0	1	0	0	0	0	0	0	0	0	0	0
Mucuri (BA)	2922003	Mucuri	0.665	0.801	0.541	0.679	2	BA	IntermediarioAdjacente	73.05	19	2.7	5	IntermediarioAdjacente	2	Nordeste	29	BA	Bahia	67176.7	1.04609e+06	344643	189155	1.64706e+06	138296	1.78536e+06	42765.1	91.14	1055.11	602.34	64.62	1.74	2.33668e+07	4	11	0	0	1	0	0	0	0	0	0	0	0	1	1	0
Mulungu do Morro (BA)	2922052	Mulungu do Morro	0.566	0.753	0.466	0.517	2	BA	RuralAdjacente	70.18	26.8	2.61	6.51	RuralAdjacente	2	Nordeste	29	BA	Bahia	7764.23	7745.47	24422.5	45811.1	85743.4	15000.1	100743	9251.86	93.44	1058.3	551.08	35.2	8.08	5.03203e+06	0	4	0	0	0	0	0	0	0	0	0	0	0	0	0	0
Mundo Novo (BA)	2922102	Mundo Novo	0.59	0.791	0.429	0.606	2	BA	RuralAdjacente	72.43	20.6	2.46	8.45	RuralAdjacente	2	Nordeste	29	BA	Bahia	21231.4	7556.47	48224.1	88566.3	165578	5515.37	171094	6389.81	89.1	509.54	189.37	36.28	2.48	4.44121e+06	1	5	0	0	1	0	0	0	0	0	0	0	0	0	0	0
Muniz Ferreira (BA)	2922201	Muniz Ferreira	0.617	0.761	0.531	0.581	2	BA	RuralAdjacente	70.64	25.5	1.75	8.57	RuralAdjacente	2	Nordeste	29	BA	Bahia	5484.01	3448.98	15675	27994.3	52602.3	2668.53	55270.8	7446.89	95.95	722.06	290.16	100	8.4	2.16416e+06	0	3	0	0	0	1	0	0	0	0	0	0	0	0	0	0
Muquém de São Francisco (BA)	2922250	Muquém de São Francisco	0.549	0.761	0.445	0.488	2	BA	RuralAdjacente	70.63	25.5	2.7	5.48	RuralAdjacente	2	Nordeste	29	BA	Bahia	28726.2	44330.9	45549.1	44925.3	163532	17767.2	181299	15976.3	88.45	794.3	330.19	34.46	3.15	2.3116e+06	0	4	0	0	0	1	0	0	0	0	0	0	0	0	0	0
Muritiba (BA)	2922300	Muritiba	0.66	0.796	0.573	0.629	2	BA	Urbano	72.74	19.8	1.66	8.04	Urbano	2	Nordeste	29	BA	Bahia	10043.6	39467.6	103571	102940	256023	15831.9	271855	9247.08	92.45	597.65	182.28	98.78	2.27	1.0103e+07	6	3	0	0	1	0	0	0	0	0	0	0	0	0	0	0
Mutuípe (BA)	2922409	Mutuípe	0.601	0.751	0.467	0.618	2	BA	RuralAdjacente	70.08	27.2	2.11	8.31	RuralAdjacente	2	Nordeste	29	BA	Bahia	38170	16223	203720	77514.8	335628	17430.8	353059	15888.5	92.05	717.86	288.1	51.91	4.27	6.65785e+06	2	5	0	0	0	0	0	0	0	0	0	0	0	0	0	0
Nazaré (BA)	2922508	Nazaré	0.641	0.777	0.532	0.637	2	BA	Urbano	71.64	22.6	2.13	7.98	Urbano	2	Nordeste	29	BA	Bahia	12424.5	16988	125761	101869	257042	17000.6	274043	9607.12	95.44	520.93	164.19	100	1.61	6.15684e+06	5	6	0	0	1	0	0	0	0	0	0	0	0	0	0	0
Nilo Peçanha (BA)	2922607	Nilo Peçanha	0.547	0.762	0.404	0.531	2	BA	RuralAdjacente	70.72	25.3	2.57	6.23	RuralAdjacente	2	Nordeste	29	BA	Bahia	39704.8	6175.12	30848.1	59189.1	135917	4023.54	139941	9997.9	95.21	748.26	289.2	43.33	2.1	6.88323e+06	2	3	0	0	1	0	0	0	0	0	0	0	0	0	0	0
Nordestina (BA)	2922656	Nordestina	0.56	0.743	0.467	0.507	2	BA	RuralAdjacente	69.58	28.7	2.41	9.11	RuralAdjacente	2	Nordeste	29	BA	Bahia	5198.16	54295.9	41500.5	51354.1	152349	7203.22	159552	12151.7	90.89	804.21	364.87	40.36	8.92	5.49252e+06	0	5	0	0	1	0	0	0	0	0	0	0	0	0	0	0
Nova Canaã (BA)	2922706	Nova Canaã	0.545	0.789	0.37	0.554	2	BA	RuralAdjacente	72.35	20.8	2.39	10.61	RuralAdjacente	2	Nordeste	29	BA	Bahia	28126.8	4651.19	38932.3	62890.4	134601	4028.27	138629	8421.14	96.49	607.28	246.49	34.83	0.8	6.57299e+06	1	3	0	0	1	0	0	0	0	0	0	1	0	0	0	0
Nova Fátima (BA)	2922730	Nova Fátima	0.597	0.738	0.501	0.575	2	BA	RuralAdjacente	69.26	29.7	2	9.94	RuralAdjacente	2	Nordeste	29	BA	Bahia	6926.37	4081.67	35373	32807	79188	7666.81	86854.8	11118.1	95.95	874.3	392.35		3.42	4.32314e+06	0	3	0	0	0	1	0	0	0	0	0	0	0	0	0	0
Nova Ibiá (BA)	2922755	Nova Ibiá	0.57	0.714	0.419	0.62	2	BA	RuralAdjacente	67.86	34.4	2.62	7.15	RuralAdjacente	2	Nordeste	29	BA	Bahia	33036.5	3326.63	16554.3	29890.3	82807.7	1647.81	84455.5	12813.8	91.92	824.17	334.31	99.54	0.15	3.24603e+06	0	2	0	0	0	1	0	0	0	0	0	0	0	0	0	0
Nova Itarana (BA)	2922805	Nova Itarana	0.524	0.729	0.389	0.508	2	BA	RuralAdjacente	68.73	31.4	2.99	8.19	RuralAdjacente	2	Nordeste	29	BA	Bahia	3537.84	3305.16	14034.6	32347.9	53225.4	3032.92	56258.4	6839.09	85.27	882.74	257.5	66.38	13.28	3.37979e+06	0	4	0	0	0	1	0	0	0	0	0	0	0	0	0	0
Nova Redenção (BA)	2922854	Nova Redenção	0.567	0.723	0.471	0.534	2	BA	RuralAdjacente	68.36	32.7	2.74	8.78	RuralAdjacente	2	Nordeste	29	BA	Bahia	8478.14	3435.78	16032.8	33629.7	61576.5	2301.76	63878.2	7005.73	94.52	593.98	201.73	94.55	8.3	2.55124e+06	2	2	0	0	0	0	0	0	0	0	0	0	0	0	0	0
Nova Soure (BA)	2922904	Nova Soure	0.555	0.712	0.439	0.548	2	BA	RuralAdjacente	67.71	34.9	2.53	9.25	RuralAdjacente	2	Nordeste	29	BA	Bahia	25828.2	15265.2	66432.4	104863	212389	10845	223234	8284.18	95.36	721.97	219.44	25.88	4.28	1.23745e+07	4	6	0	0	0	0	0	0	0	0	0	0	0	0	0	0
Nova Viçosa (BA)	2923001	Nova Viçosa	0.654	0.78	0.546	0.657	2	BA	Urbano	71.77	22.3	2.78	6.25	Urbano	2	Nordeste	29	BA	Bahia	38309.4	45136.1	213024	154343	450812	48345.5	499157	11507.7	93.1	557.02	196.41	31.11	0.92	1.03986e+07	0	12	0	0	2	0	0	0	0	0	0	0	0	1	1	0
Novo Horizonte (BA)	2923035	Novo Horizonte	0.597	0.757	0.503	0.558	2	BA	RuralRemoto	70.42	26.1	1.89	9.73	RuralRemoto	2	Nordeste	29	BA	Bahia	8426.43	3794.4	23643.5	44929.1	80793.4	4564.35	85357.8	6892.03	91.01	707.33	336.81	88.54	5.39	4.27671e+06	3	3	0	0	0	1	0	0	0	0	0	0	0	0	0	0
Novo Triunfo (BA)	2923050	Novo Triunfo	0.554	0.769	0.43	0.513	2	BA	RuralAdjacente	71.15	24	2.01	6.59	RuralAdjacente	2	Nordeste	29	BA	Bahia	5419.6	4172.82	17746.2	53206.9	80545.5	2622.61	83168.2	5386.54	94.77	523.47	230.96	59.94	1.55	4.30452e+06	3	2	0	1	1	0	0	0	0	0	0	0	0	0	0	0
Olindina (BA)	2923100	Olindina	0.559	0.81	0.403	0.534	2	BA	IntermediarioAdjacente	73.6	17.6	1.84	8.34	IntermediarioAdjacente	2	Nordeste	29	BA	Bahia	8225.11	13609.3	69581.3	102034	193449	14311.7	207761	7359.84	93.87	485.54	284.6	36.86	1.52	9.2324e+06	1	6	0	0	1	0	0	0	0	0	0	0	0	0	0	0
Oliveira dos Brejinhos (BA)	2923209	Oliveira dos Brejinhos	0.554	0.747	0.427	0.533	2	BA	RuralRemoto	69.81	28	2.13	11.1	RuralRemoto	2	Nordeste	29	BA	Bahia	11689.5	9626.69	67688.1	76207.3	165212	12106.4	177318	8124.53	83.41	603.21	248.77	86.51	8.64	3.96652e+06	0	7	0	0	1	0	0	0	0	0	0	0	0	0	0	0
Ouriçangas (BA)	2923308	Ouriçangas	0.607	0.779	0.503	0.572	2	BA	RuralAdjacente	71.74	22.4	2.02	9.64	RuralAdjacente	2	Nordeste	29	BA	Bahia	4627.72	4601.41	13950.1	34716.8	57896	2343.46	60239.4	7034.03	96.41	690.82	321.17	57.64	9.11	1.92933e+06	0	3	0	0	0	1	0	0	0	0	0	0	0	0	0	0
Ourolândia (BA)	2923357	Ourolândia	0.56	0.701	0.459	0.547	2	BA	RuralAdjacente	67.03	37.4	2.76	6.05	RuralAdjacente	2	Nordeste	29	BA	Bahia	6768.52	42048.8	55880.2	69608.8	174306	13143.7	187450	10741.5	79.13	754.69	389.74	89.69	2.86	4.52399e+06	4	3	0	1	1	0	0	0	0	0	0	0	0	0	0	0
Palmas de Monte Alto (BA)	2923407	Palmas de Monte Alto	0.586	0.777	0.462	0.561	2	BA	RuralAdjacente	71.61	22.7	1.78	7.76	RuralAdjacente	2	Nordeste	29	BA	Bahia	31543.6	12239.7	47005.2	80085.1	170874	10164.9	181039	8323.61	93.56	711.61	350.66	90.02	6.77	6.88197e+06	0	4	0	2	0	1	0	0	0	0	0	0	0	0	0	0
Palmeiras (BA)	2923506	Palmeiras	0.643	0.782	0.56	0.608	2	BA	RuralAdjacente	71.91	21.9	2.3	9.14	RuralAdjacente	2	Nordeste	29	BA	Bahia	4726.72	6905.83	32468.1	34351.3	78452	4021.12	82473.1	9144.37	89.39	723.75	359.67	41.49	4.26	2.44366e+06	2	2	0	0	0	0	0	0	0	0	0	0	0	0	0	0
Paramirim (BA)	2923605	Paramirim	0.615	0.776	0.496	0.604	2	BA	RuralAdjacente	71.53	22.9	1.61	10.14	RuralAdjacente	2	Nordeste	29	BA	Bahia	11347.3	31601.5	97573	82957.5	223479	14734.2	238214	11024.8	92.76	1005.77	314.62	50.07	1.75	1.01505e+07	1	8	0	1	1	0	0	0	0	0	0	0	0	0	1	0
Paratinga (BA)	2923704	Paratinga	0.59	0.774	0.51	0.519	2	BA	RuralAdjacente	71.46	23.1	2.57	8.05	RuralAdjacente	2	Nordeste	29	BA	Bahia	21616.2	10125.3	74424.8	112210	218376	13582.3	231959	7248.71	91.41	581.94	264.89	93.06	1.7	6.41399e+06	3	6	0	0	0	1	0	0	0	0	0	0	0	0	0	0
Paripiranga (BA)	2923803	Paripiranga	0.577	0.717	0.472	0.567	2	BA	RuralAdjacente	68.02	33.8	1.71	9.64	RuralAdjacente	2	Nordeste	29	BA	Bahia	90307.1	14108.2	127802	102633	334850	14084.6	348935	12036.8	95.94	495.69	244.03	87.57	5.39	4.63769e+06	4	4	0	0	0	1	0	0	0	0	0	0	0	0	0	0
Pau Brasil (BA)	2923902	Pau Brasil	0.583	0.727	0.47	0.58	2	BA	RuralAdjacente	68.6	31.9	3.03	8.05	RuralAdjacente	2	Nordeste	29	BA	Bahia	19706.7	4722.64	20660.4	39570.8	84660.5	3213.03	87873.5	8938.41	97.79	701.41	251.57	30.41	4.39	4.33829e+06	1	3	0	1	0	1	0	0	0	0	0	0	0	0	0	0
Paulo Afonso (BA)	2924009	Paulo Afonso	0.674	0.789	0.572	0.678	2	BA	Urbano	72.34	20.8	2.21	7.13	Urbano	2	Nordeste	29	BA	Bahia	32902.8	2.13695e+06	898244	454507	3.52261e+06	165458	3.68807e+06	31312.6	82.19	1106.06	473.22	35.6	3.44	7.44788e+07	0	25	0	1	3	0	0	0	0	0	0	0	0	0	0	0
Pé de Serra (BA)	2924058	Pé de Serra	0.587	0.779	0.465	0.558	2	BA	RuralAdjacente	71.74	22.4	2.3	9.92	RuralAdjacente	2	Nordeste	29	BA	Bahia	12969.2	9781.91	27206.5	51889	101847	3730.91	105578	7775.63	93.1	932.4	313.69	54.95	11.48	6.3193e+06	0	5	0	0	1	0	0	0	0	0	0	0	0	0	0	0
Pedrão (BA)	2924108	Pedrão	0.588	0.775	0.49	0.534	2	BA	RuralAdjacente	71.5	23	2	11.43	RuralAdjacente	2	Nordeste	29	BA	Bahia	3539.38	1890.63	9438.33	27632.7	42501.1	1400.75	43901.8	5975.48	89.93	760.75	260.9		8.6	2.89258e+06	0	3	0	0	0	1	0	0	0	0	0	0	0	0	0	0
Pedro Alexandre (BA)	2924207	Pedro Alexandre	0.513	0.778	0.354	0.489	2	BA	RuralAdjacente	71.68	22.6	2.21	5.36	RuralAdjacente	2	Nordeste	29	BA	Bahia	18278.2	3266.08	19553.6	57923.9	99021.8	3323.23	102345	6140.58	91.17	210	210	38.91	0	3500000	4	1	0	0	0	1	0	0	0	0	0	0	0	0	0	0
Piatã (BA)	2924306	Piatã	0.571	0.769	0.447	0.543	2	BA	RuralRemoto	71.16	24	1.97	10.82	RuralRemoto	2	Nordeste	29	BA	Bahia	8823.07	9210.48	46832.4	62543.3	127409	7024.35	134434	7851.06	95.95	916.91	343.55	63.6	14.42	4.36241e+06	2	4	0	0	1	0	0	0	0	0	0	0	0	0	0	0
Pilão Arcado (BA)	2924405	Pilão Arcado	0.506	0.737	0.343	0.514	2	BA	RuralRemoto	69.19	29.9	3.1	7.3	RuralRemoto	2	Nordeste	29	BA	Bahia	32641.8	8408.23	72251.6	145259	258560	9301.6	267862	7642.72	91.55	623.97	365.32	87.58	2.4	1.04557e+07	3	2	0	2	1	0	0	0	0	0	0	0	0	0	0	0
Pindaí (BA)	2924504	Pindaí	0.603	0.777	0.498	0.566	2	BA	RuralAdjacente	71.64	22.7	1.79	9.23	RuralAdjacente	2	Nordeste	29	BA	Bahia	12490.6	87235	37621.8	58100	195447	20611.2	216059	13287.7	83.92	693.79	328.81	75.25	5.48	4.3997e+06	2	4	0	0	1	0	0	0	0	0	0	0	0	0	0	0
Pindobaçu (BA)	2924603	Pindobaçu	0.577	0.757	0.482	0.527	2	BA	IntermediarioAdjacente	70.4	26.2	2.62	7.41	IntermediarioAdjacente	2	Nordeste	29	BA	Bahia	6239.65	7117.67	46600	84144.5	144102	5752.21	149854	7436.92	94.15	802.18	186.37	77.54	4.5	6.86257e+06	0	8	0	0	1	0	0	0	0	0	0	0	0	0	0	0
Pintadas (BA)	2924652	Pintadas	0.612	0.765	0.525	0.572	2	BA	RuralAdjacente	70.92	24.7	2.03	9.8	RuralAdjacente	2	Nordeste	29	BA	Bahia	13423.8	6561.92	24233.4	39577.3	83796.5	5650.69	89447.1	8570.2	89.76	853.57	308.33	34.92	12.9	2.50524e+06	0	3	0	0	0	1	0	0	0	0	0	0	0	0	0	0
Piraí do Norte (BA)	2924678	Piraí do Norte	0.533	0.762	0.363	0.546	2	BA	RuralAdjacente	70.72	25.3	2.73	5.7	RuralAdjacente	2	Nordeste	29	BA	Bahia	24171.5	10668.4	18183.7	38665	91688.6	2200.61	93889.2	9367.37	97.09	784.29	482.3	38.33	1.44	4.65474e+06	1	2	0	0	0	1	0	0	0	0	0	0	0	0	0	0
Piripá (BA)	2924702	Piripá	0.575	0.768	0.453	0.547	2	BA	RuralAdjacente	71.1	24.2	1.73	10.57	RuralAdjacente	2	Nordeste	29	BA	Bahia	4068.86	3985.22	22508.4	38584.4	69146.8	3352.16	72499	6771.18	95.65	844.92	319.22	98.31	1.95	3.69471e+06	3	3	0	0	1	0	0	0	0	0	0	0	0	0	0	0
Piritiba (BA)	2924801	Piritiba	0.578	0.76	0.449	0.566	2	BA	IntermediarioAdjacente	70.61	25.6	2.46	9.34	IntermediarioAdjacente	2	Nordeste	29	BA	Bahia	11476.8	7979.98	52667.6	77202.3	149327	8892.36	158219	6391.4	95.33	592.78	253.25	42.73	0.63	3.26516e+06	1	6	0	0	0	0	0	0	0	0	0	0	0	0	0	0
Planaltino (BA)	2924900	Planaltino	0.572	0.708	0.462	0.573	2	BA	RuralAdjacente	67.45	35.9	2.14	8.95	RuralAdjacente	2	Nordeste	29	BA	Bahia	8497.39	3507.69	17459.2	34962.4	64426.6	3065.72	67492.4	7240.12	94.45	793.98	296.34	58.26	5.78	3.46744e+06	0	4	0	1	0	1	0	0	0	0	0	0	0	0	0	0
Planalto (BA)	2925006	Planalto	0.56	0.738	0.428	0.557	2	BA	RuralAdjacente	69.25	29.8	2.3	9.22	RuralAdjacente	2	Nordeste	29	BA	Bahia	27569.5	11139	94051.4	93230.9	225991	19384.6	245375	9342.29	93.6	572.16	240.51	44.6	0.82	7.63998e+06	6	3	0	1	1	0	0	0	0	0	0	0	0	0	0	0
Poções (BA)	2925105	Poções	0.604	0.798	0.474	0.583	2	BA	Urbano	72.85	19.5	2.33	9.87	Urbano	2	Nordeste	29	BA	Bahia	18742.9	25756.4	247630	160947	453076	46983.7	500060	10668.9	88.79	485.66	155.74	42.91	0.88	1.18675e+07	3	12	0	0	2	0	0	0	0	0	0	0	0	1	1	0
Pojuca (BA)	2925204	Pojuca	0.666	0.819	0.559	0.645	2	BA	Urbano	74.14	16.4	2.03	5.12	Urbano	2	Nordeste	29	BA	Bahia	6282.27	456168	274014	174930	911394	128645	1.04004e+06	26317.4	85.33	961.41	575.54	27.65	7.49	2.13464e+07	4	8	0	0	1	0	0	0	0	0	0	0	0	0	0	0
Ponto Novo (BA)	2925253	Ponto Novo	0.58	0.762	0.475	0.539	2	BA	RuralAdjacente	70.7	25.3	2.24	8.51	RuralAdjacente	2	Nordeste	29	BA	Bahia	6473.36	8105.8	34933.7	58767.1	108280	6450.16	114730	7692.78	93.28	945.6	246.59	38.95	2.98	4.42518e+06	2	6	0	0	1	0	0	0	0	0	0	0	0	0	0	0
Porto Seguro (BA)	2925303	Porto Seguro	0.676	0.801	0.572	0.673	2	BA	Urbano	73.05	19	2.61	3.48	Urbano	2	Nordeste	29	BA	Bahia	108714	228421	2.11199e+06	652588	3.10171e+06	277559	3.37927e+06	22727.6	73.97	622.7	282.78	36.76	1.57	6.8642e+07	12	31	0	0	4	0	4	0	0	0	0	0	0	2	1	0
Potiraguá (BA)	2925402	Potiraguá	0.625	0.754	0.545	0.595	2	BA	RuralAdjacente	70.23	26.7	2.66	8.3	RuralAdjacente	2	Nordeste	29	BA	Bahia	20887.3	6568.08	24589.8	34120.7	86165.9	4122.47	90288.4	12498.4	93.52	929.23	295.85	88.85	1.9	4.91602e+06	1	3	0	0	0	1	0	0	0	0	0	0	0	0	0	0
Prado (BA)	2925501	Prado	0.621	0.784	0.497	0.616	2	BA	RuralAdjacente	72.03	21.6	2.96	6.13	RuralAdjacente	2	Nordeste	29	BA	Bahia	117004	34532.5	146429	115859	413826	22755.2	436581	15495.9	82.23	952.33	360.07	32.85	2	1.44245e+07	0	12	0	0	2	0	1	0	0	0	0	0	0	0	1	0
Presidente Dutra (BA)	2925600	Presidente Dutra	0.614	0.73	0.553	0.572	2	BA	RuralAdjacente	68.77	31.3	2.31	8.42	RuralAdjacente	2	Nordeste	29	BA	Bahia	8869.22	8047.3	34902.7	52509.7	104329	4610.09	108939	7194.49	89.67	786.17	278.35	37.8	5.16	3.03996e+06	0	6	0	0	1	0	0	0	0	0	0	0	0	0	0	0
Presidente Jânio Quadros (BA)	2925709	Presidente Jânio Quadros	0.542	0.772	0.386	0.533	2	BA	RuralAdjacente	71.29	23.6	1.73	11.03	RuralAdjacente	2	Nordeste	29	BA	Bahia	7745.88	3768.64	24469	47998.5	83982.1	3764.12	87746.2	7111.86	89.02	918.36	242.51	47.91	22	4.58808e+06	1	6	0	0	1	0	0	0	0	0	0	0	0	0	0	0
Presidente Tancredo Neves (BA)	2925758	Presidente Tancredo Neves	0.559	0.727	0.424	0.566	2	BA	RuralAdjacente	68.63	31.8	2.63	5.95	RuralAdjacente	2	Nordeste	29	BA	Bahia	58165.9	16928.9	75364	103954	254413	13485	267898	9664.76	90.85	586.29	186.34	63	3.76	9.9128e+06	1	8	0	0	0	1	0	0	0	0	0	0	0	0	0	0
Queimadas (BA)	2925808	Queimadas	0.592	0.764	0.493	0.55	2	BA	RuralAdjacente	70.84	24.9	2.4	9.76	RuralAdjacente	2	Nordeste	29	BA	Bahia	19791.4	11292.6	77741.1	108174	216999	11911.4	228911	8998.42	93.82	694.8	222.87	40.22	1.6	1.04102e+07	3	3	0	2	1	0	0	0	0	0	0	0	0	0	0	0
Quijingue (BA)	2925907	Quijingue	0.544	0.689	0.434	0.539	2	BA	RuralAdjacente	66.36	39.9	2.57	9.12	RuralAdjacente	2	Nordeste	29	BA	Bahia	49622.8	10546	63139.4	110676	233984	10166.9	244151	8852.45	89.14	644.64	265.54	96.81	1.91	8.15576e+06	2	4	0	3	1	0	0	0	0	0	0	0	0	0	0	0
Quixabeira (BA)	2925931	Quixabeira	0.578	0.753	0.469	0.547	2	BA	RuralAdjacente	70.19	26.8	2.77	9.78	RuralAdjacente	2	Nordeste	29	BA	Bahia	4375.96	3970.3	19277.6	34977.8	62601.6	2697.6	65299.2	7278.11	88.07	755.25	294.26	77.97	14.41	1.8805e+06	0	4	0	1	0	1	0	0	0	0	0	0	0	0	0	0
Rafael Jambeiro (BA)	2925956	Rafael Jambeiro	0.564	0.768	0.435	0.538	2	BA	RuralAdjacente	71.06	24.3	2.13	9.93	RuralAdjacente	2	Nordeste	29	BA	Bahia	10112.4	13062.4	192965	89979.6	306119	52186.5	358306	15839.5	96.32	826.26	285.96	96.66	7.88	1.31175e+07	0	9	0	0	1	0	0	0	0	0	0	0	0	0	0	0
Remanso (BA)	2926004	Remanso	0.579	0.757	0.451	0.569	2	BA	IntermediarioAdjacente	70.41	26.2	2.3	7.95	IntermediarioAdjacente	2	Nordeste	29	BA	Bahia	48268.2	13717.7	152494	159175	373655	22693.7	396349	9665.15	93.34	673.31	159.36	42.89	6.1	1.40664e+07	1	9	0	2	1	0	0	0	0	0	0	0	0	1	1	0
Retirolândia (BA)	2926103	Retirolândia	0.636	0.773	0.574	0.579	2	BA	RuralAdjacente	71.36	23.4	1.61	8.73	RuralAdjacente	2	Nordeste	29	BA	Bahia	5659.16	19818	38052.8	53045.4	116575	8754.94	125330	8705.92	95.62	710.64	289.29	29.07	8.73	5.82313e+06	1	5	0	0	0	1	0	0	0	0	0	0	0	0	0	0
Riachão das Neves (BA)	2926202	Riachão das Neves	0.578	0.779	0.471	0.527	2	BA	RuralAdjacente	71.73	22.4	2.51	7.75	RuralAdjacente	2	Nordeste	29	BA	Bahia	432111	49349.6	166202	92791.6	740454	40034.4	780489	34938.4	91.66	960.99	512.12	98.84	3.02	8.84711e+06	0	10	0	2	1	0	0	0	0	0	0	0	0	0	0	0
Riachão do Jacuípe (BA)	2926301	Riachão do Jacuípe	0.628	0.755	0.559	0.588	2	BA	IntermediarioAdjacente	70.29	26.5	1.77	9.62	IntermediarioAdjacente	2	Nordeste	29	BA	Bahia	20626.6	31815.4	167858	115734	336034	22419	358453	10720.6	90.89	598.42	160.63	32.33	2.06	1.101e+07	4	7	0	0	1	0	0	0	0	0	0	0	0	0	0	0
Riacho de Santana (BA)	2926400	Riacho de Santana	0.615	0.764	0.532	0.572	2	BA	RuralAdjacente	70.82	25	1.88	8.81	RuralAdjacente	2	Nordeste	29	BA	Bahia	30304.1	10803.2	91911.5	121011	254029	13691.7	267721	7558.26	86.8	581.12	248.14	94.19	4.41	9.24081e+06	0	10	0	2	1	0	0	0	0	0	0	1	0	0	1	0
Ribeira do Amparo (BA)	2926509	Ribeira do Amparo	0.512	0.694	0.384	0.503	2	BA	RuralAdjacente	66.66	38.8	2.54	8.92	RuralAdjacente	2	Nordeste	29	BA	Bahia	33085.2	6391.75	26201.8	58116.7	123795	4800.06	128595	8812.74	94.83	647.76	239.02	41.06	8.97	3.68184e+06	0	5	0	0	1	0	0	1	0	0	0	0	0	0	0	0
Ribeira do Pombal (BA)	2926608	Ribeira do Pombal	0.601	0.704	0.515	0.599	2	BA	Urbano	67.25	36.6	2.03	8.43	Urbano	2	Nordeste	29	BA	Bahia	23643.3	38707.2	288988	189721	541060	54484.1	595544	11068.1	88.55	506.55	152.39	98.7	7.67	1.40146e+07	3	9	0	3	2	0	0	3	0	0	0	0	0	0	0	0
Ribeirão do Largo (BA)	2926657	Ribeirão do Largo	0.54	0.759	0.366	0.566	2	BA	RuralAdjacente	70.54	25.8	2.62	7.15	RuralAdjacente	2	Nordeste	29	BA	Bahia	28015.2	2367.73	15147.6	30690.1	76220.6	2744	78964.6	13586.5	88.56	1123.56	349.73		1.93	3.04826e+06	2	2	0	1	0	1	0	0	0	0	0	0	0	0	0	0
Rio de Contas (BA)	2926707	Rio de Contas	0.605	0.767	0.498	0.58	2	BA	RuralAdjacente	71.01	24.4	1.61	12.02	RuralAdjacente	2	Nordeste	29	BA	Bahia	23210.4	6854.56	46343.2	47883.4	124292	5175.57	129467	9967.44	93.04	880.97	384.96	92.36	6.7	6.66742e+06	0	6	0	0	1	0	0	0	0	0	0	0	0	0	0	0
Rio do Antônio (BA)	2926806	Rio do Antônio	0.576	0.74	0.465	0.555	2	BA	RuralAdjacente	69.38	29.3	1.73	9.38	RuralAdjacente	2	Nordeste	29	BA	Bahia	7308.38	5484.51	33580.3	55058.7	101432	4941.07	106373	6920.37	95.62	516.98	246.95	97.47	2.06	3.81732e+06	1	4	0	0	0	0	0	0	0	0	0	0	0	0	0	0
Rio do Pires (BA)	2926905	Rio do Pires	0.594	0.767	0.481	0.568	2	BA	RuralRemoto	71	24.4	1.61	11.11	RuralRemoto	2	Nordeste	29	BA	Bahia	4646.9	4731.02	30858.4	42686.8	82923.2	4684.72	87607.9	7516.76	87.47	657.38	287.35	37.51	0.11	3.91554e+06	1	5	0	0	1	0	0	0	0	0	0	0	0	0	0	0
Rio Real (BA)	2927002	Rio Real	0.572	0.729	0.452	0.568	2	BA	IntermediarioAdjacente	68.74	31.4	2.19	7.05	IntermediarioAdjacente	2	Nordeste	29	BA	Bahia	548509	31113.4	175986	146214	901822	20585	922407	22645.8	93.54	666.89	264.04	31.49	5.73	1.07061e+07	5	6	0	0	2	0	0	0	0	0	0	0	0	0	0	0
Rodelas (BA)	2927101	Rodelas	0.632	0.79	0.564	0.566	2	BA	IntermediarioAdjacente	72.41	20.6	2.18	6.65	IntermediarioAdjacente	2	Nordeste	29	BA	Bahia	19821.8	8102.33	23484	38999	90407.1	6975.74	97382.9	10436.5	95.15	922.71	506.33	91.15	4.53	5.02336e+06	0	2	0	0	0	1	1	0	0	0	0	0	0	0	0	0
Ruy Barbosa (BA)	2927200	Ruy Barbosa	0.61	0.77	0.505	0.583	2	BA	IntermediarioAdjacente	71.18	23.9	2.36	9.59	IntermediarioAdjacente	2	Nordeste	29	BA	Bahia	14931.6	47012	107928	109842	279713	24940.3	304654	9886.85	95.63	498.18	191.85	93.71	2.33	9.27231e+06	0	10	0	0	1	0	0	0	0	0	0	0	0	0	0	0
Salinas da Margarida (BA)	2927309	Salinas da Margarida	0.617	0.729	0.561	0.575	2	BA	RuralAdjacente	68.74	31.4	1.96	7.01	RuralAdjacente	2	Nordeste	29	BA	Bahia	53917.9	8544.68	39373.5	62734.3	164570	6227.52	170798	10901.8	91.95	611.99	320.62	39.19	5.99	5.70067e+06	0	5	0	0	1	0	0	0	0	0	0	0	0	0	0	0
Salvador (BA)	2927408	Salvador	0.759	0.835	0.679	0.772	2	BA	Urbano	75.1	14.92	1.53	6.14	Urbano	2	Nordeste	29	BA	Bahia	43610.5	6.73384e+06	3.92909e+07	9.14231e+06	5.52106e+07	8.59349e+06	6.38041e+07	22213.2	42.47	673.89	311.85	2.61	1.48	6.87693e+08	57	268	0	44	12	1	0	8	0	0	0	3	0	9	6	0
Santa Bárbara (BA)	2927507	Santa Bárbara	0.583	0.775	0.462	0.554	2	BA	RuralAdjacente	71.5	23	2.06	9.25	RuralAdjacente	2	Nordeste	29	BA	Bahia	7738.57	12277.4	65551.5	71686.4	157254	10031	167285	8046.02	92.86	635.47	286.8	39.84	3.83	5.14403e+06	7	0	0	0	1	0	0	0	0	0	0	0	0	0	0	0
Santa Brígida (BA)	2927606	Santa Brígida	0.546	0.71	0.431	0.533	2	BA	RuralAdjacente	67.58	35.4	2.64	8.45	RuralAdjacente	2	Nordeste	29	BA	Bahia	8374.17	5472.76	29795	54845.7	98487.5	5569.45	104057	7321.26	94.44	745.19	244.45	100	12.27	4.39766e+06	2	5	0	0	0	0	0	0	0	0	0	0	0	0	0	0
Santa Cruz Cabrália (BA)	2927705	Santa Cruz Cabrália	0.654	0.784	0.571	0.624	2	BA	IntermediarioAdjacente	72.03	21.6	2.96	4.83	IntermediarioAdjacente	2	Nordeste	29	BA	Bahia	52116.5	35171	194593	119836	401716	28403.7	430120	15484.2	84.9	701.53	306.91	36.7	7.3	1.06294e+07	2	10	0	0	1	0	0	0	0	0	0	0	0	0	0	0
Santa Cruz da Vitória (BA)	2927804	Santa Cruz da Vitória	0.61	0.786	0.504	0.573	2	BA	IntermediarioAdjacente	72.17	21.2	2.1	8.83	IntermediarioAdjacente	2	Nordeste	29	BA	Bahia	10986.8	2472.39	14310.3	29086.6	56856.1	2262.18	59118.3	9361.57	97.89	777.33	287.47	38.53	5.18	3.25078e+06	0	0	0	0	0	0	0	0	0	0	0	0	0	0	0	2
Santa Inês (BA)	2927903	Santa Inês	0.574	0.704	0.47	0.571	2	BA	IntermediarioAdjacente	67.25	36.6	2.35	10.89	IntermediarioAdjacente	2	Nordeste	29	BA	Bahia	2197.61	4333.8	23539.1	36169	66239.5	3526.27	69765.8	6562.49	89.73	815.18	278.44	98.23	16.34	2.54839e+06	2	3	0	0	1	0	0	0	0	0	0	0	0	0	0	0
Santaluz (BA)	2928000	Santaluz	0.598	0.764	0.5	0.559	2	BA	IntermediarioAdjacente	70.82	25	2.23	7.95	IntermediarioAdjacente	2	Nordeste	29	BA	Bahia	21840.3	58345	144369	140034	364589	23827.4	388417	10399.9	92.13	770.12	326.33	30.71	8.05	1.8047e+07	5	4	0	2	1	0	0	0	0	0	0	0	0	0	0	0
Santa Luzia (BA)	2928059	Santa Luzia	0.556	0.768	0.396	0.564	2	BA	RuralAdjacente	71.07	24.2	3.05	7.84	RuralAdjacente	2	Nordeste	29	BA	Bahia	19139.2	4981.17	23610.9	47819.5	95550.8	3667.36	99218.2	7876.34	91.87	723.37	324.09	42.7	2.37	3.59877e+06	2	4	0	0	1	0	0	0	0	0	0	0	0	0	0	0
Santa Maria da Vitória (BA)	2928109	Santa Maria da Vitória	0.614	0.758	0.516	0.592	2	BA	Urbano	70.49	25.9	2.11	8.11	Urbano	2	Nordeste	29	BA	Bahia	34732.4	40599.1	204763	162088	442183	40359.2	482542	12110.5	71.14	866.91	224.48	20.27	7.3	1.58666e+07	7	6	0	1	2	0	0	0	0	0	0	0	0	0	0	0
Santana (BA)	2928208	Santana	0.608	0.776	0.496	0.585	2	BA	RuralAdjacente	71.58	22.8	2.37	9.74	RuralAdjacente	2	Nordeste	29	BA	Bahia	36185.7	21018.6	86507.7	97755.7	241468	16850.3	258318	9706.1	93.26	645.12	267.88	45	7.59	7.12156e+06	0	6	0	1	0	1	0	0	0	0	0	0	0	0	0	0
Santanópolis (BA)	2928307	Santanópolis	0.592	0.746	0.496	0.561	2	BA	RuralAdjacente	69.76	28.1	2.05	10.94	RuralAdjacente	2	Nordeste	29	BA	Bahia	2688.94	3395.4	14970	36632.4	57686.8	2002.25	59689	6674.38	94.54	581.04	219.23	99.87	0.01	3.83227e+06	0	4	0	0	0	1	0	0	0	0	0	0	0	0	0	0
Santa Rita de Cássia (BA)	2928406	Santa Rita de Cássia	0.605	0.766	0.513	0.564	2	BA	IntermediarioAdjacente	70.93	24.6	2.26	8.15	IntermediarioAdjacente	2	Nordeste	29	BA	Bahia	41228.3	10900.8	81707.2	95555	229391	11853.3	241245	8513.11	87.81	570.01	181.94	97.1	1.96	5.44261e+06	2	6	0	2	1	0	0	0	0	0	0	0	0	0	1	0
Santa Teresinha (BA)	2928505	Santa Teresinha	0.587	0.804	0.459	0.549	2	BA	RuralAdjacente	73.24	18.5	1.99	11.97	RuralAdjacente	2	Nordeste	29	BA	Bahia	6587.06	6818.06	18709.3	34350.9	66465.3	4458.54	70923.8	6816.32	94.17	934.61	347.57	34.41	1.58	2.34532e+06	0	4	0	0	0	1	0	0	0	0	0	0	0	0	0	0
Santo Amaro (BA)	2928604	Santo Amaro	0.646	0.772	0.559	0.626	2	BA	Urbano	71.29	23.6	1.89	7.6	Urbano	2	Nordeste	29	BA	Bahia	54989.7	195238	304780	228450	783458	58971.6	842429	14024.4	89.53	583.12	178.22	63.52	3.97	1.96003e+07	1	15	0	2	0	0	0	0	0	0	0	0	0	1	1	0
Santo Antônio de Jesus (BA)	2928703	Santo Antônio de Jesus	0.7	0.815	0.622	0.677	2	BA	Urbano	73.92	16.9	1.59	6.25	Urbano	2	Nordeste	29	BA	Bahia	41952.2	284624	1.23187e+06	347899	1.90634e+06	313090	2.21943e+06	21863.8	79.84	693.55	235	35.29	1.98	2.3893e+07	5	17	0	0	2	0	0	0	0	0	0	0	1	0	0	0
Santo Estêvão (BA)	2928802	Santo Estêvão	0.626	0.808	0.498	0.611	2	BA	IntermediarioAdjacente	73.47	18	1.68	7.93	IntermediarioAdjacente	2	Nordeste	29	BA	Bahia	9893.07	147572	308517	189452	655434	81432.1	736866	13942.6	89.03	545.64	192.38	81.62	2.07	1.11329e+07	1	10	0	1	2	0	0	4	0	0	0	0	0	0	0	0
São Desidério (BA)	2928901	São Desidério	0.579	0.742	0.449	0.584	2	BA	RuralAdjacente	69.52	28.9	2.71	5.52	RuralAdjacente	2	Nordeste	29	BA	Bahia	1.57533e+06	177512	533608	175292	2.46175e+06	134694	2.59644e+06	76949.8	85.7	1659.3	1326.71	20.07	1.76	1.70171e+07	0	11	0	0	1	0	0	0	0	0	0	0	0	0	0	0
São Domingos (BA)	2928950	São Domingos	0.64	0.757	0.575	0.601	2	BA	RuralAdjacente	70.39	26.2	1.91	9.7	RuralAdjacente	2	Nordeste	29	BA	Bahia	8139.77	6554.6	24456.2	37585.5	76736.1	4207.37	80943.5	8936.13	88.27	1012.21	322.82		9.33	4.60578e+06	0	5	0	0	0	1	0	0	0	0	0	0	0	0	0	0
São Félix (BA)	2929008	São Félix	0.639	0.769	0.583	0.582	2	BA	Urbano	71.11	24.1	1.61	6.8	Urbano	2	Nordeste	29	BA	Bahia	24676.9	43798.6	40710.6	55935.3	165121	5230.01	170351	11557.1	94.47	1783.58	200.55	18.82	1.14	7.37013e+06	0	4	2	0	1	0	0	0	0	0	0	0	0	0	0	0
São Félix do Coribe (BA)	2929057	São Félix do Coribe	0.639	0.784	0.555	0.601	2	BA	Urbano	72.03	21.6	2.44	6.77	Urbano	2	Nordeste	29	BA	Bahia	45243.1	12991.4	63423.7	58302.1	179960	14668.4	194629	12645.6	63.56	983	319.55	21.37	1.32	5.57934e+06	1	6	0	0	1	0	0	0	0	0	0	0	0	0	0	0
São Felipe (BA)	2929107	São Felipe	0.616	0.787	0.525	0.565	2	BA	RuralAdjacente	72.21	21.1	1.71	9.1	RuralAdjacente	2	Nordeste	29	BA	Bahia	30840.6	9707.02	62193.4	85098.1	187839	10263.6	198103	9400.34	94.05	720.05	196.03	33.68	5.92	6.12211e+06	0	6	0	0	1	0	0	0	0	0	0	0	0	0	1	0
São Francisco do Conde (BA)	2929206	São Francisco do Conde	0.674	0.812	0.587	0.641	2	BA	Urbano	73.71	17.4	2.2	4.49	Urbano	2	Nordeste	29	BA	Bahia	12448.6	4.49983e+06	2.20132e+06	448475	7.16207e+06	1.2214e+06	8.38347e+06	210629	84.52	2679.44	2367.78	13.29	2.61	4.98192e+07	2	14	0	0	0	0	0	0	0	0	0	0	0	0	0	0
São Gabriel (BA)	2929255	São Gabriel	0.592	0.704	0.537	0.55	2	BA	RuralAdjacente	67.21	36.7	2.73	7.18	RuralAdjacente	2	Nordeste	29	BA	Bahia	6797.87	7712.09	33254.3	74138.9	121903	4352.32	126255	6718.22	93.29	695.31	338.25	88.74	3.36	7.71746e+06	0	6	0	0	1	0	0	1	0	0	0	0	0	0	0	0
São Gonçalo dos Campos (BA)	2929305	São Gonçalo dos Campos	0.627	0.752	0.516	0.636	2	BA	IntermediarioAdjacente	70.14	27	1.62	7.72	IntermediarioAdjacente	2	Nordeste	29	BA	Bahia	24895.6	189310	452753	134814	801773	185418	987191	26290	89.72	705.26	401.9	40.86	5.81	1.09449e+07	1	10	0	0	2	0	0	0	0	0	0	0	0	0	0	0
São José da Vitória (BA)	2929354	São José da Vitória	0.546	0.686	0.429	0.553	2	BA	RuralAdjacente	66.16	40.7	2.93	8.82	RuralAdjacente	2	Nordeste	29	BA	Bahia	5242.51	2624.97	16293.8	26546.8	50708	2369.95	53078	9382.71	96.9	818.29	364.59	97.03	1.33	2.58258e+06	1	2	0	0	0	0	0	0	0	0	0	0	0	0	0	0
São José do Jacuípe (BA)	2929370	São José do Jacuípe	0.552	0.726	0.417	0.555	2	BA	RuralAdjacente	68.54	32.1	2.78	9.42	RuralAdjacente	2	Nordeste	29	BA	Bahia	12935	4384.61	28259	36920.2	82498.9	6321.35	88820.3	8489.8	87.23	697.19	314.21	62.73	5.35	2.917e+06	1	3	0	0	0	1	0	0	0	0	0	0	0	0	0	0
São Miguel das Matas (BA)	2929404	São Miguel das Matas	0.593	0.783	0.468	0.568	2	BA	RuralAdjacente	71.98	21.7	2.12	8.92	RuralAdjacente	2	Nordeste	29	BA	Bahia	25204.1	4908.33	49573.4	41527.8	121214	14293.2	135507	11606.6	97.25	660.38	292.73	93.88	15.44	3.94503e+06	1	3	0	0	0	0	0	0	0	0	0	0	0	0	0	0
São Sebastião do Passé (BA)	2929503	São Sebastião do Passé	0.657	0.812	0.551	0.633	2	BA	Urbano	73.69	17.4	1.81	6.29	Urbano	2	Nordeste	29	BA	Bahia	16954	188198	236950	172878	614979	76330.9	691310	15605.2	83.92	854.22	411.06	36.83	2.51	1.49744e+07	5	11	0	0	2	0	0	0	0	0	0	0	0	1	0	0
Sapeaçu (BA)	2929602	Sapeaçu	0.614	0.735	0.522	0.602	2	BA	RuralAdjacente	69.07	30.3	1.61	8.55	RuralAdjacente	2	Nordeste	29	BA	Bahia	19635	16368.7	59613	59613.6	155230	11624	166854	9590.43	97.79	912.13	343.57	98.1	1.4	7.06923e+06	1	6	1	0	1	0	0	0	0	0	0	0	0	0	0	0
Sátiro Dias (BA)	2929701	Sátiro Dias	0.527	0.736	0.379	0.524	2	BA	RuralAdjacente	69.17	30	2.41	8.68	RuralAdjacente	2	Nordeste	29	BA	Bahia	51286.7	9932.77	37540.2	73500.3	172260	7159	179419	10387.2	95.46	783.95	231.3	40.2	2.23	8.06946e+06	2	5	0	0	0	0	0	0	0	0	0	0	0	0	0	0
Saubara (BA)	2929750	Saubara	0.617	0.738	0.565	0.563	2	BA	RuralAdjacente	69.29	29.6	2.31	8.75	RuralAdjacente	2	Nordeste	29	BA	Bahia	22152.2	10011	43427.1	54829.1	130419	4990.2	135410	11243.8	93.78	531.62	263.02	28.21	1.02	4.67248e+06	3	1	0	0	0	0	0	0	0	0	0	0	0	0	0	0
Saúde (BA)	2929800	Saúde	0.549	0.685	0.442	0.546	2	BA	RuralAdjacente	66.12	40.8	2.57	9.27	RuralAdjacente	2	Nordeste	29	BA	Bahia	5743.48	3764.04	29131	47133.1	85771.7	3388.1	89159.8	6904.65	91.06	673.7	205.22	70.36	5.15	3.94819e+06	0	4	0	0	0	1	0	0	0	0	0	0	0	0	0	0
Seabra (BA)	2929909	Seabra	0.635	0.761	0.572	0.588	2	BA	RuralAdjacente	70.63	25.5	2.1	7.83	RuralAdjacente	2	Nordeste	29	BA	Bahia	16185.8	27886.8	296739	155488	496300	52578.3	548878	12448.8	90.09	457.35	209.6	76.54	7.55	1.06829e+07	0	7	0	3	0	0	0	0	0	0	0	0	0	0	0	0
Sebastião Laranjeiras (BA)	2930006	Sebastião Laranjeiras	0.615	0.777	0.527	0.569	2	BA	RuralAdjacente	71.61	22.7	1.73	7.42	RuralAdjacente	2	Nordeste	29	BA	Bahia	14884.7	3389.24	21465.7	42750.4	82490	4584.44	87074.4	7615.4	95.39	812.44	406	8.08	1.06	4.3722e+06	2	3	0	0	0	1	0	0	0	0	0	0	0	0	0	0
Senhor do Bonfim (BA)	2930105	Senhor do Bonfim	0.666	0.773	0.599	0.638	2	BA	Urbano	71.36	23.4	2.04	8.19	Urbano	2	Nordeste	29	BA	Bahia	9764.01	77480	465019	273533	825797	74907.5	900704	11399.2	86.93	824.18	183.17	58.76	3.96	2.39646e+07	0	15	1	4	2	0	0	0	0	0	0	0	0	1	1	0
Serra do Ramalho (BA)	2930154	Serra do Ramalho	0.595	0.775	0.512	0.53	2	BA	RuralAdjacente	71.51	23	2.9	7.63	RuralAdjacente	2	Nordeste	29	BA	Bahia	67995.9	15720.6	86830.3	122368	292915	15738.9	308654	9807.25	86.15	692.23	369.74	44.63	7.53	8.43721e+06	7	2	0	0	1	0	0	0	0	0	0	0	0	0	0	0
Sento Sé (BA)	2930204	Sento Sé	0.585	0.778	0.48	0.535	2	BA	RuralAdjacente	71.68	22.5	2.92	5.82	RuralAdjacente	2	Nordeste	29	BA	Bahia	41577.7	622995	97046.7	164011	925631	32188.1	957819	23542.9	84.9	633.9	277.76	47.63	1.62	1.33252e+07	8	1	0	2	1	0	0	0	0	0	0	0	0	0	0	0
Serra Dourada (BA)	2930303	Serra Dourada	0.608	0.775	0.537	0.539	2	BA	RuralAdjacente	71.48	23.1	2.36	9.17	RuralAdjacente	2	Nordeste	29	BA	Bahia	31096.1	11448.9	47716.8	62225.3	152487	7749.89	160237	9216.44	85.38	898.1	297.85	39.46	14.23	5.07188e+06	0	7	0	1	0	1	0	0	0	0	0	0	0	0	0	0
Serra Preta (BA)	2930402	Serra Preta	0.566	0.732	0.459	0.541	2	BA	RuralAdjacente	68.93	30.8	2.04	11.92	RuralAdjacente	2	Nordeste	29	BA	Bahia	11587.5	7345.91	35751.9	54037.5	108723	4961.04	113684	7641.07	94.47	676.96	303.22	10.24	0.8	3.69943e+06	2	5	0	0	1	0	0	0	0	0	0	0	0	0	0	0
Serrinha (BA)	2930501	Serrinha	0.634	0.778	0.532	0.615	2	BA	Urbano	71.66	22.6	2.03	7.1	Urbano	2	Nordeste	29	BA	Bahia	13688.9	92648.6	452087	278568	836993	81810.3	918803	11362.7	88.97	708.67	190.12	23.93	5.06	2.33048e+07	7	12	0	5	2	0	0	0	0	0	0	0	0	1	1	0
Serrolândia (BA)	2930600	Serrolândia	0.59	0.721	0.508	0.56	2	BA	RuralAdjacente	68.23	33.1	2.69	10.13	RuralAdjacente	2	Nordeste	29	BA	Bahia	4946.53	7200.95	31785.5	50362	94295	4910	99205	7405.01	92.67	648.46	296.12	54.37	5.48	3.88085e+06	0	4	0	0	0	1	0	0	0	0	0	0	0	0	0	0
Simões Filho (BA)	2930709	Simões Filho	0.675	0.813	0.591	0.641	2	BA	Urbano	73.75	17.3	1.84	4.03	Urbano	2	Nordeste	29	BA	Bahia	7870.55	1.43523e+06	2.35119e+06	541913	4.3362e+06	1.12453e+06	5.46073e+06	40637.4	81.53	723.74	439.89	21.39	0.99	3.79588e+07	2	16	0	4	2	0	0	0	0	0	0	0	0	1	1	0
Sítio do Mato (BA)	2930758	Sítio do Mato	0.564	0.774	0.509	0.455	2	BA	RuralAdjacente	71.46	23.1	3.24	6.22	RuralAdjacente	2	Nordeste	29	BA	Bahia	23460.3	7184.98	21358.1	47783.6	99787	4602.89	104390	8022.59	87.55	604.04	257.03	93.8	1.07	3.15185e+06	2	3	0	1	0	1	0	0	0	0	0	0	0	0	0	0
Sítio do Quinto (BA)	2930766	Sítio do Quinto	0.533	0.695	0.395	0.552	2	BA	RuralAdjacente	66.69	38.6	2.12	8.72	RuralAdjacente	2	Nordeste	29	BA	Bahia	8387.62	3873	23817.8	41936.3	78014.7	3838.69	81853.4	8196.81	93.72	691.22	291.34	6.62	7.97	3.58656e+06	0	4	0	1	1	0	0	0	0	0	0	0	0	0	0	0
Sobradinho (BA)	2930774	Sobradinho	0.631	0.748	0.555	0.605	2	BA	Urbano	69.89	27.7	2.55	7.16	Urbano	2	Nordeste	29	BA	Bahia	18162.6	530885	88894.5	101914	739856	16394.3	756250	32609.7	84.11	815.88	362.34	19.12	7.37	1.13241e+07	0	7	0	0	0	0	0	0	0	0	0	0	0	0	0	0
Souto Soares (BA)	2930808	Souto Soares	0.592	0.734	0.53	0.533	2	BA	RuralAdjacente	69.03	30.5	2.58	7.61	RuralAdjacente	2	Nordeste	29	BA	Bahia	7066.48	5646.16	40018.9	67462.2	120194	5592.41	125786	7408.33	89.72	736.13	334.01	83.79	1.28	6.83114e+06	0	6	0	0	0	1	0	0	0	0	0	0	0	0	0	0
Tabocas do Brejo Velho (BA)	2930907	Tabocas do Brejo Velho	0.584	0.764	0.492	0.53	2	BA	RuralAdjacente	70.82	25	2.47	8.97	RuralAdjacente	2	Nordeste	29	BA	Bahia	12877.5	4355.23	28550.8	49394.9	95178.4	8832.07	104011	8308.88	92.59	700.52	306.25	45.36	0.09	4.85867e+06	1	5	0	0	1	0	0	0	0	0	0	0	0	0	0	0
Tanhaçu (BA)	2931004	Tanhaçu	0.577	0.772	0.44	0.565	2	BA	RuralAdjacente	71.29	23.6	1.73	9.75	RuralAdjacente	2	Nordeste	29	BA	Bahia	25581.1	9795.78	67680.9	78413.5	181471	11652.4	193124	9465.46	89.11	675.46	235.29	99	0.82	6.07884e+06	0	8	0	0	1	0	0	0	0	0	0	0	0	0	0	0
Tanque Novo (BA)	2931053	Tanque Novo	0.599	0.778	0.474	0.583	2	BA	RuralAdjacente	71.67	22.6	2	8.79	RuralAdjacente	2	Nordeste	29	BA	Bahia	7436.78	7175.19	69096.4	65838.1	149546	15939.5	165486	9529.31	93.83	664.3	219.17	73.53	3.21	5.36498e+06	0	8	0	0	1	0	0	0	0	0	0	0	0	0	0	0
Tanquinho (BA)	2931103	Tanquinho	0.597	0.768	0.488	0.567	2	BA	RuralAdjacente	71.1	24.2	2.01	9.54	RuralAdjacente	2	Nordeste	29	BA	Bahia	4640.74	3249.5	19511.6	27425.9	54827.8	2336.64	57164.4	7219.55	94.2	907.53	322.02	67.68	6.76	2.00832e+06	1	2	0	0	0	1	0	0	0	0	0	0	0	0	0	0
Taperoá (BA)	2931202	Taperoá	0.566	0.754	0.426	0.566	2	BA	RuralAdjacente	70.22	26.7	2.89	6.09	RuralAdjacente	2	Nordeste	29	BA	Bahia	31773.4	6276.49	47195.6	85831.2	171077	7461.46	178538	8471.96	94.09	672.57	312.13	29.33	1.7	9.16654e+06	4	3	0	1	1	0	0	0	0	0	0	0	0	0	0	0
Tapiramutá (BA)	2931301	Tapiramutá	0.594	0.752	0.473	0.589	2	BA	IntermediarioAdjacente	70.14	27	2.63	5.49	IntermediarioAdjacente	2	Nordeste	29	BA	Bahia	14328.5	5618.91	27725	59522.6	107195	4272.38	111467	6553.06	94.2	709.12	313.09	40.86	5.27	3.80874e+06	0	5	0	1	1	0	0	0	0	0	0	0	0	0	0	0
Teixeira de Freitas (BA)	2931350	Teixeira de Freitas	0.685	0.8	0.588	0.683	2	BA	Urbano	73	21.21	2.11	6.04	Urbano	2	Nordeste	29	BA	Bahia	78153.6	259642	1.43472e+06	586267	2.35878e+06	295976	2.65476e+06	16541.9	83.58	976.39	241.1	17.65	2.23	5.90211e+07	13	29	0	0	5	0	0	0	0	0	0	0	0	1	1	0
Teodoro Sampaio (BA)	2931400	Teodoro Sampaio	0.594	0.774	0.477	0.567	2	BA	RuralAdjacente	71.41	23.3	1.89	10.2	RuralAdjacente	2	Nordeste	29	BA	Bahia	5138.81	5563.27	28125.7	34050	72877.8	6553.06	79430.8	10697.8	96.75	940.75	422.35	43.5	0.95	4.56519e+06	0	4	0	0	0	1	0	0	0	0	0	0	0	0	0	0
Teofilândia (BA)	2931509	Teofilândia	0.566	0.737	0.431	0.571	2	BA	RuralAdjacente	69.22	29.8	2.31	6.86	RuralAdjacente	2	Nordeste	29	BA	Bahia	7739.94	9252.52	49691.4	77444.2	144128	7993.73	152122	6755.57	91.33	525.37	241.82	45	4.45	3.59318e+06	6	3	0	0	1	0	0	0	0	0	0	0	0	0	0	0
Teolândia (BA)	2931608	Teolândia	0.555	0.756	0.418	0.541	2	BA	RuralAdjacente	70.38	26.3	2.69	5.54	RuralAdjacente	2	Nordeste	29	BA	Bahia	66741.9	8911.76	35938.6	66295.7	177888	4572.44	182460	12210.4	87.97	841.71	258.38	84.06	4.65	6.77728e+06	1	5	0	0	1	0	0	0	0	0	0	0	0	0	0	0
Terra Nova (BA)	2931707	Terra Nova	0.578	0.7	0.474	0.581	2	BA	RuralAdjacente	67.02	37.4	2.28	8.09	RuralAdjacente	2	Nordeste	29	BA	Bahia	6062.07	24335.5	27384.7	51377.8	109160	8103.21	117263	8997.41	95.19	669.67	231.39	98.09	3.21	4.24459e+06	0	5	0	0	0	1	0	0	0	0	0	0	0	0	0	0
Tremedal (BA)	2931806	Tremedal	0.528	0.749	0.36	0.545	2	BA	RuralAdjacente	69.94	27.6	1.61	12.78	RuralAdjacente	2	Nordeste	29	BA	Bahia	13099.3	7833.48	34206.6	63973.4	119113	5051.33	124164	7573.75	94.48	749.67	234.63	35.67	3.01	6.084e+06	1	6	0	1	1	0	0	0	0	0	0	0	0	0	0	0
Tucano (BA)	2931905	Tucano	0.579	0.712	0.458	0.596	2	BA	RuralAdjacente	67.69	35	2.25	8.85	RuralAdjacente	2	Nordeste	29	BA	Bahia	29381.7	26487.4	197994	192307	446170	38059.8	484230	9553.34	92.62	551.12	265.81	27.55	9.68	1.28024e+07	10	4	0	4	2	0	0	0	0	0	0	0	0	0	0	0
Uauá (BA)	2932002	Uauá	0.605	0.747	0.535	0.554	2	BA	RuralAdjacente	69.84	27.9	2.3	10.67	RuralAdjacente	2	Nordeste	29	BA	Bahia	13313.5	9544.4	76177.2	93344.1	192379	12841.2	205220	8466.19	94.92	780.89	307.48	32.68	0.34	1.01396e+07	3	6	0	0	1	0	0	0	0	0	0	0	0	0	0	0
Ubaíra (BA)	2932101	Ubaíra	0.582	0.759	0.447	0.581	2	BA	RuralAdjacente	70.54	25.8	2.06	9.05	RuralAdjacente	2	Nordeste	29	BA	Bahia	24232	16532.3	74463	73476.2	188704	8421.52	197125	9908.27	84.45	613.53	258.79	86.27	5.33	6.67786e+06	0	5	0	2	0	0	0	0	0	0	0	0	0	0	0	0
Ubaitaba (BA)	2932200	Ubaitaba	0.611	0.767	0.49	0.607	2	BA	IntermediarioAdjacente	71.04	24.3	2.37	8.11	IntermediarioAdjacente	2	Nordeste	29	BA	Bahia	9487.01	18922.8	93734.4	82228.2	204372	15694.1	220066	11548.4	96.33	709.86	169.47	79.83	0.72	1.02465e+07	0	5	0	1	1	0	0	0	0	0	0	0	0	0	0	0
Ubatã (BA)	2932309	Ubatã	0.593	0.788	0.452	0.586	2	BA	IntermediarioAdjacente	72.29	20.9	2.27	8.2	IntermediarioAdjacente	2	Nordeste	29	BA	Bahia	16627.8	10334.4	71704.9	87512.1	186179	15704.7	201884	7467.5	94.45	480.28	218.5	40.01	0	4.44193e+06	4	3	0	1	1	0	0	0	0	0	0	0	0	0	0	0
Uibaí (BA)	2932408	Uibaí	0.617	0.758	0.54	0.575	2	BA	RuralAdjacente	70.46	26	2.3	9.56	RuralAdjacente	2	Nordeste	29	BA	Bahia	11333.3	6024.22	27034.7	48032.4	92424.5	4187.22	96611.7	6956.99	82.55	783.53	292.38	38.22	3.68	2.11966e+06	0	5	0	0	1	0	0	0	0	0	0	0	0	0	0	0
Umburanas (BA)	2932457	Umburanas	0.515	0.705	0.413	0.469	2	BA	RuralAdjacente	67.31	36.4	2.47	6.05	RuralAdjacente	2	Nordeste	29	BA	Bahia	6177.77	11937.6	46313.1	71165.3	135594	8493.81	144088	7495.97	83.91	594.23	261.83	45.29	2.31	5.64256e+06	1	4	0	0	0	1	0	0	0	0	0	0	0	0	0	0
Una (BA)	2932507	Una	0.56	0.71	0.424	0.584	2	BA	RuralAdjacente	67.61	35.3	2.27	6.63	RuralAdjacente	2	Nordeste	29	BA	Bahia	56635.9	14027.5	90499.8	85251.7	246415	22278.3	268693	14140.3	86.37	884.34	256.18	24.48	1.54	6.70223e+06	0	9	0	2	1	0	0	0	0	0	0	0	0	0	1	0
Urandi (BA)	2932606	Urandi	0.598	0.766	0.469	0.595	2	BA	RuralAdjacente	70.95	24.6	1.8	8.84	RuralAdjacente	2	Nordeste	29	BA	Bahia	16150.7	30793.9	57380.9	60390.5	164716	18255.8	182972	10984	90.43	729.06	272.56	32.22	10.86	3.89243e+06	1	3	2	0	1	0	0	0	0	0	0	0	0	0	0	0
Uruçuca (BA)	2932705	Uruçuca	0.616	0.758	0.507	0.607	2	BA	IntermediarioAdjacente	70.45	26	2.45	7.95	IntermediarioAdjacente	2	Nordeste	29	BA	Bahia	36037.1	15715.5	85629	81962.1	219344	16830.3	236174	11510	91.71	792.93	416.04	49.97	5.69	9.87716e+06	0	5	0	1	0	0	0	0	0	0	0	0	0	0	0	0
Utinga (BA)	2932804	Utinga	0.59	0.706	0.487	0.597	2	BA	IntermediarioAdjacente	67.38	36.1	2.61	7.05	IntermediarioAdjacente	2	Nordeste	29	BA	Bahia	23041.3	9583.04	57592.1	68187.4	158404	10484.7	168889	8806.37	91.85	625.46	259.9	36.37	7.93	5.46239e+06	0	4	0	0	0	0	0	0	0	0	0	0	0	0	0	0
Valença (BA)	2932903	Valença	0.623	0.778	0.502	0.619	2	BA	Urbano	71.65	22.6	2.09	6.34	Urbano	2	Nordeste	29	BA	Bahia	116225	154027	782226	351751	1.40423e+06	174218	1.57845e+06	16346.5	82.33	357.36	144.27	50.81	3.44	2.29937e+07	8	10	0	6	1	0	0	0	0	0	0	0	0	0	0	0
Valente (BA)	2933000	Valente	0.637	0.729	0.568	0.623	2	BA	IntermediarioAdjacente	68.75	31.4	1.73	7.91	IntermediarioAdjacente	2	Nordeste	29	BA	Bahia	8910.52	16212.3	85306.9	103060	213490	15516.4	229006	8042.92	96.37	580.32	192.81	42.47	10.58	9.46596e+06	3	5	0	0	1	0	0	0	0	0	0	0	0	0	0	0
Várzea da Roça (BA)	2933059	Várzea da Roça	0.539	0.775	0.374	0.539	2	BA	RuralAdjacente	71.5	23	2.18	9.72	RuralAdjacente	2	Nordeste	29	BA	Bahia	8056.82	6976.23	26896.7	49222.3	91152	4380.92	95532.9	6773.46	95.89	759.02	287.49	80.83	7.89	3.7917e+06	0	6	0	0	0	1	0	0	0	0	0	0	0	0	0	0
Várzea do Poço (BA)	2933109	Várzea do Poço	0.575	0.707	0.462	0.581	2	BA	RuralAdjacente	67.43	35.9	2.24	10.51	RuralAdjacente	2	Nordeste	29	BA	Bahia	5353.33	3766.59	39146.5	33551.3	81817.7	9678.16	91495.9	9977.74	93.22	578.55	240.41	24.9	1.41	2.32328e+06	1	2	0	0	0	0	0	0	0	0	0	0	0	0	0	0
Várzea Nova (BA)	2933158	Várzea Nova	0.555	0.685	0.46	0.543	2	BA	RuralAdjacente	66.12	40.8	2.49	8.36	RuralAdjacente	2	Nordeste	29	BA	Bahia	11746.5	6974.7	39084.1	50663.6	108469	7233.62	115702	9112.58	83.79	737.08	269.08	35.61	3.44	4.25549e+06	2	4	0	0	1	0	0	0	0	0	0	0	0	0	0	0
Varzedo (BA)	2933174	Varzedo	0.586	0.753	0.461	0.581	2	BA	RuralAdjacente	70.18	26.8	1.91	9.27	RuralAdjacente	2	Nordeste	29	BA	Bahia	23117.5	19062.8	24659.4	31775	98614.6	7744.62	106359	12034.3	87.96	836.11	253.22	5.53	5.2	2.06401e+06	0	5	0	0	0	1	0	0	0	0	0	0	0	0	0	0
Vera Cruz (BA)	2933208	Vera Cruz	0.645	0.817	0.52	0.632	2	BA	Urbano	74.02	16.7	2.43	6.63	Urbano	2	Nordeste	29	BA	Bahia	26352.9	50399.2	243265	161127	481144	46035.5	527179	12196.7	85.98	577.69	189.88	30.5	2.48	1.10886e+07	3	9	0	1	1	0	0	0	0	0	0	0	0	1	1	0
Vereda (BA)	2933257	Vereda	0.577	0.777	0.436	0.568	2	BA	RuralAdjacente	71.6	22.8	2.52	9.87	RuralAdjacente	2	Nordeste	29	BA	Bahia	27280	2502.6	12697.6	29425.4	71905.6	2526.75	74432.3	11995.5	90.5	958.77	414.87	51.34	4.75	3.31633e+06	0	3	0	0	0	1	0	0	0	0	0	0	0	0	0	0
Vitória da Conquista (BA)	2933307	Vitória da Conquista	0.678	0.788	0.581	0.681	2	BA	Urbano	72.3	21.24	2.01	6.94	Urbano	2	Nordeste	29	BA	Bahia	99196.8	958102	4.06082e+06	1.21829e+06	6.33642e+06	927312	7.26373e+06	21459.8	72.26	765.82	284.5	22.63	1	1.00136e+08	2	44	0	10	5	0	0	0	0	0	0	0	0	1	1	0
Wagner (BA)	2933406	Wagner	0.587	0.737	0.479	0.573	2	BA	RuralAdjacente	69.2	29.9	2.61	8.58	RuralAdjacente	2	Nordeste	29	BA	Bahia	9561.59	4999.91	22455.8	34196.1	71213.4	4119.26	75332.7	8061.28	94.64	620.32	308.01	93.64	2.86	2.34617e+06	1	3	0	0	0	1	0	0	0	0	0	0	0	0	0	0
Wanderley (BA)	2933455	Wanderley	0.6	0.764	0.498	0.569	2	BA	RuralAdjacente	70.82	25	2.79	7.33	RuralAdjacente	2	Nordeste	29	BA	Bahia	31565	6963.77	37378.2	51204.9	127112	5334.88	132447	10822.6	87.71	1135.77	411.13	43.56	8.57	5.33797e+06	0	5	0	0	1	0	0	0	0	0	0	0	0	0	0	0
Wenceslau Guimarães (BA)	2933505	Wenceslau Guimarães	0.544	0.752	0.383	0.558	2	BA	RuralAdjacente	70.11	27.1	2.94	5.61	RuralAdjacente	2	Nordeste	29	BA	Bahia	111570	10826.7	53462.5	86918.5	262778	6300.91	269079	12752	93.94	738.19	206.62	82.3	3.09	8.24024e+06	3	6	0	1	1	0	0	0	0	0	0	0	0	0	0	0
Xique-Xique (BA)	2933604	Xique-Xique	0.585	0.741	0.479	0.563	2	BA	Urbano	69.48	29	2.85	7.47	Urbano	2	Nordeste	29	BA	Bahia	46616.5	22790.8	140415	175996	385818	25237.7	411056	8843.15	90.31	674.25	224.13	37.5	5.94	6.52067e+06	0	11	0	2	1	0	0	0	0	0	0	0	0	0	0	0
Abadia dos Dourados (MG)	3100104	Abadia dos Dourados	0.689	0.839	0.563	0.693	2	MG	RuralAdjacente	75.35	14.8	1.97	9.77	RuralAdjacente	3	Sudeste	31	MG	Minas Gerais	32756.9	12233.4	40844.6	33268.4	119103	8478.52	127582	18254.7	89.09	865.09	524.05	16.69	1.73	2.8251e+06	0	2	0	0	0	0	0	0	0	0	0	0	0	0	0	0
Abaeté (MG)	3100203	Abaeté	0.698	0.848	0.556	0.72	2	MG	Urbano	75.9	14	2.33	10.13	Urbano	3	Sudeste	31	MG	Minas Gerais	91437.2	64924	220920	97443.8	474725	42589.4	517315	22262.5	83.59	831.34	402.53	5.21	6.65	1.03929e+07	1	5	0	0	1	0	0	0	0	0	0	0	0	0	0	0
Abre Campo (MG)	3100302	Abre Campo	0.654	0.823	0.525	0.646	2	MG	RuralAdjacente	74.36	16.3	1.87	9.92	RuralAdjacente	3	Sudeste	31	MG	Minas Gerais	27236.4	11137	94487.7	54050	186911	16556.8	203468	15123.2	91.67	828.27	331.2	75.66	6.66	4.06558e+06	1	5	0	0	0	0	0	0	0	0	0	0	0	0	0	0
Acaiaca (MG)	3100401	Acaiaca	0.63	0.823	0.499	0.61	2	MG	RuralAdjacente	74.36	16.3	1.91	11.4	RuralAdjacente	3	Sudeste	31	MG	Minas Gerais	2343.53	6099.87	22971.5	21018.2	52433.1	3413.34	55846.4	13982.6	89.17	1196.34	668.96	30.57	10.06	2.02444e+06	0	1	1	0	0	0	0	0	0	0	0	0	0	0	0	0
Açucena (MG)	3100500	Açucena	0.61	0.844	0.451	0.595	2	MG	RuralAdjacente	75.66	14.3	2.11	12.08	RuralAdjacente	3	Sudeste	31	MG	Minas Gerais	10875.7	20627.6	21101.1	38230	90834.4	2737.45	93571.9	9880.87	92	689.66	227.27	85.43	1.61	2.07611e+06	5	1	0	0	1	0	0	0	0	0	0	0	0	0	0	0
Água Boa (MG)	3100609	Água Boa	0.576	0.799	0.403	0.594	2	MG	RuralAdjacente	72.94	18.7	2.43	7.96	RuralAdjacente	3	Sudeste	31	MG	Minas Gerais	28548.8	8370.45	45055.3	57976.1	139951	6656.91	146608	10674	94.69	663.53	236.58	49.04	13.56	3.9642e+06	3	4	0	0	1	0	0	0	0	0	0	0	0	0	0	0
Água Comprida (MG)	3100708	Água Comprida	0.675	0.86	0.498	0.719	2	MG	RuralAdjacente	76.58	13	2.29	10.27	RuralAdjacente	3	Sudeste	31	MG	Minas Gerais	82325.9	6711.98	32982.2	17955.3	139975	4107.87	144083	72077.7	81.17	3127.01	2349.09	46.72	7.02	2.52975e+06	0	1	0	0	0	0	0	0	0	0	0	0	0	0	0	0
Aguanil (MG)	3100807	Aguanil	0.663	0.845	0.513	0.672	2	MG	RuralAdjacente	75.7	14.3	2.22	9.97	RuralAdjacente	3	Sudeste	31	MG	Minas Gerais	10130.6	3199.06	21924.7	24198.8	59453.1	2635.03	62088.1	13840.4	95.79	1444.9	687.97	85.35	7.47	2.01278e+06	0	1	0	0	0	0	0	0	0	0	0	0	0	0	0	0
Águas Formosas (MG)	3100906	Águas Formosas	0.645	0.811	0.531	0.624	2	MG	IntermediarioAdjacente	73.63	17.5	2.67	9.91	IntermediarioAdjacente	3	Sudeste	31	MG	Minas Gerais	11376.4	25853.1	120436	82633.2	240299	18225.5	258525	13459.9	87.5	951.55	241.79	41.81	1.94	5.66831e+06	2	6	0	0	1	0	0	0	0	0	0	0	0	0	0	0
Águas Vermelhas (MG)	3101003	Águas Vermelhas	0.601	0.808	0.458	0.586	2	MG	RuralAdjacente	73.46	17.8	2.6	7.88	RuralAdjacente	3	Sudeste	31	MG	Minas Gerais	44381.1	8859.98	86979.6	55751.8	195972	18047.1	214020	15807.6	93.35	954.56	288.9	55.01	6.52	3.42316e+06	0	7	0	0	1	0	0	0	0	0	0	0	0	0	0	0
Aimorés (MG)	3101102	Aimorés	0.684	0.81	0.576	0.685	2	MG	IntermediarioAdjacente	73.58	17.6	2.11	11.09	IntermediarioAdjacente	3	Sudeste	31	MG	Minas Gerais	29339.2	102015	189959	114027	435340	26200.9	461541	18339.1	79.4	828.96	495.05	35.52	0.68	1.00015e+07	3	6	0	0	1	0	0	0	0	0	0	0	0	0	0	0
Aiuruoca (MG)	3101201	Aiuruoca	0.668	0.871	0.505	0.677	2	MG	RuralAdjacente	77.23	12.1	1.85	11.9	RuralAdjacente	3	Sudeste	31	MG	Minas Gerais	19490.9	4386.36	41872.5	27842.4	93592.2	5536.32	99128.5	16513.2	92.09	1428.4	650.08	71.28	1.73	3.05587e+06	0	2	0	0	0	0	0	0	0	0	0	0	0	0	0	0
Alagoa (MG)	3101300	Alagoa	0.649	0.832	0.518	0.634	2	MG	RuralAdjacente	74.93	15.4	2.08	10.56	RuralAdjacente	3	Sudeste	31	MG	Minas Gerais	6776.75	2991.52	11059.7	16786.2	37614.2	1595.18	39209.3	14663.2	82.75	2009.33	1382.99	23.76	2.02	2.64689e+06	0	1	0	0	0	0	0	0	0	0	0	0	0	0	0	0
Albertina (MG)	3101409	Albertina	0.673	0.813	0.549	0.684	2	MG	RuralAdjacente	73.76	17.3	1.83	9.85	RuralAdjacente	3	Sudeste	31	MG	Minas Gerais	3445.37	4788.91	18149.7	17473.4	43857.4	3449.05	47306.4	15732.1	88.78	1416.39	1130.55	84.66	9.76	2.56052e+06	0	0	0	1	0	0	0	0	0	0	0	0	0	0	0	0
Além Paraíba (MG)	3101508	Além Paraíba	0.726	0.857	0.626	0.713	2	MG	Urbano	76.43	13.2	2.04	10.35	Urbano	3	Sudeste	31	MG	Minas Gerais	6720.77	224413	391949	148413	771495	53303.8	824799	23324.4	74.78	717.37	384.39	31.56	1.87	1.36461e+07	1	6	0	0	1	0	0	0	0	0	0	0	0	0	0	0
Alfenas (MG)	3101607	Alfenas	0.761	0.841	0.712	0.737	2	MG	Urbano	75.45	14.6	1.88	8.33	Urbano	3	Sudeste	31	MG	Minas Gerais	108670	427393	1.38967e+06	357990	2.28372e+06	298663	2.58238e+06	32281.4	81.03	2070.88	313.78	9.3	0.26	3.27816e+07	2	17	0	0	3	0	0	0	0	0	0	0	0	1	1	0
Alfredo Vasconcelos (MG)	3101631	Alfredo Vasconcelos	0.675	0.834	0.587	0.629	2	MG	Urbano	75.01	15.3	1.74	7.52	Urbano	3	Sudeste	31	MG	Minas Gerais	22960.3	11225	46461.7	30842.1	111489	9987.91	121477	17587.5	92.38	927.56	547.47	58.38	6.29	3.32964e+06	3	0	0	0	0	0	0	0	0	0	0	0	0	0	0	0
Almenara (MG)	3101706	Almenara	0.642	0.803	0.518	0.636	2	MG	Urbano	73.18	18.3	2.27	9.19	Urbano	3	Sudeste	31	MG	Minas Gerais	13112.1	95224.4	288069	173608	570013	39286.8	609300	14543.1	91.4	868.17	303.13	32.62	4.11	8.85887e+06	0	12	0	0	2	0	0	0	0	0	0	0	0	0	0	0
Alpercata (MG)	3101805	Alpercata	0.646	0.824	0.521	0.629	2	MG	RuralAdjacente	74.43	16.2	2.06	10.01	RuralAdjacente	3	Sudeste	31	MG	Minas Gerais	4980.88	8840.3	33622.3	32430.9	79874.4	5221.85	85096.2	11462.3	91.07	637.91	319.57	49.95	11.67	1.57732e+06	0	3	0	0	0	1	0	0	0	0	0	0	0	0	0	0
Alpinópolis (MG)	3101904	Alpinópolis	0.725	0.862	0.629	0.703	2	MG	Urbano	76.71	12.8	2.04	8.26	Urbano	3	Sudeste	31	MG	Minas Gerais	54628.8	31093.4	200072	82274	368068	38320.2	406388	20469.9	86.24	937.29	634.49	21.2	6.84	8.28038e+06	0	6	0	0	1	0	0	0	0	0	0	0	0	0	0	0
Alterosa (MG)	3102001	Alterosa	0.668	0.847	0.536	0.657	2	MG	RuralAdjacente	75.83	14.1	2.04	10.38	RuralAdjacente	3	Sudeste	31	MG	Minas Gerais	33048.6	12409	92644.6	63105.7	201208	12902.1	214110	14800.9	89.84	764.65	507.32	35.92	0.64	3.43962e+06	1	4	0	0	1	0	0	0	0	0	0	0	0	0	0	0
Alto Caparaó (MG)	3102050	Alto Caparaó	0.661	0.842	0.514	0.666	2	MG	RuralAdjacente	75.54	14.5	1.77	7.61	RuralAdjacente	3	Sudeste	31	MG	Minas Gerais	5281.24	2460.11	28924.1	28496.6	65162.1	3590.9	68753	11758.7	93.02	994.99	616.95	23.7	12.66	2.56302e+06	1	0	1	0	0	0	0	0	0	0	0	0	0	0	0	0
Alto Rio Doce (MG)	3102100	Alto Rio Doce	0.62	0.828	0.483	0.595	2	MG	RuralAdjacente	74.7	15.8	1.52	11.55	RuralAdjacente	3	Sudeste	31	MG	Minas Gerais	62763.6	6708.86	47921.3	45525	162919	5494.83	168414	15310.3	95.62	832.14	362.59	71.54	2.29	3.74198e+06	2	3	0	0	1	0	0	0	0	0	0	0	0	0	0	0
Alvarenga (MG)	3102209	Alvarenga	0.592	0.798	0.441	0.589	2	MG	RuralAdjacente	72.85	18.8	1.8	10.73	RuralAdjacente	3	Sudeste	31	MG	Minas Gerais	4203.04	1882.51	13180.8	20935.3	40201.6	1583.58	41785.2	10695	85.16	1187.54	625.9	82.31	0.5	2.2223e+06	0	2	0	0	0	0	0	0	0	0	0	0	0	0	0	0
Alvinópolis (MG)	3102308	Alvinópolis	0.676	0.822	0.577	0.651	2	MG	RuralAdjacente	74.34	16.4	1.73	11.3	RuralAdjacente	3	Sudeste	31	MG	Minas Gerais	25183.8	62391.2	97808.9	62995.9	248380	39775.3	288155	18953.8	76.18	799.01	427.16	55.41	4.1	5.60498e+06	0	7	0	0	1	0	0	0	0	0	0	0	0	0	0	0
Alvorada de Minas (MG)	3102407	Alvorada de Minas	0.572	0.794	0.414	0.57	2	MG	RuralAdjacente	72.65	19.2	2.23	7.61	RuralAdjacente	3	Sudeste	31	MG	Minas Gerais	5688.17	1901.99	12642.2	26336.4	46568.7	6497.59	53066.3	14716.1	75	1955.78	1466.58	67.61	3.85	3.65571e+06	0	1	1	0	0	0	0	0	0	0	0	0	0	0	0	0
Amparo do Serra (MG)	3102506	Amparo do Serra	0.641	0.811	0.528	0.616	2	MG	RuralAdjacente	73.63	17.5	2.05	11.87	RuralAdjacente	3	Sudeste	31	MG	Minas Gerais	5198.92	1994.54	14596.9	22105.1	43895.4	2030.51	45925.9	9744.51	95.7	1040.54	561.05	70.26	5.2	1.59498e+06	0	0	1	0	0	0	0	0	0	0	0	0	0	0	0	0
Andradas (MG)	3102605	Andradas	0.734	0.878	0.617	0.731	2	MG	Urbano	77.69	11.5	1.86	9.81	Urbano	3	Sudeste	31	MG	Minas Gerais	66953.9	217093	441251	171371	896668	107374	1.00404e+06	24442.9	66.17	864.63	464.78	36.38	2.22	1.47114e+07	2	2	0	0	0	0	0	0	0	0	0	0	0	0	0	0
Cachoeira de Pajeú (MG)	3102704	Cachoeira de Pajeú	0.578	0.771	0.444	0.563	2	MG	RuralAdjacente	71.25	21.8	2.54	9.52	RuralAdjacente	3	Sudeste	31	MG	Minas Gerais	3649.3	4881.07	52462.7	40994.3	101987	8793.31	110781	11770.2	90.79	814.23	266.11	52.67	16.95	2.06221e+06	1	4	0	0	1	0	0	0	0	0	0	0	0	0	0	0
Andrelândia (MG)	3102803	Andrelândia	0.7	0.818	0.621	0.675	2	MG	IntermediarioAdjacente	74.06	16.8	1.88	10.65	IntermediarioAdjacente	3	Sudeste	31	MG	Minas Gerais	34171.8	16222.7	110400	53075.9	213870	19261.9	233132	19071.7	88.32	877.9	449.26	46.13	6.6	5.12549e+06	4	0	0	0	0	1	0	0	0	0	0	0	0	0	0	0
Angelândia (MG)	3102852	Angelândia	0.597	0.756	0.473	0.594	2	MG	RuralAdjacente	70.36	23.5	2.42	6.19	RuralAdjacente	3	Sudeste	31	MG	Minas Gerais	16813.8	6380.34	25187.1	37375.2	85756.4	3929.72	89686.2	10526.5	88.17	881.9	432.69	42.78	5.59	2.99548e+06	1	3	0	0	0	1	0	0	0	0	0	0	0	0	0	0
Antônio Carlos (MG)	3102902	Antônio Carlos	0.683	0.838	0.584	0.65	2	MG	Urbano	75.3	14.9	1.81	8.72	Urbano	3	Sudeste	31	MG	Minas Gerais	20779.1	25826.8	51907.6	48274.9	146788	12327.1	159115	13902.6	90.65	639.5	257.9	38.94	3.81	4.03361e+06	2	3	0	0	0	1	0	0	0	0	0	0	0	0	0	0
Antônio Dias (MG)	3103009	Antônio Dias	0.645	0.849	0.507	0.624	2	MG	RuralAdjacente	75.93	13.9	2.21	8.22	RuralAdjacente	3	Sudeste	31	MG	Minas Gerais	16035.4	137526	91240.9	50545.3	295347	26760.1	322107	34568.3	79.23	1402.96	947.12	91.43	3.2	8.05149e+06	0	5	0	0	0	1	0	0	0	0	0	0	0	0	0	0
Antônio Prado de Minas (MG)	3103108	Antônio Prado de Minas	0.684	0.83	0.572	0.674	2	MG	RuralAdjacente	74.79	15.6	1.42	14.6	RuralAdjacente	3	Sudeste	31	MG	Minas Gerais	2006.91	1027.45	7069.18	12792.8	22896.3	737.371	23633.7	14789.5	94.33	2281.68	1420.45	69.09	2.49	2.24051e+06	0	1	0	0	0	0	0	0	0	0	0	0	0	0	0	0
Araçaí (MG)	3103207	Araçaí	0.695	0.805	0.632	0.659	2	MG	RuralAdjacente	73.28	18.1	1.86	9.32	RuralAdjacente	3	Sudeste	31	MG	Minas Gerais	9076.14	17062.8	11199.2	15539	52877.1	4110.33	56987.4	24281	91.9	1598.12	1016.18	10.54	9.64	2216502	0	1	0	0	0	0	0	0	0	0	0	0	0	0	0	0
Aracitaba (MG)	3103306	Aracitaba	0.661	0.823	0.577	0.608	2	MG	RuralAdjacente	74.37	16.3	1.78	12.34	RuralAdjacente	3	Sudeste	31	MG	Minas Gerais	2790.96	826.91	6729.38	12931.9	23279.1	621.483	23900.6	11585.4	92.09	1821.31	1123.67	53.12	6.59	1.552e+06	0	1	0	0	0	0	0	0	0	0	0	0	0	0	0	0
Araçuaí (MG)	3103405	Araçuaí	0.663	0.821	0.56	0.633	2	MG	IntermediarioAdjacente	74.27	16.5	1.89	9.52	IntermediarioAdjacente	3	Sudeste	31	MG	Minas Gerais	14207.7	35895.3	235174	147522	432800	29286.8	462086	12588.2	90.53	839.32	188.4	29.59	1.58	1.3545e+07	8	4	1	0	2	0	0	0	0	0	0	0	0	0	0	0
Araguari (MG)	3103504	Araguari	0.773	0.871	0.716	0.74	2	MG	Urbano	77.28	11.71	1.46	8.9	Urbano	3	Sudeste	31	MG	Minas Gerais	204445	2.34624e+06	1.92772e+06	550076	5.02848e+06	506462	5.53495e+06	47199.5	64.6	1086.01	566.4	17.84	1.56	5.67728e+07	22	0	0	0	1	0	0	0	0	0	0	0	0	0	0	0
Arantina (MG)	3103603	Arantina	0.697	0.834	0.641	0.633	2	MG	RuralAdjacente	75.05	15.2	2.04	10.8	RuralAdjacente	3	Sudeste	31	MG	Minas Gerais	19155.5	2851.96	14184	16436.5	52628	1505.9	54133.9	19368.1	95.34	1382.25	990.04	72.75	13.63	1.7719e+06	0	1	0	0	0	0	0	0	0	0	0	0	0	0	0	0
Araponga (MG)	3103702	Araponga	0.536	0.76	0.339	0.597	2	MG	RuralAdjacente	70.6	23.1	1.74	7.24	RuralAdjacente	3	Sudeste	31	MG	Minas Gerais	12172	2998.33	19486.4	35636.5	70293.2	2919.76	73213	8675.55	80.32	952.82	471.91	31.66	5.46	2.95552e+06	0	3	1	0	0	1	0	0	0	0	0	0	0	0	0	0
Araporã (MG)	3103751	Araporã	0.708	0.813	0.646	0.676	2	MG	Urbano	73.78	17.3	2.49	6.36	Urbano	3	Sudeste	31	MG	Minas Gerais	36822.1	1.03448e+06	199290	55786.5	1.32638e+06	50367.8	1.37675e+06	200430	45.22	2128.26	1597.06	60.46	5.15	5.09693e+06	1	0	2	0	0	1	0	0	0	0	0	0	0	0	0	0
Arapuá (MG)	3103801	Arapuá	0.724	0.871	0.608	0.718	2	MG	RuralAdjacente	77.27	12.1	1.48	12.65	RuralAdjacente	3	Sudeste	31	MG	Minas Gerais	10031.2	35709.8	46289.5	16086.2	108117	19010.9	127128	44858	93.68	1588.14	1166.36	76.38	6.32	2.01871e+06	0	1	0	0	0	0	0	0	0	0	0	0	0	0	0	0
Araújos (MG)	3103900	Araújos	0.698	0.855	0.574	0.694	2	MG	IntermediarioAdjacente	76.27	13.4	2.37	7.89	IntermediarioAdjacente	3	Sudeste	31	MG	Minas Gerais	121050	45463.4	109901	40730.9	317145	22106.5	339252	36584.9	88.73	778.83	429.3	20.22	3.39	4.38068e+06	2	1	0	0	0	1	0	0	0	0	0	0	0	0	0	0
Araxá (MG)	3104007	Araxá	0.772	0.858	0.709	0.756	2	MG	Urbano	76.49	13.1	1.9	7.81	Urbano	3	Sudeste	31	MG	Minas Gerais	80436.7	2.59927e+06	2.30856e+06	541033	5.5293e+06	912493	6.44179e+06	60640.6	71.47	1130.5	692.48	44.97	4.06	6.12033e+07	9	9	0	0	0	0	0	0	0	0	0	0	0	0	0	0
Arceburgo (MG)	3104106	Arceburgo	0.683	0.81	0.573	0.687	2	MG	IntermediarioAdjacente	73.61	17.6	2.12	9.7	IntermediarioAdjacente	3	Sudeste	31	MG	Minas Gerais	13144.2	65055.9	123279	49591.5	251070	47553.4	298624	27722.2	75.91	920.17	630.49	27.1	1.84	5.88808e+06	0	3	0	0	0	1	0	0	0	0	0	0	0	0	0	0
Arcos (MG)	3104205	Arcos	0.749	0.874	0.671	0.717	2	MG	Urbano	77.43	11.8	1.57	7.8	Urbano	3	Sudeste	31	MG	Minas Gerais	33104.5	653735	620565	178502	1.48591e+06	204339	1.69024e+06	42159.1	84.08	887.77	613.67	23.07	2.86	1.92004e+07	6	6	0	0	2	0	0	0	0	0	0	0	0	0	0	0
Areado (MG)	3104304	Areado	0.727	0.847	0.649	0.7	2	MG	Urbano	75.84	14.1	2.17	10.33	Urbano	3	Sudeste	31	MG	Minas Gerais	24286.9	12718.2	111198	62331.3	210534	14421.6	224956	14927.4	90.58	728.94	519.55	22.02	1.99	4.19009e+06	4	0	0	0	0	0	0	0	0	0	0	0	0	0	0	0
Argirita (MG)	3104403	Argirita	0.643	0.817	0.505	0.645	2	MG	RuralAdjacente	74	16.9	1.84	14	RuralAdjacente	3	Sudeste	31	MG	Minas Gerais	3956.8	1219.74	11389	16167.2	32732.8	1938.16	34670.9	12713.9	92.38	1354.12	832.01	87.88	1.47	1.85228e+06	0	1	0	0	0	0	0	0	0	0	0	0	0	0	0	0
Aricanduva (MG)	3104452	Aricanduva	0.582	0.787	0.454	0.553	2	MG	RuralAdjacente	72.22	20	2.34	7.78	RuralAdjacente	3	Sudeste	31	MG	Minas Gerais	11945.4	1311.64	12935.9	25367.1	51560.2	1666.31	53226.5	10175.2	93.48	955.41	504.06	57.91	7.71	2.36388e+06	0	1	1	0	0	0	0	0	0	0	0	0	0	0	0	0
Arinos (MG)	3104502	Arinos	0.656	0.815	0.57	0.607	2	MG	RuralAdjacente	73.88	17.1	2.73	8.04	RuralAdjacente	3	Sudeste	31	MG	Minas Gerais	37900.4	10756.1	88277.7	80030.9	216965	16613.6	233579	13067.3	80.37	917.95	503.24	34.12	5.4	6.89164e+06	4	4	0	1	1	0	0	0	0	0	0	0	0	0	0	0
Astolfo Dutra (MG)	3104601	Astolfo Dutra	0.694	0.858	0.567	0.686	2	MG	RuralAdjacente	76.5	13.1	1.67	10.31	RuralAdjacente	3	Sudeste	31	MG	Minas Gerais	19217.7	104499	94447.5	58803.3	276968	27979.8	304948	21507	89.23	887.34	456.95	44.11	8.98	5.5192e+06	0	4	0	0	0	1	0	0	0	0	0	0	0	0	0	0
Ataléia (MG)	3104700	Ataléia	0.588	0.813	0.423	0.592	2	MG	RuralAdjacente	73.77	17.3	2.38	10.97	RuralAdjacente	3	Sudeste	31	MG	Minas Gerais	30076.8	18489.4	47544.2	54522.9	150633	7608.86	158242	12297.4	93	704.95	330.48	38.06	7.4	2.03836e+06	1	4	0	0	0	1	0	0	0	0	0	0	0	0	0	0
Augusto de Lima (MG)	3104809	Augusto de Lima	0.656	0.815	0.557	0.622	2	MG	RuralAdjacente	73.9	17.1	2.26	10.08	RuralAdjacente	3	Sudeste	31	MG	Minas Gerais	8878.28	3900.3	22547.7	24329.8	59656	4240.4	63896.4	13123.1	85.78	1042.96	574.1	20.21	16.5	2.19563e+06	0	2	0	0	0	0	0	0	0	0	0	0	0	0	0	0
Baependi (MG)	3104908	Baependi	0.681	0.833	0.57	0.664	2	MG	Urbano	74.97	15.4	1.56	10.12	Urbano	3	Sudeste	31	MG	Minas Gerais	16279.6	24604.5	160634	85174.2	286693	19023.2	305716	15965.9	80.94	1166.76	368.24	61.73	1.98	7.57911e+06	1	7	0	0	1	0	0	0	0	0	0	0	0	0	0	0
Baldim (MG)	3105004	Baldim	0.671	0.787	0.59	0.65	2	MG	RuralAdjacente	72.21	20	2.31	11.75	RuralAdjacente	3	Sudeste	31	MG	Minas Gerais	13318.7	56723.6	31862.7	36025.6	137930	6843.75	144774	18499.1	89.97	906.18	402.11	65.11	11.49	2.95591e+06	2	2	0	0	0	1	0	0	0	0	0	0	0	0	0	0
Bambuí (MG)	3105103	Bambuí	0.741	0.87	0.636	0.735	2	MG	Urbano	77.2	12.2	1.73	11.29	Urbano	3	Sudeste	31	MG	Minas Gerais	106667	72522.9	244270	98923.3	522383	45779.8	568162	23843.3	76.53	768.1	466.34	34.25	2.5	8.7175e+06	0	6	1	0	1	0	0	0	0	0	0	0	0	0	0	0
Bandeira (MG)	3105202	Bandeira	0.599	0.811	0.454	0.583	2	MG	RuralAdjacente	73.64	17.5	1.69	10.85	RuralAdjacente	3	Sudeste	31	MG	Minas Gerais	7228.93	2253.53	12658.1	24013.2	46153.7	1776.46	47930.2	9995.86	85.28	1094.62	423.8	71	9.35	2.03507e+06	0	1	1	0	0	0	0	0	0	0	0	0	0	0	0	0
Bandeira do Sul (MG)	3105301	Bandeira do Sul	0.692	0.802	0.608	0.681	2	MG	IntermediarioAdjacente	73.14	18.4	2.04	8.22	IntermediarioAdjacente	3	Sudeste	31	MG	Minas Gerais	2061.37	9286.62	30307.5	27833.4	69488.9	5140.5	74629.4	12988.1	83.6	963.09	703.41	96.81	4.31	1.89455e+06	2	0	0	0	0	0	0	0	0	0	0	0	0	0	0	0
Barão de Cocais (MG)	3105400	Barão de Cocais	0.722	0.858	0.647	0.679	2	MG	Urbano	76.46	13.2	1.67	6.4	Urbano	3	Sudeste	31	MG	Minas Gerais	14895.7	253138	297672	157553	723259	94159.4	817418	25162.9	61.79	1388.83	873.84	22.33	1.22	1.34007e+07	3	7	0	0	1	0	0	0	0	0	0	0	0	0	0	0
Barão de Monte Alto (MG)	3105509	Barão de Monte Alto	0.649	0.827	0.533	0.619	2	MG	RuralAdjacente	74.64	15.9	1.85	12.95	RuralAdjacente	3	Sudeste	31	MG	Minas Gerais	5271.65	2472.53	15341.3	24995.8	48081.3	1555.56	49636.8	9197.11	93.15	1410.05	465.77	95.27	2.67	2.20759e+06	0	3	0	0	0	1	0	0	0	0	0	0	0	0	0	0
Barbacena (MG)	3105608	Barbacena	0.769	0.881	0.687	0.751	2	MG	Urbano	77.88	10.53	1.74	8.57	Urbano	3	Sudeste	31	MG	Minas Gerais	102186	432933	1.65101e+06	571027	2.75715e+06	366601	3.12375e+06	22749.2	69.45	1023.35	209.64	15.76	0.1	4.30336e+07	15	10	0	0	5	0	0	0	0	0	0	0	0	1	1	0
Barra Longa (MG)	3105707	Barra Longa	0.624	0.823	0.482	0.613	2	MG	RuralAdjacente	74.36	16.3	1.82	14.34	RuralAdjacente	3	Sudeste	31	MG	Minas Gerais	9526.78	9354.29	22945.8	25868.9	67695.8	4974.1	72669.9	14162.9	83.04	1063.77	626.95	73.87	2.64	2.19298e+06	0	2	1	0	0	1	0	0	0	0	0	0	0	0	0	0
Barroso (MG)	3105905	Barroso	0.734	0.864	0.678	0.675	2	MG	Urbano	76.84	12.6	1.88	8.01	Urbano	3	Sudeste	31	MG	Minas Gerais	2822.66	148638	164543	86788.6	402792	70302	473094	22734	88.4	823.91	287.08	46.88	3.37	6.84765e+06	3	4	0	0	0	0	0	0	0	0	0	0	0	0	1	0
Bela Vista de Minas (MG)	3106002	Bela Vista de Minas	0.674	0.795	0.597	0.644	2	MG	Urbano	72.72	19.1	1.68	8.7	Urbano	3	Sudeste	31	MG	Minas Gerais	5932.19	192307	98910.2	51627.9	348778	9679.75	358458	34954.4	85.08	951.94	610.03	28.84	5.67	5.49287e+06	3	0	0	1	0	1	0	0	0	0	0	0	0	0	0	0
Belmiro Braga (MG)	3106101	Belmiro Braga	0.66	0.83	0.531	0.653	2	MG	RuralAdjacente	74.81	15.6	2.06	11.4	RuralAdjacente	3	Sudeste	31	MG	Minas Gerais	7737.29	7470.95	14767.5	18983.3	48959	2832.47	51791.5	15104	88.04	1576.62	1257	90.84	6.32	3.70211e+06	1	1	0	0	0	0	0	0	0	0	0	0	0	0	0	0
Belo Horizonte (MG)	3106200	Belo Horizonte	0.81	0.856	0.737	0.841	2	MG	Urbano	76.37	12.95	1.33	8.67	Urbano	3	Sudeste	31	MG	Minas Gerais	2481.11	1.30121e+07	5.86498e+07	1.20939e+07	8.37582e+07	1.34471e+07	9.72053e+07	38695.3	51.65	1848.02	575.87	4.28	0.99	1.20148e+09	306	167	149	4	95	0	1	0	0	0	0	0	0	24	11	0
Belo Oriente (MG)	3106309	Belo Oriente	0.686	0.813	0.606	0.655	2	MG	Urbano	73.77	17.3	1.98	6.91	Urbano	3	Sudeste	31	MG	Minas Gerais	11080.9	1.16742e+06	297685	131225	1.60741e+06	143983	1.75139e+06	65595.2	80.89	1411.11	927.06	52.45	4.92	1.22048e+07	3	3	5	0	2	0	0	0	0	0	0	0	0	0	0	0
Belo Vale (MG)	3106408	Belo Vale	0.655	0.814	0.514	0.672	2	MG	RuralAdjacente	73.86	17.1	1.42	10.75	RuralAdjacente	3	Sudeste	31	MG	Minas Gerais	17362	63196.9	51778.5	49607	181944	6004.88	187949	24361.5	93.14	1428.03	858.07	90.15	4.66	8.12963e+06	0	3	0	0	0	1	0	0	0	0	0	0	0	0	0	0
Berilo (MG)	3106507	Berilo	0.628	0.816	0.524	0.58	2	MG	RuralRemoto	73.97	17	1.91	7.43	RuralRemoto	3	Sudeste	31	MG	Minas Gerais	4524.58	2961.54	41061.5	49384.6	97932.2	5305.52	103238	8652.17	91.6	804.57	270.05	40.03	2.83	5.607e+06	0	0	5	0	0	1	0	0	0	0	0	0	0	0	0	0
Bertópolis (MG)	3106606	Bertópolis	0.594	0.799	0.455	0.576	2	MG	RuralAdjacente	72.96	18.7	3.13	9.96	RuralAdjacente	3	Sudeste	31	MG	Minas Gerais	5687.79	1002.54	9222.77	21572.8	37485.9	1025.93	38511.8	8364.86	94.94	1358.2	604.73	58.14	3.84	2.52957e+06	0	2	0	0	0	0	1	0	0	0	0	0	0	0	0	0
Berizal (MG)	3106655	Berizal	0.604	0.757	0.52	0.56	2	MG	RuralAdjacente	70.41	23.4	2	7.76	RuralAdjacente	3	Sudeste	31	MG	Minas Gerais	4214.59	4502.03	12603	22891.4	44211	1894.48	46105.5	9737.17	97.43	1353.41	477	55.48	14.92	2.44383e+06	0	1	0	0	0	0	0	0	0	0	0	0	0	0	0	0
Betim (MG)	3106705	Betim	0.749	0.864	0.687	0.709	2	MG	Urbano	76.82	12.68	1.79	4.55	Urbano	3	Sudeste	31	MG	Minas Gerais	12976.9	1.15375e+07	9.92463e+06	2.21208e+06	2.36871e+07	4.3791e+06	2.80662e+07	63882.8	66.98	1459.56	907.08	6.56	4.08	3.18095e+08	78	24	4	0	9	0	0	0	0	0	0	0	0	4	2	0
Bias Fortes (MG)	3106804	Bias Fortes	0.62	0.796	0.495	0.605	2	MG	RuralAdjacente	72.75	19	2.18	11.18	RuralAdjacente	3	Sudeste	31	MG	Minas Gerais	4177.26	913.629	9395.14	16870.3	31356.4	1159.2	32515.6	9622.84	96.07	1329.05	534.1	75.82	3.36	2.43741e+06	0	2	0	0	0	0	0	0	0	0	0	0	0	0	0	0
Bicas (MG)	3106903	Bicas	0.744	0.85	0.667	0.726	2	MG	Urbano	75.99	13.8	1.8	10.74	Urbano	3	Sudeste	31	MG	Minas Gerais	5371.05	30076.6	151349	62787.8	249585	19992.5	269577	18599.2	89.53	745.34	418.97	33.14	6.18	3.8943e+06	4	1	0	0	0	0	0	0	0	0	0	0	0	0	0	0
Biquinhas (MG)	3107000	Biquinhas	0.688	0.857	0.555	0.684	2	MG	RuralAdjacente	76.4	13.3	1.76	13.8	RuralAdjacente	3	Sudeste	31	MG	Minas Gerais	11138.1	1710.57	13157.8	15317	41323.5	2260.13	43583.7	17329.5	83.95	1649.07	1042.17	3.2	2.22	1.57031e+06	0	1	0	0	0	0	0	0	0	0	0	0	0	0	0	0
Boa Esperança (MG)	3107109	Boa Esperança	0.704	0.855	0.587	0.694	2	MG	Urbano	76.28	13.4	2.01	9.01	Urbano	3	Sudeste	31	MG	Minas Gerais	78993.9	58100.1	392471	175905	705470	67274.6	772745	19257.5	66.96	1039.34	483.61	35.85	21.02	1.38894e+07	5	4	0	0	1	0	0	0	0	0	0	0	0	1	1	0
Bocaina de Minas (MG)	3107208	Bocaina de Minas	0.645	0.848	0.476	0.665	2	MG	RuralAdjacente	75.87	14	1.86	10.07	RuralAdjacente	3	Sudeste	31	MG	Minas Gerais	7906.74	4861.85	21480.2	24533	58781.7	2893.58	61675.3	12117	91.14	893.6	550.49	97.03	8.79	2.28379e+06	2	0	0	0	0	0	0	0	0	0	0	0	0	0	0	0
Bocaiúva (MG)	3107307	Bocaiúva	0.7	0.822	0.644	0.648	2	MG	Urbano	74.29	16.4	1.94	6.8	Urbano	3	Sudeste	31	MG	Minas Gerais	76018.1	184827	342376	207008	810229	130955	941184	18831.6	71.93	823.37	372.45	55.19	3.16	1.75926e+07	4	10	3	0	1	0	0	0	0	0	0	0	0	0	0	0
Bom Despacho (MG)	3107406	Bom Despacho	0.75	0.861	0.661	0.742	2	MG	Urbano	76.66	12.9	2.15	8.29	Urbano	3	Sudeste	31	MG	Minas Gerais	110202	204079	728641	216049	1.25897e+06	141823	1.40079e+06	27680.9	69.17	1071.94	486.77	28.18	7.94	1.63854e+07	0	8	7	0	3	0	0	0	0	0	0	0	0	1	1	0
Bom Jardim de Minas (MG)	3107505	Bom Jardim de Minas	0.673	0.822	0.569	0.653	2	MG	IntermediarioAdjacente	74.34	16.4	1.84	11.54	IntermediarioAdjacente	3	Sudeste	31	MG	Minas Gerais	23453.4	9000.55	41808.7	31377.2	105640	8669.85	114310	17656.7	89.38	1051.66	660.99	35.5	5.32	2.99682e+06	1	2	0	0	0	1	0	0	0	0	0	0	0	0	0	0
Bom Jesus da Penha (MG)	3107604	Bom Jesus da Penha	0.735	0.862	0.662	0.696	2	MG	RuralAdjacente	76.74	12.8	1.78	9.57	RuralAdjacente	3	Sudeste	31	MG	Minas Gerais	28856.8	8858.5	49911.1	23131.1	110758	13045.8	123803	29358.2	80.05	1428.23	899.43	37.18	4.44	3.3971e+06	1	1	0	0	0	0	0	0	0	0	0	0	0	0	0	0
Bom Jesus do Amparo (MG)	3107703	Bom Jesus do Amparo	0.683	0.834	0.582	0.655	2	MG	RuralAdjacente	75.01	15.3	1.81	9.78	RuralAdjacente	3	Sudeste	31	MG	Minas Gerais	8505.15	5528.19	88220	28103.4	130357	18711.2	149068	24505.7	85.69	897.72	570.45	22.66	8.22	2.32208e+06	1	1	0	0	0	0	0	0	0	0	0	0	0	0	0	0
Bom Jesus do Galho (MG)	3107802	Bom Jesus do Galho	0.623	0.8	0.491	0.615	2	MG	RuralAdjacente	73.01	18.6	1.83	11.11	RuralAdjacente	3	Sudeste	31	MG	Minas Gerais	20365.9	8225.68	48766.1	60470.3	137828	6039.98	143868	9632.94	89.33	758.31	284.35	28.36	2.81	3.98426e+06	4	2	0	0	1	0	0	0	0	0	0	0	0	0	0	0
Bom Repouso (MG)	3107901	Bom Repouso	0.653	0.821	0.523	0.647	2	MG	RuralAdjacente	74.25	16.5	1.96	7.1	RuralAdjacente	3	Sudeste	31	MG	Minas Gerais	22330.4	7310.27	48785.2	45847.3	124273	8024.67	132298	12543.6	86.14	943.94	535.19	97.8	9.29	5.22558e+06	1	1	0	0	1	0	0	0	0	0	0	0	0	0	0	0
Bom Sucesso (MG)	3108008	Bom Sucesso	0.692	0.808	0.602	0.68	2	MG	Urbano	73.49	17.8	1.85	10.5	Urbano	3	Sudeste	31	MG	Minas Gerais	32263.5	32760.1	149681	77138.2	291842	26418.9	318261	18080	74.98	712.42	408.54	49.71	4.66	3.52185e+06	0	7	0	0	1	0	0	0	0	0	0	0	0	0	0	0
Bonfim (MG)	3108107	Bonfim	0.637	0.834	0.464	0.669	2	MG	RuralAdjacente	75.01	15.3	1.35	13.74	RuralAdjacente	3	Sudeste	31	MG	Minas Gerais	14592.3	9781.08	41413.6	30739.1	96526	5796.9	102323	14898.5	84.61	994.73	456.87	59.76	8.09	3.36389e+06	0	3	0	0	0	1	0	0	0	0	0	0	0	0	0	0
Bonfinópolis de Minas (MG)	3108206	Bonfinópolis de Minas	0.678	0.796	0.598	0.655	2	MG	RuralAdjacente	72.73	19.1	2.11	9.48	RuralAdjacente	3	Sudeste	31	MG	Minas Gerais	93178.6	11062.8	50781.7	29093.7	184117	9507.77	193625	35249.3	90.59	1375.55	853.83	71	3.78	3.80264e+06	0	1	2	0	0	0	0	0	0	0	0	0	0	0	0	0
Bonito de Minas (MG)	3108255	Bonito de Minas	0.537	0.776	0.388	0.514	2	MG	RuralRemoto	71.57	21.2	2.47	7.86	RuralRemoto	3	Sudeste	31	MG	Minas Gerais	7147.42	2454.26	20804	47365.3	77770.9	3139.76	80910.7	7204.87	90.09	907.26	411.51	80.41	6.51	5.19571e+06	0	4	1	0	0	1	0	0	0	0	0	0	0	0	0	0
Borda da Mata (MG)	3108305	Borda da Mata	0.73	0.865	0.64	0.703	2	MG	IntermediarioAdjacente	76.92	12.5	2.01	11.07	IntermediarioAdjacente	3	Sudeste	31	MG	Minas Gerais	12547.9	51279.6	148226	81928.1	293982	27923.2	321905	16582.8	81.07	717.98	487.42	29.95	3.57	6.74718e+06	3	3	0	0	0	0	0	0	0	0	0	0	0	0	0	0
Botelhos (MG)	3108404	Botelhos	0.702	0.868	0.568	0.702	2	MG	RuralAdjacente	77.07	12.3	2.12	10.38	RuralAdjacente	3	Sudeste	31	MG	Minas Gerais	31100.8	13988.1	104818	61712	211619	18157.7	229777	15348.1	86.62	821.92	566.96	72.89	4.65	4.63145e+06	3	1	0	0	0	0	0	0	0	0	0	0	0	0	0	0
Botumirim (MG)	3108503	Botumirim	0.602	0.782	0.517	0.54	2	MG	RuralAdjacente	71.94	20.5	3.22	6.45	RuralAdjacente	3	Sudeste	31	MG	Minas Gerais	7001.82	7967.45	13707.5	28491.3	57168.1	1843.89	59012	9338.81	88.94	874.55	416.48	60.5	2.44	2.72045e+06	0	3	0	0	0	1	0	0	0	0	0	0	0	0	0	0
Brasilândia de Minas (MG)	3108552	Brasilândia de Minas	0.674	0.848	0.559	0.646	2	MG	Urbano	75.87	14	2.66	5.36	Urbano	3	Sudeste	31	MG	Minas Gerais	85842.9	17541.1	109865	68186	281435	21845.7	303281	18338.4	86.95	790.6	549.13	68.7	0.77	5.54193e+06	0	4	0	0	0	1	0	0	0	0	0	0	0	0	0	0
Brasília de Minas (MG)	3108602	Brasília de Minas	0.656	0.813	0.568	0.612	2	MG	IntermediarioAdjacente	73.78	17.3	2.07	9.01	IntermediarioAdjacente	3	Sudeste	31	MG	Minas Gerais	10854	20172.6	148376	147071	326474	21155.5	347629	10746.9	85.3	1598.44	376.26	18.09	1.28	2.62385e+07	2	0	9	0	1	0	0	0	0	0	0	0	0	0	0	0
Brás Pires (MG)	3108701	Brás Pires	0.625	0.801	0.523	0.582	2	MG	RuralAdjacente	73.03	18.5	2.05	11.86	RuralAdjacente	3	Sudeste	31	MG	Minas Gerais	3847.37	1613.7	12550.4	20409.6	38421	1806.35	40227.4	9283.96	93.97	1189.03	696.83	83.7	7.02	2.36051e+06	0	3	0	0	0	0	0	0	0	0	0	0	0	0	0	0
Brasópolis (MG)	3108909	Brasópolis	0.692	0.841	0.566	0.697	2	MG	RuralAdjacente	75.45	14.6	1.95	11.34	RuralAdjacente	3	Sudeste	31	MG	Minas Gerais	15470.2	14242.5	73018.2	60342.8	163074	14229.5	177303	12262.5	84.18	708.14	399.26	65.21	6.97	3.12035e+06	0	0	2	0	1	0	0	0	0	0	0	0	0	0	0	0
Braúnas (MG)	3108800	Braúnas	0.624	0.802	0.478	0.635	2	MG	RuralAdjacente	73.1	18.4	1.83	14	RuralAdjacente	3	Sudeste	31	MG	Minas Gerais	7290.5	111999	13574.3	25081.2	157945	1682.43	159628	33248.8	91.37	1050.02	655.48	67.2	3.1	2.18568e+06	2	3	0	0	0	1	0	0	0	0	0	0	0	0	0	0
Brumadinho (MG)	3109006	Brumadinho	0.747	0.857	0.639	0.761	2	MG	Urbano	76.39	13.3	1.65	7.63	Urbano	3	Sudeste	31	MG	Minas Gerais	22007.8	1.04113e+06	982042	255486	2.30067e+06	215568	2.51623e+06	62744.2	59.62	3208.01	1286.32	55.79	23.5	5.33928e+07	6	8	1	0	2	0	0	0	0	0	0	0	0	1	0	0
Bueno Brandão (MG)	3109105	Bueno Brandão	0.658	0.848	0.507	0.662	2	MG	RuralAdjacente	75.9	14	1.99	10.54	RuralAdjacente	3	Sudeste	31	MG	Minas Gerais	22214.9	9126.92	73876.7	46894.4	152113	12307.6	164421	14946	81.82	789.59	421.71	19.72	9.09	3.84706e+06	2	2	0	0	0	0	0	0	0	0	0	0	0	0	0	0
Buenópolis (MG)	3109204	Buenópolis	0.669	0.796	0.579	0.65	2	MG	RuralAdjacente	72.74	19	1.91	9.42	RuralAdjacente	3	Sudeste	31	MG	Minas Gerais	14650.2	6611.92	51619.5	46890.4	119772	7186.78	126959	12248.8	84.58	892.87	467.63	68.83	4.6	3.50841e+06	0	4	0	0	0	1	0	0	0	0	0	0	0	0	0	0
Bugre (MG)	3109253	Bugre	0.627	0.8	0.511	0.602	2	MG	Urbano	73.01	18.6	2.27	11.35	Urbano	3	Sudeste	31	MG	Minas Gerais	4751.24	2051.24	9620.85	18446.8	34870.1	1254.26	36124.4	9071.93	92.4	1340.84	570.24	91.03	8.56	1.75588e+06	0	1	1	0	0	0	0	0	0	0	0	0	0	0	0	0
Buritis (MG)	3109303	Buritis	0.672	0.815	0.558	0.666	2	MG	IntermediarioAdjacente	73.88	17.1	2.54	6.45	IntermediarioAdjacente	3	Sudeste	31	MG	Minas Gerais	268146	60267.1	267707	118362	714482	59510.4	773993	31157.9	80.39	945.31	530.39	30.62	6.14	8.04298e+06	2	5	1	1	0	1	0	0	0	0	0	0	0	0	0	0
Buritizeiro (MG)	3109402	Buritizeiro	0.624	0.768	0.524	0.603	2	MG	Urbano	71.06	22.2	2.74	5.78	Urbano	3	Sudeste	31	MG	Minas Gerais	133175	21974.2	141682	121796	418627	29119.1	447746	15959	71.85	733.63	332.96	45.28	7.14	7.45962e+06	3	5	2	0	1	0	0	0	0	0	0	0	0	0	0	0
Cabeceira Grande (MG)	3109451	Cabeceira Grande	0.648	0.788	0.542	0.638	2	MG	RuralAdjacente	72.25	19.9	2.72	7.14	RuralAdjacente	3	Sudeste	31	MG	Minas Gerais	64607.2	149433	37354.4	41033.4	292428	7268.06	299696	43128	75.51	1059.94	738.9	50.87	4.77	5.39771e+06	0	0	2	0	0	0	0	0	0	0	0	0	0	0	0	0
Cabo Verde (MG)	3109501	Cabo Verde	0.674	0.847	0.527	0.686	2	MG	RuralAdjacente	75.82	14.1	2.07	8.35	RuralAdjacente	3	Sudeste	31	MG	Minas Gerais	34930.9	11480.7	77200.2	60417.4	184029	13514.8	197544	14035.1	88.05	715.17	543.44	77.75	2.82	5.57372e+06	1	2	0	0	0	0	0	0	0	0	0	0	0	0	0	0
Cachoeira da Prata (MG)	3109600	Cachoeira da Prata	0.741	0.834	0.707	0.689	2	MG	RuralAdjacente	75.02	15.3	1.35	11.69	RuralAdjacente	3	Sudeste	31	MG	Minas Gerais	1294.14	2272.63	18942	19153.6	41662.4	5085.5	46747.9	12974.7	93.14	1219.75	770.48	30.76	2.75	2.20217e+06	0	1	0	0	0	0	0	0	0	0	0	0	0	0	0	0
Cachoeira de Minas (MG)	3109709	Cachoeira de Minas	0.706	0.821	0.637	0.673	2	MG	RuralAdjacente	74.25	16.5	1.98	10.06	RuralAdjacente	3	Sudeste	31	MG	Minas Gerais	21950.1	167743	91727.1	49947.9	331368	41998.9	373367	32334.5	90.56	812.94	492.61	77.71	7.86	3.58528e+06	3	0	0	0	0	1	0	0	0	0	0	0	0	0	0	1
Cachoeira Dourada (MG)	3109808	Cachoeira Dourada	0.726	0.85	0.648	0.695	2	MG	RuralAdjacente	76.02	13.8	2.14	9.78	RuralAdjacente	3	Sudeste	31	MG	Minas Gerais	28463.6	3492.02	20702.5	25092.6	77750.7	3148.22	80898.9	30051.6	81.22	2547.61	1892.07	16.53	8.4	3.54373e+06	0	0	1	0	0	0	0	0	0	0	0	0	0	0	0	0
Caetanópolis (MG)	3109907	Caetanópolis	0.706	0.845	0.617	0.674	2	MG	Urbano	75.71	14.2	1.66	8.51	Urbano	3	Sudeste	31	MG	Minas Gerais	26054.7	79152.9	95422.7	50399.9	251030	23247.6	274278	23595.8	89.21	662.05	374.04	48.31	7.46	3.41819e+06	3	0	0	0	0	1	0	0	0	0	0	0	0	0	0	0
Caeté (MG)	3110004	Caeté	0.728	0.844	0.663	0.69	2	MG	Urbano	75.62	14.4	1.85	8.81	Urbano	3	Sudeste	31	MG	Minas Gerais	18775.6	146931	385199	188170	739076	60301.3	799377	17876	77.01	714.27	296.43	34.57	2.4	9.53851e+06	8	0	2	0	1	0	0	0	0	0	0	0	0	0	0	0
Caiana (MG)	3110103	Caiana	0.633	0.833	0.483	0.631	2	MG	RuralAdjacente	74.98	15.4	2.18	7.91	RuralAdjacente	3	Sudeste	31	MG	Minas Gerais	7181.09	2892.61	20682.1	26660.6	57416.4	3366.76	60783.2	11059.5	96.04	948.21	507.41	86.61	6.22	2.9259e+06	0	3	0	0	0	0	0	0	0	0	0	0	0	0	0	0
Cajuri (MG)	3110202	Cajuri	0.617	0.804	0.487	0.599	2	MG	RuralAdjacente	73.26	18.1	1.59	10.92	RuralAdjacente	3	Sudeste	31	MG	Minas Gerais	6662.48	18801	20240.1	20363	66066.6	5968.73	72035.4	18067.6	93.26	1528.39	594.87	83.55	1.72	1.71671e+06	0	1	1	0	0	0	0	0	0	0	0	0	0	0	0	0
Caldas (MG)	3110301	Caldas	0.687	0.873	0.529	0.701	2	MG	RuralAdjacente	77.35	12	1.94	11.57	RuralAdjacente	3	Sudeste	31	MG	Minas Gerais	38578.7	34001.9	105668	59839.5	238088	18760	256848	17738.2	84.08	757.72	448.6	98.18	6.25	4.17715e+06	3	2	0	0	0	1	0	0	0	0	0	0	0	0	0	0
Camacho (MG)	3110400	Camacho	0.69	0.84	0.612	0.639	2	MG	RuralAdjacente	75.38	14.8	1.49	9.29	RuralAdjacente	3	Sudeste	31	MG	Minas Gerais	7402.29	1789.65	10808.5	16976.6	36977	1510	38487	13266.8	88.74	727.08	720.78	95.29	0.37	1.60406e+06	0	1	1	0	0	0	0	0	0	0	0	0	0	0	0	0
Camanducaia (MG)	3110509	Camanducaia	0.689	0.837	0.553	0.707	2	MG	IntermediarioAdjacente	75.22	15	2.44	7.82	IntermediarioAdjacente	3	Sudeste	31	MG	Minas Gerais	19648.6	215791	313920	100432	649792	77054	726846	33387.5	76.04	866.11	560.88	74.16	7.71	7.71072e+06	5	0	0	0	0	0	0	0	0	0	0	0	0	0	0	0
Cambuí (MG)	3110608	Cambuí	0.751	0.872	0.674	0.722	2	MG	IntermediarioAdjacente	77.33	12	1.56	10.14	IntermediarioAdjacente	3	Sudeste	31	MG	Minas Gerais	19914.5	546299	570588	133062	1.26986e+06	292575	1.56244e+06	52872.6	69.25	798.81	481.37	30.29	3.59	1.24383e+07	3	7	0	0	1	0	0	0	0	0	0	0	0	0	0	0
Cambuquira (MG)	3110707	Cambuquira	0.699	0.856	0.577	0.691	2	MG	RuralAdjacente	76.34	13.3	2.1	10.7	RuralAdjacente	3	Sudeste	31	MG	Minas Gerais	108762	11802.2	92225.4	52539.4	265329	11392.9	276722	21595.3	87.44	851.47	511.94	25.18	7.68	4.26494e+06	2	2	0	0	0	1	0	0	0	0	0	0	0	0	0	0
Campanário (MG)	3110806	Campanário	0.616	0.831	0.464	0.607	2	MG	RuralAdjacente	74.85	15.6	2.68	9.34	RuralAdjacente	3	Sudeste	31	MG	Minas Gerais	3388.07	1977.93	16414.9	20340.8	42121.6	2196.83	44318.4	11910.4	88.19	1369.29	622.65	79.78	15.26	1.69676e+06	0	2	0	0	0	0	0	0	0	0	0	0	0	0	0	0
Campanha (MG)	3110905	Campanha	0.709	0.849	0.587	0.715	2	MG	IntermediarioAdjacente	75.93	13.9	2.34	9.23	IntermediarioAdjacente	3	Sudeste	31	MG	Minas Gerais	42342.3	23457.2	166576	72063.8	304439	29454.2	333894	20035.6	73	945.04	421.29	35.72	4.15	6.85109e+06	0	5	0	0	0	1	0	0	0	0	0	0	0	0	0	0
Campestre (MG)	3111002	Campestre	0.698	0.843	0.566	0.712	2	MG	IntermediarioAdjacente	75.59	14.4	2.06	9.38	IntermediarioAdjacente	3	Sudeste	31	MG	Minas Gerais	49339.1	23602.8	142134	87434.5	302510	20971.1	323481	15363.6	83.27	738.39	388.41	96.37	5.63	6.41015e+06	1	4	0	0	0	0	0	0	0	0	0	0	1	0	0	0
[truncated: 954 more rows]
[truncated: 134 more columns]

## Sheet: Plan1
Variável	Label
Territorialidade	Territorialidade
CD_GCMUN	Código do município
NM_MUN	Nome do município
IDHM	Índice de Desenvolvimento Humano Municipal
[truncated: 200 more rows]
