# Supplementary material for: Intersectional equity in Brazil’s remote rural municipalities: the road to efficiency and effectiveness in local health systems
Source: Front Public Health. 2024 Sep 10;12:1401193. doi: 10.3389/fpubh.2024.1401193 (PMC11419982; doi:10.3389/fpubh.2024.1401193)
Supplement: Supplementary file 12 [file Data_Sheet_4.xls]

## Sheet: Sheet1
Territorialidade	CD_GCMUN	NM_MUN	IDHM	IDHMRenda	IDHMEducação	IDHMLongevidade	Ano	Esperançadevidaaonascer	Mortalidadeinfantil	Taxadefecundidadetotal	Taxadeenvelhecimento	CódigodaGrandeRegião	NomedaGrandeRegião	CódigodaUnidadedaFederação	SigladaUnidadedaFederação	ValoradicionadobrutodaAgrope	ValoradicionadobrutodaIndúst	ValoradicionadobrutodosServi	ValoradicionadobrutodaAdmini	Valoradicionadobrutototala	Impostoslíquidosdesubsídios	ProdutoInternoBrutoapreços	ProdutoInternoBrutopercapita	TIG	DPC	RPC	AB	INV	DPES	ESFEQUIPEDESAUDEDAFAMI	ESFSB_M1ESFCOMSAUDEBUCA	ESFSB_M2ESFCOMSAUDEBUCA	EACSEQUIPEDEAGENTESCOMU	NASF1NUCLEODEAPOIOASAU	NASF2NUCLEODEAPOIOASAU	EMSIEQMULTIDISCATBASICA	EACSSB_M1EQAGENTESCOMUNI	ESFREQUIPEDESAUDEDAFAM	ESFRSB_MIESFRIBEIRINHACO	ESFFSBESFFLUVIALCOMSAUD	EAB1EQUIPEDEATENCAOBASI	EAB1SBEQUIPEDEATENCAOBA	EMADEQUIPEMULTIDISCIPLINA	EMAPEQUIPEMULTIDISCIPLINA	NASF3NUCLEODEAPOIOASAU	eqmulti	Totaleq	benss	População
Corumbiara (RO)	1100072	Corumbiara	0.401	0.649	0.185	0.539	2000	63.94	37.21	3.05	2.93	1	Norte	11	RO	51205.5	7946.46	15590.9	34012.7	108756	6012.6	114768	13038.9	82.57	657.37	524.32	99.14	1.83	4.34691e+06	2	1	0	0	0	0	0	0	0	0	0	0	0	0	0	0	0	3	152	8530
Costa Marques (RO)	1100080	Costa Marques	0.486	0.65	0.295	0.598	2000	64.01	36.98	3.95	3.4	1	Norte	11	RO	19816.2	7732.29	22863.4	51077.7	101490	6093.38	107583	7852.78	87.31	263.3	173.92		9.11	2.86208e+06	1	2	0	0	0	0	0	0	0	0	0	0	0	0	0	0	0	4	350	14355
Machadinho D'Oeste (RO)	1100130	Machadinho D´Oeste	0.449	0.68	0.225	0.592	2000	65.8	31.48	3.16	2.53	1	Norte	11	RO	58163.6	24630.8	58462.5	111859	253116	19084.9	272201	8750.47	67.03	375.33	174.31	33.38	3.42	1.00412e+07	7	1	0	2	0	0	0	0	0	0	0	0	0	0	0	0	0	10	830	32403
São Miguel do Guaporé (RO)	1100320	São Miguel do Guaporé	0.409	0.66	0.179	0.578	2000	64.58	35.16	3.42	2.51	1	Norte	11	RO	69712.9	84835	63419.9	82097.3	300065	24410.7	324476	14867.9	84.08	539.3	383.82	88.71	4.83	9.47901e+06	1	3	0	0	0	1	0	0	0	0	0	0	0	0	0	0	0	5	581	21927
Nova Mamoré (RO)	1100338	Nova Mamoré	0.446	0.65	0.242	0.565	2000	64.01	36.98	3.2	2.64	1	Norte	11	RO	62857.5	22139.2	36735	82471.1	204203	14228.4	218431	9685.67	72.06	433.66	235.82	81.45	18.61	6.52805e+06	5	1	0	0	0	0	0	0	0	0	0	0	0	0	0	0	0	6	456	23719
Chupinguaia (RO)	1100924	Chupinguaia	0.479	0.697	0.256	0.616	2000	66.82	28.59	3.52	2.41	1	Norte	11	RO	45081.4	37018	34750.3	37900	154750	10966.6	165716	19956.2	85.43	692.75	542.34	27.79	3.56	5.08852e+06	1	3	0	0	0	1	0	0	0	0	0	0	0	0	0	0	0	5	185	8721
Pimenteiras do Oeste (RO)	1101468	Pimenteiras do Oeste	0.524	0.71	0.382	0.53	2000	67.61	26.45	3.88	2.93	1	Norte	11	RO	23044.2	1889.08	4682.89	12032.7	41648.8	2163.23	43812	18868.2	86.2	1552.02	1258.73	91.27	9.37	1.98064e+06	1	0	0	0	0	0	0	0	0	0	0	0	0	0	0	1	0	2	28	2283
São Francisco do Guaporé (RO)	1101492	São Francisco do Guaporé	0.434	0.698	0.181	0.648	2000	66.9	28.36	3.39	1.86	1	Norte	11	RO	51831.7	12369.7	35417.5	61682.2	161301	12308.5	173610	10837.7	66.91	490.76	281.58		11.2	4.85902e+06	5	3	0	0	0	0	0	0	0	0	0	0	0	0	0	0	0	9	257	16636
Seringueiras (RO)	1101500	Seringueiras	0.439	0.673	0.214	0.587	2000	65.37	32.74	3.64	2.13	1	Norte	11	RO	32551.9	9383.34	21990.1	44405	108330	8950.43	117281	10067.9	68.55	504.73	325.45	36.19	1.11	4.53566e+06	1	2	1	0	0	0	0	0	0	0	0	0	0	0	0	0	0	4	236	11619
Vale do Anari (RO)	1101757	Vale do Anari	0.409	0.66	0.161	0.644	2000	64.61	35.05	3.6	2.53	1	Norte	11	RO	35400.1	3401.48	11748.7	36325.6	86875.9	4604.39	91480.3	9772.49	72.16	326.1	174.3	50	3.52	2.8384e+06	1	1	0	1	0	0	0	0	0	0	0	0	0	0	0	0	0	3	122	9633
Assis Brasil (AC)	1200054	Assis Brasil	0.425	0.711	0.209	0.517	2000	67.64	27.61	3.13	3.89	1	Norte	12	AC	8971.02	1319.73	6147.09	24365.2	40803	1214.41	42017.4	6916.45	95.45	437.43	199.45	100	17.8	1.24955e+06	0	3	0	0	0	0	0	0	0	0	0	0	0	0	0	0	0	3	69	6308
Jordão (AC)	1200328	Jordão	0.222	0.637	0.052	0.331	2000	63.24	41.58	4.53	2.7	1	Norte	12	AC	5925.38	1049	3740.67	29858.8	40573.8	660.175	41234	6313.58	87.31	426.98	195.78	93.08	3.83	1.27719e+06	1	1	0	0	0	0	1	0	0	1	0	0	0	0	0	0	0	4	253	6898
Manoel Urbano (AC)	1200344	Manoel Urbano	0.395	0.693	0.176	0.505	2000	66.57	30.71	4.53	3.38	1	Norte	12	AC	10298.3	1805.7	6821.73	34048.8	52974.5	2828.36	55802.9	6984.96	90.31	291.62	176.48	89.99	1.52	1.81692e+06	1	2	0	0	0	0	0	0	1	0	0	0	0	0	0	0	0	4	33	8224
Marechal Thaumaturgo (AC)	1200351	Marechal Thaumaturgo	0.301	0.637	0.108	0.395	2000	63.24	41.58	6.01	2.23	1	Norte	12	AC	22887.6	2904.59	8036.83	60914.7	94743.7	1261.22	96004.9	6760.91	88.86	290.18	113.62	94.55	1.96	3.23827e+06	0	1	0	0	1	0	0	0	1	3	0	0	0	0	0	0	0	6	18	15123
Porto Walter (AC)	1200393	Porto Walter	0.342	0.637	0.138	0.454	2000	63.24	41.58	5.89	2.34	1	Norte	12	AC	14991.3	2401.66	5541.8	36568.7	59503.4	814.182	60317.6	6576.28	86.7	276.13	147.7	98.83	8.78	1636229	2	1	0	1	0	0	0	0	0	0	0	0	0	0	0	0	0	4	17	9711
Santa Rosa do Piauí (PI)	1200435	Santa Rosa do Purus	0.352	0.556	0.169	0.464	2000	67.05	29.28	4.53	2.66	1	Norte	12	AC	4929.44	873.667	6727.01	22276.9	34807	1048.15	35855.2	7774.32	96.07	338.13	239.6	100	0.03	1.15726e+06	0	2	0	0	0	0	2	0	0	0	0	0	0	0	0	0	0	4	13	5061
Alvarães (AM)	1300029	Alvarães	0.373	0.673	0.153	0.504	2000	65.37	45.79	5.56	2.58	1	Norte	13	AM	10882.7	1922.69	7284.05	37367.7	57457.2	907.472	58364.7	4145.22	97.5	311.19	182.37	95.41	6.8	2.27652e+06	1	2	0	1	0	0	0	0	0	0	0	0	0	0	0	0	0	4	195	14381
Amaturá (AM)	1300060	Amaturá	0.413	0.694	0.233	0.436	2000	66.61	41.14	6.23	3.26	1	Norte	13	AM	4456.37	1212.24	5044	25573.4	36286	654.88	36940.8	3825.29	92.99	364.51	240.96	40.93	7.73	2.31814e+06	0	2	0	1	0	0	2	0	0	0	0	0	0	0	0	0	0	5	31	9794
Anamã (AM)	1300086	Anamã	0.408	0.634	0.209	0.514	2000	63.05	55.28	4.7	3.49	1	Norte	13	AM	13941.6	1880.47	6578.49	27372.5	49773	2140.29	51913.3	5093.04	94.53	397.51	239.34	40.31	29.92	1.40375e+06	2	2	0	1	0	0	1	0	0	0	0	0	0	0	0	0	0	6	50	10766
Anori (AM)	1300102	Anori	0.428	0.675	0.231	0.502	2000	65.5	45.3	4.52	4.18	1	Norte	13	AM	11822.4	2453.05	10325.5	38673.7	63274.6	1149.37	64424	3955.06	95.83	276.26	181.1	80.68	1.03	3.02232e+06	1	6	0	1	1	0	0	0	0	0	0	0	0	0	0	0	0	9	43	17072
Atalaia do Norte (AM)	1300201	Atalaia do Norte	0.348	0.665	0.135	0.469	2000	64.91	47.6	5.73	2.28	1	Norte	13	AM	11408.7	2480.98	13007.8	40729.8	67627.3	1268.26	68895.6	4547.86	96.54	332.84	195.71	64.09	6.13	3.62332e+06	2	3	0	2	0	0	0	0	0	0	0	0	0	0	0	0	0	7	47	15924
Autazes (AM)	1300300	Autazes	0.42	0.699	0.214	0.494	2000	66.96	39.86	4.5	4.34	1	Norte	13	AM	41343.1	5562.99	21487	82527.4	150920	3864.5	154785	4855.85	93.54	346.82	163.22	0	0.75	8.55519e+06	2	4	4	0	2	0	0	0	2	2	0	0	0	0	0	0	0	16	141	33312
Barreirinha (AM)	1300508	Barreirinha	0.399	0.693	0.21	0.437	2000	66.57	41.29	5.43	4.67	1	Norte	13	AM	21194.6	3709.43	18394.3	71136.9	114435	3547.49	117983	4312.08	94.26	294.19	152.35	41.68	7.92	5.9547e+06	1	3	0	2	0	1	0	0	0	2	0	0	0	0	0	0	0	9	44	28077
Beruri (AM)	1300631	Beruri	0.34	0.642	0.134	0.455	2000	63.53	53.21	5.58	3.52	1	Norte	13	AM	15078.5	2704.72	11543.2	43212.2	72538.7	1469.1	74007.8	4774.69	92.25	278.99	184.91	23.67	0.75	3301799	1	3	0	0	0	0	0	0	0	0	0	0	0	0	0	0	0	4	59	16158
Boa Vista do Ramos (AM)	1300680	Boa Vista do Ramos	0.372	0.648	0.191	0.416	2000	63.86	51.85	6.15	3.92	1	Norte	13	AM	8342.04	1613.26	7459.51	36719.2	54134	941.725	55075.8	3691.16	96.03	334.13	190.71	98.36	10.48	2.02492e+06	4	1	0	0	0	0	0	0	1	0	0	0	0	0	0	1	0	7	38	15659
Borba (AM)	1300805	Borba	0.389	0.654	0.176	0.51	2000	64.21	50.4	4.92	3.81	1	Norte	13	AM	37503.1	6053.73	24208	85191.7	152957	3575.35	156532	4543.48	93.53	407.01	143.97	79.99	2.99	8.36896e+06	0	6	0	2	1	0	3	0	0	2	1	0	0	0	0	0	0	15	145	35919
Caapiranga (AM)	1300839	Caapiranga	0.403	0.665	0.209	0.472	2000	64.91	47.6	4.67	2.93	1	Norte	13	AM	20627.1	2699.75	8604.99	30606.6	62538.4	4322.2	66860.6	6128.94	93.51	341.38	187.23	0.66	1.12	3.0533e+06	1	2	2	0	1	0	0	0	0	0	0	0	0	0	0	0	0	6	51	11303
Canutama (AM)	1300904	Canutama	0.38	0.648	0.191	0.442	2000	63.86	51.85	4.06	2.47	1	Norte	13	AM	5327.39	1675.66	8301.25	32964.6	48268.9	1124.71	49393.6	3881.01	91.42	627.71	224.43	0	2.55	2.92045e+06	3	1	0	1	0	0	0	0	0	0	0	0	0	0	0	0	0	5	81	13986
Ipixuna (AM)	1301803	Ipixuna	0.318	0.665	0.129	0.374	2000	64.91	47.6	5.42	2.46	1	Norte	13	AM	8063.28	1938.37	8439.44	50339.1	68780.2	873.552	69653.7	3137.7	97.24	284.4	183.6	45.85	0.07	5.37781e+06	2	2	0	1	0	0	0	0	0	0	0	0	0	0	0	0	0	5	73	23460
Itamarati (AM)	1301951	Itamarati	0.331	0.661	0.108	0.507	2000	64.68	48.5	6.21	2.01	1	Norte	13	AM	12455.9	1744.12	5980.79	21919.2	42100	884.698	42984.7	5346.36	69.79	600.1	262.5	44.09	20.32	1.34984e+06	1	2	0	1	0	0	0	0	0	0	0	0	0	0	0	0	0	4	15	7983
Japurá (AM)	1302108	Japurá	0.304	0.679	0.08	0.515	2000	65.71	44.48	6.58	1.63	1	Norte	13	AM	5448.13	1050.05	4115.58	21104.7	31718.4	871.362	32589.8	4471.09	83.35	759.1	485.88	48.92	0.12	2.79839e+06	0	3	0	1	0	0	0	0	1	0	0	0	0	0	0	0	0	5	41	7448
Juruá (AM)	1302207	Juruá	0.362	0.604	0.164	0.48	2000	61.25	63.34	5.03	3.08	1	Norte	13	AM	11577.7	1790.59	5722.64	28627.4	47718.3	1028.36	48746.7	4504.41	70.48	368.17	198.82	0	6.99	1.89399e+06	2	2	0	0	0	0	0	0	0	0	0	0	0	0	0	0	0	4	44	11439
Manicoré (AM)	1302702	Manicoré	0.398	0.693	0.198	0.46	2000	66.57	41.29	4.32	3.83	1	Norte	13	AM	74969.6	15868.8	42124.2	113560	246523	4927.38	251450	5348.76	92.73	265.59	127.38	18.15	8.61	6.11851e+06	3	7	0	3	1	0	3	0	0	0	0	0	0	0	0	0	0	17	165	48373
Maraã (AM)	1302801	Maraã	0.291	0.648	0.091	0.419	2000	63.86	51.85	6.58	1.96	1	Norte	13	AM	7480.06	1979.42	6689.47	47556.5	63705.4	1348.54	65053.9	3746.48	98.47	276.84	172.84	64.97	0.66	2.2326e+06	1	1	0	2	0	0	0	0	1	1	0	0	0	0	0	0	0	6	22	17596
Maués (AM)	1302900	Maués	0.454	0.714	0.257	0.51	2000	67.81	36.85	5.43	4.97	1	Norte	13	AM	80230.5	9008.7	41682.5	133114	264036	7575.09	271611	5238.7	94.97	387.64	186.79	19.41	7	1.15867e+07	1	9	2	0	2	0	4	0	6	0	0	0	0	0	0	0	0	25	447	54079
Nhamundá (AM)	1303007	Nhamundá	0.441	0.681	0.277	0.456	2000	65.85	43.95	5.44	4.49	1	Norte	13	AM	9581.95	2327.17	11604.7	44733.8	68247.6	1416.78	69664.4	3811.38	99.47	301.48	192.28	100	8.8	2.73692e+06	0	2	0	1	1	0	0	0	0	3	0	0	0	0	0	0	0	7	37	18720
Nova Olinda do Norte (AM)	1303106	Nova Olinda do Norte	0.373	0.681	0.147	0.52	2000	65.85	43.95	4.68	4.76	1	Norte	13	AM	21985.5	4660.55	19613	79542.2	125801	2835.4	128637	4181.81	90.85	309.08	155.99	78.78	1.23	2.82629e+06	1	4	1	1	2	0	0	0	0	5	0	0	0	0	0	0	0	14	93	31749
Pauini (AM)	1303502	Pauini	0.287	0.618	0.074	0.516	2000	62.06	59.65	4.7	2.44	1	Norte	13	AM	14794.2	2697.75	10160.8	47515.3	75168.1	1518.1	76686.2	4224.43	97.43	424.14	327.26		5.15	5176700	0	3	0	1	0	0	0	0	0	0	0	0	0	0	0	1	0	5	43	18329
Santa Isabel do Rio Negro (AM)	1303601	Santa Isabel do Rio Negro	0.384	0.621	0.22	0.416	2000	62.23	58.86	4.84	3.55	1	Norte	13	AM	8678.47	1914.1	9105.02	43998.6	63696.2	1680.1	65376.3	3605.38	99.53	239	166.06	65.84	1.66	3.23777e+06	2	2	0	2	0	0	0	0	0	0	0	0	0	0	0	0	0	6	35	19292
São Paulo de Olivença (AM)	1303908	São Paulo de Olivença	0.324	0.666	0.125	0.41	2000	64.95	47.45	5.17	2.7	1	Norte	13	AM	12062	3297.9	13418.9	77848.4	106627	2251.88	108879	3464.62	93.75	278.74	113	50.25	1.69	4.62952e+06	7	3	0	0	1	0	3	0	0	0	0	0	0	0	0	0	0	14	160	32677
São Sebastião do Uatumã (AM)	1303957	São Sebastião do Uatumã	0.428	0.661	0.253	0.469	2000	64.68	48.5	5.58	3.56	1	Norte	13	AM	6903.19	1759.22	7165.22	25952.7	41780.3	832.527	42612.8	3986.98	93.75	363.83	188.46	67.25	8.51	2.39213e+06	1	4	0	0	1	0	0	0	0	0	0	0	0	0	0	0	0	6	18	11241
Tonantins (AM)	1304237	Tonantins	0.327	0.666	0.124	0.425	2000	64.95	47.45	5.83	2.82	1	Norte	13	AM	6319.99	1551.13	7097.62	42520.7	57489.4	1083.68	58573.1	3434.16	95.92	424.5	212.34	42.88	11.95	4.41485e+06	6	1	1	0	1	0	0	0	0	0	0	0	0	0	0	0	0	9	37	17316
Uarini (AM)	1304260	Uarini	0.358	0.664	0.147	0.47	2000	64.84	47.88	5.37	2.34	1	Norte	13	AM	29865.7	3305.82	9901.6	33668.8	76741.9	1817.08	78559	6598.27	96.28	328.03	173.65	45.3	1.08	1.87009e+06	3	2	0	0	0	1	0	0	0	0	0	0	0	0	0	0	0	6	50	12139
Urucará (AM)	1304302	Urucará	0.487	0.703	0.285	0.577	2000	67.16	39.16	5.58	3.4	1	Norte	13	AM	35989.8	4646.34	13656.9	45537.5	99830.5	2189.38	102020	5994.47	94.93	443.3	213.82	37.15	0.15	1.31388e+06	1	6	0	0	1	0	0	0	0	0	0	0	0	0	0	0	0	8	107	16902
Urucurituba (AM)	1304401	Urucurituba	0.427	0.694	0.252	0.444	2000	66.61	41.14	4.68	5.02	1	Norte	13	AM	15277.1	3062.7	10846	43184.1	72369.9	1218.38	73588.2	4150.26	90.04	291.12	146.74	56.78	0.73	3.5149e+06	3	4	0	0	1	0	0	0	0	0	0	0	0	0	0	0	0	8	43	18679
Caroebe (RR)	1400233	Caroebe	0.492	0.662	0.319	0.564	2000	64.74	38.91	3.8	2.86	1	Norte	14	RR	9845.46	2673.32	7536.31	51587.8	71642.9	1675.17	73318.1	9035.99	99.03	396.81	120.34	40.52	0.69	2.02395e+06	2	2	0	0	0	0	0	0	0	0	0	0	0	0	0	1	0	5	21	8480
Pacaraima (RR)	1400456	Pacaraima	0.544	0.725	0.373	0.594	2000	68.47	27.6	3.58	2.76	1	Norte	14	RR	5371.36	4898	18383	69615.8	98268.2	4545.42	102814	9840.51	93.35	423.83	101.17	61.78	15.62	3.053e+06	1	3	1	0	0	1	0	0	0	0	0	0	0	0	0	0	0	6	77	10953
Rorainópolis (RR)	1400472	Rorainópolis	0.501	0.702	0.313	0.573	2000	67.11	31.64	3.58	2.04	1	Norte	14	RR	13603.6	14594.5	41415.3	157924	227537	13927.7	241465	9437.01	70.09	221.98	71.73	55.59	0.37	4.59214e+06	2	4	1	1	1	0	0	0	0	1	0	0	0	0	0	0	0	10	152	25319
São João da Baliza (RR)	1400506	São João da Baliza	0.538	0.702	0.397	0.559	2000	67.11	31.64	3.76	2.63	1	Norte	14	RR	4777.18	4664.72	9600.97	43385.1	62427.9	3582.31	66010.2	9738.9	64.51	586.16	181.2	82.25	19.59	1.91717e+06	1	1	0	0	0	0	0	0	0	0	0	0	0	0	0	0	0	2	51	7023
São Luiz (RR)	1400605	São Luiz	0.545	0.702	0.398	0.58	2000	67.11	31.64	3.7	2.73	1	Norte	14	RR	5100.96	1988.08	8339.53	42110.9	57539.5	2166.71	59706.2	8845.36	50.42	541.29	168.22	43.8	28.2	1.87766e+06	0	1	2	0	0	1	0	0	0	0	0	0	0	0	0	0	0	4	74	6968
Uiramutã (RR)	1400704	Uiramutã	0.333	0.662	0.153	0.363	2000	64.74	38.91	4.05	2.53	1	Norte	14	RR	1019.86	965.601	1809.07	50845.4	54639.9	369.874	55009.8	6752.15	94.2	221.52	108.48	36.55	0.4	1.3032e+06	1	2	0	0	0	0	0	0	0	0	0	0	0	0	0	0	0	4	1	8764
Afuá (PA)	1500305	Afuá	0.33	0.711	0.108	0.468	2000	67.63	35.37	5.8	3.33	1	Norte	15	PA	55457.3	9664.91	20205.3	72154.6	157482	3810.98	161293	4606.14	96.96	210.14	101.05	66.2	1.09	4.43383e+06	1	0	0	5	0	0	0	0	0	1	0	0	0	0	0	0	0	7	94	35879
Água Azul do Norte (PA)	1500347	Água Azul do Norte	0.376	0.679	0.139	0.565	2000	65.72	42.16	3.28	2.02	1	Norte	15	PA	62260.4	46264.9	17439.6	40876.2	166841	14032.2	180873	7217.32	93.17	405.57	142.62	65.66	8.43	5.26178e+06	1	4	0	1	1	0	0	0	0	0	0	0	0	0	0	0	0	7	61	25506
Anajás (PA)	1500701	Anajás	0.307	0.711	0.081	0.502	2000	67.63	35.37	6.82	3.22	1	Norte	15	PA	25525.5	4981.75	14065.9	47639.9	92213.1	3162.72	95375.8	3850.3	96.94	301.9	119.82	57.65	0.66	4.95048e+06	3	0	0	2	0	0	0	0	0	0	0	0	0	0	0	0	0	5	70	25731
Anapu (PA)	1500859	Anapu	0.392	0.712	0.157	0.537	2000	67.7	35.11	4.49	2.22	1	Norte	15	PA	37292.5	13497	18354.7	38227.4	107372	4179.86	111551	5443.39	84.02	402.81	189.65	17.61	0.07	6.02474e+06	0	5	0	1	0	1	1	0	0	0	0	0	0	0	0	0	0	8	54	22225
Aveiro (PA)	1501006	Aveiro	0.368	0.709	0.17	0.412	2000	67.52	35.75	4.59	3.43	1	Norte	15	PA	14079.5	1916.25	6301.49	32840.9	55138.1	810.065	55948.2	3548.43	97.56	395.9	240.38	53.94	2.75	3.35882e+06	0	0	0	2	0	0	0	0	0	0	0	0	0	0	0	0	0	3	83	15899
Bagre (PA)	1501105	Bagre	0.33	0.669	0.127	0.424	2000	65.13	44.36	7.28	3.6	1	Norte	15	PA	25569.8	2929.3	9605.02	39513.6	77617.7	1227.46	78845.1	3305.18	97.95	127.39	48.84	99.96	1.65	1.35201e+06	2	1	0	1	0	0	0	0	0	0	0	0	0	0	0	0	0	4	58	25398
Cachoeira do Arari (PA)	1502004	Cachoeira do Arari	0.427	0.712	0.202	0.543	2000	67.7	35.11	3.47	5.28	1	Norte	15	PA	30564.2	2517.17	8309.64	35884.7	77275.7	1265.29	78541	3838.76	90.38	309.67	143.07	13.33	2.39	4.9978e+06	0	1	0	6	0	0	0	0	0	0	0	0	0	0	0	0	0	7	76	21147
Chaves (PA)	1502509	Chaves	0.289	0.711	0.077	0.442	2000	67.63	35.37	3.93	3.69	1	Norte	15	PA	31099.8	4064.17	5389.08	40470.5	81023.5	1681.47	82705	3912.62	97.56	305.9	161.42	27.63	18.01	3.37012e+06	0	1	0	3	0	0	0	0	1	1	0	0	0	0	0	0	0	6	45	21557
Curralinho (PA)	1502806	Curralinho	0.323	0.655	0.103	0.498	2000	64.28	47.69	5.8	3.64	1	Norte	15	PA	21242.1	2736.9	11707.2	55457.4	91143.6	1678.82	92822.4	3247.58	97.39	349.62	125.41	41.85	10.27	5.86367e+06	3	1	0	3	0	0	0	0	0	0	0	0	0	0	0	0	0	7	72	29838
Curuá (PA)	1502855	Curuá	0.383	0.716	0.179	0.439	2000	67.97	34.23	5.35	4.41	1	Norte	15	PA	52103.3	4235.6	10252.5	25961.9	92553.2	1281.41	93834.6	7652.47	96.45	296.73	156.73	38.84	4.82	2.82303e+06	3	1	0	2	0	0	0	0	0	0	0	0	0	0	0	0	0	6	31	12712
Faro (PA)	1503002	Faro	0.431	0.661	0.27	0.448	2000	64.68	46.14	4.42	3.91	1	Norte	15	PA	7453.15	1284.17	4951.68	15200.3	28889.3	631.229	29520.6	3608.43	95.73	585.28	236.42	20.87	6.01	2.47575e+06	3	0	0	1	0	0	0	0	0	0	0	0	0	0	0	0	0	4	51	7897
Gurupá (PA)	1503101	Gurupá	0.349	0.716	0.127	0.469	2000	67.97	34.23	6.31	3.41	1	Norte	15	PA	25585.2	3437.39	15833.5	56063.1	100919	2824.4	103744	3569.98	98.55	320.04	192.02	77.83	3.68	3.64105e+06	1	3	0	2	0	0	0	0	0	0	0	0	0	0	0	0	0	6	78	29963
Jacareacanga (PA)	1503754	Jacareacanga	0.371	0.743	0.127	0.543	2000	69.56	29.17	3.38	1.33	1	Norte	15	PA	14242.5	5273.72	12178.1	65987.3	97681.6	1978.77	99660.4	7098.32	55.33	312.69	240.37	20.97	3.13	5.32625e+06	0	1	0	1	0	0	0	0	0	0	0	0	0	0	0	0	0	2	65	41487
Melgaço (PA)	1504505	Melgaço	0.26	0.665	0.065	0.406	2000	64.87	45.39	6.91	3.01	1	Norte	15	PA	11661.8	1824.88	7705.64	46635.3	67827.7	1404.68	69232.4	2792.87	97.63	278.65	142.5	24.34	3.38	4.47087e+06	1	1	0	2	0	0	0	1	2	0	0	0	0	0	0	0	0	7	39	25374
Muaná (PA)	1504901	Muaná	0.35	0.711	0.124	0.487	2000	67.63	35.37	3.77	4.34	1	Norte	15	PA	52826.4	4770.14	14479.3	66200.1	138276	2328.06	140604	4106.78	97.7	280.01	91.07	19.32	41.18	2.26554e+06	0	0	0	3	0	1	0	0	3	3	0	0	0	0	0	0	0	10	189	35524
Pacajá (PA)	1505486	Pacajá	0.34	0.712	0.101	0.548	2000	67.7	35.11	4.32	2.93	1	Norte	15	PA	87887.8	24386.1	35759.1	68386.3	216419	8527.93	224947	5616.38	90.37	308.55	138.9	15.43	1.43	7.85963e+06	3	3	0	6	0	1	0	0	0	0	0	0	0	0	0	0	0	13	90	41654
Placas (PA)	1505650	Placas	0.39	0.714	0.156	0.531	2000	67.85	34.63	3.77	2.28	1	Norte	15	PA	50344.7	6853.14	13158.6	39608.6	109965	1604.72	111570	4662.34	95.48	455.11	152.98	12.74	2.45	4.93011e+06	0	2	0	2	0	0	0	0	0	0	0	0	0	0	0	0	0	4	24	25526
Porto de Moz (PA)	1505908	Porto de Moz	0.36	0.699	0.136	0.49	2000	66.92	37.8	4.54	2.6	1	Norte	15	PA	33252.1	6915.26	21028.9	65837.7	127034	4358.47	131392	3870.06	98.04	211.55	93.93	32.59	5.27	3.24785e+06	4	2	0	2	1	0	0	0	0	0	0	0	0	0	0	0	0	9	107	35529
Prainha (PA)	1506005	Prainha	0.361	0.673	0.16	0.437	2000	65.36	43.48	4.42	2.64	1	Norte	15	PA	63565.4	6722.09	14470.6	54976	139734	1766.63	141501	4835.15	94.62	334.73	134.18	50.61	0.08	7.00979e+06	3	2	0	4	0	0	0	0	0	0	0	0	0	0	0	0	0	9	56	29325
Rurópolis (PA)	1506195	Rurópolis	0.421	0.665	0.208	0.541	2000	64.87	45.39	3.77	3.31	1	Norte	15	PA	39212.7	11272.3	25063.7	68873.7	144422	5322.76	149745	3737.27	89.08	237.67	108.48	20.69	3.6	5.46952e+06	6	1	0	4	0	0	0	0	0	0	0	0	0	0	0	0	0	11	146	42417
Salvaterra (PA)	1506302	Salvaterra	0.478	0.745	0.286	0.514	2000	69.71	28.72	3.73	5.62	1	Norte	15	PA	13190.1	4199.43	20634.8	36462.4	74486.8	2531.62	77018.4	3815.81	91.58	428.87	128.83	52.26	3.09	2.52798e+06	0	5	0	1	1	0	0	0	0	0	0	0	0	0	0	0	0	7	211	20948
Santa Maria das Barreiras (PA)	1506583	Santa Maria das Barreiras	0.408	0.728	0.17	0.549	2000	68.69	31.89	3.7	3.32	1	Norte	15	PA	71185.6	3379.66	14080.5	33886.3	122532	2784.02	125316	7286.67	85.3	447.75	203.78	42.15	6.86	4.79551e+06	3	3	0	0	1	0	0	0	0	0	0	0	0	0	0	0	0	7	56	18150
São Sebastião da Boa Vista (PA)	1507706	São Sebastião da Boa Vista	0.422	0.714	0.232	0.453	2000	67.85	34.63	5.8	4.09	1	Norte	15	PA	37505.5	5472.17	11897.2	40919.2	95794	2529.57	98323.6	4295.48	95.97	333.96	121.79	21.84	12.91	2.64738e+06	6	0	0	1	0	0	0	0	0	0	0	0	0	0	0	0	0	7	90	23696
Sapucaia (PA)	1507755	Sapucaia	0.469	0.738	0.233	0.6	2000	69.28	30.04	3.11	2.34	1	Norte	15	PA	23892.2	1942.22	13563.9	11770.4	51168.7	2957.61	54126.3	10724.5	95.8	575.92	310.3	13.03	0.66	1.69577e+06	0	1	0	1	0	0	0	0	0	0	0	0	0	0	0	0	0	2	1128	5236
Senador José Porfírio (PA)	1507805	Senador José Porfírio	0.361	0.696	0.132	0.512	2000	66.77	38.32	4.23	2.21	1	Norte	15	PA	17639.3	2723.33	9463.2	26404	56229.8	1506.53	57736.3	4441.94	89.85	529.53	209.2	36.18	0.04	3.14811e+06	1	0	3	1	0	1	0	0	0	0	0	0	0	0	0	0	0	6	112	12641
Trairão (PA)	1508050	Trairão	0.395	0.691	0.169	0.528	2000	66.46	39.45	3.88	1.82	1	Norte	15	PA	40087.7	8512.35	19312.9	31070.5	98983.5	4531.64	103515	6130.6	92.21	353.18	157.44	80.77	0.06	3.12003e+06	2	1	0	2	0	0	0	0	0	0	0	0	0	0	0	0	0	5	55	17303
Serra do Navio (AP)	1600055	Serra do Navio	0.569	0.728	0.444	0.571	2000	68.68	28.35	4.17	2	1	Norte	16	AP	2353.19	387.958	7164.78	26254.1	36160	1403.45	37563.4	8519.72	102.53	406.59	210.78	100	1.85	1.43988e+06	0	2	0	0	0	0	0	0	0	0	0	0	0	0	0	0	0	2	155	4545
Pedra Branca do Amapari (AP)	1600154	Pedra Branca do Amapari	0.442	0.67	0.257	0.501	2000	65.19	39.42	4.82	2.84	1	Norte	16	AP	3690.63	56846.4	38906.1	63897.1	163340	8619.25	171959	15962.1	98.08	649.58	478.03	75.39	2.99	5.92438e+06	0	3	0	0	1	0	0	0	0	0	0	0	0	0	0	0	0	4	152	11794
Calçoene (AP)	1600204	Calçoene	0.488	0.634	0.335	0.547	2000	63.02	47.39	5.7	2.73	1	Norte	16	AP	7974.82	5218.56	17062.5	49778.6	80034.5	3450.91	83485.4	9313.41	92.91	253.28	109.9	85.98	1.49	1.0325e+06	0	4	0	0	0	1	0	0	0	0	0	0	0	0	0	0	0	5	158	9343
Pracuúba (AP)	1600550	Pracuúba	0.44	0.696	0.244	0.501	2000	66.74	34.26	7.76	2.93	1	Norte	16	AP	8771.58	723.641	3184.7	22677.3	35357.2	1768.55	37125.8	9813.84	89.99	341.92	209.46	93.96	12.66	632812	0	1	0	0	0	0	0	0	0	0	0	0	0	0	0	0	0	1	23	4021
Tartarugalzinho (AP)	1600709	Tartarugalzinho	0.45	0.696	0.263	0.497	2000	66.74	34.26	7.79	2.42	1	Norte	16	AP	17404.8	2964.55	10293.8	67434	98097.1	3578.71	101676	8176.59	100.59	237.68	97.99	100	1.35	2632200	0	3	0	0	0	0	0	0	0	0	0	0	0	0	0	0	0	3	249	13385
Vitória do Jari (AP)	1600808	Vitória do Jari	0.459	0.67	0.271	0.534	2000	65.19	39.42	4.95	2.23	1	Norte	16	AP	3995.21	3748.76	16308.9	77098.4	101151	3134.01	104285	8379.7	90.93	282.7	98.61	91.5	0.18	1.57695e+06	2	3	0	1	1	0	0	1	0	0	0	0	0	0	0	0	0	8	400	13013
Araguacema (TO)	1701903	Araguacema	0.477	0.684	0.282	0.561	2000	66.05	40.03	3.55	4.93	1	Norte	17	TO	8425.82	1688.08	6252.35	19431.5	35797.8	1296.11	37093.9	5872.07	80.98	465.93	234.85	85.35	6.23	1.13688e+06	2	1	0	0	0	0	0	0	0	0	0	0	0	0	0	1	0	5	86	6454
Araguaçu (TO)	1702000	Araguaçu	0.542	0.666	0.388	0.615	2000	64.96	43.81	2.52	6.05	1	Norte	17	TO	31567	10881.4	22421	28320.9	93190.3	4207.21	97397.5	11085.5	81.47	444.38	239.59	60.4	0.71	1.70393e+06	1	3	0	0	0	1	0	0	0	0	0	0	0	0	0	0	0	5	160	8702
Aurora do Tocantins (TO)	1702703	Aurora do Tocantins	0.486	0.678	0.341	0.497	2000	65.7	41.23	3.17	5.51	1	Norte	17	TO	5326.64	1223.47	3274.41	11436.5	21261.1	527.577	21788.6	6322.88	97.19	645.34	404.96	89.9	6	986623	1	1	0	0	0	0	0	0	0	0	0	0	0	0	0	1	0	3	47	3499
Campos Lindos (TO)	1703842	Campos Lindos	0.343	0.607	0.126	0.527	2000	61.44	57.33	5.26	3.8	1	Norte	17	TO	68588.9	14796.6	36385.2	26532.2	146303	14929.9	161233	19809.9	86.2	331.84	205.56	89.15	1.41	1.18426e+06	1	2	0	0	0	0	0	0	0	0	0	0	0	0	0	1	0	4	92	8517
Carrasco Bonito (TO)	1703891	Carrasco Bonito	0.407	0.591	0.268	0.425	2000	60.44	61.58	5.25	3.7	1	Norte	17	TO	1616.81	942.586	3154.46	12886.8	18600.7	457.356	19058.1	5164.79	82.15	592.04	273.29	44.48	20.11	1.06819e+06	0	2	0	0	0	0	0	0	0	0	0	0	0	0	0	1	0	3	11	3759
Caseara (TO)	1703909	Caseara	0.49	0.697	0.311	0.543	2000	66.83	37.41	3.74	4.15	1	Norte	17	TO	5899.11	1346.95	5727.08	14589.5	27562.7	1152.8	28715.5	6241.14	84.87	622.68	310.56	47.35	21.62	1.22493e+06	0	2	0	0	0	0	0	0	0	0	0	0	0	0	0	1	0	3	52	4744
Centenário (TO)	1704105	Centenário	0.407	0.655	0.224	0.459	2000	64.32	46.11	3.74	6.01	1	Norte	17	TO	2959.92	715.621	2093.56	9164.61	14933.7	345.15	15278.9	5956.67	91.33	574.48	393.35	31.91	0.63	651075	0	1	0	0	0	0	0	0	0	0	0	0	0	0	0	1	0	2	35	2627
Chapada da Natividade (TO)	1705102	Chapada da Natividade	0.401	0.696	0.16	0.579	2000	66.73	37.75	3.18	5.28	1	Norte	17	TO	9300.25	1336.82	4583.12	11400.7	26620.9	1016.49	27637.4	8426.03	88.57	449.65	288.08	38.45	1.25	770390	0	1	0	0	0	0	0	0	0	0	0	0	0	0	0	0	0	1	6	3278
Conceição do Tocantins (TO)	1705607	Conceição do Tocantins	0.422	0.66	0.219	0.52	2000	64.57	45.19	3.49	4.87	1	Norte	17	TO	2945.45	1345.56	5995.11	13748.2	24034.3	1402.54	25436.8	6082.46	90.91	616.46	297.39	98.59	8	899695	0	1	0	0	0	0	0	0	0	0	0	0	0	0	0	1	0	2	32	4153
Couto Magalhães (TO)	1706001	Couto Magalhães	0.409	0.628	0.208	0.525	2000	62.68	52.33	2.71	4.82	1	Norte	17	TO	8456.55	1522.83	9671.31	16244	35894.7	2571.62	38466.3	7679.44	83.47	462.08	230.02	52.05	2.72	1.59924e+06	0	2	0	0	0	0	0	0	0	0	0	0	0	0	0	1	0	3	68	5111
Divinópolis do Tocantins (TO)	1707108	Divinópolis do Tocantins	0.503	0.685	0.345	0.538	2000	66.1	39.85	3.47	5.61	1	Norte	17	TO	10712.1	2804.16	13670.1	21304.8	48491.1	2852.26	51343.4	8069.06	80.24	601.63	240.32	7.18	10.12	1.74781e+06	0	3	0	0	0	1	0	0	0	0	0	0	0	0	0	0	0	4	89	6452
Dois Irmãos do Tocantins (TO)	1707207	Dois Irmãos do Tocantins	0.439	0.671	0.24	0.525	2000	65.28	42.69	3.01	5.85	1	Norte	17	TO	15544.1	1693.56	6250.71	21692.9	45181.3	1413	46594.3	6506.67	86.42	435.2	198.07	43.97	4.85	1.58703e+06	1	2	0	0	0	1	0	0	0	0	0	0	0	0	0	0	0	4	41	7145
Goianorte (TO)	1708304	Goianorte	0.416	0.663	0.203	0.534	2000	64.79	44.41	3.32	4.82	1	Norte	17	TO	10492.2	1194.44	5869.68	14772.6	32328.9	1334.26	33663.2	6786.93	81.52	466.69	229.85	74.31	14.51	959724	1	1	0	0	0	0	0	0	0	0	0	0	0	0	0	0	0	2	18	4974
Itacajá (TO)	1710508	Itacajá	0.426	0.662	0.218	0.536	2000	64.73	44.62	3.74	7.19	1	Norte	17	TO	12495.1	2502.68	9788.53	22555.6	47341.9	2117.16	49459.1	6962.15	87.69	538.06	260.6	75.02	4.15	1.99419e+06	0	2	0	1	0	1	2	0	0	0	0	0	0	0	0	0	0	6	91	7148
Jaú do Tocantins (TO)	1711506	Jaú do Tocantins	0.471	0.715	0.265	0.55	2000	67.87	34.09	2.72	6.5	1	Norte	17	TO	7694.71	1161.99	4280.16	12203.6	25340.5	1537.19	26877.7	7664.01	92.53	581.04	336.52	93.62	1.86	1.02005e+06	0	2	0	0	0	0	0	0	0	0	0	0	0	0	0	1	0	3	44	3566
Juarina (TO)	1711803	Juarina	0.448	0.652	0.286	0.481	2000	64.09	46.96	3.07	3.26	1	Norte	17	TO	3324.59	604.352	2477.92	7956.48	14363.3	489.893	14853.2	6657.66	86.01	855.26	528.92	18.35	3.28	1.18957e+06	0	1	0	0	0	0	0	0	0	0	0	0	0	0	0	1	0	2	9	2216
Lagoa da Confusão (TO)	1711902	Lagoa da Confusão	0.479	0.659	0.281	0.595	2000	64.53	45.35	3.4	3.62	1	Norte	17	TO	78124.1	19792.7	32058.4	31451.2	161426	8793.68	170220	16663.7	82.01	393.36	243.55	8.01	1.2	2.2507e+06	1	3	0	0	0	1	0	0	0	0	0	0	0	0	0	0	0	5	208	10821
Lavandeira (TO)	1712157	Lavandeira	0.431	0.674	0.299	0.398	2000	65.46	42.05	3.18	3.72	1	Norte	17	TO	19214.7	1467.52	2949.31	5757.76	29389.2	428.201	29817.4	18577.8	95.02	1205.33	817.11	99.7	21.22	730558	0	1	0	0	0	0	0	0	0	0	0	0	0	0	0	0	0	1	8	1665
Lizarda (TO)	1712405	Lizarda	0.388	0.652	0.198	0.451	2000	64.09	46.96	4.47	5.99	1	Norte	17	TO	2073.56	753.422	2461.85	12288.6	17577.4	468.631	18046.1	4836.79	89.57	475.25	310.51	56.06	1.53	803167	0	1	0	1	0	0	0	0	0	0	0	0	0	0	0	0	0	2	40	3716
Mateiros (TO)	1712702	Mateiros	0.281	0.725	0.076	0.404	2000	68.49	32.19	4.94	4.07	1	Norte	17	TO	30357.7	2752.38	6671.42	8743.54	48525.1	868.843	49393.9	22259.5	89.82	875.98	687.1	44.92	4.12	1.352e+06	0	1	0	0	0	0	0	0	0	0	0	0	0	0	0	0	0	1	13	2311
Natividade (TO)	1714203	Natividade	0.476	0.713	0.264	0.573	2000	67.79	34.34	3.17	5.89	1	Norte	17	TO	6999.18	9040.22	18660.6	27114.9	61814.8	4493.52	66308.3	7367.59	82.61	494.99	263.6	28.69	2.88	2.17508e+06	1	3	0	0	0	0	0	0	0	0	0	0	0	0	0	0	0	4	264	9021
Novo Alegre (TO)	1715150	Novo Alegre	0.544	0.696	0.428	0.54	2000	66.73	37.75	3.07	5.1	1	Norte	17	TO	2518.66	957.063	2800.15	8143.41	14419.3	455.447	14874.7	6506.88	95.06	908.5	546.33	18.03	10.22	1.17728e+06	0	0	0	0	0	0	0	0	0	0	0	0	0	0	0	1	0	2	37	2288
Novo Jardim (TO)	1715259	Novo Jardim	0.371	0.655	0.15	0.52	2000	64.32	46.11	3.94	4.97	1	Norte	17	TO	31989	5243.27	6736.2	8679.64	52648.1	1066.41	53714.5	21861.8	83.33	604.82	477.24	79.78	0.33	875998	0	1	0	0	0	0	0	0	0	0	0	0	0	0	0	0	0	1	29	2504
Palmeirópolis (TO)	1715754	Palmeirópolis	0.545	0.73	0.368	0.602	2000	68.8	31.25	2.43	5.81	1	Norte	17	TO	10395.6	3946.97	18954.7	23229.4	56526.6	3486.74	60013.3	8173.98	72.1	589.64	323.72	26.12	7.81	2334983	1	2	0	0	0	1	0	0	0	0	0	0	0	0	0	0	0	4	198	7380
Paranã (TO)	1716208	Paranã	0.334	0.662	0.113	0.496	2000	64.73	44.62	3.67	5.57	1	Norte	17	TO	12406.8	139393	10441	32786.6	195027	4240.44	199268	19280.9	88.72	604.4	362.9	10.23	3.9	2.2029e+06	1	2	0	1	0	0	0	0	0	0	0	0	0	0	0	0	0	4	112	10327
Pequizeiro (TO)	1716653	Pequizeiro	0.433	0.684	0.227	0.523	2000	66.05	40.03	3.28	4.01	1	Norte	17	TO	9682.72	1749.81	5062.52	17621.1	34116.1	1041.6	35157.7	6959.17	88.46	523.04	268.18	17.23	5.21	1.24045e+06	0	2	0	0	0	0	0	0	0	0	0	0	0	0	0	1	0	3	59	5124
Colméia (TO)	1716703	Colméia	0.502	0.685	0.319	0.58	2000	66.1	39.85	2.75	5.61	1	Norte	17	TO	10191.4	5822.19	20362.3	24335.8	60711.8	5154.88	65866.6	7652.68	82.48	462.13	190.5	98.09	0.42	1.36295e+06	2	2	0	0	0	0	0	0	0	0	0	0	0	0	0	0	0	4	154	8500
Pindorama do Tocantins (TO)	1717008	Pindorama do Tocantins	0.423	0.655	0.217	0.534	2000	64.28	46.27	3.17	4.8	1	Norte	17	TO	5857.43	1153.12	4341.21	14474.1	25825.9	1449.49	27275.4	6053.13	90.97	554.52	330.97	57.11	7.71	1.16278e+06	0	2	0	0	0	0	0	0	0	0	0	0	0	0	0	1	0	3	36	4479
Ponte Alta do Bom Jesus (TO)	1717800	Ponte Alta do Bom Jesus	0.411	0.699	0.184	0.539	2000	66.95	37.05	3.9	6.71	1	Norte	17	TO	3380.02	985.618	4131.63	13054.2	21551.4	864.168	22415.6	4928.67	95.38	605.82	358.84	0	1.29	1.50597e+06	0	2	0	0	0	0	0	0	0	0	0	0	0	0	0	1	0	3	58	4540
Porto Alegre do Tocantins (TO)	1718006	Porto Alegre do Tocantins	0.44	0.697	0.259	0.472	2000	66.83	37.41	3.03	4.51	1	Norte	17	TO	1402.91	1258.9	2854.74	10050.2	15566.8	494.333	16061.1	5746.38	96.65	581.37	408.38	31.01	1.54	876276	0	1	0	0	0	0	0	0	0	0	0	0	0	0	0	0	0	1	19	2857
Recursolândia (TO)	1718501	Recursolândia	0.33	0.607	0.144	0.412	2000	61.44	57.33	5.55	4.37	1	Norte	17	TO	3448.74	795.815	3019.11	13000.4	20264.1	737.782	21001.8	5573.74	96.24	449.23	303.23	84.97	8.1	1.05133e+06	1	1	0	0	0	0	0	0	0	0	0	0	0	0	0	0	0	2	28	3864
Rio da Conceição (TO)	1718659	Rio da Conceição	0.412	0.594	0.246	0.478	2000	60.63	60.74	4.08	3.7	1	Norte	17	TO	1978.88	830.844	1959.83	6812.06	11581.6	266.069	11847.7	6912.3	97.85	849.69	570.22	19.24	0.72	813319	0	1	0	0	0	0	0	0	0	0	0	0	0	0	0	0	0	1	8	1794
Sandolândia (TO)	1718840	Sandolândia	0.498	0.696	0.293	0.605	2000	66.73	37.75	3.39	5.16	1	Norte	17	TO	14766.7	1125.61	4927.31	10771.2	31590.8	1172.35	32763.2	9850.62	89.17	705.76	431.5	61.37	0.81	915697	0	2	0	0	0	0	0	0	0	0	0	0	0	0	0	0	0	2	32	3326
Santa Maria do Tocantins (TO)	1718881	Santa Maria do Tocantins	0.412	0.656	0.233	0.456	2000	64.37	45.93	3.96	5.62	1	Norte	17	TO	3922.28	1008.74	3633.93	10475.4	19040.4	706.038	19746.4	6823.22	89.57	516.25	364.12	99.77	1.78	988559	0	1	0	0	0	0	0	0	0	0	0	0	0	0	0	1	0	2	20	2995
São Félix do Tocantins (TO)	1720150	São Félix do Tocantins	0.419	0.636	0.212	0.545	2000	63.16	50.49	2.82	4.18	1	Norte	17	TO	3088.44	729.67	1432.45	5646.95	10897.5	219.144	11116.6	7693.18	92.44	1273.59	931.02	97.84	0	955588	0	1	0	0	0	0	0	0	0	0	0	0	0	0	0	1	0	2	12	1463
São Salvador do Tocantins (TO)	1720259	São Salvador do Tocantins	0.419	0.657	0.233	0.479	2000	64.43	45.71	3.05	5.47	1	Norte	17	TO	2501.71	12658.6	4980.4	10403.1	30543.8	1102.1	31645.9	10874.9	90.94	681.5	392.3	100	7.6	928755	0	1	0	0	0	0	0	0	0	0	0	0	0	0	0	1	0	2	21	2936
Taguatinga (TO)	1720903	Taguatinga	0.451	0.685	0.24	0.559	2000	66.1	39.85	3.08	5.79	1	Norte	17	TO	12958.3	11567.8	30888.3	48042.8	103457	6893.02	110350	7330.78	77.71	450.39	211.08	38.8	0.19	4.52881e+06	2	2	0	0	0	1	0	0	0	0	0	0	0	0	0	0	0	5	2125	15336
Taipas do Tocantins (TO)	1720937	Taipas do Tocantins	0.387	0.664	0.165	0.527	2000	64.83	44.26	3.62	5.95	1	Norte	17	TO	1960.13	595.353	1867.62	7811.32	12234.4	273.816	12508.2	6430.97	81.76	871.62	531.44	10.16	20.44	591701	0	1	0	0	0	0	0	0	0	0	0	0	0	0	0	0	0	1	9	1981
Alto Parnaíba (MA)	2100501	Alto Parnaíba	0.435	0.699	0.234	0.504	2000	66.94	35.91	3.75	5.22	2	Nordeste	21	MA	79625.2	6440.01	24123	17923.9	128112	3089.88	131202	12187.8	95.38	496.55	283.75	30.08	0	3.16958e+06	2	1	0	1	0	0	0	0	0	0	0	0	0	0	0	0	0	4	244	10856
Apicum-Açu (MA)	2100832	Apicum-Açu	0.327	0.601	0.152	0.383	2000	61.04	57.19	4.27	4.18	2	Nordeste	21	MA	6042.74	1395.76	7048.56	23235.5	37722.6	907.114	38629.7	2582.37	94	338.34	128.73	60.93	0	3.1509e+06	0	3	0	1	1	0	0	2	0	0	0	0	0	0	0	0	0	7	19	15542
Arame (MA)	2100956	Arame	0.334	0.588	0.142	0.448	2000	60.25	60.48	4.44	3.66	2	Nordeste	21	MA	33979.5	3877.41	19647	44680.8	102185	2023.41	104208	3301.07	96.73	280.21	128.07	78.25	1.02	6893700	4	4	0	2	0	1	0	0	0	0	0	0	0	0	0	0	0	11	92	31729
Bacuri (MA)	2101301	Bacuri	0.403	0.619	0.228	0.464	2000	62.12	52.87	4.42	6.17	2	Nordeste	21	MA	4282.39	1803.71	10243.9	26070.5	42400.5	1004.36	43404.8	2610.66	99.12	268.85	117.13	21.55	0.13	3.30476e+06	1	7	0	0	1	0	0	0	0	0	0	0	0	0	0	0	0	9	76	17437
Barreirinhas (MA)	2101707	Barreirinhas	0.361	0.627	0.172	0.435	2000	62.62	50.93	4.25	4.63	2	Nordeste	21	MA	30697.1	10437.9	63632.3	85404.1	190171	6533.61	196705	3577.04	92.37	298.83	86.43	81.26	1.85	5.86044e+06	13	10	0	0	1	0	0	0	0	0	0	0	0	0	0	0	0	24	562	58083
Feira Nova do Maranhão (MA)	2104073	Feira Nova do Maranhão	0.302	0.593	0.108	0.428	2000	60.55	59.22	4.56	4.3	2	Nordeste	21	MA	12975.4	1119	4911.37	13327.4	32333.1	443.627	32776.7	4036.54	94.44	373.59	168.12	76.3	1.16	2.02671e+06	2	1	0	0	0	0	0	0	0	0	0	0	0	0	0	0	0	3	10	8215
Fernando Falcão (MA)	2104081	Fernando Falcão	0.261	0.608	0.072	0.407	2000	61.47	55.45	4.65	4.4	2	Nordeste	21	MA	7221.54	986.874	4244.79	15035.8	27489	666.135	28155.2	3067.01	95	456.73	139.96	31.98	10.8	1.02927e+06	1	4	0	0	0	1	0	0	0	0	0	0	0	0	0	0	0	6	1	9584
Formosa da Serra Negra (MA)	2104099	Formosa da Serra Negra	0.335	0.639	0.128	0.46	2000	63.36	48.15	4.05	3.75	2	Nordeste	21	MA	27721.4	2696.51	13008.6	30109.5	73535.9	1502.32	75038.3	4220.37	92.92	285.62	148.58	47.33	3.41	2.41518e+06	4	3	0	0	1	0	0	0	0	0	0	0	0	0	0	0	0	8	33	17749
Humberto de Campos (MA)	2105005	Humberto de Campos	0.365	0.625	0.205	0.381	2000	62.48	51.47	5.48	5.2	2	Nordeste	21	MA	8708.3	2423.2	15603.5	40066.8	66801.8	2044.79	68846.6	2628.03	96.45	298.21	134.06	75.54	3.73	4.16493e+06	1	9	0	0	1	0	0	0	0	0	0	0	0	0	0	0	0	11	104	26933
Itaipava do Grajaú (MA)	2105351	Itaipava do Grajaú	0.319	0.588	0.131	0.422	2000	60.29	60.31	4.93	3.12	2	Nordeste	21	MA	17546.8	1918.71	7979.45	23590.9	51035.9	662.052	51698	3624.37	100.57	350.05	103.3	18.83	4.21	4.0068e+06	4	3	0	0	1	0	0	0	0	0	0	0	0	0	0	0	0	8	7	13103
Jenipapo dos Vieiras (MA)	2105476	Jenipapo dos Vieiras	0.335	0.631	0.137	0.436	2000	62.85	50.07	4.27	3.7	2	Nordeste	21	MA	15696.7	1640.12	6665.61	22701.6	46704.1	826.455	47530.5	3087	95.73	423.25	133.91	36.51	10.19	1.93138e+06	5	1	0	0	1	0	0	0	0	0	0	0	0	0	0	0	0	7	24	15733
Lagoa Grande do Maranhão (MA)	2105963	Lagoa Grande do Maranhão	0.309	0.603	0.128	0.382	2000	61.19	56.56	4.39	3.12	2	Nordeste	21	MA	13803.8	1843.88	7879.54	16444.4	39971.6	671.539	40643.1	3857.55	96.57	305.61	215.61	96.94	10.01	1.86254e+06	1	4	0	0	0	0	0	0	0	0	0	0	0	0	0	0	0	5	9	12501
Loreto (MA)	2106102	Loreto	0.398	0.636	0.24	0.414	2000	63.14	48.99	3.59	4.95	2	Nordeste	21	MA	49285.4	4094.04	14467.6	17752.5	85599.5	1318.01	86917.5	7641.77	90.19	401.13	223.5	31.4	1	2.63241e+06	1	3	0	0	0	1	0	0	0	0	0	0	0	0	0	0	0	5	66	11597
Mirador (MA)	2106706	Mirador	0.368	0.619	0.18	0.449	2000	62.12	52.87	3.27	5.03	2	Nordeste	21	MA	30909.6	3376.53	17627	30115.6	82028.7	1746.51	83775.2	4099.79	98.42	336.51	120.54	32.58	0	4.24243e+06	6	2	0	1	1	0	0	0	0	0	0	0	0	0	0	0	0	10	88	20537
Nova Iorque (MA)	2107308	Nova Iorque	0.416	0.617	0.246	0.476	2000	62.01	53.3	3.55	6.69	2	Nordeste	21	MA	4402.42	743.883	3054.71	8344.19	16545.2	278.06	16823.3	3657.23	95.53	340.31	260.33	37.21	4.33	1.11783e+06	0	2	0	0	0	0	0	0	0	0	0	0	0	0	0	1	0	3	20	4598
Paulino Neves (MA)	2108058	Paulino Neves	0.317	0.601	0.149	0.356	2000	61.06	57.11	5.59	5.56	2	Nordeste	21	MA	7853.77	1530.19	6091.52	23911.7	39387.2	768.999	40156.2	2769.78	97.25	424.09	246.62	98.56	7.03	1.64634e+06	0	5	0	0	0	0	0	0	0	0	0	0	0	0	0	0	0	5	38	14971
Primeira Cruz (MA)	2109403	Primeira Cruz	0.378	0.588	0.212	0.432	2000	60.29	60.31	5.49	4.85	2	Nordeste	21	MA	5389.88	1038.26	5027.62	20933.6	32389.4	488.246	32877.6	2365.98	100.2	543.38	200.43	0	0.46	2.22405e+06	0	6	0	0	0	0	0	0	0	0	0	0	0	0	0	0	0	6	37	14355
Sambaíba (MA)	2109700	Sambaíba	0.403	0.606	0.242	0.447	2000	61.35	55.92	3.33	5.44	2	Nordeste	21	MA	57130.2	11684.6	13942.1	9970.83	92727.7	2812.74	95540.5	17421.7	104.3	625.92	385.99	87.3	2.93	2.4952e+06	0	2	0	0	0	0	0	0	0	0	0	0	0	0	0	0	0	2	44	5522
Santo Amaro do Maranhão (MA)	2110278	Santo Amaro do Maranhão	0.336	0.603	0.188	0.336	2000	61.19	56.56	5.18	5.09	2	Nordeste	21	MA	3884.85	979.056	5575.77	20634.2	31073.9	602.214	31676.1	2291.88	93.55	328.81	174.51	52.49	3.52	3.48939e+06	1	4	0	0	0	1	0	0	0	0	0	0	0	0	0	0	0	6	17	14456
São Domingos do Azeitão (MA)	2110658	São Domingos do Azeitão	0.398	0.617	0.236	0.434	2000	62.01	53.3	4.08	4.74	2	Nordeste	21	MA	45117.4	6458.91	26814.5	10584.5	88975.3	5297.12	94272.4	13500.3	97.42	628.21	413.87	70.68	9.5	2.15038e+06	0	3	0	0	0	1	0	0	0	0	0	0	0	0	0	0	0	4	105	7088
São Félix de Balsas (MA)	2110807	São Félix de Balsas	0.391	0.669	0.193	0.462	2000	65.13	41.85	3.97	4.84	2	Nordeste	21	MA	5428.23	1205.01	3064.19	8038.82	17736.2	353.385	18089.6	3858.71	84.28	674.81	416.81	86.7	4.15	1.4028e+06	0	2	0	0	0	0	0	0	0	0	0	0	0	0	0	0	0	2	23	4636
São João do Carú (MA)	2111029	São João do Carú	0.281	0.587	0.093	0.408	2000	60.23	60.54	4.82	3.38	2	Nordeste	21	MA	16834.7	1856.7	8194.26	23295	50180.7	919.829	51100.5	4149.46	98.32	411.38	177.88	75.82	20.19	2.67805e+06	3	3	0	0	1	0	0	0	0	0	0	0	0	0	0	0	0	7	22	15631
São Pedro dos Crentes (MA)	2111573	São Pedro dos Crentes	0.365	0.651	0.186	0.401	2000	64.07	45.57	3.92	3.93	2	Nordeste	21	MA	12516	1117.53	5570.79	8505.21	27709.5	682.91	28392.4	6412.02	92.25	559.68	406.24	26.96	0.34	1.37998e+06	0	2	0	0	0	0	0	0	0	0	0	0	0	0	0	1	0	3	5	4486
Serrano do Maranhão (MA)	2111789	Serrano do Maranhão	0.343	0.618	0.173	0.378	2000	62.08	53.01	3.34	4.84	2	Nordeste	21	MA	5871.1	1147.83	4563.74	17181.6	28764.2	497.811	29262.1	2678.69	97.68	280.96	151.37	60.19	2.47	2.40201e+06	2	4	0	0	1	0	0	0	0	0	0	0	0	0	0	0	0	7	1	10545
Sucupira do Norte (MA)	2111904	Sucupira do Norte	0.398	0.598	0.251	0.42	2000	60.88	57.82	3.26	5.93	2	Nordeste	21	MA	8958.15	1432.19	6239.28	15321.4	31951.1	531.652	32482.7	3114.05	93.88	352.25	146.88	95.17	4.25	1.47431e+06	2	2	0	0	0	1	0	0	0	0	0	0	0	0	0	0	0	5	40	10454
Tasso Fragoso (MA)	2112001	Tasso Fragoso	0.445	0.64	0.309	0.447	2000	63.4	48	4.81	5.22	2	Nordeste	21	MA	261665	37245	83122.3	16279.6	398312	12817.8	411130	52736	98.4	476.87	405.87	30	0	3.06852e+06	2	2	0	0	0	0	0	0	0	0	0	0	0	0	0	0	0	4	157	8008
Alvorada do Gurguéia (PI)	2200459	Alvorada do Gurguéia	0.403	0.616	0.228	0.467	2000	61.97	53.45	3.95	4.65	2	Nordeste	22	PI	5354.28	763.02	4696.81	10807.5	21621.7	1604.89	23226.6	4598.41	88.32	576.42	214.47	98.15	0.32	1.52601e+06	0	3	0	0	0	0	0	0	0	0	0	0	0	0	0	1	0	4	48	5177
Antônio Almeida (PI)	2200806	Antônio Almeida	0.478	0.665	0.341	0.481	2000	64.92	42.58	4.08	6.86	2	Nordeste	22	PI	12595.1	43856.4	13915.7	7518.33	77885.5	2320.97	80206.5	26331.7	89.91	635.83	437.12	100	2.22	956675	1	1	0	0	0	0	0	0	0	0	0	0	0	0	0	1	0	3	120	3068
Avelino Lopes (PI)	2201101	Avelino Lopes	0.367	0.61	0.196	0.413	2000	61.59	54.95	2.94	5.82	2	Nordeste	22	PI	3939.39	1189.93	7422.92	22113.5	34665.7	1634.74	36300.4	3280.06	58.16	484.54	135.77	100	11	3.01001e+06	0	6	0	0	1	0	0	0	0	0	0	0	0	0	0	0	0	7	62	11258
Baixa Grande do Ribeiro (PI)	2201150	Baixa Grande do Ribeiro	0.349	0.62	0.153	0.449	2000	62.21	52.53	4.21	4.09	2	Nordeste	22	PI	81707.7	6296.6	23743.8	22237.5	133986	14465.9	148451	14116.7	81.61	700.98	502.22	72.3	12.31	3.73862e+06	1	3	1	0	0	1	0	0	0	0	0	0	0	0	0	0	0	6	496	10930
Barra D'Alcântara (PI)	2201176	Barra D´Alcântara	0.376	0.651	0.183	0.447	2000	64.03	45.72	2.77	6.85	2	Nordeste	22	PI	1360.43	523.059	3199.12	9362.56	14445.2	651.847	15097	3919.27	96.15	599.6	284.59	49.62	8.86	1.11351e+06	0	2	0	0	0	0	0	0	0	0	0	0	0	0	0	1	0	3	15	3858
Barreiras do Piauí (PI)	2201309	Barreiras do Piauí	0.413	0.679	0.211	0.49	2000	65.76	39.73	3.61	6.04	2	Nordeste	22	PI	1796.84	497.194	1473.26	5993.12	9760.41	382.61	10143	3136.37	95.72	689.79	526.24	98.2	0.65	641617	1	1	0	0	0	0	0	0	0	0	0	0	0	0	0	1	0	3	36	3255
Bela Vista do Piauí (PI)	2201556	Bela Vista do Piauí	0.301	0.588	0.112	0.415	2000	60.29	60.29	3.15	5.44	2	Nordeste	22	PI	1990.78	414.337	2597.5	8700.06	13702.7	713.368	14416	3815.79	90.98	576.06	255.53	40.07	4.39	1.09599e+06	0	2	0	0	0	0	0	0	0	0	0	0	0	0	0	1	0	3	86	3854
Bertolínia (PI)	2201705	Bertolínia	0.441	0.69	0.264	0.471	2000	66.42	37.56	3.96	7.15	2	Nordeste	22	PI	3202.25	2579.97	6649.09	11227.2	23658.5	3396.22	27054.7	5086.42	92.02	571.96	211.94	89.52	1.71	1.62056e+06	0	3	0	0	0	0	0	0	0	0	0	0	0	0	0	1	0	4	170	5350
Campo Alegre do Fidalgo (PI)	2202117	Campo Alegre do Fidalgo	0.277	0.626	0.085	0.4	2000					2	Nordeste	22	PI	890.128	431.797	3078.52	10580.4	14980.8	764.292	15745.1	3352.88	94.86	498.56	243.79	1.83	11.36	1.11519e+06	0	2	0	0	0	0	0	0	0	0	0	0	0	0	0	1	0	3	7	4815
Canavieira (PI)	2202251	Canavieira	0.388	0.654	0.223	0.402	2000	64.24	44.97	3.53	6.54	2	Nordeste	22	PI	2255.82	509.333	2687.06	9150.09	14602.3	721.657	15324	3907.18	95.18	659.91	403.19	56.12	9.57	1.54286e+06	0	2	0	0	0	0	0	0	0	0	0	0	0	0	0	1	0	3	3	3892
Capitão Gervásio Oliveira (PI)	2202455	Capitão Gervásio Oliveira	0.288	0.619	0.092	0.42	2000	62.13	52.82	3.38	6.87	2	Nordeste	22	PI	1163.57	547.984	2306.02	9614.34	13631.9	1476.59	15108.5	3897.96	98.16	525.6	294.98	62.97	2.97	1.02255e+06	0	1	1	0	0	0	0	0	0	0	0	0	0	0	0	1	0	3	12	3946
Colônia do Gurguéia (PI)	2202752	Colônia do Gurguéia	0.445	0.69	0.277	0.461	2000	66.38	37.69	4.08	6.46	2	Nordeste	22	PI	1846.14	1476.93	7955.99	12496.4	23775.5	1910.91	25686.4	4256.24	85.27	450.95	173.35	24.72	7.72	969380	0	3	0	0	0	1	0	0	0	0	0	0	0	0	0	0	0	4	205	6191
Cristalândia do Piauí (PI)	2203008	Cristalândia do Piauí	0.416	0.632	0.248	0.458	2000	62.89	49.93	2.96	5.27	2	Nordeste	22	PI	4971.07	763.703	4195.01	15698.6	25628.4	1252.33	26880.7	3432.6	83.69	495.27	143.25	97.35	12.22	1.80191e+06	0	3	1	0	0	1	0	0	0	0	0	0	0	0	0	0	0	5	37	7973
Cristino Castro (PI)	2203107	Cristino Castro	0.46	0.693	0.255	0.55	2000	66.57	37.07	3.3	5.77	2	Nordeste	22	PI	2295.85	1399.85	13342.7	20362.6	37401.1	2855.17	40256.2	4033.29	93.03	643.16	216.17	89.09	2.47	4.70688e+06	0	5	0	0	1	0	0	0	0	0	0	0	0	0	0	0	0	6	140	10089
Curimatá (PI)	2203206	Curimatá	0.489	0.7	0.297	0.564	2000	66.99	35.73	2.96	5.97	2	Nordeste	22	PI	5557.5	1421.48	12200.5	21949.4	41128.9	2486.44	43615.3	4051.59	94.57	380.19	169.1	92.74	5.06	2.82958e+06	0	4	1	0	0	1	0	0	0	0	0	0	0	0	0	0	0	6	133	10948
Currais (PI)	2203230	Currais	0.339	0.621	0.155	0.403	2000	62.25	52.36	3.06	5.27	2	Nordeste	22	PI	16445.1	1386.21	4404.37	9890.28	32126	2771.1	34897.1	7418.6	99.02	603.85	311.99	79.05	0	1.03864e+06	0	2	0	0	0	0	0	0	0	0	0	0	0	0	0	0	0	2	10	4776
Eliseu Martins (PI)	2203602	Eliseu Martins	0.449	0.7	0.271	0.476	2000	66.99	35.73	3.97	7.88	2	Nordeste	22	PI	1931.22	848.498	6053.45	10530	19363.2	1280.11	20643.3	4423.25	88.73	695.7	243.5	74.47	11.66	1.68611e+06	0	2	0	0	0	0	0	0	0	0	0	0	0	0	0	1	0	3	249	4738
Flores do Piauí (PI)	2203800	Flores do Piauí	0.353	0.673	0.148	0.442	2000	65.4	40.94	3.01	5.95	2	Nordeste	22	PI	2495.51	600.005	3391.16	9939.89	16426.6	749.342	17175.9	3932.21	89.99	501.72	272.42	97.25	4.29	1.44057e+06	0	2	0	0	0	0	0	0	0	0	0	0	0	0	0	1	0	3	72	4366
Francinópolis (PI)	2204006	Francinópolis	0.393	0.587	0.262	0.395	2000	60.23	60.53	3.02	7.69	2	Nordeste	22	PI	1162.31	696.19	4532.01	11337.1	17727.6	916.656	18644.3	3564.87	91.87	389.48	189.66	98.09	3.7	1.56674e+06	1	1	1	0	0	0	0	0	0	0	0	0	0	0	0	0	0	3	38	5233
Gilbués (PI)	2204402	Gilbués	0.411	0.702	0.201	0.492	2000	67.14	35.27	3.6	5.11	2	Nordeste	22	PI	25213.9	2759.5	17455	22136	67564.4	5528.5	73092.9	7032.9	83.56	474.65	174.7	98.09	1.92	1.8826e+06	0	3	2	0	0	1	0	0	0	0	0	0	0	0	0	0	0	6	120	10429
Guaribas (PI)	2204550	Guaribas	0.214	0.592	0.041	0.401	2000	60.53	59.28	4.16	3.22	2	Nordeste	22	PI	859.466	538.137	2080.42	10516	13994	377.799	14371.8	3265.58	99.13	485.84	272.15	31.13	0.49	1.01301e+06	0	2	0	0	0	0	0	0	0	0	0	0	0	0	0	1	0	3	17	4432
Joca Marques (PI)	2205458	Joca Marques	0.307	0.595	0.116	0.419	2000	60.68	58.65	4.49	5.08	2	Nordeste	22	PI	2367.52	414.045	1986.12	10508.1	15275.8	731.137	16007	3138.62	92.08	502.11	211.79	33.74	16.62	1.0302e+06	0	1	2	0	0	0	0	0	0	0	0	0	0	0	0	1	0	4	13	5214
Júlio Borges (PI)	2205524	Júlio Borges	0.382	0.651	0.229	0.374	2000	64.03	45.72	3.19	5.77	2	Nordeste	22	PI	3108.91	507.797	2727.23	12142	18486	739.732	19225.7	3575.54	97.04	552.94	253.69	86.96	2.32	1.50068e+06	0	3	0	0	0	0	0	0	0	0	0	0	0	0	0	1	0	4	5	5439
Landri Sales (PI)	2205607	Landri Sales	0.451	0.672	0.275	0.495	2000	65.32	41.21	3.81	6.49	2	Nordeste	22	PI	10439.1	1533.12	6268.56	11775.6	30016.4	2080.48	32096.9	6077.8	85.47	645.59	210.3	85.15	1.43	1.44939e+06	0	3	0	0	0	0	0	0	0	0	0	0	0	0	0	1	0	4	109	5229
Madeiro (PI)	2205854	Madeiro	0.362	0.644	0.182	0.404	2000	63.65	47.08	4.93	4.83	2	Nordeste	22	PI	3171.6	771.125	4257.62	16882.4	25082.7	969.041	26051.7	3333.13	94.76	376.23	160.04	82.34	7.3	1.17819e+06	0	4	0	0	0	1	0	0	0	0	0	0	0	0	0	0	0	5	27	7974
Manoel Emídio (PI)	2205904	Manoel Emídio	0.442	0.663	0.291	0.449	2000	64.78	43.07	3.81	5.67	2	Nordeste	22	PI	4681.45	860.742	5453.4	11435.8	22431.4	1347.59	23779	4564.98	98.33	577.13	237.52	62.9	1.73	1.67066e+06	0	2	1	0	0	0	0	0	0	0	0	0	0	0	0	1	0	4	83	5223
Monte Alegre do Piauí (PI)	2206605	Monte Alegre do Piauí	0.387	0.635	0.206	0.444	2000	63.1	49.14	3.46	5.49	2	Nordeste	22	PI	19711.5	2143.04	10157.8	22084.9	54097.3	3815.87	57913.2	5596.02	90.96	436.86	161.52	99.89	15.46	2.6637e+06	0	5	0	0	0	1	0	0	0	0	0	0	0	0	0	0	0	6	107	10363
Morro Cabeça no Tempo (PI)	2206654	Morro Cabeça no Tempo	0.317	0.644	0.134	0.369	2000	63.65	47.08	3.06	5.67	2	Nordeste	22	PI	2912.95	409.372	1894.96	10168.6	15385.9	721.158	16107	3959.45	89.25	514.12	318.46	53.39	3.74	728229	0	2	0	0	0	0	0	0	0	0	0	0	0	0	0	1	0	3	0	4053
Morro do Chapéu do Piauí (PI)	2206670	Morro do Chapéu do Piauí	0.297	0.612	0.113	0.378	2000	61.74	54.36	4.15	4.21	2	Nordeste	22	PI	1737.16	607.638	3417.4	14547.6	20309.8	722.211	21032	3236.2	93.55	450.56	204.07	61.09	5.67	1.51191e+06	0	3	0	0	0	1	0	0	0	0	0	0	0	0	0	0	0	4	27	6574
Paes Landim (PI)	2207306	Paes Landim	0.45	0.619	0.33	0.447	2000	62.13	52.82	3.2	5.5	2	Nordeste	22	PI	1847.63	1287.31	3713.04	9030	15878	929.047	16807	4140.68	94.54	705.7	493.57	52.6	5.82	1.31946e+06	0	2	0	0	0	0	0	0	0	0	0	0	0	0	0	1	0	3	94	4049
Pajeú do Piauí (PI)	2207355	Pajeú do Piauí	0.383	0.687	0.165	0.495	2000	66.23	38.17	3.07	6.75	2	Nordeste	22	PI	1629.36	388.279	2600.22	7296.85	11914.7	658.168	12572.9	3735.26	97.94	780.02	417.4	97.94	18.47	676189	0	2	0	0	0	0	0	0	0	0	0	0	0	0	0	1	0	3	13	3434
Palmeira do Piauí (PI)	2207405	Palmeira do Piauí	0.428	0.648	0.25	0.485	2000	63.87	46.29	3.35	5.1	2	Nordeste	22	PI	10805.8	1192.36	4713.27	10838.2	27549.6	2212.97	29762.5	5960.85	95.64	564.89	281.12	90.68	4.51	875768	0	2	0	0	0	0	0	0	0	0	0	0	0	0	0	1	0	3	90	4962
Parnaguá (PI)	2207603	Parnaguá	0.362	0.648	0.162	0.453	2000	63.9	46.16	4.02	4.8	2	Nordeste	22	PI	10319.5	984.249	6356.52	21747.2	39407.5	2025.39	41432.9	4036.33	89.05	652.42	197.99	100	28.31	1.86062e+06	0	5	0	0	0	1	0	0	0	0	0	0	0	0	0	0	0	6	38	10417
Pavussu (PI)	2207850	Pavussu	0.333	0.618	0.138	0.433	2000	62.09	52.99	3.31	6.31	2	Nordeste	22	PI	1816.88	447.457	2517.3	8106.86	12888.5	574.755	13463.2	3672.46	91.3	744.77	417.42	93.03	24.92	660752	0	2	0	0	0	0	0	0	0	0	0	0	0	0	0	1	0	3	5	3629
Pedro Laurentino (PI)	2207934	Pedro Laurentino	0.325	0.632	0.133	0.407	2000	62.93	49.76	3.1	4.47	2	Nordeste	22	PI	995.481	343.396	2135.99	6291.15	9766.01	561.956	10328	4285.47	94.6	725.06	417.53	71.77	2.38	788718	0	2	0	0	0	0	0	0	0	0	0	0	0	0	0	1	0	3	45	2445
Pimenteiras (PI)	2208106	Pimenteiras	0.376	0.665	0.187	0.428	2000	64.91	42.61	3.3	5.76	2	Nordeste	22	PI	6894.5	1387.19	7704.66	22907.8	38894.1	1855.8	40749.9	3479.03	94.53	416.92	190.67	79.82	0	3.03427e+06	0	6	0	0	1	0	0	0	0	0	0	0	0	0	0	0	0	7	136	11798
Porto Alegre do Piauí (PI)	2208551	Porto Alegre do Piauí	0.374	0.663	0.185	0.427	2000	64.78	43.07	4.72	5.04	2	Nordeste	22	PI	2467.96	496.286	2018.75	6487.13	11470.1	682.922	12153	4749.14	94.78	816.7	567.12	22.09	3.37	1.34288e+06	0	1	0	0	0	0	0	0	0	0	0	0	0	0	0	1	0	2	13	2606
Redenção do Gurguéia (PI)	2208700	Redenção do Gurguéia	0.402	0.637	0.231	0.44	2000	63.19	48.77	3.67	4.55	2	Nordeste	22	PI	4383.86	1044.17	6934.83	17781.3	30144.2	1648.88	31793.1	3783.54	91.42	384.22	129.39	89.29	1.79	1.85597e+06	0	3	1	0	0	1	0	0	0	0	0	0	0	0	0	0	0	5	39	8494
Riacho Frio (PI)	2208858	Riacho Frio	0.395	0.626	0.21	0.47	2000	62.57	51.12	3	5.02	2	Nordeste	22	PI	3409.69	441.331	2270.01	9823.15	15944.2	674.083	16618.3	3921.25	93.38	541.64	339.29	76.59	7.76	647858	0	2	0	0	0	0	0	0	0	0	0	0	0	0	0	0	0	2	5	4229
Ribeira do Piauí (PI)	2208874	Ribeira do Piauí	0.285	0.637	0.097	0.374	2000	63.24	48.6	3.6	4.77	2	Nordeste	22	PI	1377.19	364.619	1986.51	9057.98	12786.3	546.811	13333.1	3127.64	93.68	460.08	248.3	78.83	5.91	460947	0	2	0	0	0	0	0	0	0	0	0	0	0	0	0	1	0	3	15	4321
Ribeiro Gonçalves (PI)	2208908	Ribeiro Gonçalves	0.439	0.665	0.234	0.544	2000	64.92	42.58	4.29	5.26	2	Nordeste	22	PI	40656.2	4114.12	14410.2	14418.3	73598.8	8074.32	81673.1	11938.8	77.16	671.66	307.44	89.83	7.18	2.0891e+06	0	4	0	0	0	1	0	0	0	0	0	0	0	0	0	0	0	5	116	7015
Rio Grande do Piauí (PI)	2209005	Rio Grande do Piauí	0.414	0.687	0.215	0.482	2000	66.23	38.17	2.47	7.03	2	Nordeste	22	PI	2488.04	862.353	5871.1	13046.9	22268.4	1344.12	23612.5	3672.81	92.72	563.63	185.57	68.9	1.05	2.17201e+06	0	3	0	0	0	1	0	0	0	0	0	0	0	0	0	0	0	4	160	6282
Santa Filomena (PI)	2209203	Santa Filomena	0.393	0.69	0.185	0.477	2000	66.38	37.69	4.27	4.71	2	Nordeste	22	PI	33701.4	8297.57	10226.4	13871.9	66097.3	5550.66	71648	11753.3	92.16	522.61	315.02	94.43	6.58	1.80444e+06	1	2	0	0	0	0	0	0	0	0	0	0	0	0	0	0	0	3	163	6106
Santa Luz (PI)	2209302	Santa Luz	0.414	0.673	0.242	0.436	2000	65.35	41.11	3.3	5.31	2	Nordeste	22	PI	3713.62	698.134	3118.69	11290.9	18821.3	819.672	19641	3562.67	95.92	426.62	256.88	98.52	0.82	1.06257e+06	0	2	0	0	0	0	0	0	0	0	0	0	0	0	0	1	0	3	40	5624
São Francisco de Assis do Piauí (PI)	2209658	São Francisco de Assis do Piauí	0.241	0.616	0.06	0.379	2000	61.97	53.45	2.87	6.11	2	Nordeste	22	PI	1457.9	480.367	3003.42	11913.6	16855.2	677.79	17533	3144.94	93.28	368.66	185.77	95.54	0.27	1.21615e+06	1	2	0	0	0	0	0	0	0	0	0	0	0	0	0	1	0	4	41	5686
São Gonçalo do Gurguéia (PI)	2209757	São Gonçalo do Gurguéia	0.384	0.63	0.201	0.447	2000	62.82	50.16	4.72	5.34	2	Nordeste	22	PI	2376.17	358.828	1837.21	7282.81	11855	542.725	12397.7	4388.58	95.36	560.88	348.83	95.99	11.87	640154	0	1	0	0	0	0	0	0	0	0	0	0	0	0	0	1	0	2	14	2901
São José do Peixe (PI)	2210102	São José do Peixe	0.408	0.645	0.229	0.46	2000	63.72	46.83	3.37	7.01	2	Nordeste	22	PI	2357.24	578.013	3409.17	8986.23	15330.7	839.774	16170.4	4370.39	78.89	812.75	283.71	86.82	11.82	1.47524e+06	0	2	0	0	0	0	0	0	0	0	0	0	0	0	0	1	0	3	33	3682
São Miguel do Fidalgo (PI)	2210391	São Miguel do Fidalgo	0.348	0.645	0.184	0.355	2000	63.72	46.83	3.13	5.28	2	Nordeste	22	PI	1861.96	301.776	1638.95	6870.05	10672.7	471.161	11143.9	3744.59	88.8	715.24	520.22	91.7	7.36	822224	0	0	1	0	0	0	0	0	0	0	0	0	0	0	0	1	0	2	12	2974
Sebastião Barros (PI)	2210623	Sebastião Barros	0.338	0.637	0.15	0.403	2000	63.24	48.6	3.02	5.49	2	Nordeste	22	PI	5232.37	479.171	2484.84	9608.69	17805.1	858.516	18663.6	5244.05	93.35	564.46	307.99	95.52		695924	0	2	0	0	0	0	0	0	0	0	0	0	0	0	0	1	0	3	0	3475
Sebastião Leal (PI)	2210631	Sebastião Leal	0.369	0.69	0.171	0.425	2000	66.42	37.56	3.92	5.5	2	Nordeste	22	PI	30990.2	12491.2	11329.1	8648.59	63459	7673.48	71132.5	17282	94.2	694.99	356.88	86.26	8.18	1.62335e+06	0	2	0	0	0	0	0	0	0	0	0	0	0	0	0	1	0	3	274	4159
Socorro do Piauí (PI)	2210904	Socorro do Piauí	0.344	0.604	0.164	0.412	2000	61.26	56.28	3.85	5.72	2	Nordeste	22	PI	1134.23	460.004	3155.49	9443.06	14192.8	655.697	14848.5	3279.26	92.21	662.19	310.03	98.76	12.5	1.01133e+06	0	2	0	0	0	0	0	0	0	0	0	0	0	0	0	1	0	3	49	4495
Abaíra (BA)	2900108	Abaíra	0.495	0.715	0.326	0.52	2000	67.91	32.89	2.18	11.64	2	Nordeste	29	BA	3270.76	3691.25	9953.62	16262	33177.6	1386.78	34564.4	4152.38	85.77	371.39	181.4	83.74	4.68	2.49939e+06	1	3	0	0	0	1	0	0	0	0	0	0	0	0	0	0	0	5	922	8659
Abaré (BA)	2900207	Abaré	0.422	0.642	0.24	0.488	2000	63.5	47.63	3.07	5.82	2	Nordeste	29	BA	4978.44	2985.96	15017.5	35304.8	58286.7	2561.96	60848.7	3564.24	89.86	727.96	227.2	15.42	31.32	7.7732e+06	0	8	0	0	1	0	0	0	0	0	0	0	0	0	0	0	0	9	475	17685
Barra (BA)	2902708	Barra	0.378	0.651	0.194	0.428	2000	64.03	45.71	3.84	5.19	2	Nordeste	29	BA	20705.4	7094.17	50408.4	89654.4	167862	6949.21	174811	3542.85	86.33	255.55	125.14	65.73	10.75	5.87433e+06	7	4	0	3	0	0	0	0	0	0	0	0	0	0	0	0	0	14	813	50134
Boninal (BA)	2904001	Boninal	0.436	0.709	0.244	0.479	2000	67.51	34.11	2.94	8.92	2	Nordeste	29	BA	4436.5	2449.79	12577.7	24810.9	44274.9	1880.79	46155.7	3370.26	90.52	419.04	278.78	96.79	7.15	2.13347e+06	2	2	0	0	0	1	0	0	0	0	0	0	0	0	0	0	0	5	57	13893
Boquira (BA)	2904100	Boquira	0.414	0.692	0.212	0.482	2000	66.54	37.18	3.12	7.82	2	Nordeste	29	BA	9356.63	3582.28	21891.2	37524.3	72354.5	2838.68	75193.1	3411.36	91.47	342.86	135.99	89.14	6.4	3.3527e+06	2	4	0	1	1	0	0	0	0	0	0	0	0	0	0	0	0	8	167	22025
Brotas de Macaúbas (BA)	2904506	Brotas de Macaúbas	0.404	0.649	0.231	0.441	2000	63.94	46.02	3.97	10.3	2	Nordeste	29	BA	3834.7	1993.58	10574.8	20171.9	36575	1592.29	38167.3	3561.05	87.69	491.06	227.78	60.08	9.06	1.52429e+06	1	3	0	1	0	1	0	0	0	0	0	0	0	0	0	0	0	6	72	10479
Buritirama (BA)	2904753	Buritirama	0.335	0.651	0.154	0.374	2000	64.03	45.71	4.53	4.86	2	Nordeste	29	BA	6588.66	1970.85	13884.1	37954.3	60397.9	1753.54	62151.5	3172.77	91.48	327.18	200.37	27.17	3.88	4.08758e+06	3	3	0	0	0	0	0	0	0	0	0	0	0	0	0	0	0	6	55	19853
Caturama (BA)	2907558	Caturama	0.394	0.649	0.216	0.435	2000	63.94	46.02	2.85	7.82	2	Nordeste	29	BA	5212.44	1215.72	5903.06	16025.2	28356.4	987.606	29344	3316.83	93.34	436.54	177.41	91.81	6.07	1.96822e+06	0	4	0	0	0	1	0	0	0	0	0	0	0	0	0	0	0	5	42	8817
Chorrochó (BA)	2907707	Chorrochó	0.426	0.649	0.259	0.46	2000	63.93	46.06	3.21	7.86	2	Nordeste	29	BA	2784	1875.68	13060.5	21861.7	39581.9	2969.64	42551.5	3964.18	92.82	487.88	221.56	62.59	0.93	3.49695e+06	1	3	0	0	0	1	0	0	0	0	0	0	0	0	0	0	0	5	58	10794
Cocos (BA)	2908101	Cocos	0.413	0.672	0.217	0.482	2000	65.34	41.13	3.1	6.53	2	Nordeste	29	BA	52296.1	6162.01	26448.4	36448.8	121355	3400.19	124756	6861.49	92.34	480.19	266.69	88.57	3.11	4.72996e+06	2	5	0	0	1	0	0	0	0	0	0	0	0	0	0	0	0	8	121	18235
Coribe (BA)	2909109	Coribe	0.397	0.673	0.217	0.429	2000	65.37	41.04	3.09	6.3	2	Nordeste	29	BA	23300.3	3228.05	14627.3	29171.9	70327.5	2074.8	72402.3	5062.74	80.05	541.53	227.61	38.92	12.33	1.98324e+06	1	5	0	0	1	0	0	0	0	0	0	0	0	0	0	0	0	7	101	14210
Feira da Mata (BA)	2910776	Feira da Mata	0.442	0.651	0.258	0.515	2000	64.03	45.71	3.17	5.38	2	Nordeste	29	BA	10460.8	649.383	6159.75	11791.8	29061.7	1238.84	30300.5	4903.79	93.73	535.07	295.07	98.43	0.25	1.33567e+06	0	3	0	0	0	1	0	0	0	0	0	0	0	0	0	0	0	4	19	6177
Ibipitanga (BA)	2912509	Ibipitanga	0.389	0.694	0.167	0.507	2000	66.65	36.81	2.69	8.36	2	Nordeste	29	BA	4069.87	1820.3	12471.2	24308	42669.4	1786.72	44456.1	3137.12	93.36	401.89	184.47	89.34	0.12	2.89863e+06	0	5	0	0	0	1	0	0	0	0	0	0	0	0	0	0	0	7	14	14285
Ibitiara (BA)	2913002	Ibitiara	0.424	0.692	0.225	0.489	2000	66.54	37.18	3.37	9.28	2	Nordeste	29	BA	7072.57	3344.68	15782.7	27662.2	53862.2	2411.97	56274.2	3626.15	94.98	471.39	215.68	84.38	8.94	2.11118e+06	0	6	0	0	0	1	0	0	0	0	0	0	0	0	0	0	0	7	66	15669
Ipupiara (BA)	2914109	Ipupiara	0.464	0.686	0.298	0.488	2000	66.14	38.48	2.85	9.49	2	Nordeste	29	BA	2088.46	2072.9	13383	15839.3	33383.7	2014.28	35398	3810.33	88.18	645.73	325.97	16.21	23.98	2049363	1	2	0	0	0	1	0	0	0	0	0	0	0	0	0	0	0	4	57	9398
Macaúbas (BA)	2919801	Macaúbas	0.432	0.69	0.244	0.479	2000	66.4	37.62	2.8	7.5	2	Nordeste	29	BA	13964.4	6264.39	52255.5	80162.5	152647	6682.4	159329	3385.16	88.3	378.63	150.28	58.73	0.35	8.82772e+06	6	6	0	5	0	0	0	0	0	0	0	0	0	0	0	0	0	17	489	47915
Macururé (BA)	2919900	Macururé	0.392	0.618	0.213	0.458	2000	62.05	53.16	2.51	8.12	2	Nordeste	29	BA	1619.27	922.283	6921.63	17013.4	26476.6	1005.3	27481.9	3406.71	97.56	488.54	218.36	81.16	11.07	1.88441e+06	1	3	0	0	0	1	0	0	0	0	0	0	0	0	0	0	0	5	22	7992
Mansidão (BA)	2920452	Mansidão	0.389	0.697	0.218	0.386	2000	66.81	36.3	3.98	5.77	2	Nordeste	29	BA	6732.53	1102.65	7286.88	22287.6	37409.6	1154.36	38564	3062.09	95.7	305.87	210.4	99.07	1.41	2.25325e+06	2	1	0	0	0	0	0	0	0	0	0	0	0	0	0	0	0	3	26	12759
Morpará (BA)	2921609	Morpará	0.439	0.692	0.254	0.48	2000	66.53	37.21	3.47	8.64	2	Nordeste	29	BA	5712.31	1491.76	7952.16	15614.3	30770.6	1158.81	31929.4	3853.88	95.01	452.69	284.21	55.38	5.29	2.66106e+06	1	2	0	0	0	0	0	0	0	0	0	0	0	0	0	0	0	3	27	8233
Novo Horizonte (BA)	2923035	Novo Horizonte	0.429	0.714	0.209	0.528	2000	67.84	33.11	2.28	9.47	2	Nordeste	29	BA	5242.21	1340.04	9642.44	18893.8	35118.5	1543.64	36662.1	3435.04	94.89	374.18	185.45	87.44	5.99	1.5185e+06	1	3	0	0	0	0	0	0	0	0	0	0	0	0	0	0	0	4	64	11001
Oliveira dos Brejinhos (BA)	2923209	Oliveira dos Brejinhos	0.393	0.69	0.195	0.452	2000	66.4	37.62	4.43	8.76	2	Nordeste	29	BA	6926.92	3352.02	30912.6	37837.9	79029.4	5310.29	84339.7	3861.88	89.87	371.94	172.57	87.95	3.16	3.08301e+06	0	6	0	0	0	0	0	0	0	0	0	0	0	0	0	0	0	6	93	21813
Piatã (BA)	2924306	Piatã	0.419	0.687	0.228	0.47	2000	66.22	38.23	2.8	9.01	2	Nordeste	29	BA	6207.39	2169.72	16591.4	33071.9	58040.4	2111.66	60152.1	3344.57	93.52	440.57	207.19	91.14	6.11	2.77397e+06	2	4	0	0	0	0	0	0	0	0	0	0	0	0	0	0	0	6	93	17257
Pilão Arcado (BA)	2924405	Pilão Arcado	0.304	0.607	0.119	0.389	2000	61.41	55.7	3.22	5.91	2	Nordeste	29	BA	18861.8	3073.51	23592.5	62356.8	107885	3595.46	111480	3397.23	95.54	262.34	160.94	90.02	0.53	4.05554e+06	3	2	0	2	0	1	0	0	0	0	0	0	0	0	0	0	0	8	183	33176
Rio do Pires (BA)	2926905	Rio do Pires	0.434	0.67	0.236	0.516	2000	65.2	41.62	2.71	8.76	2	Nordeste	29	BA	5342.74	2073.6	12705.3	22451.2	42572.9	1790.73	44363.6	3720.84	93.81	371.35	197.94	40.32	2.32	2.15405e+06	1	4	0	0	1	0	0	0	0	0	0	0	0	0	0	0	0	6	48	11948
Berilo (MG)	3106507	Berilo	0.497	0.762	0.32	0.503	2000	70.72	26.52	2.99	5.09	3	Sudeste	31	MG	5075.83	2475	15524.3	27949.3	51024.5	1955.27	52979.8	4304.85	84.33	495.11	253.9	44.21	8.46	3.8421e+06	0	0	5	0	0	1	0	0	0	0	0	0	0	0	0	0	0	6	169	12198
Bonito de Minas (MG)	3108255	Bonito de Minas	0.336	0.673	0.148	0.381	2000	65.35	44.61	5.07	6.18	3	Sudeste	31	MG	3486.95	1152.16	7719.25	20511.5	32869.9	1108.21	33978.1	3513.4	78.23	513.21	271.66	83.26	7.92	2.15862e+06	2	2	1	0	0	1	0	0	0	0	0	0	0	0	0	0	0	6	37	9947
Carneirinho (MG)	3114550	Carneirinho	0.607	0.8	0.421	0.665	2000	73.02	20.24	2.24	7.47	3	Sudeste	31	MG	45415.9	34870.1	44825.7	30010.4	155122	12270.8	167393	17681.7	87.77	1054.91	858.69	49.23	6.53	5.42941e+06	0	2	1	0	0	1	0	0	0	0	0	0	0	0	0	0	0	4	2275	9556
Comercinho (MG)	3117009	Comercinho	0.413	0.698	0.236	0.428	2000	66.88	38.95	2.4	7.09	3	Sudeste	31	MG	5282.05	4163.66	8933.79	18929	37308.5	1799.64	39108.2	4706.72	90.64	540.07	250.37	71.81	15.85	1.52764e+06	2	2	0	0	0	1	0	0	0	0	0	0	0	0	0	0	0	5	101	8011
Cônego Marinho (MG)	3117836	Cônego Marinho	0.44	0.734	0.289	0.402	2000	69.06	31.6	3.93	6.21	3	Sudeste	31	MG	4321.08	1192.97	6371.19	16666.2	28551.4	815.515	29366.9	4142.6	89.63	378.56	191.1	53.51	0.47	2.01693e+06	1	0	3	0	0	0	0	0	0	0	0	0	0	0	0	1	0	5	24	7196
Coronel Murta (MG)	3119500	Coronel Murta	0.515	0.711	0.382	0.503	2000	67.64	36.29	3.53	7.59	3	Sudeste	31	MG	2927.69	5262.28	11582.1	20904.6	40676.7	1664.4	42341.1	4644.19	91.79	458.56	209.76	8.67	13.15	2.13968e+06	1	0	3	0	0	1	0	0	0	0	0	0	0	0	0	0	0	5	87	9115
Francisco Badaró (MG)	3126505	Francisco Badaró	0.473	0.729	0.293	0.497	2000	68.72	32.68	2.83	7.16	3	Sudeste	31	MG	2524.1	931.514	9289.19	20834.7	33579.5	1157.47	34737	3390.96	86.15	489.06	261.91	31.5	15.82	2.12579e+06	0	0	3	0	0	1	0	0	0	0	0	0	0	0	0	0	0	4	107	10239
Gameleiras (MG)	3127339	Gameleiras	0.461	0.715	0.31	0.441	2000	67.88	35.47	3.44	4.52	3	Sudeste	31	MG	8024.73	892.874	5818.11	13046.6	27782.4	667.831	28450.2	5536.13	93.72	845.29	385.04	66.25	24.28	1.24005e+06	0	3	0	0	0	0	0	0	0	0	0	0	0	0	0	1	0	4	16	5121
Indaiabira (MG)	3130655	Indaiabira	0.402	0.711	0.196	0.467	2000	67.64	36.28	3.45	6.06	3	Sudeste	31	MG	5214.94	1622.18	7298.14	16836.2	30971.5	923.812	31895.3	4353.12	88.04	502.77	212.66	76.34	6.12	1.39947e+06	1	0	3	0	0	1	0	0	0	0	0	0	0	0	0	0	0	5	21	7316
José Gonçalves de Minas (MG)	3136520	José Gonçalves de Minas	0.463	0.693	0.272	0.527	2000	66.6	39.97	4.26	3.83	3	Sudeste	31	MG	2123.06	1180.63	4088.43	9824.7	17216.8	512.619	17729.4	3873.59	79.43	904.49	363.35	85.03	27.34	1.78101e+06	0	1	1	0	0	0	0	0	0	0	0	0	0	0	0	1	0	3	20	4532
Josenópolis (MG)	3136579	Josenópolis	0.384	0.725	0.167	0.467	2000	68.51	33.36	4.13	6.09	3	Sudeste	31	MG	6021.91	867.778	4156.98	11167.8	22214.5	610.08	22824.5	4998.8	89.03	606.19	372.44	26.83	4.19	1.32762e+06	0	2	0	0	0	0	0	0	0	0	0	0	0	0	0	1	0	3	55	4614
Juvenília (MG)	3136959	Juvenília	0.455	0.673	0.307	0.455	2000	65.35	44.61	4.58	4.99	3	Sudeste	31	MG	4549.81	1154.1	5583.86	13413.4	24701.2	741.471	25442.7	4457.37	91.18	454.48	262.98	71.85	0.17	1.58109e+06	2	1	0	0	0	0	0	0	0	0	0	0	0	0	0	1	0	4	17	5697
Limeira do Oeste (MG)	3138625	Limeira do Oeste	0.586	0.799	0.406	0.619	2000	72.96	20.4	2.42	6.21	3	Sudeste	31	MG	41641.9	29586	35199.3	19930.3	126358	10652.3	137010	19885.3	78.32	806.8	694.82	77.48	0.56	3.13142e+06	1	1	0	0	0	0	0	0	0	0	0	0	0	0	0	0	0	2	2112	6999
Miravânia (MG)	3142254	Miravânia	0.453	0.749	0.279	0.444	2000	69.91	28.94	4.1	6.83	3	Sudeste	31	MG	2327.71	1480.95	17068	11786	32662.6	3524.34	36187	7934	87.74	670.46	368.5	78.24	21.04	1.54033e+06	0	2	0	0	0	0	0	0	0	0	0	0	0	0	0	1	0	3	6	4604
Montalvânia (MG)	3142700	Montalvânia	0.5	0.715	0.313	0.559	2000	67.88	35.47	3.26	6.58	3	Sudeste	31	MG	9837.68	7200.76	27027.2	33505	77570.6	3293.41	80864	5098.93	78.71	483.67	171.61	41.14	9.94	2.60114e+06	5	1	0	0	1	0	0	0	0	0	0	0	0	0	0	0	0	7	183	15631
Novorizonte (MG)	3145372	Novorizonte	0.441	0.701	0.236	0.517	2000	67.04	38.39	3.22	8.33	3	Sudeste	31	MG	1196.88	1735.62	6129.92	11755.9	20818.4	2088.3	22906.7	4624.8	87.85	570.56	313.01	65.05	17.96	1.07312e+06	0	3	0	0	0	0	0	0	0	0	0	0	0	0	0	1	0	4	20	5017
Palmópolis (MG)	3146750	Palmópolis	0.419	0.674	0.241	0.454	2000	65.44	44.27	2.66	6.18	3	Sudeste	31	MG	3898.59	1135.36	5532.51	14097.2	24663.7	535.189	25198.8	3638.82	90.17	809.24	380.16	71.7	13.02	1.99228e+06	0	3	0	0	0	1	0	0	0	0	0	0	0	0	0	0	0	4	21	6636
Rio do Prado (MG)	3155108	Rio do Prado	0.457	0.711	0.256	0.523	2000	67.64	36.28	2.72	7.61	3	Sudeste	31	MG	3513.86	2165.02	6356.04	12882.4	24917.3	968.473	25885.7	4965.61	89.27	681.35	391.67	59.31	7.01	1.35973e+06	1	1	1	0	0	0	0	0	0	0	0	0	0	0	0	1	0	4	77	5191
Rio Pardo de Minas (MG)	3155603	Rio Pardo de Minas	0.421	0.696	0.219	0.49	2000	66.77	39.35	3.7	4.79	3	Sudeste	31	MG	31311.8	6884.17	39322.7	59323.6	136842	6289.97	143132	4922.86	90.73	445.25	192.19	51.31	8.25	4.92762e+06	0	6	4	0	1	0	0	0	0	0	0	0	0	0	0	0	0	11	270	29381
Rubelita (MG)	3156502	Rubelita	0.442	0.735	0.236	0.498	2000	69.11	31.42	3.66	6.57	3	Sudeste	31	MG	5305.14	1135.94	7081.59	16893.2	30415.9	875.068	31290.9	4023.52	83.55	736.03	250.05	77.78	31.94	1.18249e+06	0	3	1	0	0	1	0	0	0	0	0	0	0	0	0	0	0	5	73	7406
Rubim (MG)	3156601	Rubim	0.468	0.711	0.283	0.51	2000	67.64	36.28	2.55	8.57	3	Sudeste	31	MG	8387.76	2487.42	13153	21125.2	45153.4	1181.44	46334.8	4676.5	93.48	462.23	244.35	67.01	4.98	1.34436e+06	0	4	0	0	0	1	0	0	0	0	0	0	0	0	0	0	0	5	225	9958
São João das Missões (MG)	3162450	São João das Missões	0.36	0.734	0.15	0.425	2000	69.06	31.6	4.63	4.43	3	Sudeste	31	MG	2796.8	1408.16	7704.95	25268	37178	895.813	38073.8	3250	85.02	422.84	191.58	61.22	9.84	2.23035e+06	2	0	4	0	0	0	0	0	0	0	0	0	0	0	0	0	0	6	18	11940
Vargem Grande do Rio Pardo (MG)	3170651	Vargem Grande do Rio Pardo	0.451	0.715	0.265	0.483	2000	67.89	35.42	3.14	5.59	3	Sudeste	31	MG	3724.16	905.681	5038.13	11028.4	20696.3	645.88	21342.2	4509.24	86.49	519.4	309.08	39.69	0.72	1.02057e+06	0	0	2	0	0	0	0	0	0	0	0	0	0	0	0	1	0	3	17	4775
Virgem da Lapa (MG)	3171600	Virgem da Lapa	0.513	0.711	0.358	0.531	2000	67.64	36.29	3.18	7.04	3	Sudeste	31	MG	3485.25	3915.77	18436.2	28890.4	54727.7	2212.07	56939.7	4179.06	71.91	478.55	226.85	34.86	1.67	3.33774e+06	2	0	4	0	0	1	0	0	0	0	0	0	0	0	0	0	0	7	157	13611
Alcinópolis (MS)	5000252	Alcinópolis	0.536	0.775	0.287	0.692	2000	71.47	21.55	2.92	3.23	5	Centro-oeste	50	MS	53803.2	20672.2	17716.1	21895.6	114087	8678.77	122766	26863.4	83.51	1177.72	949.11	67.49	6.37	4.32951e+06	0	1	0	0	0	0	0	0	0	0	0	0	0	0	0	0	0	1	274	4704
Bodoquena (MS)	5002159	Bodoquena	0.513	0.673	0.334	0.602	2000	65.4	40.37	3.01	4.2	5	Centro-oeste	50	MS	22574.6	42802.7	29309.2	29246	123932	16163.5	140096	17542.7	77.93	1080.17	757.8	94.74	6.98	4.08146e+06	0	2	0	0	0	0	0	0	0	0	0	0	0	0	0	0	0	2	829	7928
Caracol (MS)	5002803	Caracol	0.484	0.762	0.265	0.562	2000	70.69	23.61	3.08	5.18	5	Centro-oeste	50	MS	36683.2	2065.6	9813.64	20730	69292.5	5035.25	74327.7	13764.4	89.06	864.13	618.81	39.16	4.94	2.61995e+06	0	3	0	0	0	0	0	0	0	0	0	0	0	0	0	1	0	4	303	5520
Figueirão (MS)	5003900	Figueirão	0.508	0.737	0.302	0.59	2000	69.21	27.79	2.23	3.75	5	Centro-oeste	50	MS	27664.4	1442.29	7705.11	11325.3	48137.1	4861.74	52998.8	18106.9	82.66	1380.61	903.8	27.06	0.33	2.19636e+06	0	1	0	0	0	0	0	0	0	0	0	0	0	0	0	0	0	1	192	2945
Iguatemi (MS)	5004304	Iguatemi	0.542	0.718	0.346	0.641	2000	68.07	31.26	2.63	4.33	5	Centro-oeste	50	MS	65156.1	36119.1	52399	50729.3	204404	20047.7	224451	15077	82.04	704.96	417.34	48.15	5.77	5.97326e+06	0	4	0	0	0	1	0	0	0	0	0	0	0	0	0	0	0	6	1082	15065
Inocência (MS)	5004403	Inocência	0.573	0.795	0.345	0.685	2000	72.69	18.52	3.01	4.32	5	Centro-oeste	50	MS	68803.2	10394.2	28922.5	28688.3	136808	13409.3	150218	19544.3	69.92	930.44	710.73	57.75	4.23	4.91611e+06	0	2	2	0	0	1	0	0	0	0	0	0	0	0	0	0	0	5	1038	7639
Paranhos (MS)	5006358	Paranhos	0.441	0.735	0.214	0.544	2000	69.11	28.09	3.37	4.64	5	Centro-oeste	50	MS	17107.7	2861.14	11986.5	42441.2	74396.5	3463.12	77859.7	6301.87	82.56	598.26	415.35	98.09	1.49	4.14168e+06	0	3	0	1	0	0	1	0	0	0	0	0	0	0	0	0	0	5	336	12673
Pedro Gomes (MS)	5006408	Pedro Gomes	0.515	0.744	0.303	0.605	2000	69.65	26.51	2.88	6.41	5	Centro-oeste	50	MS	43978.9	4553.62	29268.1	29023.6	106824	12326.9	119151	14955.6	83.88	903.99	369.79	57.55	0.1	2.70188e+06	0	2	0	0	0	0	0	0	0	0	0	0	0	0	0	1	0	3	1303	7882
Porto Murtinho (MS)	5006903	Porto Murtinho	0.501	0.727	0.288	0.601	2000	68.64	29.51	4.32	4.32	5	Centro-oeste	50	MS	97126.6	25895.4	34269.3	56247.2	213539	16675.8	230214	14979.1	78.14	629.53	436.81	89.54	2.91	4.98481e+06	0	4	0	0	0	0	0	0	0	0	0	0	0	0	0	0	0	4	647	15683
Sete Quedas (MS)	5007703	Sete Quedas	0.512	0.708	0.291	0.653	2000	67.5	33.1	2.76	6.36	5	Centro-oeste	50	MS	24400.8	7031.68	27884.2	34024.8	93341.4	8303.88	101645	9429.06	68.16	682.11	492.25	41.21	1.71	4.60688e+06	0	3	0	0	0	0	0	0	0	0	0	0	0	0	0	0	0	4	1740	10757
Tacuru (MS)	5007950	Tacuru	0.469	0.708	0.267	0.544	2000	67.5	33.1	3.4	4.42	5	Centro-oeste	50	MS	36356.7	4273.87	19228.3	35578.7	95437.6	8145.42	103583	10140.3	83.21	766.14	506.65	61.31	9.01	4.62029e+06	1	2	0	0	0	0	0	0	0	0	0	0	0	0	0	1	0	4	415	10442
Alto Boa Vista (MT)	5100359	Alto Boa Vista	0.496	0.696	0.3	0.583	2000	66.73	35.18	3.23	3.26	5	Centro-oeste	51	MT	10535.5	1782.65	8538.75	16872.8	37729.7	2823.64	40553.3	7725.91	87.23	643.44	395.91	100	6.04	2.37842e+06	0	2	0	0	0	0	0	0	0	0	0	0	0	0	0	1	0	3	137	5553
Alto Paraguai (MT)	5100508	Alto Paraguai	0.507	0.688	0.34	0.558	2000	66.29	36.66	3.13	6.35	5	Centro-oeste	51	MT	9266.73	1304.19	14132.1	26546.2	51249.2	3933.84	55183.1	5545.48	84.02	429.86	124.25	61.96	9.08	1.90088e+06	0	2	0	0	0	0	0	1	0	0	0	0	0	0	0	0	0	3	340	10290
Apiacás (MT)	5100805	Apiacás	0.501	0.707	0.284	0.627	2000	67.43	32.94	3.08	1.95	5	Centro-oeste	51	MT	20501.7	15533.2	23526.8	28395.7	87957.4	6747.19	94704.6	11092.1	82.98	621.28	367.65	44.78	2.37	3.07811e+06	0	2	0	0	0	0	0	0	0	0	0	0	0	0	0	1	0	3	77	8855
Araguainha (MT)	5101209	Araguainha	0.573	0.756	0.403	0.617	2000	70.35	24.43	2.62	7.69	5	Centro-oeste	51	MT	2402.68	497.744	2388.79	5629.2	10918.4	690.822	11609.2	10602	92.4	1800.04	1406.08	98.39	0	658644	0	1	0	0	0	0	0	0	0	0	0	0	0	0	0	0	0	1	6	1058
Bom Jesus do Araguaia (MT)	5101852	Bom Jesus do Araguaia	0.429	0.711	0.181	0.613	2000	67.63	32.3	3.41	2.45	5	Centro-oeste	51	MT	27800.7	2987.26	10016.4	16227.1	57031.4	4446.43	61477.9	11752.6	96.12	663.34	408.52	91.64	7.36	2556185	0	2	0	0	0	0	0	0	0	0	0	0	0	0	0	0	0	2	70	5555
Brasnorte (MT)	5101902	Brasnorte	0.517	0.778	0.264	0.673	2000	71.7	20.94	3.3	2.54	5	Centro-oeste	51	MT	86347.4	26324.4	77092.5	49658.2	239422	26287.6	265710	17389.4	77.24	861.18	701.49	18.6	0.37	9.59288e+06	2	3	0	0	0	0	0	0	0	0	0	0	0	0	0	0	0	5	488	16194
Campinápolis (MT)	5102603	Campinápolis	0.443	0.696	0.219	0.572	2000	66.73	35.18	3.08	3.94	5	Centro-oeste	51	MT	23943.2	19418	25470.3	42551.6	111383	6714.35	118097	8303.85	86.16	541.55	349.02	0	6.18	5.18438e+06	1	2	0	2	0	1	0	0	0	0	0	0	0	0	0	0	0	6	696	14590
Campos de Júlio (MT)	5102686	Campos de Júlio	0.636	0.792	0.467	0.697	2000	72.49	19.02	2.67	1.07	5	Centro-oeste	51	MT	128174	25848.5	90058.7	21901.3	265983	36220.2	302203	60211.8	75	1354.53	1179.23	21.91	6.34	3.78788e+06	1	1	1	0	0	0	0	0	0	0	0	0	0	0	0	0	0	3	4498	5494
Canabrava do Norte (MT)	5102694	Canabrava do Norte	0.486	0.707	0.267	0.607	2000	67.42	32.99	4.04	3.33	5	Centro-oeste	51	MT	15531.7	2959.85	6907.31	15546.2	40945	2800.88	43745.9	9176.82	87.41	939.09	368.8	87.41	15.67	2.7063e+06	0	2	0	1	0	0	0	0	0	0	0	0	0	0	0	1	0	4	21	4756
Carlinda (MT)	5102793	Carlinda	0.484	0.707	0.285	0.561	2000	67.43	32.94	2.56	4.63	5	Centro-oeste	51	MT	19762.5	3078.53	16182.7	32424.3	71448	5248.85	76696.9	6981.96	90.03	570.03	303.13	58.14	3.07	2.51729e+06	0	2	0	1	0	1	0	0	0	0	0	0	0	0	0	0	0	4	85	10793
Castanheira (MT)	5102850	Castanheira	0.489	0.751	0.257	0.605	2000	70.03	25.29	3.15	3.29	5	Centro-oeste	51	MT	29464.8	4667.52	17059.4	24064.8	75256.6	6905.19	82161.8	9981.99	70.91	539.74	379.46	64.23	1.46	1.89956e+06	1	2	0	0	0	0	0	0	0	0	0	0	0	0	0	0	0	3	83	8298
Colniza (MT)	5103254	Colniza	0.404	0.723	0.153	0.596	2000	68.37	30.06	3.39	1.71	5	Centro-oeste	51	MT	20226.6	52773.4	59889.7	74329.1	207219	16574.7	223793	8480.23	90.52	435.19	211.57	29.74	20.07	5.67318e+06	5	0	0	1	0	0	0	0	0	0	0	0	0	0	0	0	0	6	159	28810
Conquista D'Oeste (MT)	5103361	Conquista D´Oeste	0.456	0.753	0.234	0.539	2000	70.2	24.81	2.73	3.56	5	Centro-oeste	51	MT	6573.84	8673.72	16967	13172	45386.5	5675.53	51062	15071.4	75.67	993.01	752.98	36.19	10.46	2.51899e+06	1	1	0	0	0	0	0	0	0	0	0	0	0	0	0	0	0	2	139	3506
Cotriguaçu (MT)	5103379	Cotriguaçu	0.47	0.728	0.244	0.583	2000	68.7	29.08	3.3	1.68	5	Centro-oeste	51	MT	21091.2	24063.4	22725.4	42872.9	110753	7589.35	118342	7896.33	84.11	456.9	271.23	93.69	3.11	3.79706e+06	0	4	0	1	0	0	0	0	0	0	0	0	0	0	0	0	0	5	79	15912
Figueirópolis D'Oeste (MT)	5103809	Figueirópolis D´Oeste	0.576	0.688	0.432	0.644	2000	66.29	36.66	2.63	5.1	5	Centro-oeste	51	MT	12038.9	2167.49	11301.9	12025.2	37533.5	3929.24	41462.7	10896.9	85.22	708.38	598.98	95.87	5.73	1.33181e+06	0	1	0	0	0	0	0	0	0	0	0	0	0	0	0	0	0	1	72	3718
Gaúcha do Norte (MT)	5103858	Gaúcha do Norte	0.51	0.771	0.256	0.673	2000	71.28	21.99	3.29	2.71	5	Centro-oeste	51	MT	41447.9	3398.82	18466.2	18109.6	81422.5	8016.76	89439.3	14226.1	71.95	859.41	669.02	100	3.12	3.97618e+06	0	2	0	0	0	0	0	0	0	0	0	0	0	0	0	0	0	2	249	6548
Indiavaí (MT)	5104500	Indiavaí	0.517	0.756	0.295	0.62	2000	70.35	24.43	2.97	4.38	5	Centro-oeste	51	MT	6814.44	2945.2	5815.03	8759.06	24333.7	3462.03	27795.8	11547.9	92.88	923.46	594.41	23.55	0.49	719309	0	0	1	0	0	0	0	0	0	0	0	0	0	0	0	0	0	1	68	2449
Ipiranga do Norte (MT)	5104526	Ipiranga do Norte	0.603	0.753	0.411	0.707	2000	70.2	24.81	2.72	1.52	5	Centro-oeste	51	MT	102200	11690.1	57528.1	17927.8	189346	20391.3	209738	40940.4	80.95	977.56	811.82	62.03	12.27	3.58829e+06	0	1	0	1	0	0	0	0	0	0	0	0	0	0	0	0	0	2	597	5631
Itanhangá (MT)	5104542	Itanhangá	0.506	0.778	0.24	0.695	2000	71.7	20.94	2.69	0.94	5	Centro-oeste	51	MT	26612	12436.5	21519.6	16949.3	77517.4	8458.38	85975.7	16345.2	83.62	588.82	388.03	78.33	1.7	1.46408e+06	0	1	0	0	0	0	0	0	0	0	0	0	0	0	0	1	0	2	178	5558
Itiquira (MT)	5104609	Itiquira	0.541	0.79	0.301	0.665	2000	72.4	19.22	2.69	2.86	5	Centro-oeste	51	MT	233915	118433	109722	42737.1	504807	44301.5	549109	47777.7	74.07	1209.52	930.85	77.81	10.27	8.39664e+06	1	4	0	0	0	1	0	0	0	0	0	0	0	0	0	0	0	6	419	11822
Jauru (MT)	5105002	Jauru	0.5	0.707	0.308	0.573	2000	67.39	33.08	2.58	4.52	5	Centro-oeste	51	MT	18276.3	124058	24171.5	31821.3	198327	7458.73	205786	19671.7	96.98	630.47	394.24	51.95	1.63	3.23527e+06	0	1	1	1	0	0	0	0	0	0	0	0	0	0	0	0	0	3	565	10062
Juruena (MT)	5105176	Juruena	0.54	0.744	0.326	0.65	2000	69.64	26.38	3.39	2.1	5	Centro-oeste	51	MT	15589.9	18574.1	27145.1	29820.5	91129.6	8207.94	99337.5	8815.11	84.48	374.15	205.57	46.62	4.2	3.16957e+06	0	3	0	0	0	0	0	0	0	0	0	0	0	0	0	0	0	3	159	12125
Luciara (MT)	5105309	Luciara	0.534	0.688	0.397	0.556	2000	66.29	36.66	4.21	6.62	5	Centro-oeste	51	MT	3552.02	404.238	4111.96	8027.81	16096	1137.48	17233.5	7731.5	95.62	1077.07	754.8	97.45	5.28	749310	0	1	0	0	0	0	0	0	0	0	0	0	0	0	0	1	0	2	48	2184
Vila Bela da Santíssima Trindade (MT)	5105507	Vila Bela da Santíssima Trindade	0.502	0.762	0.26	0.638	2000	70.71	23.46	3.32	3.19	5	Centro-oeste	51	MT	69487.2	45818.3	37008.9	44510.3	196825	17981.7	214806	14823.4	78.36	718.92	530.32	94.26	0.14	5.62849e+06	3	2	0	2	0	0	0	0	0	0	0	0	0	0	0	0	0	7	504	14770
Marcelândia (MT)	5105580	Marcelândia	0.573	0.762	0.348	0.709	2000	70.7	23.5	3.47	1.78	5	Centro-oeste	51	MT	19450.2	30952.8	37859.4	36655.6	124918	10062.1	134980	11254	72.42	652	428.1	52.19	3.11	3.15855e+06	0	3	0	0	0	0	0	0	0	0	0	0	0	0	0	0	0	3	255	11638
Matupá (MT)	5105606	Matupá	0.564	0.714	0.378	0.665	2000	67.84	31.65	3.04	2.3	5	Centro-oeste	51	MT	22823.6	70153.6	72701.1	43765.1	209443	25969.9	235413	16611.2	80.88	698.18	436.44	37.77	3.57	4.88191e+06	0	5	0	0	0	0	0	0	0	0	0	0	0	0	0	0	0	5	484	14610
Nova Bandeirantes (MT)	5106158	Nova Bandeirantes	0.434	0.762	0.188	0.572	2000	70.71	23.46	2.93	2.6	5	Centro-oeste	51	MT	32944.7	15932.1	25122.1	36206.9	110206	8194.35	118400	10180.6	88.64	399.79	227.28	98.39	2.27	3.18424e+06	0	3	0	1	0	1	0	0	0	0	0	0	0	0	0	0	0	5	109	12352
Nova Nazaré (MT)	5106174	Nova Nazaré	0.463	0.711	0.249	0.561	2000	67.63	32.3	3.08	2.72	5	Centro-oeste	51	MT	7433.05	531.617	3566.8	11281.3	22812.8	1415.19	24228	8019.85	105.44	775.51	595.32	85.06	1.07	1.46954e+06	1	1	0	0	0	0	0	0	0	0	0	0	0	0	0	0	0	2	62	3187
Nova Lacerda (MT)	5106182	Nova Lacerda	0.464	0.72	0.214	0.647	2000	68.17	31.36	2.7	2.27	5	Centro-oeste	51	MT	16256.3	49047.2	19969.9	19574.7	104848	8483.28	113331	20722.5	82.29	761.55	535.35	93.84	3.38	2.86763e+06	0	0	2	0	0	0	0	0	0	0	0	0	0	0	0	0	0	2	140	5648
Nova Santa Helena (MT)	5106190	Nova Santa Helena	0.497	0.753	0.27	0.603	2000	70.2	24.81	3.17	4.38	5	Centro-oeste	51	MT	9599.96	3396.55	8366.52	11804.9	33168	2597.06	35765	10292.1	74.82	812.01	568.06	84.27	0.23	1.59127e+06	0	2	0	0	0	0	0	0	0	0	0	0	0	0	0	1	0	3	52	3505
Nova Brasilândia (MT)	5106208	Nova Brasilândia	0.516	0.766	0.309	0.581	2000	70.97	22.79	2.61	5.17	5	Centro-oeste	51	MT	12852.5	1059.07	6805.44	14638.4	35355.4	2894.97	38250.4	8327.98	85.51	778.09	778.09	41.63	0.48	1.51461e+06	0	1	1	0	0	0	0	0	0	0	0	0	0	0	0	0	0	2	146	4406
Nova Canaã do Norte (MT)	5106216	Nova Canaã do Norte	0.484	0.722	0.25	0.629	2000	68.32	30.19	2.95	4.38	5	Centro-oeste	51	MT	41427.4	21415.5	32689.3	35738	131270	11637.4	142908	11779.4	60.49	631.34	457.51	91.42	1.48	5.37725e+06	0	3	0	1	0	0	0	0	0	0	0	0	0	0	0	0	0	4	159	12220
Nova Ubiratã (MT)	5106240	Nova Ubiratã	0.515	0.786	0.249	0.698	2000	72.15	19.82	3.18	1.27	5	Centro-oeste	51	MT	126087	21555.6	63249.6	29703.8	240596	24608	265204	28686.2	80.47	851.95	647.34	2.51	3.7	3.78337e+06	0	3	0	1	0	1	0	0	0	0	0	0	0	0	0	0	0	5	647	9757
Novo Mundo (MT)	5106265	Novo Mundo	0.492	0.707	0.274	0.614	2000	67.39	33.08	3.05	2.2	5	Centro-oeste	51	MT	33172.4	1931.21	11490.5	21980.3	68574.4	4900.58	73475	10394	90.6	616.28	396.64	48.71	1.63	2.56608e+06	1	2	0	0	0	0	0	0	0	0	0	0	0	0	0	0	0	3	46	7685
Novo Horizonte do Norte (MT)	5106273	Novo Horizonte do Norte	0.524	0.729	0.342	0.578	2000	68.76	28.89	2.55	5.21	5	Centro-oeste	51	MT	8426.49	1138.85	5278.18	11881.7	26725.2	1739.08	28464.3	7598.58	77.88	856.53	535.96	29.36	6.72	1.61991e+06	0	2	0	0	0	0	0	0	0	0	0	0	0	0	0	1	0	3	36	3785
Novo São Joaquim (MT)	5106281	Novo São Joaquim	0.511	0.735	0.276	0.658	2000	69.1	27.9	2.77	3.3	5	Centro-oeste	51	MT	93967.1	7139.53	23350.8	19082.2	143540	11027.9	154568	25577.9	86.41	1039.58	759.37	98.1	4.21	3.76872e+06	0	3	0	0	0	0	0	0	0	0	0	0	0	0	0	0	0	3	413	5810
Paranaíta (MT)	5106299	Paranaíta	0.516	0.723	0.292	0.651	2000	68.35	30.1	2.58	3.16	5	Centro-oeste	51	MT	34515.7	6012.77	25338.4	32380.5	98247.4	8173.45	106421	9955.17	50.18	1118.29	806.16	77.54	17.48	4.81931e+06	0	4	0	0	0	1	0	0	0	0	0	0	0	0	0	0	0	5	545	10749
Novo Santo Antônio (MT)	5106315	Novo Santo Antônio	0.373	0.769	0.144	0.47	2000	71.12	22.39	3.3	4.83	5	Centro-oeste	51	MT	3388.43	685.849	3266.47	9013.5	16354.3	929.945	17284.2	8620.55	90.92	2249.81	784.15	100	47.4	1.58382e+06	0	1	0	0	0	0	0	0	0	0	0	0	0	0	0	1	0	2	15	2129
Planalto da Serra (MT)	5106455	Planalto da Serra	0.492	0.748	0.273	0.582	2000	69.86	25.75	2.87	4.48	5	Centro-oeste	51	MT	10858.3	887.708	4426.11	9529.67	25701.8	1661.96	27363.8	10038.1	91.2	966.82	576.59	100	6.92	1.15389e+06	0	0	1	0	0	0	0	0	0	0	0	0	0	0	0	0	0	1	51	2703
Ponte Branca (MT)	5106703	Ponte Branca	0.563	0.756	0.401	0.589	2000	70.35	24.43	2.58	6.95	5	Centro-oeste	51	MT	2848.82	619.113	3536.99	6223.18	13228.1	1029.34	14257.4	7996.32	81.46	1511.49	1151.64	25.47	5.81	753380	0	1	0	0	0	0	0	0	0	0	0	0	0	0	0	1	0	2	55	1720
Porto Alegre do Norte (MT)	5106778	Porto Alegre do Norte	0.519	0.702	0.314	0.635	2000	67.11	33.98	3.3	3.95	5	Centro-oeste	51	MT	14448.9	7207.73	17972.5	29060.8	68690	5655.87	74345.8	6913.32	79.61	600.48	320.29	46.48	9.81	3.58759e+06	3	1	0	0	0	0	0	1	0	0	0	0	0	0	0	0	0	5	256	11069
Porto dos Gaúchos (MT)	5106802	Porto dos Gaúchos	0.585	0.751	0.412	0.648	2000	70.03	25.29	2.55	3.25	5	Centro-oeste	51	MT	28994	11294.8	19891.8	17279.1	77459.6	6468.44	83928.1	15405.3	75.73	1319.83	1076.57	38.16	1.14	3.55772e+06	0	3	0	0	0	1	0	0	0	0	0	0	0	0	0	0	0	4	116	5417
Querência (MT)	5107065	Querência	0.541	0.736	0.325	0.661	2000	69.16	27.73	2.9	1.65	5	Centro-oeste	51	MT	118028	13727.5	114997	40877.2	287629	34586	322215	24745.8	76.94	837.67	619.44	98.23	6.08	7.98881e+06	0	5	0	2	0	0	1	0	0	0	0	0	0	0	0	1	0	9	1113	13903
Reserva do Cabaçal (MT)	5107156	Reserva do Cabaçal	0.548	0.696	0.423	0.56	2000	66.73	35.18	2.5	6.52	5	Centro-oeste	51	MT	53631.1	587.605	4599.16	8981.4	67799.3	2794.37	70593.6	27383.1	89.68	1019.78	801.4	96.8	2.42	1549079	0	1	0	0	0	0	0	0	0	0	0	0	0	0	0	0	0	1	39	2595
Ribeirão Cascalheira (MT)	5107180	Ribeirão Cascalheira	0.492	0.725	0.265	0.621	2000	68.47	29.75	3.3	3.62	5	Centro-oeste	51	MT	30318.9	2124.16	29689.5	24034.4	86167.1	10445.5	96612.6	10879.8	76.87	576.12	283.74	7.02	1.13	2.59026e+06	0	2	0	0	0	0	0	0	0	0	0	0	0	0	0	0	0	2	175	9118
Santo Afonso (MT)	5107263	Santo Afonso	0.53	0.729	0.355	0.574	2000	68.76	28.89	3.46	3.78	5	Centro-oeste	51	MT	8859.23	529.964	3901.09	9932.16	23222.4	1400.89	24623.3	8279.53	81.36	797.37	574.35	85.99	5.39	1.32553e+06	0	1	0	0	0	0	0	0	0	0	0	0	0	0	0	0	0	1	125	3010
São José do Xingu (MT)	5107354	São José do Xingu	0.497	0.725	0.277	0.611	2000	68.47	29.75	3.09	2.24	5	Centro-oeste	51	MT	37270.5	3188.4	9621.25	18282	68362.1	6766.27	75128.4	14264	87.2	928.66	638.82	75.73	7.22	1.97374e+06	1	1	0	0	0	0	0	0	0	0	0	0	0	0	0	0	0	2	82	5291
Santa Cruz do Xingu (MT)	5107743	Santa Cruz do Xingu	0.509	0.769	0.256	0.671	2000	71.12	22.39	3.3	1.64	5	Centro-oeste	51	MT	9044.59	668.756	5517.01	7963.23	23193.6	2020.96	25214.5	13277.8	88.54	1403.96	1071.53	93.79	14.43	1.25038e+06	0	1	0	0	0	0	0	0	0	0	0	0	0	0	0	0	0	1	24	2031
Santa Rita do Trivelato (MT)	5107768	Santa Rita do Trivelato	0.596	0.792	0.433	0.617	2000	72.49	19.02	2.72	2.2	5	Centro-oeste	51	MT	102469	8137.43	36041.1	10700.6	157348	13440.6	170788	69257.3	87.54	1705.36	1368.45	10.98	7.75	2.98631e+06	0	1	0	0	0	0	0	0	0	0	0	0	0	0	0	1	0	2	281	2676
Santa Terezinha (MT)	5107776	Santa Terezinha	0.481	0.684	0.303	0.537	2000	66.01	37.61	3.41	4.37	5	Centro-oeste	51	MT	15982.8	711.652	6282.9	21417.1	44394.5	2458.8	46853.3	6332.38	77.01	686.91	541.59	34.06	1.66	2.94533e+06	0	2	0	1	0	0	0	0	0	0	0	0	0	0	0	0	0	3	36	7568
Santo Antônio do Leste (MT)	5107792	Santo Antônio do Leste	0.529	0.778	0.32	0.593	2000	71.7	20.94	2.76	1.7	5	Centro-oeste	51	MT	88262.5	6673.24	22156.5	14558.1	131650	10084.7	141735	37725.6	83.03	992.02	845.76	97.77	6.59	2.21665e+06	0	0	1	0	0	0	0	0	0	0	0	0	0	0	0	0	0	1	154	4038
São Félix do Araguaia (MT)	5107859	São Félix do Araguaia	0.569	0.748	0.387	0.635	2000	69.86	25.75	3.3	4.39	5	Centro-oeste	51	MT	37698.1	4152.25	35650.3	31089.8	108590	8339.71	116930	11103.4	81.34	872.3	448.68	69.96	14.46	3.63572e+06	1	2	0	0	0	0	1	0	0	0	0	0	0	0	0	0	0	4	390	10804
Serra Nova Dourada (MT)	5107883	Serra Nova Dourada	0.498	0.723	0.312	0.547	2000	68.37	30.06	3.09	4.53	5	Centro-oeste	51	MT	4662.1	348.144	2078.09	5924.73	13013.1	744.986	13758	10079.2	71.46	1536.19	1129.92	95.42	0.92	959789	0	1	0	0	0	0	0	0	0	0	0	0	0	0	0	1	0	2	5	1419
Tabaporã (MT)	5107941	Tabaporã	0.51	0.728	0.264	0.689	2000	68.7	29.08	2.55	1.6	5	Centro-oeste	51	MT	46581.1	20517.4	27099.9	28993	123191	8986.19	132178	13328.4	72.99	704.84	370.34	30.5	3.91	2.52391e+06	0	3	1	0	0	1	0	0	0	0	0	0	0	0	0	0	0	5	448	9795
Tapurah (MT)	5108006	Tapurah	0.624	0.771	0.421	0.748	2000	71.28	21.99	2.94	2.21	5	Centro-oeste	51	MT	111180	19626.3	66899.3	33945	231650	22512.7	254163	24462.3	73.99	752.22	544.35	90.8	7.77	5.21541e+06	0	4	0	0	0	0	0	0	0	0	0	0	0	0	0	0	0	4	774	11042
Terra Nova do Norte (MT)	5108055	Terra Nova do Norte	0.521	0.725	0.326	0.6	2000	68.47	29.75	3.06	4.43	5	Centro-oeste	51	MT	28847.8	11753.6	41513.2	32878.4	114993	12011.6	127005	11237.4	80.54	774.96	342.15	35.54	3.07	4.87369e+06	1	3	0	1	0	0	0	0	0	0	0	0	0	0	0	0	0	5	265	10929
Tesouro (MT)	5108105	Tesouro	0.588	0.762	0.41	0.651	2000	70.71	23.46	2.91	6.63	5	Centro-oeste	51	MT	26425.8	1822.24	7246.92	11617.8	47112.8	3292.01	50404.8	14665.3	88.46	747.03	473.05	26.72	0.51	1.00589e+06	0	1	0	0	0	0	0	0	0	0	0	0	0	0	0	0	0	1	34	3454
União do Sul (MT)	5108303	União do Sul	0.525	0.753	0.28	0.686	2000	70.2	24.81	3.38	0.64	5	Centro-oeste	51	MT	11454.6	16571	10857.2	13431.9	52314.8	3955.59	56270.4	14937.7	89.73	979.3	676.39	91.59	8.17	2.05999e+06	0	2	0	0	0	0	0	0	0	0	0	0	0	0	0	0	0	2	89	3695
Vale de São Domingos (MT)	5108352	Vale de São Domingos	0.474	0.684	0.276	0.564	2000	66.01	37.61	2.29	4.26	5	Centro-oeste	51	MT	10486.4	1344.94	5663.8	10940.3	28435.5	2212.54	30648	10022.2	97.82	886.36	638.15	73.53	4.08	1.61512e+06	1	0	1	0	0	0	0	0	0	0	0	0	0	0	0	0	0	2	36	3052
Nova Guarita (MT)	5108808	Nova Guarita	0.516	0.707	0.324	0.599	2000	67.39	33.08	2.84	4	5	Centro-oeste	51	MT	13862.3	1251.35	10947.3	15342.2	41403.1	3850.08	45253.2	9181.01	86.53	754.34	504.79	28.72	7.32	1.53954e+06	1	1	0	0	0	0	0	0	0	0	0	0	0	0	0	0	0	2	67	4824
Nova Marilândia (MT)	5108857	Nova Marilândia	0.557	0.723	0.366	0.652	2000	68.35	30.1	2.66	4.25	5	Centro-oeste	51	MT	11826.5	14052.9	9184.29	9697.75	44761.4	4780.44	49541.9	16937.4	80.61	801.12	636.54	92.77	1.06	1.18499e+06	0	1	0	0	0	0	0	0	0	0	0	0	0	0	0	1	0	2	597	3007
Nova Maringá (MT)	5108907	Nova Maringá	0.475	0.762	0.217	0.65	2000	70.71	23.46	3.04	1.8	5	Centro-oeste	51	MT	46029.1	27844	31659	22096.9	127629	10729.8	138359	20995.2	83.54	690.31	456.68	39.74	3.49	2.84505e+06	0	2	0	1	0	0	0	0	0	0	0	0	0	0	0	0	0	3	247	6989
Nova Monte Verde (MT)	5108956	Nova Monte Verde	0.495	0.721	0.274	0.614	2000	68.26	30.37	2.76	2.61	5	Centro-oeste	51	MT	30595.5	8556.16	28725.4	24103.2	91980.3	7905.06	99885.3	12349.8	81.23	568.55	360.99	56.24	2.58	2.52364e+06	0	3	0	0	0	1	0	0	0	0	0	0	0	0	0	0	0	4	89	8285
Corumbiara (RO)	1100072	Corumbiara	0.613	0.774	0.473	0.63	2010	71.45	21.9	2.29	5.67	1	Norte	11	RO	238296	8457.17	33355.3	58591.5	338700	10547.5	349247	47253.1	88.01	956.94	789.33	27.21	0.28	5.20088e+06	2	1	0	0	0	0	0	0	0	0	0	0	0	0	0	0		3	89	7391
Costa Marques (RO)	1100080	Costa Marques	0.611	0.751	0.493	0.616	2010	70.04	25.8	2.72	3.82	1	Norte	11	RO	67535.3	4286.65	45147	113579	230548	8220.39	238769	13025.4	83.71	538.72	327.54		3.04	5.98782e+06	1	3	0	1	0	0	0	0	0	0	0	0	0	0	0	0		6	231	18331
Machadinho D'Oeste (RO)	1100130	Machadinho D´Oeste	0.596	0.755	0.446	0.629	2010	70.32	25	2.54	4.05	1	Norte	11	RO	175136	35326.5	138281	251109	599853	33154	633007	15828.7	70.69	493.8	200.33	28.89	3.53	9.00752e+06	9	0	0	0	1	0	0	0	0	0	0	0	0	0	0	0		10	581	39991
São Miguel do Guaporé (RO)	1100320	São Miguel do Guaporé	0.646	0.781	0.537	0.644	2010	71.87	20.8	2.29	4.64	1	Norte	11	RO	203024	72792.4	147739	154599	578155	37648.8	615804	26768.3	73.84	928.75	456.59	83.75	6.76	1.42153e+07	0	2	0	1	0	1	0	0	0	0	0	0	0	0	0	0		4	518	23005
Nova Mamoré (RO)	1100338	Nova Mamoré	0.587	0.769	0.424	0.619	2010	71.15	22.7	2.78	3.78	1	Norte	11	RO	199540	19160.1	97425.9	192660	508786	20475.3	529261	17305.7	81.23	647.99	425.95	88.29	6.19	1.28426e+07	4	1	0	0	0	0	0	0	0	0	0	0	0	0	0	0		5	336	30583
Chupinguaia (RO)	1100924	Chupinguaia	0.652	0.82	0.514	0.659	2010	74.21	15.2	2.92	3.45	1	Norte	11	RO	111320	38695.3	54137.2	85035.1	289188	15571.7	304759	27254.5	89.99	1046.14	692.31	80.57	6.95	6.74265e+06	4	0	0	0	0	1	0	0	0	0	0	0	0	0	0	0		5	159	11182
Pimenteiras do Oeste (RO)	1101468	Pimenteiras do Oeste	0.665	0.816	0.545	0.662	2010	73.98	15.7	2.81	5.18	1	Norte	11	RO	71494.5	3708.43	13504.2	24492.9	113200	3303.35	116503	53712.9	85.15	3411.14	2184.77	96.93	1.65	3.62125e+06	0	1	0	0	0	0	0	0	0	0	0	0	0	0	0	1		2	50	2169
São Francisco do Guaporé (RO)	1101492	São Francisco do Guaporé	0.611	0.751	0.462	0.657	2010	70.04	25.8	2.53	3.9	1	Norte	11	RO	124254	10622.8	72245.4	128195	335317	17930.3	353247	17430.5	85.52	738.9	382.24		9.41	6.88144e+06	5	3	0	0	0	0	0	0	0	0	0	0	0	0	0	0		8	255	20266
Seringueiras (RO)	1101500	Seringueiras	0.598	0.779	0.427	0.644	2010	71.75	21.1	2.52	4.52	1	Norte	11	RO	82757.3	7087.03	50401.8	81576.4	221823	14489.3	236312	19931.8	74.51	1036.83	568.09	34.5	15.19	7.79281e+06	3	1	0	0	0	0	0	0	0	0	0	0	0	0	0	0		4	152	11856
Vale do Anari (RO)	1101757	Vale do Anari	0.584	0.756	0.421	0.626	2010	70.36	24.9	2.52	5.32	1	Norte	11	RO	61215.1	4650.33	21073	74487	161425	5360.4	166786	14886.3	85.73	831.56	448.03	18.67	5.12	5.65267e+06	1	1	0	1	0	0	0	0	0	0	0	0	0	0	0	0		3	64	11204
Assis Brasil (AC)	1200054	Assis Brasil	0.588	0.77	0.456	0.578	2010	71.19	24.3	2.88	4.17	1	Norte	12	AC	16913.8	2388.77	16990.5	54355.8	90648.9	2405.24	93054.1	12546.1	87.75	899.72	301.98	84.91	10.46	2.78043e+06	0	3	0	0	0	1	1	0	0	0	0	0	0	0	0	0		5	47	7417
Jordão (AC)	1200328	Jordão	0.469	0.731	0.283	0.499	2010	68.83	31.6	3.84	1.98	1	Norte	12	AC	6754.14	1998.24	11458.5	60501.3	80712.2	1771.91	82484.1	9917.53	93.08	621.72	200.16	91.99	11.7	2.42969e+06	1	1	0	0	0	0	0	0	0	1	0	0	0	0	0	0		3	27	8317
Manoel Urbano (AC)	1200344	Manoel Urbano	0.551	0.767	0.373	0.586	2010	71.04	24.7	3.71	3.9	1	Norte	12	AC	19194	15378.8	24053.9	64443.4	123070	8494.81	131565	13909	79.78	575.5	201.03	78.06	6.79	2.43177e+06	0	3	0	1	0	0	0	0	0	0	0	0	0	0	0	0		4	49	9459
Marechal Thaumaturgo (AC)	1200351	Marechal Thaumaturgo	0.501	0.726	0.361	0.479	2010	68.55	32.5	4.26	2.22	1	Norte	12	AC	27933	5029.3	24770.7	134169	191902	3335.29	195237	10348.1	97.19	457.23	139.43	95.32	3.56	4.02256e+06	0	1	0	0	1	0	1	0	1	3	0	0	0	0	0	0		7	28	18867
Porto Walter (AC)	1200393	Porto Walter	0.532	0.726	0.397	0.521	2010	68.58	32.4	4.22	2.41	1	Norte	12	AC	12748.4	3185.22	16833.8	83479.6	116247	2599.59	118847	9918.76	83.3	619.62	197.91	97.28	12.83	3.30424e+06	1	2	0	1	0	0	1	0	1	0	0	0	0	0	0	1		7	21	11982
Santa Rosa do Purus (AC)	1200435	Santa Rosa do Purus	0.517	0.781	0.34	0.702	2010	71.86	22.4	3.28	1.75	1	Norte	12	AC	12836.3	1851.24	10800.3	47998	73485.9	1711.81	75197.7	11498.1	94.42	741.59	278.24	94.68	6.42	2.38089e+06	0	2	0	0	0	0	2	0	0	0	0	0	0	0	0	1		5	42	6540
Alvarães (AM)	1300029	Alvarães	0.527	0.778	0.377	0.499	2010	71.69	20.8	3.43	3.23	1	Norte	13	AM	60765.9	10666.8	31192.4	89953.9	192579	3467.37	196046	12221.6	95.34	558.48	206.8	100	10.24	3.13125e+06	0	3	0	1	0	1	0	0	0	1	0	0	0	0	0	0		6	23	16041
Amaturá (AM)	1300060	Amaturá	0.56	0.773	0.455	0.499	2010	71.36	21.7	3.79	3.51	1	Norte	13	AM	13711.3	5271.62	16093.1	58394.4	93470.5	2011.48	95482	8276.87	82.99	897.58	392.02	33.77	9.67	2.84528e+06	0	2	0	0	0	0	5	1	0	0	0	0	0	0	0	0		8	20	11536
Anamã (AM)	1300086	Anamã	0.594	0.741	0.526	0.537	2010	69.48	27	3.6	4.1	1	Norte	13	AM	36341.4	6716.91	18292.6	58239.2	119590	2234.14	121824	8948.45	93.98	801.21	233.2	37.9	10	1.86109e+06	1	3	0	1	0	1	0	0	0	0	0	0	0	0	0	0		6	29	13614
Anori (AM)	1300102	Anori	0.561	0.757	0.433	0.54	2010	70.42	24.3	3.76	4.31	1	Norte	13	AM	61089.3	9732.57	30059.8	93344.7	194226	5317.43	199544	9497.56	91.37	903.56	231.36	71.96	4.5	5.34349e+06	1	6	0	1	1	0	0	0	0	0	0	0	0	0	0	0		9	57	21010
Atalaia do Norte (AM)	1300201	Atalaia do Norte	0.45	0.733	0.259	0.481	2010	68.95	28.6	3.62	2.87	1	Norte	13	AM	19463.7	5497.21	22109.8	100534	147604	3371.49	150976	7578.72	98.72	537.95	244.79	0	0	4665523	3	3	0	2	1	0	0	0	0	0	0	0	0	0	0	0		9	47	19921
Autazes (AM)	1300300	Autazes	0.577	0.799	0.446	0.539	2010	72.91	17.8	4.24	4.96	1	Norte	13	AM	79373.4	24475.5	71874	194188	369910	13046	382957	9679.17	97.76	1121.08	160.38	0	14.62	1.80299e+07	2	5	2	0	3	0	3	0	2	1	0	0	0	0	0	0		23	77	39565
Barreirinha (AM)	1300508	Barreirinha	0.574	0.774	0.522	0.469	2010	71.45	21.5	4.86	4.88	1	Norte	13	AM	41507.5	14183.9	49822.6	165692	271206	8345.54	279552	8724.81	89.34	873.02	251.75	35.21	7.95	1.46016e+07	0	5	0	4	0	1	0	0	0	4	1	0	0	0	0	0		15	19	32041
Beruri (AM)	1300631	Beruri	0.506	0.731	0.346	0.512	2010	68.85	29	4.58	4.1	1	Norte	13	AM	17995.6	9879.38	30656.7	103853	162384	3989.29	166374	8454.37	92.06	651.23	217.82	33.72	6.02	6.28221e+06	0	3	0	1	0	0	0	0	0	0	0	0	0	0	0	0		4	23	19679
Boa Vista do Ramos (AM)	1300680	Boa Vista do Ramos	0.565	0.75	0.484	0.496	2010	69.99	25.5	4.47	4.06	1	Norte	13	AM	16132.1	8438.06	27661.2	92822.4	145054	3930.1	148984	7756.75	94.77	794.78	190.2	89.26	12.48	5.23425e+06	0	2	0	0	0	0	0	0	2	2	0	0	0	0	0	1		7	12	19207
Borba (AM)	1300805	Borba	0.56	0.776	0.425	0.532	2010	71.53	21.3	4.04	4.58	1	Norte	13	AM	40314.7	18491.2	63939.9	193563	316309	10804.1	327113	7947.15	85.97	751.58	200.34	52.31	7.11	1.46688e+07	0	5	0	2	1	0	1	0	0	2	1	0	0	0	0	0		12	84	41161
Caapiranga (AM)	1300839	Caapiranga	0.569	0.775	0.436	0.544	2010	71.49	21.4	4.05	3.69	1	Norte	13	AM	63541.7	8103.44	24760	70168.9	166574	2628.37	169202	12935	100	495.01	152.89	70.38	0	2500000	1	2	2	0	1	0	0	0	0	0	1	0	0	0	0	0		7	36	13081
Canutama (AM)	1300904	Canutama	0.53	0.752	0.379	0.522	2010	70.1	25.2	3.39	4.35	1	Norte	13	AM	15018.3	6794.93	23231.8	76818.3	121863	4003.61	125867	8053.42	95.27	785.47	403.53	0	9.44	5.14309e+06	3	2	0	1	1	0	0	0	0	0	0	0	0	0	0	0		7	17	15629
Ipixuna (AM)	1301803	Ipixuna	0.481	0.772	0.302	0.476	2010	71.32	21.8	4.05	2.91	1	Norte	13	AM	15042.7	6979.51	24839.3	123361	170222	3256.32	173479	5843.2	98.13	580.71	156.42	46.79	6.06	7.13226e+06	2	1	0	1	0	1	0	0	0	1	1	0	0	0	0	0		7	20	29689
Itamarati (AM)	1301951	Itamarati	0.477	0.772	0.266	0.529	2010	71.32	21.8	3.9	2.64	1	Norte	13	AM	28413.9	6069.1	18574.3	46682.2	99739.6	2558.12	102298	13029.9	95.38	1168.9	346.65	50.73	14.08	2.43177e+06	1	2	0	1	0	0	0	0	0	0	1	0	0	0	0	0		5	18	7851
Japurá (AM)	1302108	Japurá	0.522	0.748	0.345	0.552	2010	69.85	25.9	3.79	2.62	1	Norte	13	AM	15673.2	4588.62	11954.2	30535.3	62751.4	1378.26	64129.6	23277.5	91.67	2330.3	1037.25	45.88	7.09	3.13466e+06																			51	2755
Juruá (AM)	1302207	Juruá	0.522	0.704	0.376	0.538	2010	67.24	34.3	4.43	3.43	1	Norte	13	AM	19563.7	7143.72	17750.6	68875.8	113334	3164.71	116499	7918.6	98.41	1106.41	267.82	85.36	8.78	3.1986e+06	3	2	0	0	0	0	0	0	0	1	0	0	0	0	0	0		6	39	14712
Manicoré (AM)	1302702	Manicoré	0.582	0.747	0.456	0.58	2010	69.83	26	3.14	4.38	1	Norte	13	AM	129386	47073.2	111912	233090	521461	21589.6	543051	9740.64	92.19	565.63	194.62	55.74	7.24	1.04114e+07	2	10	0	2	1	0	0	0	0	0	1	0	0	0	0	0		16	88	55751
Maraã (AM)	1302801	Maraã	0.498	0.763	0.348	0.466	2010	70.78	23.2	3.96	2.55	1	Norte	13	AM	15925.8	7676.07	17876.9	94362.3	135841	2837.01	138678	7609.64	95.14	977.8	394.13	38.29	8.44	6.67356e+06	2	3	0	0	0	0	0	0	1	1	1	0	0	0	0	0		8	10	18224
Maués (AM)	1302900	Maués	0.588	0.8	0.464	0.549	2010	72.97	17.7	4.14	4.7	1	Norte	13	AM	59973.9	37108.5	123315	294406	514803	26896.4	541700	8476.64	84.34	825.26	180.01	40.83	10.71	1.09733e+07	5	11	0	0	2	0	3	0	0	0	1	0	0	0	0	0		22	254	63905
Nhamundá (AM)	1303007	Nhamundá	0.586	0.779	0.503	0.513	2010	71.73	20.7	3.39	5.56	1	Norte	13	AM	19212.5	10055	35120.9	96683.5	161072	6047.23	167119	7893.03	92.06	980.08	316.07	100	14.88	8.10789e+06	0	3	0	0	1	0	0	0	0	4	1	0	0	0	0	0		9	19	21173
Nova Olinda do Norte (AM)	1303106	Nova Olinda do Norte	0.558	0.78	0.412	0.541	2010	71.81	20.5	2.89	4.45	1	Norte	13	AM	31244.1	15864.9	49543.4	170803	267455	8842.37	276298	7391.99	95.53	685.49	151.02	87.95	8.1	3.19088e+06	1	5	0	1	2	0	0	0	0	4	0	0	0	0	0	0		13	56	37378
Pauini (AM)	1303502	Pauini	0.496	0.724	0.317	0.531	2010	68.45	30.2	3.71	2.95	1	Norte	13	AM	32003.7	7294.34	27555.8	95214.8	162069	4342.76	166411	8566.43	94.26	1005.82	410.85		4.17	6.2448e+06	0	3	0	1	0	0	0	0	0	0	0	0	0	0	0	1		5	31	19426
Santa Isabel do Rio Negro (AM)	1303601	Santa Isabel do Rio Negro	0.479	0.737	0.323	0.677	2010	69.2	27.9	2.87	3.98	1	Norte	13	AM	15845.4	6001.99	20724.8	106716	149288	3243.07	152531	6063.41	95.28	670.82	299.05	2.96	7.64	6.50807e+06	2	1	0	1	0	0	0	1	0	1	1	0	0	0	0	0		7	9	25156
São Paulo de Olivença (AM)	1303908	São Paulo de Olivença	0.521	0.78	0.386	0.471	2010	71.77	20.6	3.65	3.9	1	Norte	13	AM	26811.8	14622.9	45972.2	189971	277378	6383.11	283761	7220.56	98.02	494.36	129.85	44.08	2.98	1828000	4	6	0	3	2	0	4	0	0	0	1	0	0	0	0	0		20	84	39299
São Sebastião do Uatumã (AM)	1303957	São Sebastião do Uatumã	0.577	0.739	0.464	0.561	2010	69.34	27.4	4.05	3.32	1	Norte	13	AM	24928.3	6856.31	21860.9	65255.1	118901	3669.06	122570	8742.49	92.59	1112.46	423.89	66.08	7.35	7.6001e+06	0	4	0	0	1	0	0	0	0	0	1	0	0	0	0	0		6	11	14020
Tonantins (AM)	1304237	Tonantins	0.548	0.779	0.416	0.508	2010	71.74	20.7	4.33	3.27	1	Norte	13	AM	20603.7	7214.96	24124.4	93062.3	145005	2633.71	147639	7871.99	94.07	826.92	295.24	92.42	2.51	7.15216e+06	3	4	1	0	1	0	2	0	0	0	1	0	0	0	0	0		12	27	18755
Uarini (AM)	1304260	Uarini	0.527	0.724	0.378	0.535	2010	68.43	30.3	4.35	2.95	1	Norte	13	AM	80053.8	9880.82	32803	69869.2	192607	5553.69	198161	14635.2	88.06	1109.4	347.51	100	8.07	4.34089e+06	3	2	0	0	0	1	0	0	0	0	0	0	0	0	0	0		6	27	13540
Urucará (AM)	1304302	Urucará	0.62	0.754	0.575	0.551	2010	70.26	24.7	4.37	4.93	1	Norte	13	AM	168138	10470.4	35512.4	83590	297711	6202.85	303914	18695.5	83.43	1329.81	364.69	60.97	6.83	7.43426e+06	0	5	0	0	1	0	0	0	0	0	1	0	0	0	0	0		7	46	16256
Urucurituba (AM)	1304401	Urucurituba	0.588	0.776	0.487	0.538	2010	71.53	21.3	4.01	4.88	1	Norte	13	AM	23356.5	11589.1	37535.4	105128	177609	6407.98	184017	7978.21	85.42	1000.88	262.7	43.32	6.43	5.55614e+06	1	6	0	0	1	0	0	0	2	1	1	0	0	0	0	0		12	21	23065
Caroebe (RR)	1400233	Caroebe	0.639	0.791	0.549	0.6	2010	72.48	18.5	3.29	3.93	1	Norte	14	RR	58972.8	5602.05	28503	102098	195176	4213.98	199390	19607.6	95.62	869.81	182.92	58.13	3.49	3.26416e+06	2	2	0	0	0	0	0	0	0	0	0	0	0	0	0	1		5	18	10169
Pacaraima (RR)	1400456	Pacaraima	0.65	0.788	0.558	0.624	2010	72.29	19	3.57	3	1	Norte	14	RR	7556.87	3796.16	61748	169936	243038	15986.6	259024	14885.6	97.04	871.07	157.03	93.78	28.34	4.09116e+06	2	3	1	0	1	0	0	0	0	0	0	0	0	0	0	0		7	93	17401
Rorainópolis (RR)	1400472	Rorainópolis	0.619	0.798	0.519	0.574	2010	72.86	17.6	2.84	3.16	1	Norte	14	RR	63821.9	55081.6	125641	312711	557255	53801.5	611056	20258.5	76.59	893.66	166.55	43.95	5.68	1.19483e+07	4	8	0	0	1	0	0	0	1	0	0	0	0	0	0	0		14	146	30163
São João da Baliza (RR)	1400506	São João da Baliza	0.655	0.78	0.587	0.614	2010	71.81	20.2	2.49	3.78	1	Norte	14	RR	28798.8	17527.7	34523.8	83528.9	164379	44851.9	209231	25512.9	94.75	644.32	256.31	75.75	19.53	2.91902e+06	0	3	0	0	0	0	0	0	0	0	0	0	0	0	0	1		4	30	8201
São Luiz (RR)	1400605	São Luiz	0.649	0.788	0.574	0.605	2010	72.29	19	2.37	3.76	1	Norte	14	RR	29207.2	7529.52	21137.9	80170.5	138045	9582.59	147628	18485.8	83.32	1547.91	218.98	48.48	4.83	2.53747e+06	0	1	2	0	0	1	0	0	0	0	0	0	0	0	0	0		4	45	7986
Uiramutã (RR)	1400704	Uiramutã	0.453	0.766	0.276	0.439	2010	70.95	22.4	3.45	2.88	1	Norte	14	RR	5775.04	4010.65	6326.71	104744	120857	804.91	121662	11522.1	97.16	1050.85	312.22	52.34	34.41	3.11661e+06	2	2	0	0	1	0	0	0	0	0	0	0	0	0	0	0		6	4	10559
Afuá (PA)	1500305	Afuá	0.489	0.774	0.311	0.485	2010	71.43	22.8	3.22	3.81	1	Norte	15	PA	112191	16968.4	50886	180160	360205	10253.9	370459	9446.15	95.37	389.73	161.79	68.17	8.68	7.36876e+06	1	2	0	3	0	0	0	0	0	0	0	0	0	0	0	0		6	78	39218
Água Azul do Norte (PA)	1500347	Água Azul do Norte	0.564	0.797	0.399	0.563	2010	72.83	19.1	2.25	2.77	1	Norte	15	PA	146614	81940.6	51903.1	101237	381695	52893	434588	15843.5	87.52	662.37	236.42	28.61	1.36	9.30859e+06	0	5	0	1	1	0	0	0	0	0	0	0	0	0	0	0		8	182	27430
Anajás (PA)	1500701	Anajás	0.484	0.774	0.29	0.506	2010	71.43	22.8	4.09	3.49	1	Norte	15	PA	31427.2	8206.38	35923.8	130792	206350	8158.65	214508	7326.86	95.08	436.1	125.58	60.15	1.44	7.2502e+06	3	0	0	3	0	0	0	0	0	0	0	0	0	0	0	0		6	120	29277
Anapu (PA)	1500859	Anapu	0.548	0.788	0.371	0.563	2010	72.25	20.6	3.07	3.18	1	Norte	15	PA	120157	18449.9	122930	118754	380292	36016.6	416308	14926.8	79.82	839.06	193.04	21.89	1.83	1.14937e+07	1	5	0	0	0	1	0	0	0	0	0	0	0	0	0	0		8	503	27890
Aveiro (PA)	1501006	Aveiro	0.541	0.748	0.45	0.47	2010	69.87	27.3	3.7	5.17	1	Norte	15	PA	33279.7	3442.35	13283.4	71802.4	121808	1811.19	123619	7543.26	76.67	548.01	184.58	83.86	2.09	3.97908e+06	5	1	0	0	0	0	0	0	0	0	0	0	0	0	0	0		6	68	16388
Bagre (PA)	1501105	Bagre	0.471	0.777	0.28	0.481	2010	71.59	22.3	3.76	3.09	1	Norte	15	PA	57319.9	5926.85	23145.7	114281	200673	3218.47	203892	6647.26	97.72	467.27	188.01	99.76	0.64	5.37094e+06	2	3	0	1	0	0	0	0	1	0	0	0	0	0	0	0		7	49	30673
Cachoeira do Arari (PA)	1502004	Cachoeira do Arari	0.546	0.778	0.398	0.525	2010	71.65	22.2	3.1	5.96	1	Norte	15	PA	65059	6082.28	27770.2	90087.8	188999	4879.36	193879	8157.47	96.67	423.75	154.06	18.12	1.24	5.7039e+06	1	1	0	5	0	0	0	0	0	0	0	0	0	0	0	0		7	86	23767
Chaves (PA)	1502509	Chaves	0.453	0.769	0.234	0.516	2010	71.15	23.5	2.53	4.3	1	Norte	15	PA	70059.8	4289.86	14806.8	103496	192652	2701.54	195354	8236.88	97.05	476.91	133.15	27.78	8.14	4.79849e+06	1	0	0	3	0	0	0	0	1	0	1	0	0	0	0	0		6	46	23717
Curralinho (PA)	1502806	Curralinho	0.502	0.769	0.323	0.508	2010	71.15	23.5	4.12	3.8	1	Norte	15	PA	42714	7066.31	42513.4	154994	247287	7345.64	254633	7391.8	94.62	495.83	125.06	33.54	1.65	1.04598e+07	3	1	0	3	0	0	0	0	0	0	0	0	0	0	0	0		7	94	34448
Curuá (PA)	1502855	Curuá	0.578	0.78	0.495	0.501	2010	71.8	21.7	3.68	4.51	1	Norte	15	PA	33841	4959.7	20182.8	68053.5	127037	3056.3	130093	9038.65	95.68	495.32	253.43	50.51	7.7	3.96017e+06	3	1	0	1	0	1	0	0	1	0	0	0	0	0	0	0		7	36	14393
Faro (PA)	1503002	Faro	0.563	0.756	0.47	0.501	2010	70.35	25.8	3.69	5.22	1	Norte	15	PA	5626.07	2316.87	14877.3	33082.5	55902.8	2444.84	58347.6	8110.59	96.8	644.07	297.74	25.18	4.49	2.76876e+06	1	2	0	0	0	1	0	0	1	0	0	0	0	0	0	0		5	57	7194
Gurupá (PA)	1503101	Gurupá	0.509	0.777	0.333	0.51	2010	71.59	22.3	3.37	4.09	1	Norte	15	PA	48677.2	8243.21	47769.7	159953	264643	7306.64	271950	8148.07	96.24	519.4	144.8	80.85	4.74	7.58551e+06	1	3	0	2	0	1	0	0	0	0	1	0	0	0	0	0		8	62	33376
Jacareacanga (PA)	1503754	Jacareacanga	0.505	0.8	0.279	0.577	2010	73	18.35	2.79	2.17	1	Norte	15	PA	47714	257874	48640.6	161624	515853	10232.7	526086	63853.1	91.45	2759.42	1273.5	27.98	24.17	6.83432e+06	0	2	0	2	0	0	0	0	0	0	0	0	0	0	0	0		4	74	8239
Melgaço (PA)	1504505	Melgaço	0.418	0.776	0.207	0.454	2010	71.57	22.4	3.87	2.61	1	Norte	15	PA	21572.9	5252.82	25458.7	124189	176473	4617.42	181091	6548.45	96.61	559.99	146.45	36.6	2.27	7.67632e+06	3	0	0	2	1	0	0	0	1	1	1	0	0	0	0	0		9	19	27654
Muaná (PA)	1504901	Muaná	0.547	0.775	0.391	0.54	2010	71.51	22.5	3.02	4.19	1	Norte	15	PA	78518.4	7505.1	35721.7	131107	252852	6423.7	259276	6425.83	93.99	449.43	133.06	31.5	1.46	8.97259e+06	0	0	0	3	0	1	0	0	3	3	0	0	0	0	0	0		10	169	40349
Pacajá (PA)	1505486	Pacajá	0.515	0.746	0.338	0.541	2010	69.78	27.6	3.24	4.09	1	Norte	15	PA	300935	29088.5	124863	195915	650801	27730.5	678532	14223.2	90.7	537.81	155.56	58.84	2.15	1.51007e+07	5	2	0	5	0	1	0	0	0	0	0	0	0	1	0	0		14	552	47706
Placas (PA)	1505650	Placas	0.552	0.77	0.404	0.541	2010	71.18	23.5	3.07	3.1	1	Norte	15	PA	84232.9	8317.41	43900.8	113430	249881	9349.02	259230	8367.13	90.92	449.79	147.3	41.31	2.18	6.14338e+06	1	2	0	5	0	0	0	0	0	0	0	0	0	0	0	0		8	53	30982
Porto de Moz (PA)	1505908	Porto de Moz	0.503	0.77	0.322	0.512	2010	71.2	23.4	3.59	3.15	1	Norte	15	PA	61990.6	12032.6	59478.3	177000	310502	12092.9	322595	7842.34	95.31	525.34	154.09	29.91	5.2	6.50157e+06	3	1	0	2	1	0	0	0	2	1	0	0	0	0	0	0		10	143	41135
Prainha (PA)	1506005	Prainha	0.523	0.779	0.359	0.512	2010	71.76	21.9	3.44	3.85	1	Norte	15	PA	104893	10170.6	42788.7	129872	287724	5991.95	293716	9834.46	96.62	476.55	163.24	36.78	0.82	6.58002e+06	2	4	0	4	0	0	0	0	0	0	0	0	0	0	0	0		10	81	29866
Rurópolis (PA)	1506195	Rurópolis	0.548	0.764	0.392	0.548	2010	70.86	24.4	2.9	3.76	1	Norte	15	PA	67467.3	28922.3	80519.2	174178	351087	25236.4	376324	7450.48	86.79	451.1	167.74	45.18	3.33	1.22748e+07	3	3	0	7	1	0	0	0	1	0	0	0	0	0	0	0		15	182	50510
Salvaterra (PA)	1506302	Salvaterra	0.608	0.793	0.488	0.58	2010	72.6	19.7	2.75	5.99	1	Norte	15	PA	26674.9	7967.48	47800.3	90050.3	172493	8149.64	180643	7605.36	96.85	435.75	165.31	25.53	4.54	4.06725e+06	0	5	0	1	1	0	0	0	0	0	0	0	0	0	0	0		7	184	23752
Santa Maria das Barreiras (PA)	1506583	Santa Maria das Barreiras	0.544	0.783	0.37	0.622	2010	72	21.2	2.98	4.84	1	Norte	15	PA	190569	122232	82698	85520.8	481020	18446.4	499466	23286.2	92.91	739.3	241.38	37.94	1.94	7.31019e+06	3	4	0	0	1	0	0	0	0	0	0	0	0	0	1	0		10	51	21449
São Sebastião da Boa Vista (PA)	1507706	São Sebastião da Boa Vista	0.558	0.76	0.439	0.52	2010	70.62	25	3.49	4.75	1	Norte	15	PA	55128	5129.56	31087.1	108423	199767	5319.78	205087	7698.46	99.03	537.57	147.15	41.85	0.18	7.12741e+06	2	2	0	1	0	0	0	0	2	0	0	0	0	0	0	0		7	92	26640
Sapucaia (PA)	1507755	Sapucaia	0.59	0.792	0.405	0.639	2010	72.52	19.9	3	3.61	1	Norte	15	PA	33572.7	6875.76	25697.5	32397	98543	7774.77	106318	17928.8	94.43	981.37	434.37	24.12	1.21	2.46814e+06	0	2	0	1	0	0	0	0	0	0	0	0	0	0	0	1		4	1239	5930
Senador José Porfírio (PA)	1507805	Senador José Porfírio	0.514	0.754	0.338	0.533	2010	70.24	26.2	3.35	3.14	1	Norte	15	PA	59348.6	6959.94	33282.8	57646.5	157238	6176.33	163414	14017.3	83.5	899.51	275.91	36.78	4.89	3.6062e+06	0	0	1	0	0	1	0	0	1	0	0	0	0	0	0	0		5	124	11658
Trairão (PA)	1508050	Trairão	0.562	0.763	0.392	0.594	2010	70.8	24.5	2.76	3.06	1	Norte	15	PA	85780.1	11696.6	89298.4	75459.4	262234	24556.3	286791	15103	86.58	596.11	220.85	44.33	8.38	5.51096e+06	1	2	0	2	0	0	0	0	0	0	0	0	0	0	0	0		5	80	18989
Serra do Navio (AP)	1600055	Serra do Navio	0.709	0.783	0.692	0.659	2010	71.97	19.4	3.37	2.99	1	Norte	16	AP	3756.32	2495.15	10778.9	54262.3	71292.7	1576.18	72868.9	13501.7	95.24	1035.49	386.48	83.56	3.94	1.78544e+06	0	2	0	0	0	0	0	0	0	0	0	0	0	0	0	0		2	949	5397
Pedra Branca do Amapari (AP)	1600154	Pedra Branca do Amapari	0.626	0.779	0.502	0.628	2010	71.73	20	3.82	3.15	1	Norte	16	AP	5783.11	77732	44844.6	163859	292219	41027.8	333246	20194.3	76	1042.59	688.8	92.98	13.59	5.79666e+06	0	3	0	0	1	0	0	0	0	0	0	0	0	0	0	0		4	906	16502
Calçoene (AP)	1600204	Calçoene	0.643	0.759	0.55	0.636	2010	70.51	23.1	4.45	3.22	1	Norte	16	AP	14345.9	6159	34973.4	102068	157546	5917.66	163463	14703.9	98.26	694.25	167.62	67.12	0	3.63676e+06	0	4	0	0	0	1	0	0	0	0	0	0	0	0	0	0		5	80	11117
Pracuúba (AP)	1600550	Pracuúba	0.614	0.79	0.544	0.539	2010	72.4	18.3	4.68	3.19	1	Norte	16	AP	15931.7	958.147	5476.16	48693.1	71059.1	599.484	71658.6	13995.8	98.55	417.24	134.31	78.49	0.41	1324751	0	2	0	0	0	0	0	0	0	0	0	0	0	0	0	1		3	3	5120
Tartarugalzinho (AP)	1600709	Tartarugalzinho	0.592	0.794	0.473	0.553	2010	72.63	17.8	4.64	3.59	1	Norte	16	AP	37103.5	5220.96	24984.6	161126	228435	3249.79	231685	13380.6	95.79	677.03	117.5	100	24.03	5.21455e+06	0	3	0	0	0	1	0	0	0	1	0	0	0	0	0	0		5	187	17315
Vitória do Jari (AP)	1600808	Vitória do Jari	0.619	0.781	0.517	0.587	2010	71.88	19.6	3.73	3.15	1	Norte	16	AP	6878.85	9115.77	24274.1	151567	191836	4163.97	196000	12303.1	93.99	440.48	158.1	95.48	8.28	3.31014e+06	0	6	0	0	1	0	0	0	1	0	0	0	0	0	0	0		8	562	15931
Araguacema (TO)	1701903	Araguacema	0.639	0.805	0.553	0.587	2010	73.29	17.8	2.66	6.7	1	Norte	17	TO	60670.8	4429.03	24625.7	49293.7	139019	4528.16	143547	20257.9	89.8	947.48	371.95	64.58	10.51	3.25649e+06	1	2	0	0	0	0	0	0	0	0	0	0	0	0	0	1		5	72	7086
Araguaçu (TO)	1702000	Araguaçu	0.675	0.796	0.602	0.642	2010	72.78	19	1.9	8.87	1	Norte	17	TO	308531	7404.03	63083.1	58959.6	437978	11470.3	449448	52770.7	90.91	792.42	291.58	42.03	2.84	2.36362e+06	1	3	0	0	0	1	0	0	0	0	0	0	0	0	0	0		6	265	8517
Aurora do Tocantins (TO)	1702703	Aurora do Tocantins	0.677	0.804	0.57	0.676	2010	73.23	17.9	2.72	8.94	1	Norte	17	TO	10010.8	2127.5	7427.62	25797.8	45363.8	1515.68	46879.4	12477.9	89.33	927.9	379.2	36.34	2.18	1.42554e+06	1	1	0	0	0	0	0	0	0	0	0	0	0	0	0	1		3	57	3757
Campos Lindos (TO)	1703842	Campos Lindos	0.544	0.738	0.377	0.578	2010	69.25	28.9	3.41	3.99	1	Norte	17	TO	160152	9481.36	79347.1	70141.3	319122	14867	333989	33015.9	94.58	723.15	291.99	67.84	13.35	3.30511e+06	1	1	0	0	0	0	0	1	0	0	0	0	0	0	0	1		4	144	10116
Carrasco Bonito (TO)	1703891	Carrasco Bonito	0.594	0.728	0.531	0.543	2010	68.69	30.7	3.51	5.37	1	Norte	17	TO	5192.23	1844.31	5696.83	29562.9	42296.3	1028.77	43325	10580	90.22	1198.16	446.51	35.16	6.51	1.94531e+06	0	2	0	0	0	0	0	0	0	0	0	0	0	0	0	1		3	13	4095
Caseara (TO)	1703909	Caseara	0.658	0.825	0.534	0.647	2010	74.51	15	3.37	5.74	1	Norte	17	TO	72872.9	11117.7	37721.2	38757.2	160469	7884.02	168353	31356.5	85.1	996.82	465.25	39.98	0.91	2.79362e+06	0	2	0	0	0	0	0	0	0	0	0	0	0	0	0	1		3	59	5369
Centenário (TO)	1704105	Centenário	0.569	0.7	0.461	0.571	2010	66.97	36.6	3.31	7.4	1	Norte	17	TO	12515.3	875.822	6357.89	21359.9	41109	1370.56	42479.5	14622.9	94.43	1095.9	478.49	28.48	8.23	1.08221e+06	0	1	0	0	0	0	0	0	0	0	0	0	0	0	0	1		2	65	2905
Chapada da Natividade (TO)	1705102	Chapada da Natividade	0.62	0.814	0.497	0.59	2010	73.84	16.5	3.09	7.78	1	Norte	17	TO	29314.3	2181.02	10591.5	24635.4	66722.3	2068.33	68790.7	20639.3	93.14	1199.07	455.02	33.61	3.27	1.42326e+06	0	1	0	0	0	0	0	0	0	0	0	0	0	0	0	1		2	3	3333
Conceição do Tocantins (TO)	1705607	Conceição do Tocantins	0.592	0.739	0.478	0.588	2010	69.32	28.7	3.32	7.39	1	Norte	17	TO	6995.98	1893.59	15375.8	30122.7	54388	3606.65	57994.7	14127.8	93.49	1044.64	342.9	93.1	2.45	1.89824e+06	0	2	0	0	0	0	0	0	0	0	0	0	0	0	0	1		3	29	4105
Couto Magalhães (TO)	1706001	Couto Magalhães	0.605	0.76	0.508	0.574	2010	70.6	24.8	2.26	5.93	1	Norte	17	TO	20126.7	6784.83	26976.1	37427.7	91315.4	6121.12	97436.5	17436.8	81.44	901.47	319.15	45.89	15.06	2.85392e+06	0	2	0	0	0	0	0	0	0	0	0	0	0	0	0	1		3	45	5588
Divinópolis do Tocantins (TO)	1707108	Divinópolis do Tocantins	0.683	0.816	0.585	0.667	2010	73.97	16.2	2.52	7.76	1	Norte	17	TO	35105.3	4732.94	31217.5	44119.9	115176	7457.31	122633	17772.9	88.98	807.65	277.23	43.45	7.95	2.70642e+06	0	3	0	0	0	1	0	0	0	0	0	0	0	0	0	0		4	145	6900
Dois Irmãos do Tocantins (TO)	1707207	Dois Irmãos do Tocantins	0.583	0.813	0.442	0.551	2010	73.78	16.6	2.61	7.9	1	Norte	17	TO	39556.9	2532.26	17898.6	44090.8	104079	4060.6	108139	15023.5	89.91	897.85	296.21	41.55	6.23	2.67863e+06	1	2	0	0	0	1	0	0	0	0	0	0	0	0	0	0		4	48	7198
Goianorte (TO)	1708304	Goianorte	0.621	0.805	0.497	0.598	2010	73.31	17.7	3.12	7.02	1	Norte	17	TO	23663	2936.62	16123.1	34438.9	77161.7	3870.27	81032	15817.3	89.53	1054.58	348.53	32.7	6.37	2.01681e+06	1	1	0	0	0	0	0	0	0	0	0	0	0	0	0	1		3	35	5123
Itacajá (TO)	1710508	Itacajá	0.612	0.798	0.491	0.585	2010	72.87	18.8	3.47	7.97	1	Norte	17	TO	23053.4	3234.7	25537.8	51308.3	103134	5825.14	108959	14658.9	90.16	885.2	292.69	81.08	3.02	3.52796e+06	1	2	0	0	0	1	2	0	0	0	0	0	0	0	0	0		6	76	7433
Jaú do Tocantins (TO)	1711506	Jaú do Tocantins	0.662	0.815	0.529	0.672	2010	73.89	16.4	2.72	8.67	1	Norte	17	TO	20637.8	1871.66	9972.55	29514.7	61996.6	2001	63997.6	16627.1	93.82	1133.17	425.8	95.18	5.38	1.88122e+06	0	1	0	0	0	0	0	0	0	0	0	0	0	0	0	0		1	54	3849
Juarina (TO)	1711803	Juarina	0.584	0.742	0.478	0.563	2010	69.52	28	2.84	5.87	1	Norte	17	TO	5829.7	781.544	5154.65	17849.4	29615.3	983.997	30599.3	13953.2	91.06	1520.89	585.25	16.59	9.03	1.59708e+06	0	1	0	0	0	0	0	0	0	0	0	0	0	0	0	1		2	15	2193
Lagoa da Confusão (TO)	1711902	Lagoa da Confusão	0.627	0.787	0.496	0.63	2010	72.2	20.5	3.19	4.52	1	Norte	17	TO	190998	36455.1	166749	90433.8	484635	42700.9	527336	39480.1	88.19	811.27	367.65	30.87	6.79	5.24243e+06	0	3	0	0	0	1	0	0	0	0	0	0	0	0	0	0		4	330	13357
Lavandeira (TO)	1712157	Lavandeira	0.66	0.775	0.62	0.598	2010	71.5	22.3	2.89	5.79	1	Norte	17	TO	6055.7	845.943	3276.05	14934.3	25112	634.285	25746.3	13388.6	98.57	1744.11	1067.75	19.53	8.55	852154	0	1	0	0	0	0	0	0	0	0	0	0	0	0	0	0		1	19	1923
Lizarda (TO)	1712405	Lizarda	0.57	0.765	0.415	0.584	2010	70.87	24.1	3.42	7.92	1	Norte	17	TO	8411.36	955.559	4800.18	23749.3	37916.4	872.356	38788.7	10371.3	88.4	1021.89	382.49	26.3	4.98	1.78061e+06	1	0	0	0	0	0	0	1	0	0	0	0	0	0	0	1		3	35	3740
Mateiros (TO)	1712702	Mateiros	0.607	0.823	0.463	0.586	2010	74.39	15.3	2.85	4.5	1	Norte	17	TO	132369	5059.07	23872.7	21157.9	182459	3456.17	185915	69267.9	90.9	1755.95	1017.04	43.38	9.26	1.66286e+06	0	1	0	0	0	0	0	0	0	0	0	0	0	0	0	0		1	12	2684
Natividade (TO)	1714203	Natividade	0.673	0.847	0.556	0.646	2010	75.81	12.4	2.28	8	1	Norte	17	TO	19909.2	28759.6	40433.3	58830	147932	8634.84	156567	16937.1	89.89	1019.51	301.37	37.72	7.38	3.04456e+06	0	4	0	0	0	1	0	0	0	0	0	0	0	0	0	0		6	354	9244
Novo Alegre (TO)	1715150	Novo Alegre	0.699	0.812	0.654	0.642	2010	73.72	16.8	1.84	7.79	1	Norte	17	TO	4259.45	1400.31	5227.23	17440.2	28327.2	1009.67	29336.9	12580.1	97.52	1586.98	778.31	32.95	8.82	1.32595e+06	0	1	0	0	0	0	0	0	0	0	0	0	0	0	0	1		2	48	2332
Novo Jardim (TO)	1715259	Novo Jardim	0.596	0.73	0.52	0.559	2010	68.78	30.4	3.6	5.41	1	Norte	17	TO	4427.28	796.03	4561.19	19636.7	29421.2	1410.74	30832	11327	92.59	980.87	567.58	96.68	5.78	1428913	0	1	0	0	0	0	0	0	0	0	0	0	0	0	0	1		2	41	2722
Palmeirópolis (TO)	1715754	Palmeirópolis	0.673	0.817	0.571	0.652	2010	74.01	16.1	2.34	7.34	1	Norte	17	TO	18602.1	6552.02	38643.2	53828.7	117626	7296.27	124922	16310.5	83.4	1043.47	469.9	27.19	2.72	3.94977e+06	1	2	0	0	0	1	0	0	0	0	0	0	0	0	0	0		5	223	7659
Paranã (TO)	1716208	Paranã	0.595	0.777	0.461	0.588	2010	71.63	22	3.33	7.25	1	Norte	17	TO	26432.1	108725	28177.1	71910.9	235245	7848.25	243093	23264.7	90.97	1228.61	505.91	48.68	6.32	4.33963e+06	1	2	0	1	0	1	0	0	0	0	0	0	0	0	0	0		5	108	10449
Pequizeiro (TO)	1716653	Pequizeiro	0.627	0.806	0.518	0.589	2010	73.38	17.6	2.98	6.89	1	Norte	17	TO	19735.8	2578.28	14449.7	38771.9	75535.6	3095.61	78631.2	14356.6	93.49	1164.38	578.21	30.38	6.24	3.34233e+06	0	2	0	0	0	0	0	0	0	0	0	0	0	0	0	1		3	72	5477
Colméia (TO)	1716703	Colméia	0.671	0.816	0.574	0.645	2010	73.97	16.2	2.51	7.8	1	Norte	17	TO	20635.9	8534.79	58618.1	55070.4	142859	9001.85	151861	18508.4	90.75	1073	291.4	84.89	8.88	3.94692e+06	1	3	0	0	0	1	0	0	0	0	0	0	0	0	0	0		6	212	8205
Pindorama do Tocantins (TO)	1717008	Pindorama do Tocantins	0.605	0.733	0.521	0.579	2010	68.97	29.8	2.84	6.86	1	Norte	17	TO	12558.1	2214.83	9941.56	31851.9	56566.4	1817.78	58384.2	13128.9	96.79	970.08	288.73	49.52	8.71	2.13425e+06	0	2	0	0	0	0	0	0	0	0	0	0	0	0	0	1		3	43	4447
Ponte Alta do Bom Jesus (TO)	1717800	Ponte Alta do Bom Jesus	0.603	0.82	0.455	0.589	2010	74.19	15.7	2.76	9.18	1	Norte	17	TO	6784.65	1925.23	10474.1	30842.2	50026.2	3224.18	53250.4	11586.2	89.59	906.76	346.78	14.26	1.03	2.20684e+06	0	1	0	0	0	0	0	0	0	0	0	0	0	0	0	1		2	103	4596
Porto Alegre do Tocantins (TO)	1718006	Porto Alegre do Tocantins	0.645	0.785	0.584	0.586	2010	72.09	20.8	2.24	7.55	1	Norte	17	TO	2687.6	1661.96	6429.03	22703.7	33482.3	1366.64	34849	11101.9	99.19	942.42	462.62	21.39	3.62	1.22534e+06	0	1	0	0	0	0	0	0	0	0	0	0	0	0	0	1		2	44	3139
Recursolândia (TO)	1718501	Recursolândia	0.5	0.738	0.345	0.49	2010	69.25	28.9	4.09	5.44	1	Norte	17	TO	7276.91	891.901	7863.81	30312.8	46345.4	1368.43	47713.8	11114.3	98.19	745.75	298.26	99.84	1.98	1.65512e+06	1	1	0	0	0	0	0	0	0	0	0	0	0	0	0	1		3	38	4293
Rio da Conceição (TO)	1718659	Rio da Conceição	0.608	0.718	0.561	0.557	2010	68.05	32.8	3.28	5.19	1	Norte	17	TO	569.723	836.672	3490.13	17824.3	22720.8	445.587	23166.4	10876.3	98.61	809.35	665.99	6.33	10.7	868953	0	1	0	0	0	0	0	0	0	0	0	0	0	0	0	1		2	13	2130
Sandolândia (TO)	1718840	Sandolândia	0.659	0.791	0.578	0.626	2010	72.45	19.8	2.14	6.98	1	Norte	17	TO	34523.1	1853.21	14343.2	24480.4	75199.9	3245.69	78445.6	23243.1	91.03	1371.41	535.06	30.99	5.43	1.58618e+06	0	2	0	0	0	0	0	0	0	0	0	0	0	0	0	1		3	38	3375
Santa Maria do Tocantins (TO)	1718881	Santa Maria do Tocantins	0.634	0.784	0.543	0.6	2010	72.05	20.9	3.04	7.43	1	Norte	17	TO	21341.6	1708.23	8583.39	24890	56523.2	1548.17	58071.4	16910.7	91	707.66	448.62	20.58	1.65	1.29653e+06	0	1	0	0	0	0	0	0	0	0	0	0	0	0	0	1		2	23	3434
São Félix do Tocantins (TO)	1720150	São Félix do Tocantins	0.574	0.771	0.446	0.55	2010	71.28	22.9	2.65	5.85	1	Norte	17	TO	3973.92	887.329	4479.61	13311.3	22652.2	605.17	23257.3	14673.4	97.2	1924	1125.61	97.74	3.2	1.38498e+06	0	1	0	0	0	0	0	0	0	0	0	0	0	0	0	1		2	23	1585
São Salvador do Tocantins (TO)	1720259	São Salvador do Tocantins	0.605	0.794	0.471	0.592	2010	72.63	19.4	2.16	6.08	1	Norte	17	TO	5774.76	1091	6038.43	22557.6	35461.7	925.01	36386.8	11806.2	97.23	1338.37	721.5	84.58	3.35	2.15017e+06	1	1	0	0	0	0	0	0	0	0	0	0	0	0	0	1		3	38	3082
Taguatinga (TO)	1720903	Taguatinga	0.634	0.818	0.497	0.628	2010	74.07	16	2.35	7.5	1	Norte	17	TO	26034.4	19550.7	69450.4	108423	223458	13211.3	236670	14186.3	83.37	760.52	174.03	43.41	3.18	7.03056e+06	2	1	0	0	0	1	0	1	0	0	0	0	0	0	0	0		5	710	16683
Taipas do Tocantins (TO)	1720937	Taipas do Tocantins	0.601	0.798	0.47	0.578	2010	72.88	18.8	2.85	7.81	1	Norte	17	TO	3913.77	1169.87	4434.56	17352.3	26870.5	989.932	27860.4	12970.4	78.33	1209.6	878.95	42.44	9.62	1.37543e+06	0	1	0	0	0	0	0	0	0	0	0	0	0	0	0	1		2	4	2148
Alto Parnaíba (MA)	2100501	Alto Parnaíba	0.633	0.785	0.474	0.683	2010	72.07	23.2	2.66	6.06	2	Nordeste	21	MA	191808	12419.3	77234.6	43842.9	325305	13813.8	339119	30305.5	90.51	1269.57	576.79	53.11	7.82	5.19961e+06	2	2	0	1	0	1	0	0	0	0	0	0	0	0	0	0		6	278	11190
Apicum-Açu (MA)	2100832	Apicum-Açu	0.568	0.718	0.483	0.529	2010	68.1	35.8	3.13	5.26	2	Nordeste	21	MA	15187.5	3776.46	27909.5	65975.3	112849	4910.38	117759	6830.98	95.25	1090.35	168.53	78.05	4.83	6.27844e+06	1	5	0	0	1	0	0	0	0	0	0	0	0	0	0	0		7	12	17239
Arame (MA)	2100956	Arame	0.512	0.701	0.365	0.525	2010	67.06	39.6	3.46	4.84	2	Nordeste	21	MA	47071.2	7628.34	59689.7	110246	224635	12000.8	236636	7236.34	96.52	876.67	221.39	81.75	4.74	1.0666e+07	3	7	0	0	1	0	2	0	0	0	0	0	0	0	0	0		13	47	32701
Bacuri (MA)	2101301	Bacuri	0.578	0.737	0.484	0.54	2010	69.24	31.8	3	7.38	2	Nordeste	21	MA	8495.9	3972.97	27295.4	71036	110800	3356.38	114157	6143.4	99.44	634.24	201.99	24.89	6.14	7.26257e+06	0	7	0	0	1	0	0	0	0	0	0	0	0	0	0	0		8	65	18582
Barreirinhas (MA)	2101707	Barreirinhas	0.57	0.752	0.479	0.515	2010	70.11	29	3.51	5.16	2	Nordeste	21	MA	32254.9	21425	189145	204255	447080	35307.9	482388	7714.75	84.02	531.85	85.96	49.72	7.9	1.63643e+07	10	13	0	0	3	0	0	0	0	0	0	0	0	0	0	0		26	389	62528
Feira Nova do Maranhão (MA)	2104073	Feira Nova do Maranhão	0.532	0.729	0.405	0.511	2010	68.73	33.6	3.29	6.03	2	Nordeste	21	MA	29787.3	3224.94	16563.7	28618.5	78194.4	3367.18	81561.6	9590.97	78.22	701.03	421.73	37.47	11.72	2.75882e+06	0	3	0	0	0	1	0	0	0	0	0	0	0	0	0	0		4	17	8504
Fernando Falcão (MA)	2104081	Fernando Falcão	0.443	0.728	0.286	0.417	2010	68.67	33.8	3.32	4.85	2	Nordeste	21	MA	19859.7	2032.22	11490.5	33838.7	67221	1817.83	69038.9	6663.98	82.98	1215.04	451.03	38.83	4.91	2.01969e+06	0	5	0	0	1	0	0	0	0	0	0	0	0	0	0	0		6	10	10360
Formosa da Serra Negra (MA)	2104099	Formosa da Serra Negra	0.556	0.774	0.459	0.485	2010	71.41	25	2.64	4.71	2	Nordeste	21	MA	35775.3	3874.4	36435.4	61872.8	137958	7723.87	145682	7631.71	97.29	659.09	173.8	100	0.33	6.92194e+06	5	4	0	0	1	0	0	0	0	0	0	0	0	1	0	0		11	55	19089
Humberto de Campos (MA)	2105005	Humberto de Campos	0.535	0.759	0.455	0.443	2010	70.55	27.6	4.11	5.55	2	Nordeste	21	MA	12653.8	6550.81	38601.3	97179.6	154986	6618.82	161604	5627.48	95.41	616.16	206.41	37.06	1.84	8.52683e+06	1	9	0	0	1	0	0	0	0	0	0	0	0	0	0	0		11	94	28717
Itaipava do Grajaú (MA)	2105351	Itaipava do Grajaú	0.518	0.726	0.419	0.456	2010	68.58	34.1	2.87	4.75	2	Nordeste	21	MA	10053.8	2556.04	17501.5	54833.9	84945.2	2662.07	87607.2	5456.02	99.48	492.5	236.23	52.72	11.14	2.26706e+06	2	5	0	0	1	0	0	0	0	0	0	0	0	0	0	0		8	41	16057
Jenipapo dos Vieiras (MA)	2105476	Jenipapo dos Vieiras	0.49	0.766	0.346	0.445	2010	70.96	26.4	3.06	5.5	2	Nordeste	21	MA	18348.5	2838.93	16792.6	57134.4	95114.4	2658.22	97772.6	5920.23	96.38	562.54	177.01	27.04	1.52	3.08501e+06	0	6	0	0	1	0	0	0	0	0	0	0	0	0	0	0		7	14	16515
Lagoa Grande do Maranhão (MA)	2105963	Lagoa Grande do Maranhão	0.502	0.731	0.36	0.48	2010	68.86	33.1	3.47	4.41	2	Nordeste	21	MA	10231.6	2430.72	20676.8	40238.1	73577.2	3622.34	77199.5	6775.46	95.46	664.9	153.22	37.49	0.91	2.63265e+06	1	4	0	0	1	0	0	0	0	0	0	0	0	0	0	0		6	5	11394
Loreto (MA)	2106102	Loreto	0.582	0.771	0.495	0.516	2010	71.27	25.4	2.46	6.5	2	Nordeste	21	MA	89149.7	8113.98	45102.9	44502.4	186869	6722.4	193591	15924.3	85.76	1017.69	536.27	37.57	3.61	5886120	1	4	0	0	0	1	0	0	0	0	0	0	0	0	0	0		6	161	12157
Mirador (MA)	2106706	Mirador	0.545	0.74	0.451	0.485	2010	69.39	31.3	2.84	6.14	2	Nordeste	21	MA	38682	6813.18	51906	75371.7	172773	8657.19	181430	8633.36	95.4	756.44	248.72	38.78	2.98	7.66484e+06	6	2	0	1	1	0	0	0	0	0	0	0	0	0	0	0		10	61	21015
Nova Iorque (MA)	2107308	Nova Iorque	0.584	0.729	0.489	0.558	2010	68.74	33.5	2.42	8.8	2	Nordeste	21	MA	6923.38	1610.91	8707.27	19847.7	37089.2	1332.24	38421.5	8204.45	98.27	1083.8	556.7	36.32	3.1	1.04236e+06	0	2	0	0	0	0	0	0	0	0	0	0	0	0	0	1		3	42	4683
Paulino Neves (MA)	2108058	Paulino Neves	0.561	0.72	0.511	0.481	2010	68.18	35.5	3.24	5.57	2	Nordeste	21	MA	5779.69	3127.87	24285.4	62453.9	95646.9	9144.09	104791	6535.14	97.07	610.81	256.35	95.47	0	3.22826e+06	0	5	0	0	1	0	0	0	0	0	0	0	0	0	0	0		6	110	16035
Primeira Cruz (MA)	2109403	Primeira Cruz	0.512	0.722	0.414	0.448	2010	68.29	35.1	3.57	5.41	2	Nordeste	21	MA	9953.08	2024.82	10892.1	47570.2	70440.2	1177.65	71617.8	4676.32	97.69	594.29	146.6	81.81	2.07	3.31373e+06	0	5	0	0	1	0	0	1	0	0	0	0	0	0	0	0		7	14	15315
Sambaíba (MA)	2109700	Sambaíba	0.565	0.728	0.456	0.542	2010	68.66	33.8	3.07	7.55	2	Nordeste	21	MA	110888	6693.05	38656	22428.5	178666	8588.71	187254	33019.7	95.05	868.53	490.88	74.59	2.68	3.46929e+06	0	2	0	0	0	0	0	0	0	0	0	0	0	0	0	0		2	62	5671
Santo Amaro do Maranhão (MA)	2110278	Santo Amaro do Maranhão	0.518	0.738	0.416	0.454	2010	69.27	31.7	3.08	4.87	2	Nordeste	21	MA	8183.26	2110.83	14856.3	51477	76627.4	2400.59	79028	4987.25	98.54	789.03	156.67	51.99	5.43	5.7653e+06	3	4	0	0	0	1	0	0	0	0	0	0	0	0	0	0		8	13	15846
São Domingos do Azeitão (MA)	2110658	São Domingos do Azeitão	0.59	0.732	0.486	0.576	2010	68.92	32.9	3.12	6.1	2	Nordeste	21	MA	54976.3	6058.76	65926.7	29486	156448	17816.1	174264	23574.7	92.93	789.53	398.68	64.73	2.9	3.36541e+06	0	3	0	0	0	1	0	0	0	0	0	0	0	0	0	0		4	78	7392
São Félix de Balsas (MA)	2110807	São Félix de Balsas	0.557	0.778	0.43	0.517	2010	71.65	24.4	2.66	7.21	2	Nordeste	21	MA	11537	2480.81	9510.96	19127.1	42655.9	1823.47	44479.4	9701.06	94.39	1029.36	469.34	78.85	0	3.18746e+06	0	2	0	0	0	0	0	0	0	0	0	0	0	0	0	1		3	27	4585
São João do Carú (MA)	2111029	São João do Carú	0.509	0.684	0.397	0.487	2010	66.01	43.7	3.52	4.48	2	Nordeste	21	MA	12962.3	2447.45	19869.4	55650.4	90929.5	2833.62	93763.1	5931.37	87.96	759.57	293.32	94.76	11.57	4.96581e+06	1	7	0	0	1	0	0	0	0	0	0	0	0	0	0	0		9	21	15808
São Pedro dos Crentes (MA)	2111573	São Pedro dos Crentes	0.6	0.738	0.524	0.558	2010	69.29	31.7	2.66	5.69	2	Nordeste	21	MA	16586.2	1468.82	12897.5	19412.5	50365	2750.31	53115.3	11378.6	89.48	850.25	366.62	25.66	1.4	2.30619e+06	0	2	0	0	0	0	0	0	0	0	0	0	0	0	0	1		3	14	4668
Serrano do Maranhão (MA)	2111789	Serrano do Maranhão	0.519	0.735	0.433	0.44	2010	69.12	32.2	3.2	6.19	2	Nordeste	21	MA	5835.92	1589.32	10498	34124.7	52048	1524.74	53572.8	5225.08	99.34	636.47	237.54	72.22	0	3.52789e+06	3	2	0	0	1	0	0	0	0	0	0	0	0	0	0	0		6	1	10253
Sucupira do Norte (MA)	2111904	Sucupira do Norte	0.579	0.731	0.505	0.526	2010	68.87	33.1	2.8	7.73	2	Nordeste	21	MA	16153.7	3118.17	19543	37650.4	76465.3	3261.49	79726.8	7495.94	96.49	739.46	335.68	23.76	0.51	3.6573e+06	0	4	0	0	0	1	0	0	0	0	0	0	0	0	0	0		5	52	10636
Tasso Fragoso (MA)	2112001	Tasso Fragoso	0.599	0.777	0.491	0.562	2010	71.6	24.5	3.54	5.55	2	Nordeste	21	MA	912683	47956.5	180923	40635.8	1.1822e+06	25060.4	1.20726e+06	141680	88.09	1338.51	951.68	44.65	2.41	7.09717e+06	0	4	0	0	0	1	0	0	0	0	0	0	0	0	0	0		5	555	8521
Alvorada do Gurguéia (PI)	2200459	Alvorada do Gurguéia	0.578	0.749	0.496	0.52	2010	69.96	28	3.22	5.96	2	Nordeste	22	PI	11398.4	2035.15	14917.5	30135.3	58486.3	4038.72	62525	11538.1	97.86	1056.19	317.18	100	7.6	2.32728e+06	0	3	0	0	0	1	0	0	0	0	0	0	0	0	0	0		4	86	5419
Antônio Almeida (PI)	2200806	Antônio Almeida	0.62	0.781	0.527	0.579	2010	71.85	22.5	2.65	7.57	2	Nordeste	22	PI	17570.9	28552.3	17264.6	18191.5	81579.3	4810.09	86389.4	27303.9	86.3	1127.76	627.59	97.88	0.81	1.64971e+06	1	1	0	0	0	0	0	0	0	0	0	0	0	0	0	1		3	157	3164
Avelino Lopes (PI)	2201101	Avelino Lopes	0.554	0.722	0.442	0.532	2010	68.3	33.4	2.83	8.2	2	Nordeste	22	PI	6756.25	4549.04	17644.1	51189.5	80138.9	3936.96	84075.9	7447.59	95.22	750.13	139.72	98.7	13.23	2.95368e+06	0	6	0	0	1	0	0	0	0	0	0	0	0	0	0	0		7	79	11289
Baixa Grande do Ribeiro (PI)	2201150	Baixa Grande do Ribeiro	0.564	0.751	0.446	0.537	2010	70.07	27.6	3.17	4.4	2	Nordeste	22	PI	524259	35447.4	159695	68203.5	787604	76073.1	863678	74544.9	89.63	1109.57	599.61	74.09	1.84	5.44463e+06	1	3	1	0	1	0	0	0	0	0	0	0	0	0	0	0		6	605	11586
Barra D'Alcântara (PI)	2201176	Barra D´Alcântara	0.577	0.777	0.471	0.526	2010	71.59	23.2	2.07	9.94	2	Nordeste	22	PI	1583.17	1437.97	9091.27	22971.7	35084.2	1814.05	36898.2	9338.95	90.12	1150.8	390.99	96.26	0.63	2.3622e+06	0	2	0	0	0	0	0	0	0	0	0	0	0	0	0	1		3	43	3951
Barreiras do Piauí (PI)	2201309	Barreiras do Piauí	0.557	0.73	0.423	0.56	2010	68.81	31.7	2.82	6.9	2	Nordeste	22	PI	2688.44	1089.03	4568.55	19935.1	28281.1	764.078	29045.2	8675.38	96.4	1045.33	590.28	98.17	1.85	1.6836e+06	0	2	0	0	0	0	0	0	0	0	0	0	0	0	0	1		3	66	3348
Bela Vista do Piauí (PI)	2201556	Bela Vista do Piauí	0.576	0.709	0.519	0.52	2010	67.52	36.1	2.19	6.8	2	Nordeste	22	PI	6187.86	1163.53	7589.5	21495.1	36436	1999.85	38435.9	9573.07	89.89	1154.19	344.14	94.3	10.1	2.3238e+06	0	2	0	0	0	0	0	0	0	0	0	0	0	0	0	1		3	115	4015
Bertolínia (PI)	2201705	Bertolínia	0.612	0.758	0.507	0.596	2010	70.47	26.4	2.29	9.29	2	Nordeste	22	PI	4218.57	6936.65	13454.6	28433.3	53043.1	8048.18	61091.2	11105.5	90.82	1049.28	493.43	89.64	3.61	2.46653e+06	0	3	0	0	0	1	0	0	0	0	0	0	0	0	0	0		4	176	5501
Campo Alegre do Fidalgo (PI)	2202117	Campo Alegre do Fidalgo	0.537	0.762	0.385	0.528	2010	70.69	25.8	2.06	6.97	2	Nordeste	22	PI	1964.77	2584.63	8172.09	28210.4	40931.9	1362.27	42294.2	8383.38	97.79	837.27	279	97.85	1.84	1.39741e+06	0	2	0	0	0	0	0	0	0	0	0	0	0	0	0	1		3	36	5045
Canavieira (PI)	2202251	Canavieira	0.583	0.778	0.485	0.525	2010	71.67	23	1.83	9.1	2	Nordeste	22	PI	4408.01	1174.09	5833.58	21916.5	33332.2	1203.2	34535.4	8743.14	94.98	1099.47	630.18	59.46	8.01	2.4321e+06	0	2	0	0	0	0	0	0	0	0	0	0	0	0	0	1		3	7	3950
Capitão Gervásio Oliveira (PI)	2202455	Capitão Gervásio Oliveira	0.553	0.725	0.464	0.503	2010	68.51	32.7	2.58	8.07	2	Nordeste	22	PI	2987.31	821.475	7449.42	21260.1	32518.4	2298.85	34817.2	8492	90.6	1064.64	393.03	67.39	3.78	1.68614e+06	0	1	1	0	0	0	0	0	0	0	0	0	0	0	0	1		3	15	4100
Colônia do Gurguéia (PI)	2202752	Colônia do Gurguéia	0.628	0.778	0.55	0.578	2010	71.7	22.9	2.68	8.5	2	Nordeste	22	PI	3285.17	2281.07	19705.7	31217.4	56489.3	4323.36	60812.6	9378.88	85.37	720.14	261.21	99.56	2.01	1.60868e+06	0	3	0	0	0	1	0	0	0	0	0	0	0	0	0	0		4	135	6484
Cristalândia do Piauí (PI)	2203008	Cristalândia do Piauí	0.573	0.77	0.469	0.521	2010	71.18	24.4	2.91	6.79	2	Nordeste	22	PI	10498.9	1585.69	11394.9	38753.8	62233.4	2765.97	64999.3	7836.91	58.31	743.48	182.67	98.26	0.45	2.43929e+06	0	3	1	0	0	1	0	0	0	0	0	0	0	0	0	0		5	78	8294
Cristino Castro (PI)	2203107	Cristino Castro	0.566	0.713	0.434	0.586	2010	67.77	35.2	2.7	7.36	2	Nordeste	22	PI	4029.91	5925.97	40884.3	51888.8	102729	8355.12	111084	10657.6	78.47	950.45	284.41	100	0.58	4.10885e+06	0	5	0	0	1	0	0	0	0	0	0	0	0	0	1	0		8	247	10423
Curimatá (PI)	2203206	Curimatá	0.607	0.741	0.527	0.574	2010	69.47	29.5	2.75	7.29	2	Nordeste	22	PI	9587.65	5416.39	34651.5	54711.1	104367	6700.03	111067	9752.95	85.82	820.03	226.42	93.88	7.79	3.68442e+06	0	4	1	0	1	0	0	0	0	0	0	0	0	0	0	0		6	139	11388
Currais (PI)	2203230	Currais	0.542	0.743	0.438	0.49	2010	69.55	29.2	2.87	6.8	2	Nordeste	22	PI	119998	6901.98	29561.8	27763.2	184225	15614.3	199840	40339.1	98.71	351.45	351.45	86.36	0.04	471425	0	2	0	0	0	0	0	0	0	0	0	0	0	0	0	1		3	121	4954
Eliseu Martins (PI)	2203602	Eliseu Martins	0.595	0.742	0.462	0.616	2010	69.51	29.4	2.38	10.42	2	Nordeste	22	PI	2985.21	3330.39	15818.7	24178.9	46313.2	3975.09	50288.3	10231.6	91.45	1031.5	347.28	77.09	3.87	2.33374e+06	0	2	0	0	0	0	0	0	0	0	0	0	0	0	0	1		3	131	4915
Flores do Piauí (PI)	2203800	Flores do Piauí	0.547	0.704	0.443	0.525	2010	67.26	37.1	2.87	8.47	2	Nordeste	22	PI	3666.57	2127.79	8400.61	24409	38604	1515.4	40119.4	8989.33	98.54	818.23	238.5	96.54	3.66	2.01676e+06	0	2	0	0	0	0	0	0	0	0	0	0	0	0	0	1		3	47	4463
Francinópolis (PI)	2204006	Francinópolis	0.564	0.722	0.475	0.523	2010	68.31	33.3	2	10.43	2	Nordeste	22	PI	2556.66	1631.08	8397.14	25416.5	38001.4	1860.09	39861.5	7453.53	84.13	627.84	220.7	97.34	3.02	2.14558e+06	1	2	0	0	0	0	0	0	0	0	0	0	0	0	0	1		4	60	5348
Gilbués (PI)	2204402	Gilbués	0.548	0.753	0.38	0.574	2010	70.18	27.3	2.45	7.07	2	Nordeste	22	PI	121552	9130.17	52179.3	54585.3	237447	21124.1	258571	24188.2	92.52	797.3	212.01	89.57	0.52	2.0618e+06	0	5	0	0	1	0	0	0	0	0	0	0	0	0	0	0		6	290	10690
Guaribas (PI)	2204550	Guaribas	0.508	0.711	0.381	0.483	2010	67.63	35.7	2.8	4.64	2	Nordeste	22	PI	2263.72	1163.33	6166.97	24244	33838	1080.42	34918.4	7654.19	99.72	717.91	323.87	31.63	0	1.42354e+06	0	2	0	0	0	0	0	0	0	0	0	0	0	0	0	1		3	26	4562
Joca Marques (PI)	2205458	Joca Marques	0.504	0.726	0.353	0.501	2010	68.53	32.6	2.66	6.18	2	Nordeste	22	PI	2995.43	1111.72	7643.16	27873.9	39624.2	1746.11	41370.3	7600.64	91.75	979.88	252.29	91.62	0.55	1.57812e+06	0	1	2	0	0	1	0	0	0	0	0	0	0	0	0	0		4	22	5443
Júlio Borges (PI)	2205524	Júlio Borges	0.582	0.777	0.508	0.5	2010	71.64	23	2.69	8.13	2	Nordeste	22	PI	5338.14	12829.7	10858.2	30776	59802	1829.02	61631	10952.7	85.87	891.78	286.19	90.68	1.77	2.09724e+06	0	3	0	0	0	1	0	0	0	0	0	0	0	0	0	0		4	11	5627
Landri Sales (PI)	2205607	Landri Sales	0.584	0.738	0.48	0.563	2010	69.25	30.2	2.19	10	2	Nordeste	22	PI	24354	3879.25	16040.3	27909.1	72182.8	4970.97	77153.7	14571	74.73	1059.52	369.16	88.76	8.76	2.54571e+06	0	3	0	0	0	0	0	0	0	0	0	0	0	0	0	1		4	123	5295
Madeiro (PI)	2205854	Madeiro	0.563	0.772	0.489	0.472	2010	71.31	24	3.17	6.46	2	Nordeste	22	PI	3746.55	1365.2	9817.26	39237.6	54166.6	1847.89	56014.5	6740.61	97.9	675.74	189.07	84.09	2.77	1.55394e+06	0	4	0	0	0	1	0	0	0	0	0	0	0	0	0	0		5	13	8310
Manoel Emídio (PI)	2205904	Manoel Emídio	0.573	0.758	0.466	0.534	2010	70.47	26.4	1.99	7.96	2	Nordeste	22	PI	4432.52	2054.65	13333.9	28371.2	48192.3	2887.66	51079.9	9549.44	96.84	853.66	279.89	68.9	0.29	1.85295e+06	0	2	1	0	0	1	0	0	0	0	0	0	0	0	0	0		4	66	5349
Monte Alegre do Piauí (PI)	2206605	Monte Alegre do Piauí	0.578	0.768	0.474	0.531	2010	71.1	24.6	2.84	6.64	2	Nordeste	22	PI	61335.7	5766.55	33303.9	56847.9	157254	11752.7	169007	15924.5	88.93	1029.93	330.85	97.74	19.01	4.93994e+06	0	5	0	0	1	0	0	0	0	0	0	0	0	0	0	0		6	289	10613
Morro Cabeça no Tempo (PI)	2206654	Morro Cabeça no Tempo	0.542	0.774	0.435	0.472	2010	71.46	23.6	3.04	6.88	2	Nordeste	22	PI	4214.72	804.483	4182.55	23211.5	32413.2	953.456	33366.7	7362.46				60.66		0	0	2	0	0	0	0	0	0	0	0	0	0	0	0	0	1		3	7	4532
Morro do Chapéu do Piauí (PI)	2206670	Morro do Chapéu do Piauí	0.55	0.742	0.418	0.536	2010	69.5	29.4	2.47	6.74	2	Nordeste	22	PI	2984.86	2616.18	10073.7	34797.8	50472.6	1919.78	52392.4	7709.29	93.34	797.25	182.34	49.87	1.32	2.8834e+06	0	3	0	0	0	1	0	0	0	0	0	0	0	0	0	0		4	49	6796
Paes Landim (PI)	2207306	Paes Landim	0.575	0.721	0.492	0.537	2010	68.28	33.4	2.16	8.11	2	Nordeste	22	PI	3258.23	1707.95	9900.41	22668.3	37534.8	2168.87	39703.7	9615.82	89.23	1194.02	438.46	70.21	0	1.65813e+06	0	2	0	0	0	0	0	0	0	0	0	0	0	0	0	1		3	50	4129
Pajeú do Piauí (PI)	2207355	Pajeú do Piauí	0.559	0.732	0.427	0.56	2010	68.9	31.4	2.87	10.59	2	Nordeste	22	PI	9496.57	1168.72	7216.12	19043.5	36924.9	1827.53	38752.5	11434.8	89.15	960.98	375.87	87.78	1.13	1.95486e+06	0	1	1	0	0	0	0	0	0	0	0	0	0	0	0	1		3	18	3389
Palmeira do Piauí (PI)	2207405	Palmeira do Piauí	0.557	0.704	0.431	0.57	2010	67.26	37.1	2.82	7.39	2	Nordeste	22	PI	43151.4	3132.33	12642.8	23678.8	82605.3	5929.08	88534.4	17555.9	93.32	999.72	359.46	82.14	29.57	899095	0	2	0	0	0	0	0	0	0	0	0	0	0	0	0	1		3	118	5043
Parnaguá (PI)	2207603	Parnaguá	0.575	0.777	0.464	0.526	2010	71.64	23	2.91	5.94	2	Nordeste	22	PI	17394.5	3161.88	18202.7	52601.6	91360.8	4960.58	96321.3	8926.08	95.05	972.72	195.65	99.57	14.55	2.79213e+06	0	5	0	0	1	0	0	0	0	0	0	0	0	0	0	0		6	39	10791
Pavussu (PI)	2207850	Pavussu	0.526	0.748	0.379	0.512	2010	69.85	28.3	2.76	9.45	2	Nordeste	22	PI	3331.16	1161.04	6491.66	18708.3	29692.2	1316.12	31008.3	8433.04	92.98	1101.27	384.35	81.27	15.46	916161	0	2	0	0	0	0	0	0	0	0	0	0	0	0	0	1		3	27	3677
Pedro Laurentino (PI)	2207934	Pedro Laurentino	0.562	0.746	0.496	0.479	2010	69.74	28.7	2.7	6.36	2	Nordeste	22	PI	2507.07	668.209	5143.4	15107.3	23426	1028.94	24454.9	9643.1	91.74	1222.29	549.28	98.25	0	1.51252e+06	0	1	0	0	0	0	0	0	0	0	0	0	0	0	0	1		2	16	2536
Pimenteiras (PI)	2208106	Pimenteiras	0.566	0.774	0.423	0.553	2010	71.43	23.6	2.47	8.23	2	Nordeste	22	PI	17184.8	4097.49	17953	54681.9	93917.2	4275.27	98192.5	8097.01	81.72	740.01	474.43	74.45	9.81	4.29247e+06	0	6	0	0	1	0	0	0	0	0	0	0	0	0	0	0		7	92	12127
Porto Alegre do Piauí (PI)	2208551	Porto Alegre do Piauí	0.563	0.732	0.452	0.539	2010	68.93	31.2	2.96	7.11	2	Nordeste	22	PI	2202.36	762.282	4694.76	16524.4	24183.8	948.019	25131.8	9273.74	80.52	1509.78	609.26	84.69	4.91	2.27508e+06	0	1	0	0	0	0	0	0	0	0	0	0	0	0	0	1		2	43	2710
Redenção do Gurguéia (PI)	2208700	Redenção do Gurguéia	0.589	0.766	0.478	0.557	2010	70.98	24.9	2.83	6.11	2	Nordeste	22	PI	8371.17	2281.42	19819.3	44283.3	74755.2	4537.02	79292.2	9033.06	86.02	833.63	184.26	100	9.47	2.80653e+06	0	3	1	0	0	1	0	0	0	0	0	0	0	0	0	0		5	54	8778
Riacho Frio (PI)	2208858	Riacho Frio	0.541	0.761	0.431	0.483	2010	70.67	25.8	2.85	5.64	2	Nordeste	22	PI	6643.86	1306.78	6039.62	25190.6	39180.8	1362.72	40543.6	9402.49	93.16	919.42	436.09	71.63	5.13	891286	0	2	0	0	0	0	0	0	0	0	0	0	0	0	0	1		3	5	4312
Ribeira do Piauí (PI)	2208874	Ribeira do Piauí	0.52	0.758	0.368	0.505	2010	70.48	26.4	2.76	7.06	2	Nordeste	22	PI	3233.32	190927	5883.26	25286	225329	1622.91	226952	50692.9	93.47	879.52	312.58	87.74	0.05	1.57583e+06	0	2	0	0	0	0	0	0	0	0	0	0	0	0	0	1		3	32	4477
Ribeiro Gonçalves (PI)	2208908	Ribeiro Gonçalves	0.601	0.787	0.485	0.568	2010	72.22	21.5	3.04	5.81	2	Nordeste	22	PI	197423	13059.7	44436.7	38854.2	293773	23622	317395	43236	82.18	985.93	547.96	100	0.99	3.03704e+06	0	4	0	0	0	0	0	0	0	0	0	0	0	0	0	0		4	168	7341
Rio Grande do Piauí (PI)	2209005	Rio Grande do Piauí	0.572	0.767	0.442	0.552	2010	71.03	24.8	2.31	10.2	2	Nordeste	22	PI	4053.3	2437.2	13046.6	31851.6	51388.7	2606.45	53995.2	8394.77	96	984.34	270.74	69.6	1.68	2.45091e+06	0	3	0	0	0	1	0	0	0	0	0	0	0	0	0	0		4	129	6432
Santa Filomena (PI)	2209203	Santa Filomena	0.544	0.789	0.385	0.53	2010	72.34	21.2	3.18	6.04	2	Nordeste	22	PI	179603	19197.3	54374.2	35118.6	288293	25951.6	314244	50255	95.11	1024.6	636.59	96.32	4.01	3.1913e+06	1	2	0	0	0	1	0	0	0	0	0	0	0	0	0	0		4	244	6253
Santa Luz (PI)	2209302	Santa Luz	0.588	0.768	0.49	0.539	2010	71.1	24.6	2.42	7.33	2	Nordeste	22	PI	10869.5	2259.72	9822.28	27742.5	50693.9	2635.45	53329.4	9100.58	94.61	859.22	272.79	98.6	6.29	1.61191e+06	0	3	0	0	0	0	0	0	0	0	0	0	0	0	0	1		4	40	5860
São Francisco de Assis do Piauí (PI)	2209658	São Francisco de Assis do Piauí	0.485	0.734	0.336	0.462	2010	69.04	30.9	2.09	6.81	2	Nordeste	22	PI	3269.97	1761.19	10185.9	30085.3	45302.4	2822.3	48124.7	8362.23	97.18	820.29	274.06	98.09	4.92	2.41368e+06	0	3	0	0	0	0	0	0	0	0	0	0	0	0	0	1		4	27	5755
São Gonçalo do Gurguéia (PI)	2209757	São Gonçalo do Gurguéia	0.56	0.701	0.438	0.572	2010	67.06	37.8	2.64	6.69	2	Nordeste	22	PI	5253.89	1046.81	8489.36	19231.4	34021.5	14059.5	48081	15810.9	63.68	1474.97	877.4	95.28	0.66	1.0635e+06	0	1	0	0	0	0	0	0	0	0	0	0	0	0	0	1		2	17	3041
São José do Peixe (PI)	2210102	São José do Peixe	0.573	0.766	0.449	0.548	2010	70.96	25	2.81	8.81	2	Nordeste	22	PI	3380.28	1384.42	7561.24	22237	34563	1469.88	36032.8	9621.59	84.14	1169.25	422.65	100	6.05	2.2344e+06	0	2	0	0	0	0	0	0	0	0	0	0	0	0	0	1		3	40	3745
São Miguel do Fidalgo (PI)	2210391	São Miguel do Fidalgo	0.535	0.747	0.407	0.505	2010	69.83	28.4	2.58	7.59	2	Nordeste	22	PI	1903.38	689.604	5050.72	16814.9	24458.6	971.802	25430.4	8368.03	92.26	1196.55	492.64	61.14	2.35	1.80007e+06	0	0	1	0	0	0	0	0	0	0	0	0	0	0	0	1		2	53	3039
Sebastião Barros (PI)	2210623	Sebastião Barros	0.536	0.77	0.394	0.508	2010	71.21	24.3	2.96	6.35	2	Nordeste	22	PI	9084.42	923.405	5272.22	21771.2	37051.3	1266.3	38317.6	11045.7				93.89		0	0	2	0	0	0	0	0	0	0	0	0	0	0	0	0	1		3	4	3469
Sebastião Leal (PI)	2210631	Sebastião Leal	0.562	0.736	0.467	0.516	2010	69.18	30.4	2.62	7.7	2	Nordeste	22	PI	53016.3	4928.79	16311.6	25265.8	99522.5	7974.02	107496	25034.1	93.47	1329.82	582.71	96.66	12.45	2.65911e+06	0	2	0	0	0	0	0	0	0	0	0	0	0	0	0	1		3	711	4294
Socorro do Piauí (PI)	2210904	Socorro do Piauí	0.561	0.739	0.465	0.513	2010	69.35	29.9	2.78	7.78	2	Nordeste	22	PI	2429.55	1179.08	7296.17	23068.3	33973.1	1556.15	35529.2	7776.15	98.01	1059.36	380.92	98.79	0	88158.4	0	2	0	0	0	0	0	0	0	0	0	0	0	0	0	1		3	33	4569
Abaíra (BA)	2900108	Abaíra	0.603	0.746	0.51	0.577	2010	69.76	28.1	1.61	14.61	2	Nordeste	29	BA	3159.16	2582.7	18562.1	35823.8	60127.7	2517.93	62645.7	7168.52	94.05	778.41	271.24	38.89	0.25	4.69844e+06	0	4	0	0	0	1	0	0	0	0	0	0	0	0	0	0		5	320	8739
Abaré (BA)	2900207	Abaré	0.575	0.776	0.46	0.533	2010	71.55	22.9	2.73	6.77	2	Nordeste	29	BA	14685.2	8270.45	43724.7	75528.8	142209	9051.15	151260	7530.64	95.43	623.13	340.66	93.08	0	6.76604e+06	0	8	0	0	1	0	0	0	0	0	0	0	0	0	0	0		9	176	20086
Barra (BA)	2902708	Barra	0.557	0.75	0.457	0.503	2010	69.99	27.4	2.94	6.39	2	Nordeste	29	BA	30760.2	14353.5	126219	192727	364059	16384.6	380444	7100.75	89.76	454.48	260.08	66.4	1.93	9.46425e+06	7	6	0	1	0	0	0	0	0	0	0	0	0	0	0	0		14	396	53578
Boninal (BA)	2904001	Boninal	0.612	0.789	0.514	0.564	2010	72.35	20.8	1.96	10.7	2	Nordeste	29	BA	6664.66	4484.73	29790.4	51595.4	92535.1	5008.9	97544	6788.98	94.66	694.09	338.87	16.87	4.67	5915071	1	3	0	0	0	1	0	0	0	0	0	0	0	0	0	0		5	56	14368
Boquira (BA)	2904100	Boquira	0.603	0.782	0.497	0.564	2010	71.91	21.9	1.73	10.68	2	Nordeste	29	BA	10464.2	12321.4	53589.6	83295.4	159671	6591.14	166262	7730.22	93.13	599.77	181.33	82.59	1.4	8.46236e+06	2	4	0	1	1	0	0	0	0	0	0	0	0	0	1	0		10	255	21508
Brotas de Macaúbas (BA)	2904506	Brotas de Macaúbas	0.57	0.754	0.445	0.552	2010	70.24	26.7	2.57	12.77	2	Nordeste	29	BA	4675.4	6123.67	25873.5	42599.2	79271.8	4587.57	83859.4	8196.59	89.23	967.26	435.93	55.58	11.15	1.58018e+06	1	4	0	0	0	1	0	0	0	0	0	0	0	0	0	0		6	93	10231
Buritirama (BA)	2904753	Buritirama	0.565	0.761	0.471	0.504	2010	70.63	25.5	2.59	6.26	2	Nordeste	29	BA	11719.2	4399.98	35410.2	78184.8	129714	8658.78	138373	6535.04	94.15	650.04	353.35	34.53	4.51	5.03645e+06	4	2	0	0	1	0	0	0	0	0	0	0	0	0	0	0		7	85	21174
Caturama (BA)	2907558	Caturama	0.571	0.77	0.446	0.543	2010	71.22	23.8	1.73	10.12	2	Nordeste	29	BA	7696.39	3511.38	15436.9	35081.4	61726.1	2542.1	64268.2	6889.08	97.16	675.77	255.24	87.89	1.23	2.51584e+06	0	4	0	0	0	1	0	0	0	0	0	0	0	0	0	0		5	62	9329
Chorrochó (BA)	2907707	Chorrochó	0.6	0.779	0.503	0.552	2010	71.74	22.4	2.73	9.01	2	Nordeste	29	BA	5785.56	5030.47	21407.5	46485.2	78708.7	2624.85	81333.6	7276.87	89.33	945.93	408.11	50.5	1.63	6.77048e+06	0	4	0	0	0	1	0	0	0	0	0	0	0	0	0	0		5	54	11177
Cocos (BA)	2908101	Cocos	0.596	0.805	0.471	0.558	2010	73.28	18.4	2.13	8.92	2	Nordeste	29	BA	101522	29085.8	63244.9	75152.5	269005	28560.5	297566	15847.4	90.51	812.79	326.35	88.17	2.6	5.81918e+06	1	7	0	0	1	0	0	0	0	0	0	0	0	0	0	0		9	111	18777
Coribe (BA)	2909109	Coribe	0.6	0.807	0.491	0.545	2010	73.44	18	2.01	9.43	2	Nordeste	29	BA	28201	7059.72	40831.3	53230.5	129322	9223.22	138546	9760.86	82.18	1107.74	435.07	73.47	7.85	4.10602e+06	0	7	0	0	1	0	0	0	0	0	0	0	0	0	0	0		8	48	14194
Feira da Mata (BA)	2910776	Feira da Mata	0.588	0.763	0.505	0.527	2010	70.77	25.1	2.34	8.49	2	Nordeste	29	BA	9207.06	1914.67	14426.4	26207.7	51755.8	2184.16	53940	9521.62	96.89	988.46	433.62	86.99	2.73	2.23263e+06	0	3	0	0	0	1	0	0	0	0	0	0	0	0	0	0		4	20	5665
Ibipitanga (BA)	2912509	Ibipitanga	0.584	0.757	0.475	0.553	2010	70.42	26.1	1.89	10.37	2	Nordeste	29	BA	5705.32	5113.64	34192.8	55007.2	100019	5593.12	105612	7087.1	94.92	656.53	238.57	81.64	6.21	4.53204e+06	0	6	0	0	1	0	0	0	0	0	0	0	0	0	0	0		7	31	14902
Ibitiara (BA)	2913002	Ibitiara	0.585	0.744	0.49	0.55	2010	69.61	28.6	1.83	11.19	2	Nordeste	29	BA	8614	4285.36	32493	56233.4	101626	5427.4	107053	6552	94.68	722.81	342.26	91.66	26.35	2.22858e+06	0	5	0	0	0	1	0	0	0	0	0	0	0	0	0	0		6	55	16339
Ipupiara (BA)	2914109	Ipupiara	0.59	0.736	0.499	0.558	2010	69.16	30	2.16	11.71	2	Nordeste	29	BA	3690.21	6926.07	35753.2	32427.7	78797.2	5896.29	84693.5	8585.25	88.99	836.47	293.33	5.68	8.05	1.39147e+06	1	2	0	0	0	1	0	0	0	0	0	0	0	0	0	0		4	36	9865
Macaúbas (BA)	2919801	Macaúbas	0.609	0.791	0.513	0.557	2010	72.43	20.6	1.94	8.96	2	Nordeste	29	BA	18591.1	27731.9	144282	178147	368752	20546.1	389298	7813.14	84.52	632.12	153.66	63.45	4.34	1.45969e+07	8	6	0	5	0	0	0	0	0	0	0	0	0	1	1	0		21	443	49826
Macururé (BA)	2919900	Macururé	0.604	0.748	0.539	0.547	2010	69.9	27.7	2.1	9.61	2	Nordeste	29	BA	3666.33	1903.43	14015.4	31782.5	51367.6	2475.64	53843.3	6881.81	95.34	1098.24	541.01	91.41	0.31	4.2325e+06	0	4	0	0	0	1	0	0	0	0	0	0	0	0	0	0		5	23	7824
Mansidão (BA)	2920452	Mansidão	0.599	0.752	0.568	0.503	2010	70.12	27	2.65	6.93	2	Nordeste	29	BA	7501.02	3346.13	20901.4	50966	82714.5	3898.62	86613.2	6348.54	95.17	653.59	262.8	99.49	6.75	3.3078e+06	3	2	0	0	0	1	0	0	0	0	0	0	0	0	0	0		6	20	13643
Morpará (BA)	2921609	Morpará	0.558	0.732	0.444	0.536	2010	68.9	30.9	2.18	10.34	2	Nordeste	29	BA	11112.9	3111.52	17358.3	32938.3	64521.1	2790.47	67311.5	7901.34	97.22	761.27	386.36	46.39	0.46	3.28743e+06	2	2	0	0	0	0	0	0	0	0	0	0	0	0	0	0		4	25	8519
Novo Horizonte (BA)	2923035	Novo Horizonte	0.597	0.757	0.503	0.558	2010	70.42	26.1	1.89	9.73	2	Nordeste	29	BA	8426.43	3794.4	23643.5	44929.1	80793.4	4564.35	85357.8	6892.03	91.01	707.33	336.81	88.54	5.39	4.27671e+06	3	3	0	0	0	1	0	0	0	0	0	0	0	0	0	0		7	58	12385
Oliveira dos Brejinhos (BA)	2923209	Oliveira dos Brejinhos	0.554	0.747	0.427	0.533	2010	69.81	28	2.13	11.1	2	Nordeste	29	BA	11689.5	9626.69	67688.1	76207.3	165212	12106.4	177318	8124.53	83.41	603.21	248.77	86.51	8.64	3.96652e+06	0	7	0	0	1	0	0	0	0	0	0	0	0	0	0	0		8	106	21825
Piatã (BA)	2924306	Piatã	0.571	0.769	0.447	0.543	2010	71.16	24	1.97	10.82	2	Nordeste	29	BA	8823.07	9210.48	46832.4	62543.3	127409	7024.35	134434	7851.06	95.95	916.91	343.55	63.6	14.42	4.36241e+06	2	4	0	0	1	0	0	0	0	0	0	0	0	0	0	0		7	319	17123
Pilão Arcado (BA)	2924405	Pilão Arcado	0.506	0.737	0.343	0.514	2010	69.19	29.9	3.1	7.3	2	Nordeste	29	BA	32641.8	8408.23	72251.6	145259	258560	9301.6	267862	7642.72	91.55	623.97	365.32	87.58	2.4	1.04557e+07	3	2	0	2	1	0	0	0	0	0	0	0	0	0	0	0		8	125	35048
Rio do Pires (BA)	2926905	Rio do Pires	0.594	0.767	0.481	0.568	2010	71	24.4	1.61	11.11	2	Nordeste	29	BA	4646.9	4731.02	30858.4	42686.8	82923.2	4684.72	87607.9	7516.76	87.47	657.38	287.35	37.51	0.11	3.91554e+06	1	5	0	0	1	0	0	0	0	0	0	0	0	0	0	0		7	63	11655
Berilo (MG)	3106507	Berilo	0.628	0.816	0.524	0.58	2010	73.97	17	1.91	7.43	3	Sudeste	31	MG	4524.58	2961.54	41061.5	49384.6	97932.2	5305.52	103238	8652.17	91.6	804.57	270.05	40.03	2.83	5.607e+06	0	0	5	0	0	1	0	0	0	0	0	0	0	0	0	0		6	138	11932
Bonito de Minas (MG)	3108255	Bonito de Minas	0.537	0.776	0.388	0.514	2010	71.57	21.2	2.47	7.86	3	Sudeste	31	MG	7147.42	2454.26	20804	47365.3	77770.9	3139.76	80910.7	7204.87	90.09	907.26	411.51	80.41	6.51	5.19571e+06	0	4	1	0	0	1	0	0	0	0	0	0	0	0	0	0		6	50	11230
Carneirinho (MG)	3114550	Carneirinho	0.741	0.873	0.622	0.749	2010	77.37	11.9	2.06	8.92	3	Sudeste	31	MG	86434.4	50469.9	89760.2	57312.5	283977	19767.2	303744	30292.6	84.32	1469.82	955.23	27.23	16.79	7.39044e+06	0	2	1	0	0	1	0	0	0	0	0	0	0	0	0	0		4	2762	10027
Comercinho (MG)	3117009	Comercinho	0.593	0.797	0.462	0.566	2010	72.83	18.9	2.21	11.07	3	Sudeste	31	MG	3398.22	2681.26	16615.8	31724.1	54419.4	1994.59	56413.9	8141.72	94.32	838.5	355.49	48.6	8.2	1.48283e+06	2	2	0	0	0	1	0	0	0	0	0	0	0	0	0	0		5	94	6929
Cônego Marinho (MG)	3117836	Cônego Marinho	0.621	0.799	0.544	0.55	2010	72.96	18.7	1.86	8.94	3	Sudeste	31	MG	3915.93	1665.97	13107.6	34056.8	52746.3	1379.12	54125.4	7082.62	95.67	885.63	394.02	64.87	2.41	3.8863e+06	0	0	4	0	0	1	0	0	0	0	0	0	0	0	0	0		5	34	7642
Coronel Murta (MG)	3119500	Coronel Murta	0.627	0.784	0.543	0.578	2010	72.05	20.3	2.16	9.97	3	Sudeste	31	MG	4576.41	10676.1	25128.6	39666.8	80047.9	2888.8	82936.7	8993.35	94.91	736.5	314.14	68.29	9.65	1.71341e+06	1	0	3	0	0	1	0	0	0	0	0	0	0	0	0	0		5	72	9222
Francisco Badaró (MG)	3126505	Francisco Badaró	0.622	0.793	0.527	0.575	2010	72.57	19.4	1.62	10.3	3	Sudeste	31	MG	4331.89	1508.02	16707.8	37210	59757.7	2071.17	61828.9	5984.22	95.76	766.6	296.24	75.69	9.44	3.35718e+06	0	0	5	0	0	1	0	0	0	0	0	0	0	0	0	0		6	84	10332
Gameleiras (MG)	3127339	Gameleiras	0.65	0.796	0.618	0.559	2010	72.74	19	1.95	7.57	3	Sudeste	31	MG	4149.48	1346.67	12278.1	25744.2	43518.4	1715.12	45233.5	8853.69	95.1	1190.81	537.86	53.5	5.23	2.25039e+06	0	2	1	0	0	1	0	0	0	0	0	0	0	0	0	0		4	19	5109
Indaiabira (MG)	3130655	Indaiabira	0.61	0.804	0.49	0.575	2010	73.26	18.2	1.93	9	3	Sudeste	31	MG	9431.28	2797.42	13834.6	33796.7	59860	1913.82	61773.8	8403.46	93.95	933.89	340.1	61.93	2.82	2.60295e+06	0	0	4	0	0	1	0	0	0	0	0	0	0	0	0	0		5	20	7351
José Gonçalves de Minas (MG)	3136520	José Gonçalves de Minas	0.632	0.764	0.553	0.597	2010	70.81	22.6	2.06	4.94	3	Sudeste	31	MG	10204.2	1413.5	11053.6	22276.5	44947.7	1219.65	46167.4	10257.1	94.64	1060.25	547.36	65.2	4.15	1.80735e+06	0	1	1	0	0	0	0	0	0	0	0	0	0	0	0	1		3	55	4501
Josenópolis (MG)	3136579	Josenópolis	0.564	0.782	0.424	0.541	2010	71.94	20.5	2.86	7.1	3	Sudeste	31	MG	14840.3	984.388	9471.03	24826.1	50121.8	1139.75	51261.5	10532.5	91.33	1145.17	518.64	64.14	3.03	2.55765e+06	0	2	0	0	0	0	0	0	0	0	0	0	0	0	0	1		3	82	4867
Juvenília (MG)	3136959	Juvenília	0.592	0.776	0.501	0.535	2010	71.57	21.2	2.58	7.15	3	Sudeste	31	MG	5913.47	2455.18	13219.2	27201	48788.8	1452.03	50240.8	8777.22	96.4	926.12	345.75	59.44	4.42	2.32959e+06	0	3	0	0	0	1	0	0	0	0	0	0	0	0	0	0		4	19	5724
Limeira do Oeste (MG)	3138625	Limeira do Oeste	0.71	0.834	0.62	0.693	2010	75.04	15.3	2.34	7.85	3	Sudeste	31	MG	108095	102169	105923	44173.2	360360	41892.2	402253	53377.5	86.2	1522.57	1192.22	66.39	7.87	5.33953e+06	1	2	0	0	0	0	0	0	0	0	0	0	0	0	0	1		4	3147	7536
Miravânia (MG)	3142254	Miravânia	0.593	0.781	0.492	0.544	2010	71.88	20.6	2.4	8.95	3	Sudeste	31	MG	2403.36	1282.7	10702	23958.5	38346.5	1146.91	39493.4	8079.67	95.4	758.73	441.61	42.04	0.03	1.46663e+06	0	2	0	0	0	1	0	0	0	0	0	0	0	0	0	0		3	17	4888
Montalvânia (MG)	3142700	Montalvânia	0.613	0.799	0.492	0.586	2010	72.96	18.7	1.88	9.42	3	Sudeste	31	MG	9260.33	6718.62	53948.8	61880.1	131808	7311.53	139119	9351.3	97	735.73	290.69	44.9	9.33	4.6066e+06	1	7	0	0	1	0	0	0	0	0	0	0	0	0	0	0		9	187	14877
Novorizonte (MG)	3145372	Novorizonte	0.616	0.804	0.5	0.582	2010	73.26	18.2	2.63	10.96	3	Sudeste	31	MG	2252.36	5554.69	14673.9	24774.2	47255.1	7043.01	54298.1	10246.9	91.34	895.81	445.2	61.69	3.81	1.95517e+06	0	3	0	0	0	1	0	0	0	0	0	0	0	0	0	0		4	57	5299
Palmópolis (MG)	3146750	Palmópolis	0.565	0.738	0.437	0.559	2010	69.29	25.8	2.46	10.76	3	Sudeste	31	MG	4711.91	3523.79	17680.9	26850	52766.6	1936.46	54703.1	9933.37	95.45	1102.78	480.98	66.24	7.54	2.63865e+06	0	3	0	0	0	1	0	0	0	0	0	0	0	0	0	0		4	18	5507
Rio do Prado (MG)	3155108	Rio do Prado	0.605	0.807	0.479	0.573	2010	73.4	17.9	2.25	10.58	3	Sudeste	31	MG	2872.94	1178.45	15005.9	24746	43803.3	1794.42	45597.7	8853.93	94.05	1225.51	498.77	59.6	13.32	2.43685e+06	1	1	1	0	0	1	0	0	0	0	0	0	0	0	0	0		4	70	5150
Rio Pardo de Minas (MG)	3155603	Rio Pardo de Minas	0.624	0.798	0.52	0.586	2010	72.85	18.8	2.18	6.65	3	Sudeste	31	MG	44848.1	9738.19	79582.1	126185	260353	10618.5	270972	8765.34	90.44	655.97	241.8	51.16	5.37	7.4097e+06	0	6	4	0	1	0	0	0	0	0	0	0	0	0	0	0		11	268	30914
Rubelita (MG)	3156502	Rubelita	0.582	0.808	0.443	0.552	2010	73.46	17.8	1.92	10.11	3	Sudeste	31	MG	7081.37	6930.61	14910.5	28837	57759.4	2025.28	59784.7	9972.43	92.59	1068.5	422.02	58.3	3.25	2.72646e+06	0	3	1	0	0	1	0	0	0	0	0	0	0	0	0	0		5	76	5995
Rubim (MG)	3156601	Rubim	0.609	0.817	0.469	0.589	2010	73.99	16.9	2.18	12.16	3	Sudeste	31	MG	6655.77	3645.02	31422.2	46800.3	88523.3	3437.38	91960.7	8979.66	95.86	888.33	336.54	57.66	6.75	3.68311e+06	0	4	0	0	0	1	0	0	0	0	0	0	0	0	0	0		5	231	10241
São João das Missões (MG)	3162450	São João das Missões	0.529	0.776	0.381	0.502	2010	71.57	21.2	3.15	5.45	3	Sudeste	31	MG	4046.13	2621.87	19512.7	54984.8	81165.5	2495.9	83661.4	6428.57	92.48	689.92	303.06	60.11	4	2.75601e+06	0	0	6	0	1	0	1	0	0	0	0	0	0	0	0	0		8	96	13014
Vargem Grande do Rio Pardo (MG)	3170651	Vargem Grande do Rio Pardo	0.634	0.811	0.559	0.563	2010	73.63	17.5	1.64	7.08	3	Sudeste	31	MG	9369.41	3349.64	12069.1	24621.6	49409.8	1437.02	50846.8	10155.1	92.38	1372.03	685.59	54.6	0.94	1.79818e+06	1	2	0	0	0	0	0	0	0	0	0	0	0	0	0	1		4	21	5007
Virgem da Lapa (MG)	3171600	Virgem da Lapa	0.61	0.797	0.488	0.585	2010	72.83	18.9	1.72	9.62	3	Sudeste	31	MG	5599.23	6609.49	43146.7	57828.6	113184	6020.91	119205	8668.19	93.79	699.91	282.07	42.4	4.46	3.65478e+06	2	4	0	0	1	0	0	0	0	0	0	0	0	0	0	0		7	312	13752
Alcinópolis (MS)	5000252	Alcinópolis	0.711	0.858	0.572	0.733	2010	76.46	15.3	2.57	5.54	5	Centro-oeste	50	MS	71383.1	6473.96	29506.9	48337.1	155701	12115.7	167817	31408.7	84.97	1803.6	1218.11	60.12	4.29	6.43392e+06	0	1	0	0	0	0	0	0	0	0	0	0	0	0	0	0		1	596	5343
Bodoquena (MS)	5002159	Bodoquena	0.666	0.776	0.573	0.665	2010	71.54	24.4	2.39	6.02	5	Centro-oeste	50	MS	33030.9	48166.9	50525.3	67448.6	199172	20961.3	220133	27953.4	76.9	1685.75	980.8	63.8	6.16	7.25577e+06	1	2	0	0	0	0	0	0	0	0	0	0	0	0	0	0		3	814	7875
Caracol (MS)	5002803	Caracol	0.647	0.826	0.522	0.628	2010	74.53	18.6	2.04	6.74	5	Centro-oeste	50	MS	47544.3	3954.75	17890.5	44537.1	113927	6341.78	120268	19664.6	90.33	1267.95	572	79.37	12.13	2.91056e+06	0	3	0	0	0	1	0	0	0	0	0	0	0	0	0	0		4	239	6116
Figueirão (MS)	5003900	Figueirão	0.66	0.83	0.511	0.677	2010	74.79	18.2	2.02	6.69	5	Centro-oeste	50	MS	46351.8	4043.05	17743.3	28084.5	96222.6	8796.66	105019	34421.3	77.87	2928.59	1998.02	22.45	3.86	4.54845e+06	0	1	0	0	0	0	0	0	0	0	0	0	0	0	0	0		1	432	3051
Iguatemi (MS)	5004304	Iguatemi	0.662	0.817	0.53	0.671	2010	73.99	19.6	2.3	6.55	5	Centro-oeste	50	MS	125693	49921.7	99517.8	110262	385395	31794.9	417190	25947.9	81.31	1075.48	645.68	46.73	6.11	8.79417e+06	0	4	0	0	0	1	0	0	0	0	0	0	0	0	0	0		6	1203	16078
Inocência (MS)	5004403	Inocência	0.681	0.846	0.531	0.702	2010	75.76	16.5	2.25	7.28	5	Centro-oeste	50	MS	283709	26927.7	68733.4	62426.7	441797	30903.5	472700	62115.7	69.32	1849.56	1288.15	75.18	8.47	8.24686e+06	0	2	2	0	0	1	0	0	0	0	0	0	0	0	0	0		5	1381	7610
Paranhos (MS)	5006358	Paranhos	0.588	0.811	0.444	0.566	2010	73.65	20.2	3	5.38	5	Centro-oeste	50	MS	30160	8372.26	33617	99754.9	171904	7589.53	179494	12615.5	57.49	951.63	631.46	92.19	3.83	7.76923e+06	0	3	0	0	0	0	1	0	0	0	0	0	0	0	0	1		5	612	14228
Pedro Gomes (MS)	5006408	Pedro Gomes	0.671	0.801	0.562	0.672	2010	73.04	21.4	2.13	9.21	5	Centro-oeste	50	MS	73265.7	9926.54	63479	53885.8	200557	22651	223208	29086.3	74.18	1121.94	664.64	50.63	5.11	3.97675e+06	0	2	0	0	0	0	0	0	0	0	0	0	0	0	0	1		3	1091	7674
Porto Murtinho (MS)	5006903	Porto Murtinho	0.666	0.83	0.526	0.677	2010	74.8	18.1	2.61	5.28	5	Centro-oeste	50	MS	113061	13109.3	77328.9	129640	333140	21684	354824	20712.4	77.6	998.73	688.48	90.69	1.88	9.3074e+06	0	4	0	0	0	1	0	0	0	0	0	0	0	0	0	0		5	584	17131
Sete Quedas (MS)	5007703	Sete Quedas	0.614	0.778	0.45	0.66	2010	71.7	24.1	2.24	8.72	5	Centro-oeste	50	MS	63085.9	25327.6	80413.4	73917.2	242744	24690.5	267435	24783.1	73.12	942.73	666.51	26.45	3.12	5.63038e+06	0	2	0	0	0	0	0	0	0	0	0	0	0	0	0	0		2	1193	10791
Tacuru (MS)	5007950	Tacuru	0.593	0.782	0.434	0.615	2010	71.91	23.7	3.32	6.04	5	Centro-oeste	50	MS	58485.9	7734.88	41024.1	76998.5	184243	13607.8	197851	17127	84.32	986.82	546.97	19.26	5.71	5.12629e+06	1	2	0	0	0	0	0	0	0	0	0	0	0	0	0	1		4	588	11552
Alto Boa Vista (MT)	5100359	Alto Boa Vista	0.651	0.803	0.561	0.613	2010	73.2	18.3	2.96	5.13	5	Centro-oeste	51	MT	38915.4	4165.9	27912.5	44873.9	115868	7536.21	123404	18089.1	89.23	1140.28	707.5	98.26	6.77	3.52742e+06	0	2	0	0	0	0	0	0	0	0	0	0	0	0	0	1		3	115	6822
Alto Paraguai (MT)	5100508	Alto Paraguai	0.638	0.784	0.541	0.612	2010	72.01	20.4	2.51	8.33	5	Centro-oeste	51	MT	21980.8	5446.47	26151.7	62412.7	115992	6141.89	122134	10755	93.63	695.65	397.64	78.16	7.42	3.28746e+06	0	2	0	0	0	0	0	1	0	0	0	0	0	0	0	0		3	276	11356
Apiacás (MT)	5100805	Apiacás	0.675	0.809	0.57	0.666	2010	73.54	17.7	2.59	4.04	5	Centro-oeste	51	MT	23079.2	10190	55192.2	63451.4	151913	15031	166944	16475.3	88.51	935.76	366.04	50	18.58	3.35281e+06	1	2	0	0	0	0	0	0	0	0	0	0	0	0	0	2		5	95	10133
Araguainha (MT)	5101209	Araguainha	0.701	0.844	0.627	0.65	2010	75.61	14.4	2.55	11.77	5	Centro-oeste	51	MT	3641.87	760.516	4515.47	11106.9	20024.7	1049.12	21073.8	22538.9	82.87	3353.33	2703.33	87.2	0.38	1.37169e+06	0	1	0	0	0	0	0	0	0	0	0	0	0	0	0	0		1	24	935
Bom Jesus do Araguaia (MT)	5101852	Bom Jesus do Araguaia	0.661	0.784	0.555	0.665	2010	72.02	20.4	3.26	4.29	5	Centro-oeste	51	MT	174987	11587	66863.5	43848.7	297287	22231.2	319518	48558.9	95.45	1231.93	1182.14	88.43	10.79	4.46928e+06	0	2	0	0	0	0	0	0	0	0	0	0	0	0	0	0		2	92	6580
Brasnorte (MT)	5101902	Brasnorte	0.696	0.85	0.571	0.695	2010	76	13.9	2.6	3.68	5	Centro-oeste	51	MT	454758	55257.7	237982	132408	880405	68138.5	948544	48161.7	84.17	1284.82	627.96	15.9	4.69	1.43291e+07	2	3	0	0	0	0	2	0	0	0	0	0	0	0	0	0		7	758	19695
Campinápolis (MT)	5102603	Campinápolis	0.538	0.803	0.324	0.597	2010	73.17	18.4	2.75	5	5	Centro-oeste	51	MT	67826.5	29563.6	76746.2	102523	276660	18927.3	295587	18497.3	84.18	976.49	609.23	45.3	11.69	9.11958e+06																			498	15980
Campos de Júlio (MT)	5102686	Campos de Júlio	0.744	0.825	0.625	0.8	2010	74.49	16.2	2.35	1.61	5	Centro-oeste	51	MT	602312	277147	304727	63866.8	1.24805e+06	87460.2	1.33551e+06	193805	81.81	2094.61	1430.73	21.46	8.74	6.94759e+06	1	0	2	0	0	0	0	0	0	0	0	0	0	0	0	0		3	2651	6891
Canabrava do Norte (MT)	5102694	Canabrava do Norte	0.667	0.817	0.589	0.616	2010	74.01	16.9	3.03	4.89	5	Centro-oeste	51	MT	63366.7	7783.23	19269.7	31530.8	121950	6832.12	128783	27152.1	84.41	1262.92	709.01	62.38	3.35	2.58871e+06	0	2	0	1	0	0	0	0	0	0	0	0	0	0	0	1		4	28	4743
Carlinda (MT)	5102793	Carlinda	0.665	0.809	0.553	0.656	2010	73.54	17.7	2.25	8.56	5	Centro-oeste	51	MT	41657.8	7511.53	52524.2	61142.4	162836	16984.8	179821	17449.9	79.67	872.81	454.59	70.39	4.92	2.99297e+06	0	3	0	1	0	1	0	0	0	0	0	0	0	0	0	0		5	134	10305
Castanheira (MT)	5102850	Castanheira	0.665	0.8	0.547	0.671	2010	72.97	18.7	2.34	5.77	5	Centro-oeste	51	MT	35085	10573.2	27657.2	51895.5	125211	9636.88	134848	15448.2	76.7	1028.37	499	44.75	25.49	2.90061e+06	1	2	0	0	0	0	0	0	0	0	0	0	0	0	0	0		3	116	8729
Colniza (MT)	5103254	Colniza	0.611	0.815	0.443	0.633	2010	73.87	17.2	2.92	2.81	5	Centro-oeste	51	MT	73987.7	75634	155101	213030	517753	45480.9	563233	14598.4	90.81	512.69	304.72	30.12	2.3	50890.2	5	0	0	1	0	0	0	0	0	0	0	0	0	0	0	0		6	161	38582
Conquista D'Oeste (MT)	5103361	Conquista D´Oeste	0.718	0.807	0.65	0.707	2010	73.4	18	2.43	5.23	5	Centro-oeste	51	MT	17133	6052.83	33615.7	30637.7	87439.2	10503.8	97943.1	24255.3	80.25	1555.8	1119.52	82.56	12.41	3.70376e+06	1	1	0	0	0	0	0	0	0	0	0	0	0	0	0	0		2	119	4038
Cotriguaçu (MT)	5103379	Cotriguaçu	0.601	0.825	0.423	0.623	2010	74.51	16.1	2.35	2.89	5	Centro-oeste	51	MT	36577.3	26609.2	39707.2	111587	214481	12283.5	226765	11481.8	77.92	671.73	352.93	73.34	8.05	6.2685e+06	0	4	0	1	0	0	0	0	0	0	0	0	0	0	0	0		5	117	19750
Figueirópolis D'Oeste (MT)	5103809	Figueirópolis D´Oeste	0.679	0.786	0.599	0.665	2010	72.16	20.2	1.68	7.72	5	Centro-oeste	51	MT	12143	5125.46	13366.1	24795.6	55430.2	3951.96	59382.2	16995.5	81.99	1295.18	745.82	23.19	4.25	2.33899e+06	0	1	0	0	0	0	0	0	0	0	0	0	0	0	0	1		2	60	3494
Gaúcha do Norte (MT)	5103858	Gaúcha do Norte	0.615	0.847	0.418	0.658	2010	75.79	14.2	2.68	3.96	5	Centro-oeste	51	MT	328535	19914.3	102480	56178.4	507108	32561.5	539669	70563.5	86.77	1303.6	795.48	92.51	6.53	5.34643e+06	0	2	0	0	0	0	0	0	0	0	0	0	0	0	0	1		3	385	7648
Indiavaí (MT)	5104500	Indiavaí	0.661	0.841	0.533	0.645	2010	75.46	14.7	2.54	5.97	5	Centro-oeste	51	MT	6398.94	36016.4	7107.73	21057.6	70580.7	2908.16	73488.9	26703.8	94.65	1292.2	968.87	24.37	8.37	1.2165e+06	0	0	1	0	0	0	0	0	0	0	0	0	0	0	0	0		1	50	2752
Ipiranga do Norte (MT)	5104526	Ipiranga do Norte	0.727	0.807	0.642	0.742	2010	73.39	18	2.3	2.65	5	Centro-oeste	51	MT	410727	26370.9	191242	52390.6	680731	53643.1	734374	95783.8	86.93	1787.05	1296.05	59.14	2.05	3.60039e+06	0	2	0	1	0	0	0	0	0	0	0	0	0	0	0	0		3	809	7667
Itanhangá (MT)	5104542	Itanhangá	0.71	0.856	0.597	0.699	2010	76.37	13.3	2.45	2.94	5	Centro-oeste	51	MT	139862	10900.9	72322.4	42778.5	265863	21063.9	286927	42589.8	77.69	1099.21	532.77	94.99	7.04	3.22253e+06	0	2	0	0	0	0	0	0	0	0	0	0	0	0	0	1		3	292	6737
Itiquira (MT)	5104609	Itiquira	0.693	0.812	0.591	0.694	2010	73.73	17.4	2.29	4.1	5	Centro-oeste	51	MT	570744	348726	198097	100291	1.21786e+06	74860.8	1.29272e+06	96869.1	81.34	1881.41	1117.94	21.15	11.34	1.49605e+07	0	5	0	0	0	1	0	0	0	0	0	0	0	0	0	0		6	799	13345
Jauru (MT)	5105002	Jauru	0.673	0.812	0.563	0.668	2010	73.7	17.5	2	7.66	5	Centro-oeste	51	MT	19408.5	147429	54435.8	57719.6	278993	13497.4	292490	33264	75.86	1092.06	540.56	47.61	2.25	4.75249e+06	0	1	1	1	0	0	0	0	0	0	0	0	0	0	0	0		3	558	8793
Juruena (MT)	5105176	Juruena	0.662	0.797	0.563	0.647	2010	72.79	19	2.5	3.27	5	Centro-oeste	51	MT	21649.3	24842.9	58350.7	85250.5	190093	16492.4	206586	13021.5	75.89	593.61	282.13	42.23	3.78	5.83972e+06	0	3	0	0	0	0	0	0	0	0	0	0	0	0	0	0		3	239	15865
Luciara (MT)	5105309	Luciara	0.676	0.788	0.634	0.617	2010	72.29	19.9	2.94	7.6	5	Centro-oeste	51	MT	4482.73	955.516	7682.33	15830	28950.6	2034.36	30984.9	14918.1	93.89	1789.56	1059.85	92.42	2.95	1.04149e+06	0	1	0	0	0	0	0	0	0	0	0	0	0	0	0	1		2	43	2077
Vila Bela da Santíssima Trindade (MT)	5105507	Vila Bela da Santíssima Trindade	0.645	0.843	0.495	0.644	2010	75.57	14.5	2.72	4.48	5	Centro-oeste	51	MT	121104	11042.9	75052.9	107347	314547	25458.1	340005	21081.7	81.31	1418.02	760.45	72.37	9.26	8.75502e+06	3	3	0	1	1	0	0	0	0	0	0	0	0	0	0	0		8	508	16128
Marcelândia (MT)	5105580	Marcelândia	0.701	0.813	0.604	0.7	2010	73.79	17.3	2.59	4.45	5	Centro-oeste	51	MT	99953.6	36690.6	105044	67056.1	308745	27688	336433	32044.2	71.4	1177.57	530.17	44.89	14.18	4.77879e+06	2	2	0	0	0	1	0	0	0	0	0	0	0	0	0	0		5	590	10499
Matupá (MT)	5105606	Matupá	0.716	0.824	0.631	0.706	2010	74.46	16.2	2.48	4.49	5	Centro-oeste	51	MT	102917	89818.5	567153	106754	866642	139700	1.00634e+06	60747.4	78.15	1227.91	664.19	41.66	14.03	7.79466e+06	0	5	0	0	1	0	0	0	0	0	0	0	0	0	0	0		6	1027	16566
Nova Bandeirantes (MT)	5106158	Nova Bandeirantes	0.65	0.842	0.469	0.696	2010	75.51	14.6	2.2	4.32	5	Centro-oeste	51	MT	44575.9	11901.7	58057.8	91488.9	206024	17994.7	224019	14653.3	70.05	715.56	414.94	97.78	8.62	5.01463e+06	0	3	0	1	0	1	0	0	0	0	0	0	0	0	0	0		5	122	15288
Nova Nazaré (MT)	5106174	Nova Nazaré	0.595	0.793	0.427	0.621	2010	72.6	19.4	2.75	6.37	5	Centro-oeste	51	MT	28448.3	2459.39	11245.8	31085.7	73239.2	3866.8	77106	20032.7	88.71	1403.29	1403.29	84.41	5.5	2.88663e+06	1	1	0	0	0	0	0	0	0	0	0	0	0	0	0	0		2	31	3849
Nova Lacerda (MT)	5106182	Nova Lacerda	0.636	0.825	0.485	0.643	2010	74.52	16.1	2.62	4.03	5	Centro-oeste	51	MT	53066.3	55578	29427.6	46014.9	184087	15261.9	199349	30022.4	89.83	1182.79	788.97	42.23	6.11	4.01774e+06	1	0	2	0	0	0	0	0	0	0	0	0	0	0	0	1		4	112	6640
Nova Santa Helena (MT)	5106190	Nova Santa Helena	0.714	0.809	0.603	0.745	2010	73.53	17.7	2.54	6.92	5	Centro-oeste	51	MT	49905.6	10762.9	62057.4	27374.8	150101	16260.7	166361	44744.8	92.05	1491.11	874.79	80.53	6.75	1.8606e+06	0	1	0	0	0	0	0	0	0	0	0	0	0	0	0	1		2	131	3718
Nova Brasilândia (MT)	5106208	Nova Brasilândia	0.651	0.845	0.485	0.673	2010	75.68	14.3	2.3	7.61	5	Centro-oeste	51	MT	26867.5	3475.89	13999.7	28132.3	72475.4	4970.43	77445.9	20226.1	90.12	1540.53	678.84	19.14	1	2.74321e+06	0	1	1	0	0	0	0	0	0	0	0	0	0	0	0	1		3	190	3829
Nova Canaã do Norte (MT)	5106216	Nova Canaã do Norte	0.686	0.815	0.572	0.692	2010	73.9	17.1	2.25	6.93	5	Centro-oeste	51	MT	109031	163065	104363	81939.8	458399	32972.7	491372	38427.5	73.52	792.79	391.44	84.72	0.66	5.58147e+06	1	3	0	0	0	0	0	0	0	0	0	0	0	0	0	0		4	226	12787
Nova Ubiratã (MT)	5106240	Nova Ubiratã	0.669	0.816	0.529	0.694	2010	73.95	17	2.7	2.78	5	Centro-oeste	51	MT	819663	53174.4	255001	85503	1.21334e+06	84125	1.29747e+06	108285	79.52	1152.73	939.75	45.94	4.25	6.34878e+06	0	3	0	1	0	1	0	0	0	0	0	0	0	0	0	0		5	1066	11982
Novo Mundo (MT)	5106265	Novo Mundo	0.674	0.815	0.577	0.652	2010	73.9	17.1	2.89	4.3	5	Centro-oeste	51	MT	93702.8	7268.02	48978.2	57675.8	207625	16289.5	223914	24396.9	84.91	930.32	462.41	90.96	12.97	3.94342e+06	0	3	0	0	0	0	0	0	0	0	0	0	0	0	0	0		3	104	9178
Novo Horizonte do Norte (MT)	5106273	Novo Horizonte do Norte	0.664	0.82	0.548	0.652	2010	74.17	16.7	1.68	9.34	5	Centro-oeste	51	MT	16590.5	2019.14	10761.6	26651.5	56022.7	3088.1	59110.8	14762.9	79.16	1375.88	587.63	39.14	4.68	2.76819e+06	0	2	0	0	0	0	0	0	0	0	0	0	0	0	0	1		3	56	4004
Novo São Joaquim (MT)	5106281	Novo São Joaquim	0.649	0.819	0.507	0.658	2010	74.14	16.7	2.13	6.24	5	Centro-oeste	51	MT	204567	16207.6	63828.6	41584	326187	24522.8	350710	69119	87.75	2120.66	1627.8	41.38	24.13	3.82675e+06	0	3	0	0	0	0	0	0	0	0	0	0	0	0	0	0		3	343	5074
Paranaíta (MT)	5106299	Paranaíta	0.672	0.809	0.555	0.677	2010	73.54	17.7	2.25	5.52	5	Centro-oeste	51	MT	50275.1	513481	83176.4	84138.9	731071	26047	757118	67449.3	80.92	1980.15	786.54	39.59	7.57	8698858	0	4	0	0	0	0	0	0	0	0	0	0	0	0	0	0		4	268	11225
Novo Santo Antônio (MT)	5106315	Novo Santo Antônio	0.653	0.829	0.526	0.64	2010	74.74	15.8	2.98	5.29	5	Centro-oeste	51	MT	6676.72	1325.39	8396.69	22993.7	39392.5	2154.65	41547.1	15737.5	85.62	1973.03	1127.91	100	5.59	2.56285e+06	0	1	0	0	0	0	0	0	0	0	0	0	0	0	0	1		2	20	2640
Planalto da Serra (MT)	5106455	Planalto da Serra	0.656	0.813	0.565	0.615	2010	73.8	17.3	2.32	6.13	5	Centro-oeste	51	MT	42500.3	7694.94	12609.4	21752.7	84557.3	4250.94	88808.2	33361.5	93.63	1827.67	1448.25	100	8.27	2.43006e+06	0	0	1	0	0	0	0	0	0	0	0	0	0	0	0	1		2	79	2662
Ponte Branca (MT)	5106703	Ponte Branca	0.686	0.806	0.585	0.684	2010	73.37	18	2.08	12.44	5	Centro-oeste	51	MT	3023.02	820.351	6348.99	13017.2	23209.6	1445.05	24654.6	15643.8	84.36	2773.34	1408.13	25.83	10.3	1.26753e+06	0	1	0	0	0	0	0	0	0	0	0	0	0	0	0	1		2	56	1576
Porto Alegre do Norte (MT)	5106778	Porto Alegre do Norte	0.673	0.803	0.587	0.647	2010	73.15	18.4	2.66	5.7	5	Centro-oeste	51	MT	70590.9	16144.5	72871.9	73560.4	233168	19862.9	253031	20215	83.5	1052.96	516.99	50.18	7.26	5.79335e+06	3	2	0	0	1	0	0	0	0	0	0	0	0	0	0	0		6	371	12517
Porto dos Gaúchos (MT)	5106802	Porto dos Gaúchos	0.685	0.815	0.561	0.703	2010	73.88	17.2	2.48	5.51	5	Centro-oeste	51	MT	332721	20985.7	83004.9	45173.9	481885	29362.3	511247	94500.5	86.43	2197.44	1293.6	49.49	2.73	5.96389e+06	0	3	0	0	0	1	0	0	0	0	0	0	0	0	0	0		4	380	5410
Querência (MT)	5107065	Querência	0.692	0.837	0.565	0.701	2010	75.19	15.1	2.46	2.77	5	Centro-oeste	51	MT	473823	147266	658720	127178	1.40699e+06	146189	1.55317e+06	88859.5	80.36	1862.58	1177.95	98.77	4.21	1.92878e+07	0	6	0	1	0	0	0	0	0	0	0	0	0	0	0	0		7	2445	17479
Reserva do Cabaçal (MT)	5107156	Reserva do Cabaçal	0.676	0.799	0.603	0.642	2010	72.93	18.8	1.78	8.63	5	Centro-oeste	51	MT	5608.65	1040.71	8846.7	20739	36235	2250.01	38485	14086.8	95.59	1427.93	899.76	91.38	0.9	2.20066e+06	0	1	0	0	0	0	0	0	0	0	0	0	0	0	0	1		2	31	2732
Ribeirão Cascalheira (MT)	5107180	Ribeirão Cascalheira	0.67	0.831	0.542	0.668	2010	74.86	15.6	2.68	6.1	5	Centro-oeste	51	MT	143501	17168.4	99968.7	63488	324126	31336	355462	34828.7	74.15	1211.45	704.95	89.32	6.6	3.9585e+06	0	2	0	0	0	0	0	0	0	0	0	0	0	0	0	0		2	319	10206
Santo Afonso (MT)	5107263	Santo Afonso	0.689	0.834	0.599	0.655	2010	75.03	15.3	2.69	7.76	5	Centro-oeste	51	MT	36952	2622.44	12345.8	26591.3	78511.5	4068.31	82579.8	26249.1	87.03	1642.11	844.12	50.39	4.1	3.18188e+06	0	1	0	0	0	0	0	0	0	0	0	0	0	0	0	1		2	155	3146
São José do Xingu (MT)	5107354	São José do Xingu	0.657	0.828	0.487	0.703	2010	74.7	15.8	2.61	3.42	5	Centro-oeste	51	MT	181395	10786.4	61257.3	42634.9	296073	19117.2	315191	56334.3	86.34	1466.58	1170.97	61.78	1.82	4239332	1	1	0	0	0	0	0	0	0	0	0	0	0	0	0	1		3	116	5595
Santa Cruz do Xingu (MT)	5107743	Santa Cruz do Xingu	0.684	0.828	0.55	0.704	2010	74.7	15.8	2.99	3.37	5	Centro-oeste	51	MT	68760.7	4772.02	21670.1	22720.8	117924	7110.77	125034	48765.4	93.77	2117	1924.54	46.07	4.9	2.35901e+06	0	1	0	0	0	0	0	0	0	0	0	0	0	0	0	0		1	54	2564
Santa Rita do Trivelato (MT)	5107768	Santa Rita do Trivelato	0.735	0.852	0.632	0.738	2010	76.1	13.7	2.3	2.45	5	Centro-oeste	51	MT	309501	16743.2	123908	30037.4	480190	35622	515812	150426	88.42	2286.71	1661.73	38.34	9.46	3.15911e+06	1	1	0	0	0	0	0	0	0	0	0	0	0	0	0	1		3	491	3429
Santa Terezinha (MT)	5107776	Santa Terezinha	0.609	0.761	0.498	0.596	2010	70.65	23	3.37	5.49	5	Centro-oeste	51	MT	55251.1	4583.22	27184.5	53506.3	140525	9737.79	150263	17950.4	87.22	770.42	358.2	32.28	5.36	3.56984e+06	0	2	0	1	0	0	0	0	0	0	0	0	0	0	0	0		3	56	8371
Santo Antônio do Leste (MT)	5107792	Santo Antônio do Leste	0.655	0.853	0.501	0.658	2010	76.15	13.6	2.61	2.45	5	Centro-oeste	51	MT	272904	14436.4	43420.5	39740.8	370502	20509.9	391012	75572.5	88.54	1759.78	1155.02	95.86	10.88	4.65822e+06	1	0	0	0	0	0	0	0	0	0	0	0	0	0	0	1		2	146	5174
São Félix do Araguaia (MT)	5107859	São Félix do Araguaia	0.668	0.848	0.538	0.652	2010	75.86	14.1	2.9	5.58	5	Centro-oeste	51	MT	385881	22480.4	182015	79622.9	669999	46176.8	716176	61169.8	84.39	1624.2	710.19	89.74	1.24	9.3205e+06	1	3	0	0	0	0	0	0	0	0	0	0	0	0	0	0		4	473	11708
Serra Nova Dourada (MT)	5107883	Serra Nova Dourada	0.664	0.819	0.56	0.638	2010	74.12	16.8	2.48	6.3	5	Centro-oeste	51	MT	14368.1	1106.18	5868.42	14842.7	36185.4	1969.28	38154.7	23124	96.39	2571.8	1889.03	93.71	1.48	2.09636e+06	0	1	0	0	0	0	0	0	0	0	0	0	0	0	0	1		2	5	1650
Tabaporã (MT)	5107941	Tabaporã	0.695	0.826	0.598	0.679	2010	74.56	16	2.02	3.79	5	Centro-oeste	51	MT	286014	23057.6	77935.7	62660.8	449668	28254.4	477922	50365.9	86.32	1212.86	667.14	27.15	5.5	5.23611e+06	1	2	1	0	0	1	0	0	0	0	0	0	0	0	0	0		5	950	9489
Tapurah (MT)	5108006	Tapurah	0.714	0.831	0.594	0.738	2010	74.88	15.6	2.55	2.15	5	Centro-oeste	51	MT	452786	48333.3	218632	94913.7	814665	64673.8	879338	64161.9	74.92	930.65	702.16	55.93	3.76	6.67519e+06	0	4	0	0	0	1	0	0	0	0	0	0	0	0	0	0		5	1515	13705
Terra Nova do Norte (MT)	5108055	Terra Nova do Norte	0.698	0.815	0.602	0.692	2010	73.89	17.2	2.08	7.66	5	Centro-oeste	51	MT	62323.7	27899	101397	66107.2	257727	27261.8	284989	29480.6	83.84	1186.18	473.32	45.09	2.76	6.35871e+06	1	3	0	1	0	1	0	0	0	0	0	0	0	0	0	0		6	554	9667
Tesouro (MT)	5108105	Tesouro	0.655	0.791	0.56	0.635	2010	72.44	19.6	2.59	9.51	5	Centro-oeste	51	MT	98150.8	5233.47	15833.1	23223.5	142441	7046.05	149487	39287	88.37	1276.17	1047.74	19.25	15.11	843357	0	1	0	0	0	0	0	0	0	0	0	0	0	0	0	0		1	134	3805
União do Sul (MT)	5108303	União do Sul	0.665	0.797	0.556	0.665	2010	72.79	19	2.99	2.9	5	Centro-oeste	51	MT	106327	9247.54	30938.5	26036.1	172549	11844.9	184394	52310.3	94.48	1900.32	900.56	56.45	9.9	2.59982e+06	0	2	0	0	0	0	0	0	0	0	0	0	0	0	0	1		3	152	3525
Vale de São Domingos (MT)	5108352	Vale de São Domingos	0.656	0.765	0.56	0.658	2010	70.91	22.5	1.96	6.03	5	Centro-oeste	51	MT	11946.5	5162.43	12240.3	23147.7	52496.9	3967.31	56464.2	18057	92.37	1633.01	848.36	72.97	7.15	3.20479e+06	0	2	0	0	0	0	0	0	0	0	0	0	0	0	0	1		3	37	3127
Nova Guarita (MT)	5108808	Nova Guarita	0.688	0.812	0.597	0.671	2010	73.72	17.4	1.93	7.66	5	Centro-oeste	51	MT	31679.7	4097.96	22252.7	31197	89227.3	6344.94	95572.3	21149	82.97	1382.46	686.95	30.78	11.5	3.3793e+06	1	1	0	0	0	0	0	0	0	0	0	0	0	0	0	0		2	107	4519
Nova Marilândia (MT)	5108857	Nova Marilândia	0.704	0.823	0.623	0.68	2010	74.4	16.3	2.32	5.96	5	Centro-oeste	51	MT	42020	108136	49712.4	27904.3	227773	14913.8	242687	74035	86.32	1466.85	857.47	87.79	4.23	2.27819e+06	0	1	0	0	0	0	0	0	0	0	0	0	0	0	0	1		2	630	3278
Nova Maringá (MT)	5108907	Nova Maringá	0.663	0.815	0.509	0.702	2010	73.88	17.2	2.99	2.75	5	Centro-oeste	51	MT	309638	25205.5	87439.4	54962.8	477245	30159.8	507405	58720.6	81.73	1388.41	859.15	55.09	2.01	5.62216e+06	0	3	0	0	0	0	0	0	0	0	0	0	0	0	0	1		4	312	8641
Nova Monte Verde (MT)	5108956	Nova Monte Verde	0.691	0.823	0.582	0.69	2010	74.38	16.4	2.62	5.09	5	Centro-oeste	51	MT	30950.6	17003.3	77778.5	58241.2	183974	17617.9	201592	21964.6	88.16	643.42	320.18	51.1	3.17	3.29083e+06	0	3	0	0	0	1	0	0	0	0	0	0	0	0	0	0		4	162	9178
[truncated: 171 more columns]

## Sheet: variáveis
Nome da variável	Label
Territorialidade	Territorialidade
CD_GCMUN	Código do município
NM_MUN	Nome do município
IDHM	Índice de Desenvolvimento Humano Municipal
IDHMRenda	Índice de Desenvolvimento Humano Municipal-Renda
IDHMEducação	Índice de Desenvolvimento Humano Municipal-Educação
IDHMLongevidade	Índice de Desenvolvimento Humano Municipal-Longevidade
Ano	Ano
Esperançadevidaaonascer	Esperança de vida ao nascer
Mortalidadeinfantil	Mortalidade infantil
Taxadefecundidadetotal	Taxa de fecundidade total
Taxadeenvelhecimento	Taxa de envelhecimento
CódigodaGrandeRegião	Código da Grande Região
NomedaGrandeRegião	Nome da Grande Região
CódigodaUnidadedaFederação	Código da Unidade da Federação
SigladaUnidadedaFederação	Sigla da Unidade da Federação
ValoradicionadobrutodaAgrope	Valor adicionado bruto da Agropecuária
ValoradicionadobrutodaIndúst	Valor adicionado bruto da Indústria
ValoradicionadobrutodosServi	Valor adicionado bruto dos Serviços
ValoradicionadobrutodaAdmini	Valor adicionado bruto da Administração
Valoradicionadobrutototala	Valor adicionado bruto total
Impostoslíquidosdesubsídios	Impostos líquidos de subsídios
ProdutoInternoBrutoapreços	Produto Interno Bruto a preços de mercado
ProdutoInternoBrutopercapita	Produto Interno Bruto per capita
TIG	Transferências intergovernamentais
DPC	Despesas próprias em saúde per capita
RPC	Receitas próprias em saúde per capita
AB	Atenção Básica (recursos destinados)
INV	Investimentos (recursos destinados)
DPES	Despesas com pessoal
ESFEQUIPEDESAUDEDAFAMI	ESF EQUIPE DE SAUDE DA FAMÍLIA	https://wiki.saude.gov.br/cnes/index.php/Composi%C3%A7%C3%A3o_das_Equipes
ESFSB_M1ESFCOMSAUDEBUCA	ESF SB_M1 ESF COM SAUDE BUCAL	https://atencaobasica.saude.rs.gov.br/upload/arquivos/201803/02090307-anexo-xxii-da-portaria-de-consolidacao-n2-pnab.pdf
ESFSB_M2ESFCOMSAUDEBUCA	ESF SB_M2 ESF COM SAUDE BUCAL COM TÉCNICO SB
EACSEQUIPEDEAGENTESCOMU	EACS EQUIPE DE AGENTES COMUNITÁRIOS
NASF1NUCLEODEAPOIOASAU	NASF1 NUCLEO DE APOIO À SAÚDE DA FAMÍLIA-5 A 9 EQ
NASF2NUCLEODEAPOIOASAU	NASF2 NUCLEO DE APOIO À SAÚDE DA FAMÍLIA-3 A 4 EQ
EMSIEQMULTIDISCATBASICA	EMSI EQUIPE MULTIDISCIPLINAR ATENÇÃO BÁSICA
EACSSB_M1EQAGENTESCOMUNI	EACS SB_M1 EQUIPE DE AGENTES COMUNITÁRIOS
ESFREQUIPEDESAUDEDAFAM	ESFR EQUIPE DE SAUDE DA FAMÍLIA
ESFRSB_MIESFRIBEIRINHACO	ESFR SB_MI ESF RIBEIRINHA COM SAÚDE BUCAL
ESFFSBESFFLUVIALCOMSAUD	ESFF SB ESF FLUVIAL COM SAÚDE BUCAL
EAB1EQUIPEDEATENCAOBASI	EAB1 EQUIPE DE ATENCÃO BÁSICA-CHS 70H
EAB1SBEQUIPEDEATENCAOBA	EAB1 SB EQUIPE DE ATENCÃO BÁSICA COM SAÚDE BUCAL CHS 100H
EMADEQUIPEMULTIDISCIPLINA	EMAD EQUIPE MULTIDISCIPLINAR DE ATENÇÃO DOMICILIAR
EMAPEQUIPEMULTIDISCIPLINA	EMAP EQUIPE MULTIDISCIPLINAR DE APOIO
NASF3NUCLEODEAPOIOASAU	NASF3 NUCLEO DE APOIO A SAÚDE DA FAMÍLIA-1 A 2 EQ
eqmulti	EQUIPE MULTIDISCIPLINAR
Totaleq	TOTAL DE EQUIPES
benss	Beneficiários da saúde suplementar
População	População
NºESFCob	Nº de Estratégia de Saúde da Família-ESF Cobertura
NºEABParamCob	Nº equipes de Atenção Básica-EAB Cobertura
CHMédico	CH Médico
CHEnfermeiro	CH Enfermeiro
NºeSFequivalente	NºeSF equivalente
EstimPopCobESF	Estimativa da População Coberta pelas equipes da ESF
CoberturaESF	Cobertura ESF
EstimPopCobAB	Estimativa da População Coberta pelas equipes da Atenção Básica
CoberturaAB	Cobertura da Atenção Básica-AB
NºACSCob	Nº Agentes Comunitários de Saúde-ACS Cobertura
EstimPopCobACS	Estimativa da População Coberta pelos ACS
CoberturaACS	Cobertura ACS
ACScob	ACS cobertura
ACADEMIADASAÚDE	ACADEMIA DA SAÚDE	http://tabnet.datasus.gov.br/cgi/cnes//tipo_estabelecimento.htm
CENTRALDEREGULAÇÃO	CENTRAL DE REGULAÇÃO DOS SERVIÇOS DE SAÚDE
CENTRALDEREGULAÇÃOMÉDICADAS	CENTRAL DE REGULAÇÃO MÉDICA DAS URGÊNCIAS
CENTRODEAPOIOASAÚDEDAFAMÍL	CENTRO DE APOIO A SAÚDE DA FAMÍLIA
CENTRODEATENÇÃOHEMOTERÁPICAE	CENTRO DE ATENÇÃO HEMOTERÁPICA E/OU HEMOTERÁPICA
CENTRODEATENÇÃOPSICOSSOCIALC	CENTRO DE ATENÇÃO PSICOSSOCIAL CAPS
CENTRODEPARTONORMAL	CENTRO DE PARTO NORMAL
CENTRODESAUDEUNIDADEBASICAD	CENTRO DE SAUDE UNIDADE BASICA DE SAÚDE
CENTRALDEREGULACAODESERVICOS	CENTRAL DE REGULACAO DE SERVICOS
CENTRALDENOTIFCAPTAÇÃOEDIS	CENTRAL DE NOTIFICAÇÃO CAPTAÇÃO E DIS
CLINICAESPECIALIZADAAMBULATORI	CLINICA ESPECIALIZADA AMBULATORIAL
CONSULTORIO	CONSULTORIO
COOPERATIVA	COOPERATIVA
FARMACIA	FARMACIA
HOSPITALESPECIALIZADO	HOSPITAL ESPECIALIZADO
HOSPITALGERAL	HOSPITAL GERAL
HOSPITALDIA	HOSPITAL DIA
LABORATORIOCENTRALDESAUDEPUB	LABORATORIO CENTRAL DE SAUDE PUBLICA
LABORATORIODESAUDEPUBLICA	LABORATORIO DE SAUDE PUBLICA
POLICLINICA	POLICLINICA
OFICINAORTOPEDICA	OFICINA ORTOPEDICA
POSTODESAUDE	POSTO DE SAUDE
PRONTOANTEDIMENTO	PRONTO-ANTEDIMENTO
PRONTOSOCORROESPECIALIZADO	PRONTO-SOCORRO ESPECIALIZADO
PRONTOSOCORROGERAL	PRONTO-SOCORRO GERAL
SECRETARIADESAUDE	SECRETARIA DE SAUDE
SERVICODEATENCAODOMICILIARIS	SERVICO DE ATENCAO DOMICILIAR ISOLADO
UNIDADEDEATENÇÃOÀSAÚDEINDÍG	UNIDADE DE ATENÇÃO À SAÚDE INDÍGENA
UNIDADEDEATENCAOEMREGIMERES	UNIDADE DE ATENCAO EM REGIME RESIDENCIAL
UNIDADEDESERVICODEAPOIODED	UNIDADE DE SERVICO DE APOIO DE DIAGNOSE/TERAPIA
UNIDADEDEVIGILANCIAEMSAUDE	UNIDADE DE VIGILANCIA EM SAUDE
UNIDADEMISTA	UNIDADE MISTA
UNIDADEMOVELDENIVELPREHOSP	UNIDADE MOVEL DE NIVEL PRE-HOSPITALAR
UNIDADEMOVELFLUVIAL	UNIDADE MOVEL FLUVIAL
UNIDADEMOVELTERRESTRE	UNIDADE MOVEL TERRESTRE
TELESAÚDE	TELESSAÚDE
Totalest	Total de estabelecimentos
MAMOGRAFOCOMCOMANDOSIMPLES	MAMOGRAFO COM COMANDO SIMPLES
RAIOXATE100MA	RAIOX ATE 100MA
TOMÓGRAFOCOMPUTADORIZADO	TOMÓGRAFO COMPUTADORIZADO
RESSONANCIAMAGNETICA	RESSONANCIA MAGNETICA
ULTRASSOMCONVENCIONAL	ULTRASSOM CONVENCIONAL
Totalequip	Total de equipamentos
Cirúrgicos	Leitos Cirúrgicos
Clínicos	Leitos Clínicos
Obstétrico	Leitos Obstétricos
Pediátrico	Leitos Pediátricos
OutrasEspecialidades	Leitos de outrasEspecialidades
HospitalDIA	Hospital-DIA
Totalleitos	Total de leitos
medtotsus	Total de médicos do SUS
MédicoCirurgiãoGeral	Médico Cirurgião Geral
MédicoClínico	Médico Clínico
MédicoGeneralistaAlopata	Médico Generalista Alopata
MédicoGinecologistaObstetra	Médico Ginecologista Obstetra
MédicodaestratégiadeSaúdeda	Médico da estratégia de Saúde da Família
Médicodefamíliaecomunidade	Médico de família e comunidade
MédicoPediatra	Médico Pediatra
Totalmedbas	Total de médicos da atenção básica
Enfermeiro	Total de Enfermeiros
Totalmed	Total de médicos
obit1atot	Total de obitos em <1ano
obitostotfam	Total de obitos na família
hosptotfam	Total de hospitalizações na família
vdfam	Visitas domiciliares à família
propgestadol	Proporção de gestantes adolescentes <18 anos
PN1trigest	Pré-natal iniciado no 1o trimestre gestação
AMexcl4m	Aleitamento Materno exclusivo até os 4 meses
vacdia1ap	Vacinação em dia <1 ano
desnutr1ap	% de desnutridos <1 ano
IRADiarr2ap	% de Infecções respiratórias agudas ou diarreia em <2anos
Dmfam	Casos de Diabetes na família
Dmacomp	Casos acompanhados de diabetes na família
HASfam	Casos de hipertensão na família
HASacomp	Casos acompanhados de hipertensão na família
Tbfam	Casos de tuberculos na família
Hansenfam	Casos de hanseníase na família
altescPPmasc	% de alta escolaridade em homens pretos e pardos
altescPPfem	% de alta escolaridade em mulheres pretas e pardas
altescBfem	% de alta escolaridade em mulheres brancas
altescBmasc	% de alta escolaridade em homens brancos
altescfem	% de alta escolaridade em mulheres
altescmasc	% de alta escolaridade em homens
altescB	% de alta escolaridade em brancos
altescPP	% de alta escolaridade em pretos e pardos
altescgeral	% de alta escolaridade em geral
razaoquintis	Razão de renda entre os quintis mais alto/mais baixo
gini	Índice de Gini
areatot	Área total
BRB	% de baixa renda entre brancos
BRPP	% de baixa renda entre pretos e pardos
analf	% de analfabetismo
desemprB	Taxa de desemprego entre brancos
desemprPP	Taxa de desemprego entre pretos e pardos
desemprtot	Taxa de desemprego total
rendmedPP	Valor de renda média entre pretos e pardos
rendmedB	Valor de renda média entre brancos
rendmed	Valor de renda média geral
Coletadoporserviçodelimpeza	Lixo coletado por serviço de limpeza
Coletadoporcaçambadeserviço	Lixo coletado por caçamba de serviço
Redegeraldeesgotooupluvial	Rede geral de esgoto ou pluvial
Fossaséptica	Fossa séptica
Redegeral	Rede geral
Poçonascente	Poço ou nascente
consPN	% de consultas de pré-natal adequado (>6)
maeadolesc	% de mães adolescentes
baixoPN	% de baixo peso ao nascer (<2.500g)
probce5a74a	Probabilidade de óbitos por causas evitáveis entre 5 a 74 anos
probcemenor5a	Probabilidade de óbitos por causas evitáveis em <5 anos
densareaUBS	Densidade de UBS por area
denspopUBS	Densidade de UBS pela população
densareaESF	Densidade de ESF por área
densareaACS	Densidade de ACS por área
densareaNASF	Densidade de NASF por área
denspopNASF	Densidade de NASF pela população
propAPS	% de estabelecimentos de Atenção Primária à Saúde APS
propAE	% de estabelecimentos de Atenção Especializada AE
difescF	Razão de desigualdade de alta escolaridade entre mulheres
difescM	Razão de desigualdade de alta escolaridade entre homens
difescG	Razão de desigualdade de alta escolaridade por gênero
difescGR	Razão de desigualdade de alta escolaridade por gênero e etnia
Totaleqpop	Total de equipes na população
Totalestpop	Total de estabelecimentos na população
Totalequippop	Total de equipamentos na população
Totalmedbaspop	Total de médicos de atenção básica na população
Totalmedpop	Total de médicos na população
Totalmedsuspop	Total de médicos do SUS na população
Totalenfpop	Total de enfermeiros na população
qtd_ben_baspop	% de beneficiários do Bolsa Família - benefícios básicos
qtd_ben_varpop	% de beneficiários do Bolsa Família - benefícios variáveis
qtd_ben_bvjpop	% de beneficiários do Bolsa Família - benefícios variáveis por jovens na família
qtd_ben_bvnpop	% de beneficiários do Bolsa Família - benefícios variáveis por nutrizes na família
qtd_ben_bvgpop	% de beneficiários do Bolsa Família - benefícios variáveis por gestantes na família
qtd_ben_bsppop	% de beneficiários do Bolsa Família - benefícios para superação da probreza
propleitcir	% de leitos cirúrgicos
totleitospop	total de leitos na população
totleitosarea	total de leitos por área
propcir	% de cirurgiões
propmedbas	% de médicos da atenção básica
propmedsus	% de médicos do SUS
propmedbassus	% de médicos da atenção básica no SUS
propunidvig	% de unidades de vigilância
propunidfluv	% de unidades fluviais
propleitobst	% de leitos obstétricos
propeqESFSB	% de equipes Estratégia de Saúde da Família ESF-com saúde bucal
propeqACS	% de equipes Agentes Comunitáriios de Saúde-ACS
propeqRibFluv	% de equipes Ribeirinhas e Fluviais
propeqEAB	% de equipes de Atenção Básica-AB
PIBpropagr	% PIB agropecuária
PIBpropind	% PIB indústria
PIBpropserv	% PIB serviços
PIBpropAP	% PIB Administração Pública
pibpc18	PIB per capita
arearrnum	nome do cluster MRR
cluster	número do cluster MRR
desrenda	Desigualdade de renda por raça
desbaixarenda	Desigualdade de baixa renda por raça
desdesempr	Desigualdade de desemprego por raça
